# Supplementary material for: Research on the dynamic spillover of stock markets under COVID-19—Taking the stock markets of China, Japan, and South Korea as an example
Source: Front Public Health. 2022 Nov 11;10:1008348. doi: 10.3389/fpubh.2022.1008348 (PMC9691647; doi:10.3389/fpubh.2022.1008348)
Supplement: Supplementary file 1 [file Table_1.XLSX]

## Sheet: Descriptive statistics for data
		Mean	Std.	Median	Skew.	Kurt.	Min.	Max.
China	GDP	106785	79431.3	83865.8	0.468215	-1.24288	278020	14628
China	GDP:Primary Industry	9507.5	6291.73	7373.2	0.737769	-0.519058	27461.6	1638.4
China	GDP:Secondary Industry	45494	31689.4	39364.2	0.345195	-1.34761	109253	7171.5
China	GDP:Tertiary Industry	51783.1	42499.3	37065.4	0.569541	-1.16842	141305	5671.6
China	GDP:Agriculture, forestry, fishery and animal husbandry	9825.23	6547	7686.8	0.741607	-0.507982	28579.9	1658.8
China	GDP:Industry	38506.4	25936.4	34146.8	0.281842	-1.41189	86721.6	6591.6
China	GDP:Construction	7186.58	6076.52	4898.1	0.679015	-0.838991	23072.4	600.7
China	GDP:Wholesale and retail trade	9877.64	7910.32	7011.1	0.500898	-1.29551	26795.9	1231.1
China	GDP:Transportation, warehousing and postal services	4943.3	3308.45	4137.7	0.433201	-1.23099	11310.2	828.8
China	GDP:Accommodation and catering	1985.91	1379.92	1689.5	0.47454	-1.14365	5071.2	314.8
China	GDP:Finance	7438.02	6446.26	5275.5	0.531213	-1.32012	19650.1	863.7
China	GDP:Real estate	6472.23	5613.19	4098.8	0.617789	-1.0827	18798.9	580.1
China	GDP:Other Industries	17340.8	12971.7	14502.3	0.355054	-1.36721	41158.2	1454.1
China	Fixed Investments	157516	176108	75096.5	1.04616	-0.0996047	635636	1298.71
China	Fixed Investments:Primary Industry	4078.25	5233.29	1106.08	1.4477	1.46258	22413	20.43
China	Fixed Investments:Secondary Industry	61832.6	67585	31360.7	0.969647	-0.275755	237899	578.83
China	Fixed Investments:Tertiary Industry	91592.6	104207	42675.1	1.1278	0.159645	375775	699.44
China	CPI:Year-on-year:Quarter	102.225	2.45314	101.801	1.17481	1.84823	111.133	97.8333
China	CPI:Foodstuff:Year-on-year:Quarter	103.978	5.31669	103.043	0.923559	1.00152	120.967	94.6667
China	RPI:Year-on-year:Quarter	101.26	2.48214	100.995	0.744106	0.853657	109.267	96.5333
China	RPI:Foodstuff:Year-on-year:Quarter	103.988	5.18367	102.926	0.952451	1.16985	121.067	94.6667
China	RPI:Drinks, tobacco and alcohol:Year-on-year:Quarter	101.09	1.78573	101.248	0.313056	0.738444	106.533	97.2333
China	Urban RPI:Cumulative year-on-year:Quarter	101.109	2.61408	100.8	1.56843	4.97522	114	96.7333
China	Urban RPI:Drinks, tobacco and alcohol:Cumulative year-on-year:Quarter	101.125	1.89577	101.197	0.107115	1.08756	107.4	96.6667
China	Rural RPI:Year-on-year:Quarter	101.643	2.68033	101.253	0.721637	0.564067	109.6	96.6
China	Rural RPI:Drinks, tobacco and alcohol:Year-on-year:Quarter	104.049	5.6003	102.7	1.0431	1.12715	121.967	95.1667
China	Rural RPI:Foodstuff:Year-on-year:Quarter	101.044	1.67528	100.962	0.830768	1.73851	106.833	97.7
China	Import and export amount：Quarter	6350.97	4365.04	6115.12	0.0590895	-1.53047	13550.6	576.23
China	Export amount:Quarter	3456.47	2397.27	3397.49	0.0714389	-1.52383	7410.92	282.26
China	Import amount:Quarter	2894.5	1975.31	2865.93	0.0568117	-1.53489	6139.64	288
China	Balance of trade:Quarter	561.974	493.844	463.44	0.487079	-1.1162	1748.93	-84.35
China	Total retail sales of consumer goods:Quarter	37843.2	31453.6	25487.5	0.769831	-0.816506	114975	5726.4
China	Public revenue:Quarter	20884.7	16745.2	15971.4	0.392859	-1.37152	54190	1311.42
China	Imbalance between revenue and expenditure:Quarter	-3021.43	6350.58	-450.58	-0.854089	0.0347135	8071.97	-20558
China	Tax revenue:Quarter	17780.6	13915.4	14457.1	0.402315	-1.29729	47296.9	1277.44
China	Public fiscal expenditure:Quarter	23906.1	20301.9	16300.2	0.478679	-1.34155	64909	1178.64
China	M0:Quarter	118947	73813.4	101458	0.251737	-1.46827	241968	7885.3
China	M1:Quarter	702958	551045	507905	0.487113	-1.25326	1.69664e+06	23987.1
China	M2:Quarter	2.26686e+06	1.90778e+06	1.53347e+06	0.523589	-1.29242	5.89352e+06	60750.5
China	Official reserve assets:Foreign exchange reserve:Quarter	58200.2	45601.7	57792.6	0.0485054	-1.65124	131150	2210.91
China	Shanghai Composite Index:Quarter	2342.42	979.01	2203.5	0.407934	-0.257537	5367.82	546.622
China	SZSE Component Index:Quarter	7778.73	4043.85	8392.35	0.167794	-1.16892	17482.2	982.479
China	Central parity rate:USD/CNY:Quarter	7.25827	0.909769	6.9159	-0.00733833	-1.71136	8.32795	5.86989
China	Central parity rate:HKD/CNY:Quarter	0.933087	0.11743	0.887279	0.000162248	-1.70542	1.07663	0.752018
China	Central parity rate:JPY/CNY:Quarter	6.78794	0.781223	6.79123	0.0217573	-0.848183	8.25164	5.06102
China	Central parity rate:EUR/CNY:Quarter	11.5195	2.28647	11.1785	0.206636	-1.3984	15.6696	8.42203
China	Short-term lending rates:6 months(Month):Quarter	5.51233	1.39142	5.22	1.66851	3.00603	10.08	3.6523
China	Short-term lending rates:6 months-1 year(Month):Quarter	5.87587	1.74515	5.58	1.64692	3.18574	12.06	3.51454
China	Medium and long term lending rates:3-5 years(Month):Quarter	6.36326	2.30764	5.91667	2.08173	5.02446	15.1267	3.29936
China	Medium and long term lending rates:more than 5 years(Month):Quarter	6.57547	2.40003	6.12	1.99953	4.412	15.3	3.36786
China	Macroeconomic Prosperity Index:Consistency Index:Quarter	98.9748	2.75979	99.36	-0.288746	-0.852674	103.733	93.05
China	Macroeconomic Prosperity Index:Leading Index:Quarter	101.348	1.7717	101.433	0.167032	-0.313503	105.533	97.1633
China	Macroeconomic Prosperity Index:Lag Index:Quarter	96.5103	3.0441	97.2333	-0.0997935	-0.598207	102.8	90.0333
China	Consumer Confidence Index（Quarter）	109.509	5.86997	109.222	0.654455	0.45081	125.2	98.3
China	Consumer Satisfaction Index（Quarter）	107.47	7.11224	107.4	-0.13057	-0.80478	120	91.7
China	Consumer Expectations Index（Quarter）	110.776	6.26006	110.7	0.921361	1.27578	129.3	99
China	USA:Import and export amount:Quarter	8.52784e+06	5.62152e+06	8.12006e+06	0.0727916	-1.46774	1.7845e+07	815364
China	USA:Export amount:Quarter	6.29419e+06	4.20651e+06	6.27717e+06	0.0851133	-1.41433	1.32647e+07	464026
China	USA:Import amount:Quarter	2.23365e+06	1.44617e+06	2.02195e+06	0.118194	-1.557	4.58029e+06	351338
China	USA:Balance of trade:Quarter	4.06054e+06	2.82327e+06	4.07106e+06	0.147383	-1.27708	9.71898e+06	112688
China	EU:Import and export amount:Quarter	9.52613e+06	6.45689e+06	1.01408e+07	0.00776151	-1.49024	2.02131e+07	856017
China	EU:Import export amount:Quarter	5.91982e+06	4.01987e+06	6.88557e+06	-0.0622111	-1.48206	1.254e+07	392207
China	EU:Import amount:Quarter	3.60631e+06	2.46185e+06	3.52045e+06	0.132551	-1.51191	7.67316e+06	358360
China	EU:Balance of trade:Quarter	2.31352e+06	1.65787e+06	2.78819e+06	-0.206651	-1.46925	4.86683e+06	-213502
China	JPN:Import and export amount:Quarter	5.63978e+06	2.79244e+06	6.36139e+06	-0.225004	-1.33433	1.01483e+07	1.24287e+06
China	JPN:Export amount:Quarter	2.57167e+06	1.24235e+06	2.81203e+06	-0.15719	-1.37133	4.59783e+06	605606
China	JPN:Import amount:Quarter	3.06811e+06	1.56493e+06	3.58956e+06	-0.245338	-1.31401	5.55052e+06	575575
Hong Kong, China	GDP	515546	134110	520539	0.0414586	-1.36467	739890	311678
Hong Kong, China	GDP:Private consumption expenditure	329722	90599.9	309090	0.340315	-1.41681	487714	213995
Hong Kong, China	GDP:Government consumption expenditure	53348.7	10188.4	51215	0.318565	-1.09561	73915	37368
Hong Kong, China	GDP:Total local fixed capital formation	120357	21413.9	117904	0.185959	-1.28513	164250	87339
Hong Kong, China	GDP:Increase and decrease of inventory	1688.23	7840.38	1063	1.18196	4.18567	37052	-17455
Hong Kong, China	GDP: service output	141243	55612.1	137236	0.024569	-1.47575	230489	60147
Hong Kong, China	GDP: Imports of goods (FOB)	770170	314723	790593	-0.103602	-1.40125	1317259	247557
Hong Kong, China	GDP: service input	126284	23810.7	130159	-0.133676	-1.37402	163619	81416
Hong Kong, China	GNP	566865	132154	580594	0.00906153	-1.23025	794847	345709
Hong Kong, China	Financial services: Value added	372401	213904	359987	0.303243	-1.2922	750314	50690
Hong Kong, China	Financial services: Bank value added	222677	133987	218239	0.381422	-1.18514	491279	13449
Hong Kong, China	Financial services: Insurance value added	72907.2	51085.3	61527.9	1.86004	6.30781	332317	10710.5
Hong Kong, China	Financial services: Value added of other financial services	80176.8	51377.9	68631	0.995574	0.546324	240778	6303.09
Hong Kong, China	Total Government Revenue	89413.7	61495.3	77094.6	1.13246	0.937648	302190	6062.8
Hong Kong, China	Total government expenditure	85813.6	46708.4	71143.5	1.03359	1.18102	250952	13746.5
Hong Kong, China	The government balance	4131.23	48516.6	1895.58	0.223039	2.33354	165817	-170833
Hong Kong, China	The workforce	10924.2	720.025	10920	-0.17484	-1.21544	11997.1	9619.8
Hong Kong, China	CPI	4.26839	8.36163	5.8	-0.450667	-0.371247	19.4	-17.6
Hong Kong, China	Total bank deposits	2.12043e+07	1.30662e+07	1.81319e+07	0.444349	-1.00195	4.63296e+07	-650823
Hong Kong, China	Bank deposit: Hong Kong dollar deposit	1.08934e+07	6.40337e+06	9.56864e+06	0.494977	-0.915605	2.3829e+07	237020
Hong Kong, China	Bank deposit: foreign currency deposit	1.03109e+07	6.68006e+06	8.83186e+06	0.404624	-1.06565	2.36999e+07	-887843
Hong Kong, China	Foreign Exchange position: All foreign currencies: Spot liabilities: Spot assets	2.46039e+07	1.30887e+07	22421425	0.40179	-1.12114	49104611	3.32405e+06
Hong Kong, China	Foreign Exchange Position: All foreign currencies: spot liabilities	2.34767e+07	1.22752e+07	21413181	0.404357	-1.09726	47278890	3.63377e+06
Hong Kong, China		6.22674e+07	5.33745e+07	33928621	0.664578	-1.00878	163903573	-2.14085e+07
Hong Kong, China	Foreign Exchange Position: All foreign currencies: forward put	6.32211e+07	5.41682e+07	34047766	0.66104	-1.01531	166028798	-2.18307e+07
Hong Kong, China	Foreign Exchange Position: All foreign currencies: Net forward open interest	-953687	868611	-712327	-0.39718	-1.02547	422218	-2702322
Hong Kong, China	Discount window base rate	3.08869	2.57995	2.5	0.472063	-1.3753	8	0.5
Hong Kong, China	Foreign assets: Foreign exchange (central bank foreign exchange funds)	393053	296564	456072	-0.0999142	-1.71102	818125	10760.6
Hong Kong, China	Monetary Authority: Foreign assets	407811	306453	494883	-0.12017	-1.72348	842262	11600.2
Hong Kong, China	Actual utilization of foreign capital: foreign direct investment	972.714	469.729	1055.47	0.413042	-0.262594	2332.96	208.28
Hong Kong, China	Shenwan Industry Index: Cross-border logistics	1423.92	781.074	1312.34	1.6211	3.07007	4656.55	427.199
Hong Kong, China	GDP:Export of goods (FOB)	757152	290930	802222	-0.093549	-1.31294	1.24013e+06	297029
Hong Kong, China	Number of households	2285.26	237.79	2286.47	-0.0762262	-0.968649	2696.9	1798.43
Hong Kong, China	Civil servants: number of employees	166785	11334.4	163412	0.63023	-0.992549	189384	153477
Hong Kong, China	Total retail sales	81516.5	32559	67897	0.25445	-1.64677	134649	40103
Hong Kong, China	Foreign exchange reserve	231622	133662	181698	0.32772	-1.46775	451612	55375
Hong Kong, China	HongKong:M1	1.08435e+06	854831	727330	0.529439	-1.32399	2.66019e+06	188357
Hong Kong, China	HongKong:M2	7.47433e+06	4.20471e+06	6.28467e+06	0.451326	-1.34438	14728834	2.24747e+06
Hong Kong, China	HongKong:M3	7.51434e+06	4.19871e+06	6.31715e+06	0.457043	-1.34216	1.47684e+07	2327214
Hong Kong, China	Number of banks	224.142	62.4912	200.667	1.25099	0.835297	380.667	130.031
Hong Kong, China	Trading volume of clearing house	618766	196411	580039	1.82974	4.68317	1.46444e+06	335074
Hong Kong, China	Basic interest rate of discount window (month)	2.96514	2.67343	2.5	0.397084	-1.36168	8	-0.703901
Hong Kong, China	USD to HKD	7.7778	0.0279373	7.7773	0.454921	-0.439236	7.84882	7.73228
Hong Kong, China	GBP to HKD	12.2862	1.41244	12.2013	0.538165	0.190301	15.917	9.60708
Hong Kong, China	JPY to HKD	0.0734033	0.00964433	0.0719108	1.09122	1.0176	0.100602	0.05546
Hong Kong, China	RMB to HKD	1.08618	0.133134	1.12694	0.0674364	-1.67918	1.28794	0.92916
Hong Kong, China	Basic interest rate of discount window (month)	2.96514	2.67343	2.5	0.397084	-1.36168	8	-0.703901
Japan	GDP	130619	5421.08	130087	0.207876	-0.226573	142893	119512
Japan	GDP: private consumption	73305.3	2229.03	73153.4	0.0128254	-0.700443	78287.4	67785.8
Japan	GDP: household consumption	59877.4	1414.97	60096	-0.313948	0.0108635	63340.1	55896.4
Japan	Japan: Private residential investment	4503.25	939.537	4429.4	0.950037	1.12995	7629	3183
Japan	Industrial production index: mining and manufacturing	102.598	5.87223	101.53	-0.127365	2.61431	117.802	80.0056
Japan	Industrial production index: manufacturing	102.121	5.81508	100.9	-0.258958	2.83404	116.867	79.2667
Japan	Industrial production index: steel	101.434	7.96853	101.191	-1.45874	6.11163	118.767	64.3333
Japan	Industrial production index: hot rolled steel	98.7793	8.15868	100.1	-1.52719	4.90371	115.267	62.3
Japan	Industrial production index: nonferrous metals	104.302	7.41606	102.833	-0.499111	2.19687	119.067	72.8667
Japan	Industrial production index: metal products	114.769	22.2919	106.467	0.582732	-0.535306	164.7	78.316
Japan	Industrial production index: construction metal products	129.399	40.786	114.233	0.490578	-0.696585	227.9	62.2915
Japan	Industrial production index: agricultural machinery	108.679	19.8257	105.467	0.847323	0.344177	171.933	82.6522
Japan	Industrial production index: industrial machinery	117.955	23.984	118.433	-0.00173987	-0.277932	168.533	55.7
Japan		85.3856	30.5821	88.9	-0.215762	-0.8774	135.915	24.0333
Japan	Industrial production index: computer	115.127	20.5744	111.067	1.54652	3.18922	190.033	81.8
Japan	Operating Margin: Industrywide	3.53982	0.877784	3.5	-0.147625	-0.322694	5.3	0.9
Japan	Operating Margin: Construction Industry	2.87961	2.22947	2.7	0.438381	-0.464769	8.6	-1.15977
Japan	Operating Margin: Real Estate	11.6277	2.33895	12	-0.609253	-0.0969028	15.7199	5.1
Japan	Financial revenue and expenditure balance	531.043	13608.9	632.667	0.328315	2.18782	45902.3	-33526.3
Japan	General income and expenditure balance	-406.122	24260.4	2995.49	-0.607144	1.06707	57172.3	-84402.3
Japan	General Income and Expenditure Balance: For Private	21954.7	28246.4	23529.3	-0.548893	0.258941	80467	-58633
Japan	General Balance of Payments: to Bank of Japan	-22360.8	12056.6	-21234.3	-0.312919	-0.421928	1892.33	-51611
Japan	Raise the balance of repayment funds	1574.58	22661.1	-3371.33	0.462323	1.16268	73132	-56693.7
Japan	Number of labor force	6690.75	90.3132	6673.91	0.494964	-0.268038	6915.67	6521
Japan	Commercial Sales: Wholesale	31178.5	5707.97	28734.3	0.245584	-1.21012	42680.3	22080.4
Japan	Commercial Sales: General Merchandise	3781.17	1231.75	3421.33	1.4785	2.50269	8012	2053.36
Japan	Commercial Sales: Textiles	347.475	137.221	290.333	0.599039	-0.518373	658.333	120.261
Japan	Commercial Sales: Apparel and Accessories	831.72	477.976	736.667	0.184064	-1.11679	1983.33	32.3614
Japan	Commercial Sales: Agricultural and Aquatic Products	2683.71	960.34	2483.67	0.324234	-0.988586	4818	1111.6
Japan	Commercial Sales: Food and Beverages	3647	366.067	3658.65	0.0952682	-0.217749	4564	2819
Japan	Commercial Sales: Building Materials	1707.68	479.179	1628.67	0.45933	-0.747031	2853.67	949.948
Japan	Commercial Sales: Minerals and Metals	4048.19	600.515	3967.67	1.67265	3.50507	6320.33	3147.67
Japan	Commercial Sales: Machinery and Equipment	7260.5	1914.24	6570.67	0.267724	-1.14133	11499.3	4237.91
Japan	CPI	98.4674	1.60519	98.3	0.310196	-0.930219	102.267	95.8333
Japan	Core CPI	98.7807	1.41044	98.9	0.154341	-0.871926	102.133	96.1667
Japan	Export amount:Quarter	5.49515e+06	1.10148e+06	5.66895e+06	-0.0906346	-1.30664	7.40301e+06	3.5712e+06
Japan	Import amount:Quarter	5.22531e+06	1.53491e+06	5.44544e+06	-0.0777411	-1.43241	7.62833e+06	2.78697e+06
Japan	Balance of trade:Quarter	269836	647342	484847	-0.581099	-0.525333	1.24758e+06	-1.68379e+06
Japan	Total trade	1.07205e+07	2.59218e+06	1.10981e+07	-0.128569	-1.43008	1.47386e+07	6.56666e+06
Japan	Total trade：China	1.95038e+09	8.88785e+08	2.20556e+09	-0.23074	-1.20915	3.42128e+09	4.74436e+08
Japan	Balance of payments: current account	37522.4	15811.4	39119	-0.387639	0.312238	72531	-10180
Japan	Balance of payments: goods and services	5394.27	16772.3	9650	-0.924155	0.318527	27585	-47938
Japan	Balance of payments: goods	14192.6	19397.5	20878	-0.557399	-0.658975	43324	-41936
Japan	Credit: Goods	159706	34130.1	162276	-0.0759799	-1.4091	211454	102840
Japan	Debit: Goods	145513	47410.6	152628	-0.00433728	-1.45145	220910	73168
Japan	Domestic banks: Cash and deposit interbank	815731	770375	357844	1.12381	-0.321319	2.56367e+06	206363
Japan		82132.6	10774.4	80642.3	1.4161	2.19262	121945	68420.3
Japan	Domestic banks: short-term loans	122732	42694.2	117769	0.0909991	-0.989441	208483	46505.3
Japan	Treasury interest rate: one year	0.126832	0.265996	0.0844516	0.596505	-0.439899	0.760548	-0.302295
Japan	Treasury interest rate: two year	0.203876	0.356433	0.117921	0.721435	-0.126318	1.22768	-0.303781
Japan	Treasury interest rate: three year	0.299038	0.446705	0.212377	0.691792	0.0390066	1.63732	-0.374195
Japan	Business Trend index: leading indicator	96.4659	6.82001	97	-0.738072	0.359784	107.7	73.4667
Japan	Business trend index: consistent indicator	95.5846	7.48198	97.0667	-0.842669	0.478601	106.6	71.5667
Japan	Business Trend index: Lagging indicator	97.0139	6.30326	98.3667	0.0497496	-1.13481	110.033	85.4333
Japan	Tokyo Stock Exchange: Market capitalization	4.27624e+08	1.27799e+08	396389675	0.336634	-1.20645	688985923	238688079
Japan		4.15181e+08	1.22143e+08	3.88311e+08	0.331663	-1.23911	6.62251e+08	2.33775e+08
South Korea	GDP	307320	126284	293765	0.111255	-1.31407	522165	113386
South Korea	Year-on-year GDP	4.09443	3.32536	3.65	-0.116761	2.33107	13.73	-7.26
South Korea	Final consumption expenditure	199552	81207.6	195141	0.0652934	-1.26655	338093	71192
South Korea	Gross capital formation	97029.4	37976.8	96842.7	0.110949	-1.26484	160593	34606.3
South Korea	Export: current price	129547	66150.2	137703	-0.0340041	-1.53344	238869	29027.2
South Korea	Import: current price	118796	59386.5	130140	-0.0487795	-1.51759	215467	29754.3
South Korea	Final consumption expenditure: Private	155245	58314.8	153999	0.00246229	-1.23684	254942	59769.5
South Korea	Final consumption expenditure: resident	150478	55788.5	149795	-0.0115588	-1.22848	245876	58544.5
South Korea	Final consumption expenditures: Private: Nonprofit organizations that serve residents	4766.83	2569.14	4326	0.306	-1.35769	9066.18	1225
South Korea	Final consumption expenditure: government	44307.2	23014.7	43018.8	0.222668	-1.28451	85031.8	11422.5
South Korea	Gross capital formation	97029.4	37976.8	96842.7	0.110949	-1.26484	160593	34606.3
South Korea	Gross fixed capital formation	93264.7	36302.6	91996.7	0.174916	-1.28344	154398	40251.4
South Korea	Gross fixed capital formation: Construction	47938.5	17321.2	49705.5	0.163775	-1.22598	76966.6	23719.8
South Korea	Gross fixed capital formation: Facility investment	28250.3	9943.63	27248.7	0.117125	-1.22683	45341.8	10479.2
South Korea	Gross fixed capital formation: Intangible fixed assets	17075.9	9276.25	15560.9	0.210376	-1.3261	32746.4	3708.9
South Korea	Gross capital formation: Changes in inventories	3764.71	4458.85	3015.4	-0.458528	2.5853	15224.8	-13221.1
South Korea	GDP: Exports of goods and services	129547	66150.2	137703	-0.0340041	-1.53344	238869	29027.2
South Korea	Commodity exports: FOB	113032	58668.5	120349	-0.0307767	-1.53433	209724	24627.9
South Korea	GDP:Agriculture, forestry, fishery and animal husbandry	7086.12	1007.73	6805.9	0.0884841	-1.31445	8728.9	4962.9
South Korea	GDP and GNI:: mining	480.787	61.2955	470.5	0.289081	-0.947616	617.4	369.9
South Korea	GDP and GNI: manufacturing	81023.9	34886.3	75471.6	0.0801139	-1.40265	140030	29147.8
South Korea	GDP and GNI: Electricity, gas and water supply industries	6524.59	2597.62	5878.6	0.317953	-1.12296	11410.4	2450.2
South Korea	GDP and GNI: Construction	16346.9	5608.08	15243.3	0.494934	-0.989591	27084.4	8398.3
South Korea	GDP and GNI: Gross value added	280266	116372	266314	0.117577	-1.32871	478103	103121
South Korea	GDP and GNI: Taxes minus product subsidies	27054.5	9970.76	26486.9	0.0173013	-1.11579	44061.3	10264.7
South Korea	GDP and GNI: Net income from foreign factors	619.688	1982.95	-117	0.605884	-0.356178	6703.3	-2813.6
South Korea	Industrial production index	79.0929	27.9736	82.4467	-0.181981	-1.24982	126.296	32.3477
South Korea	Composite Leading index: Quarter	80.0294	24.251	76.0333	0.123906	-1.19006	121.279	42.2667
South Korea	Composite consensus index: quarterly	80.5865	23.9953	79.5667	-0.0294129	-1.1659	121.627	40.9333
South Korea	Composite lag index: quarter	81.4853	22.2605	80.2333	0.117355	-1.2682	119.418	46.5667
South Korea	Composite consensus index: quarterly	100.381	1.79103	100.2	-0.342662	3.84362	105.033	93.1667
South Korea	Leading Composite index cycle: quarterly	100.27	1.98495	100.3	-1.07495	4.14872	105	92.5333
South Korea	CPI	86.2966	16.8338	87.543	-0.112242	-1.21358	115.145	55.4093
South Korea	CPI: year on year	2.58269	1.70472	2.40667	1.02826	1.45313	8.93333	0.0466667
South Korea	Export amount:Quarter	6.97937	13.7784	3.86667	0.0936081	-0.429157	39	-25.1667
South Korea	Import amount:Quarter	8.83676e+07	4.22698e+07	93829647	-0.105146	-1.50301	1.55583e+08	21462097
South Korea	Import amount: year on year	7.37904	18.8045	7.76667	-0.269823	0.0925785	52.0667	-39.7333
South Korea	Balance of trade:Quarter	8.91082e+06	8.31684e+06	7249429	0.350269	-0.325732	30198436	-7900882
South Korea	Balance of current account	9622.37	9746.43	7995	0.23893	-1.15178	30420.3	-7962.9
South Korea	Balance of goods	13022.5	10652.6	9373.1	0.33986	-1.13369	33183.7	-5705.7
South Korea	Commodity exports (FOB)	100500	51347.1	103479	-0.0473663	-1.52136	184024	29985.7
South Korea	Commodity imports (FOB)	87477.9	43288	92058.2	-0.0613443	-1.5008	155117	20715.8
South Korea	Balance of service	-2720.41	2507.02	-2070.2	-0.816524	0.263328	1360	-10724.3
South Korea	Current account: Quarterly: Credit	17988.7	8510.32	19808.7	-0.0756572	-1.52286	31823.3	6109.2
South Korea	Current account: Quarterly: Debit	20709.1	10288.2	22908.8	-0.0555535	-1.44241	37824.8	5552.3
South Korea	Amount of money in circulation: average balance	50011.3	34935.6	30485.9	0.723921	-1.04047	123479	14134.4
South Korea	Base money: average balance	76771.4	51837.2	59880.3	0.634084	-1.0871	184115	18680
South Korea	M1	433367	248820	346926	0.486468	-1.07261	903591	91841.3
South Korea	M2	1.52492e+06	785110	1.45622e+06	0.264231	-1.30305	2.89603e+06	365600
South Korea	The total amount of the deposit	777979	413426	680080	0.184348	-1.2183	1.49531e+06	136616
South Korea	The total amount of the loan	884726	506686	922420	0.116456	-1.29565	1.74258e+06	151512
South Korea	Corporate bond :3 years	5.34835	3.96312	4.73	1.19574	2.0724	20.7067	-0.785696
South Korea	USD to KRW	1120.15	134.191	1143.84	-0.120413	1.73155	1611.71	769.297
South Korea	JPY to KRW	1056.63	182.902	1039.5	0.377058	-0.0591076	1509.67	714.45
South Korea	GBP to KRW	1759.87	233.893	1768.77	0.165882	1.5107	2650.45	1198.41
South Korea	Direct Investment in Korea: Number of Investment Projects	695.797	202.814	714	-0.623362	0.2844	1157	225
South Korea		410.089	140.018	422	-0.537163	0.447074	780	101
South Korea	Number of Investment Projects: Asia	1056.63	182.902	1039.5	0.377058	-0.0591076	1509.67	714.45
South Korea	RMB to KRW	156.338	26.4428	165.267	-0.606155	-0.422364	206.63	92.5233
South Korea	HKD to KRW	143.94	16.7792	146.24	-0.270566	1.15233	197.723	99.5467
South Korea	Certificate of Deposit Yield: 91 days	4.38542	4.18239	3.54	1.7074	4.02818	22.7233	-1.78692
South Korea	Commercial paper yield: 91 days	4.69169	4.56201	3.69333	1.93655	5.37278	25.99	-1.84968
South Korea	Currency Stable Bond Yield: 364 days	4.37948	3.7059	3.59667	1.06743	0.890533	14.8	-1.48412
South Korea	Currency in Circulation	5.03184e+07	3.50142e+07	31062219	0.72241	-1.04547	1.23985e+08	1.42681e+07
South Korea	Currency in Circulation: month-on-month	433128	786008	382794	0.379414	0.810511	3.10867e+06	-1843207
South Korea	Currency in Circulation: Average Balance	5.00113e+07	3.49356e+07	3.04859e+07	0.723921	-1.04047	1.23479e+08	1.41344e+07
South Korea	Currency in Circulation: Maximum Balance	5.096e+07	3.49436e+07	31534680	0.725456	-1.03892	1.2421e+08	1.44716e+07
South Korea	Currency in Circulation: Minimum Balance	4.93632e+07	3.4798e+07	30143933	0.724231	-1.03999	1.22914e+08	1.38761e+07
South Korea	Currency in Circulation:Closing Balance	4.98525e+07	3.51833e+07	3.05766e+07	0.718178	-1.02424	1.23985e+08	1435.09

## Sheet: ADF test results
		The original data			Data after stationary processing
Country or region	Variable	T value	P value	Whether the data is a stationary series	T value	P value	Whether the data is a stationary series
China	GDP	0.935961	0.906156	0	-16.0824	0.001	1
China	GDP:Primary Industry	-2.0512	0.0391567	1	--
China	GDP:Secondary Industry	0.515937	0.825466	0	-20.1899	0.001	1
China	GDP:Tertiary Industry	2.54982	0.996645	0	-10.5459	0.001	1
China	GDP:Agriculture, forestry, fishery and animal husbandry	-2.02864	0.0412748	1	--
China	GDP:Industry	1.24801	0.945355	0	-19.9294	0.001	1
China	GDP:Construction	-1.25362	0.192262	0	-19.5741	0.001	1
China	GDP:Wholesale and retail trade	1.48596	0.965496	0	-14.4397	0.001	1
China	GDP:Transportation, warehousing and postal services	1.38369	0.957717	0	-15.1819	0.001	1
China	GDP:Accommodation and catering	1.25599	0.946137	0	-11.2387	0.001	1
China	GDP:Finance	2.24335	0.993666	0	-12.2263	0.001	1
China	GDP:Real estate	1.3273	0.952876	0	-16.0514	0.001	1
China	GDP:Other Industries	2.64164	0.997294	0	-10.0279	0.001	1
China	Fixed Investments	-3.18212	0.00225485	1	--
China	Fixed Investments:Primary Industry	-3.45863	0.001	1	--
China	Fixed Investments:Secondary Industry	-3.26711	0.00159004	1	--
China	Fixed Investments:Tertiary Industry	-3.12895	0.0026707	1	--
China	CPI:Year-on-year:Quarter	-2.01182	0.0429217	1	--
China	CPI:Foodstuff:Year-on-year:Quarter	-1.18455	0.216177	0	-8.10751	0.001	1
China	RPI:Year-on-year:Quarter	-1.80697	0.0674362	0	-5.55922	0.001	1
China	RPI:Foodstuff:Year-on-year:Quarter	-1.34355	0.165289	0	-7.52719	0.001	1
China	RPI:Drinks, tobacco and alcohol:Year-on-year:Quarter	-1.47178	0.131545	0	-5.0897	0.001	1
China	Urban RPI:Cumulative year-on-year:Quarter	-1.63949	0.0952235	0	-7.55792	0.001	1
China	Urban RPI:Drinks, tobacco and alcohol:Cumulative year-on-year:Quarter	-1.39166	0.151733	0	-6.95168	0.001	1
China	Rural RPI:Year-on-year:Quarter	-1.80393	0.0678739	0	-5.66987	0.001	1
China	Rural RPI:Drinks, tobacco and alcohol:Year-on-year:Quarter	-1.3429	0.165472	0	-7.73774	0.001	1
China	Rural RPI:Foodstuff:Year-on-year:Quarter	-1.59943	0.10323	0	-5.28261	0.001	1
China	Import and export amount：Quarter	1.29169	0.949636	0	-11.7336	0.001	1
China	Export amount:Quarter	0.907564	0.901757	0	-13.0157	0.001	1
China	Import amount:Quarter	1.67258	0.976545	0	-9.9741	0.001	1
China	Balance of trade:Quarter	-1.48503	0.128239	0	-15.2689	0.001	1
China	Total retail sales of consumer goods:Quarter	-1.97193	0.047006	1	--
China	Public revenue:Quarter	-0.436654	0.489846	0	-15.6271	0.001	1
China	Imbalance between revenue and expenditure:Quarter	-7.11108	0.001	1	--
China	Tax revenue:Quarter	-0.562726	0.443714	0	-14.195	0.001	1
China	Public fiscal expenditure:Quarter	-0.913805	0.315248	0	-24.7886	0.001	1
China	M0:Quarter	1.73922	0.97977	0	-15.0798	0.001	1
China	M1:Quarter	4.05552	0.999	0	-8.18619	0.001	1
China	M2:Quarter	3.69286	0.999	0	-8.5334	0.001	1
China	Official reserve assets:Foreign exchange reserve:Quarter	3.3321	0.999	0	-6.87446	0.001	1
China	Shanghai Composite Index:Quarter	0.053206	0.669095	0	-6.49463	0.001	1
China	SZSE Component Index:Quarter	0.0218067	0.657605	0	-6.60446	0.001	1
China	Central parity rate:USD/CNY:Quarter	-2.08578	0.0361045	1	--
China	Central parity rate:HKD/CNY:Quarter	-2.14815	0.031127	1	--
China	Central parity rate:JPY/CNY:Quarter	-1.14343	0.231224	0	-8.77099	0.001	1
China	Central parity rate:EUR/CNY:Quarter	-1.26068	0.190065	0	-6.71737	0.001	1
China	Short-term lending rates:6 months(Month):Quarter	-2.3662	0.0181759	1	--
China	Short-term lending rates:6 months-1 year(Month):Quarter	-2.89853	0.004473	1	--
China	Medium and long term lending rates:3-5 years(Month):Quarter	-3.67987	0.001	1	--
China	Medium and long term lending rates:more than 5 years(Month):Quarter	-3.65766	0.001	1	--
China	Macroeconomic Prosperity Index:Consistency Index:Quarter	-0.478029	0.474706	0	-7.3767	0.001	1
China	Macroeconomic Prosperity Index:Leading Index:Quarter	0.00123884	0.650079	0	-9.25369	0.001	1
China	Macroeconomic Prosperity Index:Lag Index:Quarter	-0.455581	0.48292	0	-5.68454	0.001	1
China	Consumer Confidence Index（Quarter）	-0.382777	0.509561	0	-10.2378	0.001	1
China	Consumer Satisfaction Index（Quarter）	-0.747691	0.376032	0	-9.32666	0.001	1
China	Consumer Expectations Index（Quarter）	-0.143937	0.596957	0	-10.3724	0.001	1
China	USA:Import and export amount:Quarter	0.969585	0.911177	0	-12.1372	0.001	1
China	USA:Export amount:Quarter	0.557522	0.834715	0	-12.2607	0.001	1
China	USA:Import amount:Quarter	1.28764	0.949239	0	-10.6304	0.001	1
China	USA:Balance of trade:Quarter	-0.142614	0.597441	0	-12.2021	0.001	1
China	EU:Import and export amount:Quarter	1.52188	0.967863	0	-9.80772	0.001	1
China	EU:Import export amount:Quarter	1.15391	0.93521	0	-10.4006	0.001	1
China	EU:Import amount:Quarter	1.82811	0.983315	0	-9.62929	0.001	1
China	EU:Balance of trade:Quarter	-0.0588251	0.628101	0	-12.0211	0.001	1
China	JPN:Import and export amount:Quarter	1.17324	0.937378	0	-10.544	0.001	1
China	JPN:Export amount:Quarter	1.2577	0.946305	0	-11.3556	0.001	1
China	JPN:Import amount:Quarter	0.882773	0.897654	0	-10.3416	0.001	1
Hong Kong, China	GDP	1.31108	0.951413	0	-10.3282	0.001	1
Hong Kong, China	GDP:Private consumption expenditure	1.37657	0.957128	0	-26.124	0.001	1
Hong Kong, China	GDP:Government consumption expenditure	0.693936	0.863476	0	-19.9328	0.001	1
Hong Kong, China	GDP:Total local fixed capital formation	0.207671	0.725616	0	-17.6282	0.001	1
Hong Kong, China	GDP:Increase and decrease of inventory	-5.85708	0.001	1	--
Hong Kong, China	GDP: service output	-0.0854945	0.618342	0	-13.6845	0.001	1
Hong Kong, China	GDP: Imports of goods (FOB)	0.65118	0.854965	0	-12.5422	0.001	1
Hong Kong, China	GDP: service input	-0.536398	0.453348	0	-10.8455	0.001	1
Hong Kong, China	GNP	0.821761	0.887099	0	-12.0986	0.001	1
Hong Kong, China	Financial services: Value added	0.0605171	0.67177	0	-10.3776	0.001	1
Hong Kong, China	Financial services: Bank value added	0.424731	0.803348	0	-10.256	0.001	1
Hong Kong, China	Financial services: Insurance value added	-1.84934	0.0615723	0	-11.0849	0.001	1
Hong Kong, China	Financial services: Value added of other financial services	-1.0575	0.262668	0	-10.5874	0.001	1
Hong Kong, China	Total Government Revenue	-3.25226	0.00170618	1	--
Hong Kong, China	Total government expenditure	0.00124914	0.650083	0	-20.2175	0.001	1
Hong Kong, China	The government balance	-10.3546	0.001	1	--
Hong Kong, China	The workforce	2.36601	0.995347	0	-7.91198	0.001	1
Hong Kong, China	CPI	-1.99221	0.0448431	1	--
Hong Kong, China	Total bank deposits	5.08375	0.999	0	-7.55769	0.001	1
Hong Kong, China	Bank deposit: Hong Kong dollar deposit	3.92102	0.999	0	-8.1662	0.001	1
Hong Kong, China	Bank deposit: foreign currency deposit	5.30584	0.999	0	-7.33097	0.001	1
Hong Kong, China	Foreign Exchange position: All foreign currencies: Spot liabilities: Spot assets	2.73687	0.997967	0	-8.298	0.001	1
Hong Kong, China	Foreign Exchange Position: All foreign currencies: spot liabilities	2.72537	0.997885	0	-8.19282	0.001	1
Hong Kong, China		2.06202	0.990375	0	-8.29381	0.001	1
Hong Kong, China	Foreign Exchange Position: All foreign currencies: forward put	2.06791	0.990482	0	-8.31596	0.001	1
Hong Kong, China	Foreign Exchange Position: All foreign currencies: Net forward open interest	-0.277474	0.548093	0	-10.5775	0.001	1
Hong Kong, China	Discount window base rate	-1.7096	0.0826854	0	-5.55004	0.001	1
Hong Kong, China	Foreign assets: Foreign exchange (central bank foreign exchange funds)	2.82495	0.998589	0	-3.2604	0.00164254	1
Hong Kong, China	Monetary Authority: Foreign assets	2.94215	0.999	0	-3.22638	0.00190859	1
Hong Kong, China	Actual utilization of foreign capital: foreign direct investment	0.776652	0.879295	0	-10.1247	0.001	1
Hong Kong, China	Shenwan Industry Index: Cross-border logistics	-0.899788	0.320377	0	-11.9842	0.001	1
Hong Kong, China	GDP:Export of goods (FOB)	0.789968	0.881599	0	-11.1859	0.001	1
Hong Kong, China	Number of households	10.8915	0.999	0	-5.30614	0.001	1
Hong Kong, China	Civil servants: number of employees	-1.18706	0.21526	0	-9.15739	0.001	1
Hong Kong, China	Total retail sales	0.816645	0.886214	0	-9.31403	0.001	1
Hong Kong, China	Foreign exchange reserve	5.2159	0.999	0	-6.25026	0.001	1
Hong Kong, China	HongKong:M1	3.37487	0.999	0	-10.2073	0.001	1
Hong Kong, China	HongKong:M2	5.33864	0.999	0	-7.52973	0.001	1
Hong Kong, China	HongKong:M3	5.29459	0.999	0	-7.52079	0.001	1
Hong Kong, China	Number of banks	-4.71912	0.001	1	--
Hong Kong, China	Trading volume of clearing house	-1.83404	0.0636332	0	-13.7582	0.001	1
Hong Kong, China	Basic interest rate of discount window (month)	-1.51486	0.121384	0	-6.21881	0.001	1
Hong Kong, China	USD to HKD	0.485874	0.818204	0	-10.4095	0.001	1
Hong Kong, China	GBP to HKD	-0.37798	0.511316	0	-7.04937	0.001	1
Hong Kong, China	JPY to HKD	-0.299022	0.540208	0	-8.68479	0.001	1
Hong Kong, China	RMB to HKD	1.69913	0.97783	0	-8.66993	0.001	1
Hong Kong, China	Basic interest rate of discount window (month)	-1.51486	0.121384	0	-6.21881	0.001	1
Japan	GDP	-0.109291	0.609634	0	-19.8187	0.001	1
Japan	GDP: private consumption	0.442908	0.807765	0	-11.6024	0.001	1
Japan	GDP: household consumption	0.155586	0.706558	0	-10.7275	0.001	1
Japan	Japan: Private residential investment	-1.32924	0.169322	0	-8.82017	0.001	1
Japan	Industrial production index: mining and manufacturing	-0.174807	0.585661	0	-7.19076	0.001	1
Japan	Industrial production index: manufacturing	-0.155345	0.592782	0	-7.18277	0.001	1
Japan	Industrial production index: steel	-0.327926	0.529632	0	-7.14549	0.001	1
Japan	Industrial production index: hot rolled steel	-0.106889	0.610513	0	-7.16564	0.001	1
Japan	Industrial production index: nonferrous metals	-0.317667	0.533386	0	-8.72305	0.001	1
Japan	Industrial production index: metal products	-3.31441	0.00122004	1	--
Japan	Industrial production index: construction metal products	-3.05022	0.00328654	1	--
Japan	Industrial production index: agricultural machinery	-1.5132	0.121741	0	-8.86609	0.001	1
Japan	Industrial production index: industrial machinery	-1.44235	0.138887	0	-7.16979	0.001	1
Japan		1.31701	0.951948	0	-10.8416	0.001	1
Japan	Industrial production index: computer	-0.287281	0.544505	0	-9.23086	0.001	1
Japan	Operating Margin: Industrywide	-0.275598	0.54878	0	-11.5274	0.001	1
Japan	Operating Margin: Construction Industry	-4.13172	0.001	1	-17.395	0.001	1
Japan	Operating Margin: Real Estate	-0.781022	0.363835	0	-15.2264	0.001	1
Japan	Financial revenue and expenditure balance	-16.7237	0.001	1	--
Japan	General income and expenditure balance	-12.701	0.001	1	--
Japan	General Income and Expenditure Balance: For Private	-7.00004	0.001	1	--
Japan	General Balance of Payments: to Bank of Japan	-0.907837	0.317432	0	-15.308	0.001	1
Japan	Raise the balance of repayment funds	-9.98369	0.001	1	--
Japan	Number of labor force	0.0916717	0.68317	0	-13.3089	0.001	1
Japan	Commercial Sales: Wholesale	-1.40379	0.148507	0	-13.1946	0.001	1
Japan	Commercial Sales: General Merchandise	-2.39721	0.0167862	1	--
Japan	Commercial Sales: Textiles	-3.48271	0.001	1	--
Japan	Commercial Sales: Apparel and Accessories	-1.64573	0.0940629	0	-22.058	0.001	1
Japan	Commercial Sales: Agricultural and Aquatic Products	-1.46145	0.134121	0	-17.7874	0.001	1
Japan	Commercial Sales: Food and Beverages	-0.477724	0.474818	0	-16.8522	0.001	1
Japan	Commercial Sales: Building Materials	-1.57981	0.107442	0	-10.4189	0.001	1
Japan	Commercial Sales: Minerals and Metals	-0.353199	0.520384	0	-8.2857	0.001	1
Japan	Commercial Sales: Machinery and Equipment	-1.20293	0.20945	0	-15.6431	0.001	1
Japan	CPI	0.252099	0.741873	0	-11.848	0.001	1
Japan	Core CPI	0.222185	0.730927	0	-12.2401	0.001	1
Japan	Export amount:Quarter	0.642514	0.853239	0	-8.82142	0.001	1
Japan	Import amount:Quarter	0.950738	0.908383	0	-8.35363	0.001	1
Japan	Balance of trade:Quarter	-1.74865	0.0762639	0	-11.1797	0.001	1
Japan	Total trade	0.87346	0.896043	0	-8.34293	0.001	1
Japan	Total trade：China	1.29072	0.949541	0	-10.9836	0.001	1
Japan	Balance of payments: current account	-1.51907	0.120481	0	-22.2323	0.001	1
Japan	Balance of payments: goods and services	-1.96548	0.0476987	1	--
Japan	Balance of payments: goods	-1.59918	0.103284	0	-10.1413	0.001	1
Japan	Credit: Goods	0.689027	0.862499	0	-8.47435	0.001	1
Japan	Debit: Goods	0.99383	0.914692	0	-8.33497	0.001	1
Japan	Domestic banks: Cash and deposit interbank	0.762339	0.876819	0	-8.81326	0.001	1
Japan		-1.48196	0.129006	0	-20.7741	0.001	1
Japan	Domestic banks: short-term loans	-0.785528	0.362187	0	-11.8645	0.001	1
Japan	Treasury interest rate: one year	-7.51585	0.001	1	--
Japan	Treasury interest rate: two year	-6.49352	0.001	1	--
Japan	Treasury interest rate: three year	-6.05058	0.001	1	--
Japan	Business Trend index: leading indicator	0.295755	0.757848	0	-6.72268	0.001	1
Japan	Business trend index: consistent indicator	0.483295	0.817578	0	-5.87571	0.001	1
Japan	Business Trend index: Lagging indicator	0.690636	0.862819	0	-3.5651	0.001	1
Japan	Tokyo Stock Exchange: Market capitalization	0.310224	0.763143	0	-8.23289	0.001	1
Japan		0.317775	0.765906	0	-8.31504	0.001	1
South Korea	GDP	10.946	0.999	0	-5.17127	0.001	1
South Korea	Year-on-year GDP	-2.25628	0.0238996	1	--
South Korea	Final consumption expenditure	11.9473	0.999	0	-4.64165	0.001	1
South Korea	Gross capital formation	2.13256	0.991656	0	-11.3246	0.001	1
South Korea	Export: current price	2.63154	0.997223	0	-9.79969	0.001	1
South Korea	Import: current price	2.32999	0.995093	0	-8.34927	0.001	1
South Korea	Final consumption expenditure: Private	10.6404	0.999	0	-4.49913	0.001	1
South Korea	Final consumption expenditure: resident	10.2924	0.999	0	-4.59004	0.001	1
South Korea	Final consumption expenditures: Private: Nonprofit organizations that serve residents	4.91984	0.999	0	-9.60155	0.001	1
South Korea	Final consumption expenditure: government	6.19346	0.999	0	-8.33671	0.001	1
South Korea	Gross capital formation	2.13256	0.991656	0	-11.3246	0.001	1
South Korea	Gross fixed capital formation	5.72296	0.999	0	-7.03452	0.001	1
South Korea	Gross fixed capital formation: Construction	4.79186	0.999	0	-7.68541	0.001	1
South Korea	Gross fixed capital formation: Facility investment	2.28408	0.994405	0	-8.78085	0.001	1
South Korea	Gross fixed capital formation: Intangible fixed assets	6.967	0.999	0	-8.04195	0.001	1
South Korea	Gross capital formation: Changes in inventories	-3.84517	0.001	1	--
South Korea	GDP: Exports of goods and services	2.63154	0.997223	0	-9.79969	0.001	1
South Korea	Commodity exports: FOB	2.50995	0.996364	0	-9.93044	0.001	1
South Korea	GDP:Agriculture, forestry, fishery and animal husbandry	0.334647	0.772079	0	-13.0818	0.001	1
South Korea	GDP and GNI:: mining	0.175907	0.713993	0	-13.3234	0.001	1
South Korea	GDP and GNI: manufacturing	4.2037	0.999	0	-9.3089	0.001	1
South Korea	GDP and GNI: Electricity, gas and water supply industries	1.05646	0.923229	0	-11.7653	0.001	1
South Korea	GDP and GNI: Construction	2.86237	0.998853	0	-9.20645	0.001	1
South Korea	GDP and GNI: Gross value added	10.9996	0.999	0	-5.28539	0.001	1
South Korea	GDP and GNI: Taxes minus product subsidies	4.80769	0.999	0	-8.71556	0.001	1
South Korea	GDP and GNI: Net income from foreign factors	-3.47335	0.001	1	--
South Korea	Industrial production index	4.01334	0.999	0	-7.00903	0.001	1
South Korea	Composite Leading index: Quarter	9.14251	0.999	0	-4.85602	0.001	1
South Korea	Composite consensus index: quarterly	12.9425	0.999	0	-3.17504	0.00231018	1
South Korea	Composite lag index: quarter	12.5625	0.999	0	-3.42511	0.001	1
South Korea	Composite consensus index: quarterly	-0.18253	0.582835	0	-5.75855	0.001	1
South Korea	Leading Composite index cycle: quarterly	-0.417751	0.496763	0	-6.26562	0.001	1
South Korea	CPI	8.42291	0.999	0	-6.65158	0.001	1
South Korea	CPI: year on year	-1.81532	0.0662353	0	-8.82196	0.001	1
South Korea	Export amount:Quarter	-3.33982	0.00102134	1	--
South Korea	Import amount:Quarter	1.48114	0.965178	0	-8.41915	0.001	1
South Korea	Import amount: year on year	-3.22187	0.00194389	1	--
South Korea	Balance of trade:Quarter	-1.78829	0.0701342	0	-16.648	0.001	1
South Korea	Balance of current account	-1.08559	0.252389	0	-12.2529	0.001	1
South Korea	Balance of goods	-0.37278	0.513219	0	-11.4484	0.001	1
South Korea	Commodity exports (FOB)	2.24398	0.993677	0	-7.97201	0.001	1
South Korea	Commodity imports (FOB)	1.478	0.964968	0	-7.40095	0.001	1
South Korea	Balance of service	-1.04773	0.266241	0	-13.0032	0.001	1
South Korea	Current account: Quarterly: Credit	2.12121	0.991449	0	-9.02465	0.001	1
South Korea	Current account: Quarterly: Debit	2.73718	0.997969	0	-8.55357	0.001	1
South Korea	Amount of money in circulation: average balance	2.43408	0.995828	0	-9.68692	0.001	1
South Korea	Base money: average balance	2.72891	0.99791	0	-9.57922	0.001	1
South Korea	M1	3.82496	0.999	0	-8.28158	0.001	1
South Korea	M2	6.84987	0.999	0	-7.05395	0.001	1
South Korea	The total amount of the deposit	6.47383	0.999	0	-6.87588	0.001	1
South Korea	The total amount of the loan	9.39469	0.999	0	-5.22623	0.001	1
South Korea	Corporate bond :3 years	-2.32625	0.0199668	1	--
South Korea	USD to KRW	0.111864	0.690559	0	-8.78482	0.001	1
South Korea	JPY to KRW	0.051942	0.668632	0	-9.67583	0.001	1
South Korea	GBP to KRW	-0.00554447	0.647597	0	-8.92413	0.001	1
South Korea	Direct Investment in Korea: Number of Investment Projects	-0.343357	0.523985	0	-15.8946	0.001	1
South Korea		-0.476401	0.475302	0	-12.797	0.001	1
South Korea	Number of Investment Projects: Asia	0.051942	0.668632	0	-9.67583	0.001	1
South Korea	RMB to KRW	0.577757	0.839216	0	-8.62392	0.001	1
South Korea	HKD to KRW	0.202746	0.723814	0	-7.68829	0.001	1
South Korea	Certificate of Deposit Yield: 91 days	-2.54176	0.0115253	1	--
South Korea	Commercial paper yield: 91 days	-2.47482	0.0137469	1	--
South Korea	Currency Stable Bond Yield: 364 days	-2.89214	0.00452297	1	--
South Korea	Currency in Circulation	2.40837	0.995646	0	-10.0188	0.001	1
South Korea	Currency in Circulation: month-on-month	-8.76712	0.001	1	--
South Korea	Currency in Circulation: Average Balance	2.43408	0.995828	0	-9.68693	0.001	1
South Korea	Currency in Circulation: Maximum Balance	2.19081	0.992713	0	-10.7445	0.001	1
South Korea	Currency in Circulation: Minimum Balance	2.47133	0.996091	0	-9.62684	0.001	1
South Korea	Currency in Circulation:Closing Balance	2.40837	0.995646	0	-10.0188	0.001	1
Notes: 1 represents the data as a stationary time series, and 0 represents the data with a unit root, which is an unstationary time series.
