# Supplementary material for: Research on the dynamic spillover of stock markets under COVID-19—Taking the stock markets of China, Japan, and South Korea as an example
Source: Front Public Health. 2022 Nov 11;10:1008348. doi: 10.3389/fpubh.2022.1008348 (PMC9691647; doi:10.3389/fpubh.2022.1008348)
Supplement: Supplementary file 2 [file Table_2.XLSX]

## Sheet: Sheet1
	China	China	China	China	China	China	China	China	China	China	China	China	China	China	China	China	China	China	China	China	China	China	China	China	China	China	China	China	China	China	China	China	China	China	China	China	China	China	China	China	China	China	China	China	China	China	China	China	China
	GDP	GDP:Primary Industry	GDP:Secondary Industry	GDP:Tertiary Industry	GDP:Agriculture, forestry, fishery and animal husbandry	GDP:Industry	GDP:Construction	GDP:Wholesale and retail trade	GDP:Transportation, warehousing and postal services	GDP:Accommodation and catering	GDP:Finance	GDP:Real estate	GDP:Other Industries	Fixed Investments	Fixed Investments:Primary Industry	Fixed Investments:Secondary Industry	Fixed Investments:Tertiary Industry	CPI:Year-on-year:Quarter	CPI:Foodstuff:Year-on-year:Quarter	RPI:Year-on-year:Quarter	RPI:Foodstuff:Year-on-year:Quarter	RPI:Drinks, tobacco and alcohol:Year-on-year:Quarter	Urban RPI:Cumulative year-on-year:Quarter	Urban RPI:Drinks, tobacco and alcohol:Cumulative year-on-year:Quarter	Rural RPI:Year-on-year:Quarter	Rural RPI:Drinks, tobacco and alcohol:Year-on-year:Quarter	Rural RPI:Foodstuff:Year-on-year:Quarter	Import and export amount：Quarter	Export amount:Quarter	Import amount:Quarter	Balance of trade:Quarter	Total retail sales of consumer goods:Quarter	Public revenue:Quarter	Imbalance between revenue and expenditure:Quarter	Tax revenue:Quarter	Public fiscal expenditure:Quarter	M0:Quarter	M1:Quarter	M2:Quarter	Official reserve assets:Foreign exchange reserve:Quarter	Shanghai Composite Index:Quarter	SZSE Component Index:Quarter	Central parity rate:USD/CNY:Quarter	Central parity rate:HKD/CNY:Quarter	Central parity rate:JPY/CNY:Quarter	Central parity rate:EUR/CNY:Quarter	Short-term lending rates:6 months(Month):Quarter	Short-term lending rates:6 months-1 year(Month):Quarter	Medium and long term lending rates:3-5 years(Month):Quarter
1995-03-31	12111.7	1343.8	5901.4	4866.5	1360.4	5394.8	523.6	1098.7	737.3	282.4	765.7	511.4	1437.3	1117.85	16.46	506.7	594.69	122.6	132.8	119.867	135.5	109.367	118.4	109.033	122.6	139.333	109.833	548.53	309.74	238.79	70.95	4660.1	1027.4	-1.71	1028.36	1029.11	16252.5	45042.6	109634	1701.38	584.988	1200.04	8.43389	1.09026	8.80953	13.3525	9	10.98	14.58
1995-06-30	14612.9	2498.6	7036.2	5078.1	2522.3	6157.5	898.8	1281.6	793.1	305	744.3	524.1	1386.3	3763.75	61.72	1632.22	2069.81	119.733	128.167	116.967	130.467	108.2	117.067	108.7	119.3	132.8	108.8	715.84	388.6	327.24	61.36	4783.8	1484.78	0.48	1453.15	1484.3	17422.9	49615.9	123311	1832.1	654.92	1130.85	8.34699	1.07956	9.85811	13.3386	9	10.98	14.58
1995-09-30	16164.1	3551	7586.6	5026.5	3581.1	6678.7	929	1168	717.6	288.5	811.2	605	1385.1	6891.83	113.07	2954.76	3823.99	114.8	118.733	112.767	120.333	106.533	115.6	107.833	114.133	121.467	107.267	712.52	372.35	340.17	32.18	5051.9	1485.19	-75.85	1456.46	1561.04	18593.4	54189.2	136989	2029.13	715.699	1145.39	8.30896	1.07314	8.87569	13.0758	10.08	12.06	15.12
1995-12-31	18451.2	4627.1	8152.5	5671.6	4671.3	6792.2	1382.3	1231.1	996.6	324.2	890.4	708.9	1454.1	15643.7	263.64	6181.43	8106.53	111.133	112.633	109.267	112.633	106.533	114	107.4	109.6	112.3	106.833	832.63	417.66	414.97	2.69	6124.2	2244.83	-504.44	2100.07	2749.27	7885.3	23987.1	60750.5	2210.91	669.135	1110.43	8.31482	1.07542	8.18107	12.9701	10.08	12.06	15.12
1996-03-31	14628	1638.4	7171.5	5818.1	1658.8	6591.6	600.7	1336	882.5	314.8	903.9	581.7	1757.9	1298.71	20.43	578.83	699.44	109.367	109.167	107.6	109.733	105.733	107.3	105.333	108	109.567	106.2	576.23	282.26	293.97	-11.71	5726.4	1311.42	132.78	1277.44	1178.64	26070.3	74359	186690	2367.03	546.622	982.479	8.32065	1.07645	7.86076	12.7481	10.08	12.06	15.1267
1996-06-30	17147.5	3006.6	8219.9	5921	3036.2	7180.7	1062.6	1490.7	918.9	333.5	863.7	580.1	1681.1	4666.48	77.31	2086.61	2502.53	109.067	108.8	106.6	108.8	105.233	107.1	105.067	106.9	108.467	105.733	696.58	358.12	338.46	19.66	5765.4	1691.46	-31.59	1624.86	1723.05	23266.1	73208	200735	2534.42	673.786	1581.12	8.32795	1.07663	7.74286	12.6868	9.84	11.34	15
1996-09-30	18605.8	3948.4	8837	5820.4	3983	7744.6	1116.8	1355.6	828.8	322.4	910.6	678.8	1665.2	8269.45	144.02	3616.39	4509.04	107.933	107.1	105.533	107.133	105.033	106.5	104.967	105.9	107.033	105.4	727.1	399.8	327.3	72.5	5936.3	1748.47	-109.92	1692.6	1858.39	24311.7	78263.9	211298	2782.49	820.904	2545.05	8.30988	1.07399	7.6239	12.9167	9.36	10.38	12.78
1996-12-31	21432.4	5285	9598.9	6548.5	5336.7	8012	1612.9	1418.2	1152.3	366.2	1022.4	771.3	1740.4	17567.2	336.05	7043.27	10008.6	106.967	105.367	104.567	105.2	104.4	105.967	104.833	104.8	104.833	104.667	901.27	471.67	429.6	42.07	7346	2656.64	-520.83	2314.91	3177.47	25911.3	84113.2	224559	3062.05	982.302	3582.76	8.2994	1.07327	7.35473	13.5783	9.18	10.08	11.7
1997-03-31	16689.1	1752.9	8047	6889.1	1780.6	7415.6	654.8	1606.6	958.8	384	1054.5	649.3	2184.8	1478.17	34.22	633.69	810.26	105.167	102.8	102.633	102.467	103.6	102.8	103.8	103	102.533	103.567	643.89	355.85	288	67.85	6672.3	1695.47	300.56	1637.98	1394.91	30855	88734	237535	3310.49	1024.6	3716.44	8.29521	1.07153	6.87056	13.5601	9.18	10.08	11.7
1997-06-30	19163.6	3127.6	9207.9	6828	3168.1	8114.1	1120.3	1671.2	1005.2	399.3	962.6	639.9	2082.9	5291.42	145.54	2280.08	2865.8	102.933	99.9333	100.9	99.6667	101.233	101.833	102.933	100.9	99.2	100.933	793.58	453.6	339.96	113.64	6411.3	2205.6	87.91	2113.33	2117.69	27465	91340.7	244758	3529.24	1319.43	4998.58	8.29356	1.07112	6.93672	13.5674	9.18667	10.08	11.7
1997-09-30	20500.9	4036.7	9721	6743.1	4079.8	8592.3	1155.8	1529.2	912.8	375.3	1024.8	760.4	2070.5	9081.56	229.93	3820.94	5030.69	102.133	99.1333	100.233	99.3	100.033	101.367	102	99.9667	98.1667	99.8667	835.43	481.73	353.27	128.46	6484.9	2024.27	-75.78	1926.31	2100.05	27880	94940	254098	3903.6	1174.5	4374.96	8.2893	1.07013	7.03408	13.487	9.18	10.08	11.7
1997-12-31	23361.5	5348	10569	7444.5	5412.3	8900.6	1697.3	1521.4	1272.3	402.7	1137.3	864.9	2152.6	19194.2	470.39	7497.59	10823.3	101	97.7	99.2	97.8	99.8667	100.933	101.433	99.0333	96.9667	99.7667	977.77	537.59	440.45	97.14	7730.4	2725.8	-895.11	2556.42	3620.91	29451.2	100157	264866	4166.6	1162.16	4332.28	8.28143	1.07071	6.61158	13.7549	7.65	8.64	9.9
1998-03-31	18049.1	1855.4	8374.4	7819.3	1888.2	7714.2	684.5	1759.9	1079.8	453	1090.4	766.7	2612.4	1618.16	36.95	680.3	900.92	100.3	98	98.4667	98.0667	99.4	98.5	99.6	98.4333	97.2	99.4	700.27	404.56	295.71	108.85	7082.2	1842.71	276.21	1766.66	1566.5	34195.5	102091	276219	4214.36	1212.78	4091.76	8.27914	1.06994	6.46118	13.6365	7.44	8.4	9.84
1998-06-30	20296.6	3147.6	9459.7	7689.2	3192.2	8310.5	1176.2	1801.4	1133.2	451.1	987.6	757	2487.4	5827.86	167.1	2315.17	3345.59	99.1333	96.3667	97.4	96.4333	99.0333	98.1333	99.2	97.5	95.9333	99.3667	812.6	465.28	347.33	117.95	6779.1	2415.44	-26.85	2268.11	2442.29	29877.8	100689	281256	4219.82	1353.31	4118.75	8.27932	1.06912	6.1082	13.6895	7.02	7.92	9.72
1998-09-30	21775.6	4089.3	10045.3	7640.9	4136.9	8809	1264.1	1676.6	1020	435.8	1058.2	898.3	2476.8	10863.6	298.51	4048.14	6516.96	98.5667	95.9333	96.7333	95.6667	98.8	97.6	98.9667	97.2	96.1	99.1333	814.47	471.49	342.99	128.5	6971.6	2281.31	-303.41	2163.57	2584.72	30694.5	105907	293408	4224.44	1242.38	3482.3	8.27957	1.06828	5.91858	13.6881	6.57	6.93	7.65
1998-12-31	25074.2	5526.3	11138	8409.8	5599.1	9300.2	1868.3	1676.4	1428.5	447	1182.1	1005.7	2567	21102.3	683.84	7462.54	12955.9	98.9	96.9	97.2	96.8667	98	97.4	98.7	97.4333	97.1667	98.5333	913.1	496.75	416.34	80.41	8319.6	3336.49	-868.18	3067.47	4204.67	32376.2	113153	307590	4332.47	1227.21	3157.93	8.27783	1.06776	6.93218	13.8705	6.42	6.75	7.5
1999-03-31	19361.9	1878.2	8767.2	8716.6	1915.8	8054.4	737.9	1917.3	1210.8	506.3	1152.3	814.4	3052.7	2022.83	81.13	707.73	1233.96	98.5667	95.9333	97.0667	96.0333	97.2667	97.0667	96.6667	97.2	96.4667	97.9667	701.41	371.66	329.74	41.92	7603.6	2324.45	484.21	2231.76	1840.24	36123	115814	321716	4382.3	1141.77	2890.67	8.27875	1.06813	7.12518	13.5218	6.12	6.39	7.2
1999-06-30	21567.7	3143.7	9982.7	8441.3	3194.4	8749.4	1261.5	1917.6	1289.4	481.9	1040.2	800.3	2833	6686.57	295.86	2268.31	4122.4	97.8333	94.6667	96.5333	94.6667	97.4	96.7333	96.7667	96.6	95.1667	97.9667	876.05	456.1	419.93	36.17	7149.6	2967.98	163.69	2797.34	2804.29	32995	114879	330642	4404.61	1261.45	3190.18	8.27859	1.06753	6.84902	13.3006	5.94	6.21	6.81
1999-09-30	23050.8	4068.2	10549.6	8433	4122.2	9288.7	1290.8	1800.1	1140.3	470.1	1080.2	937.9	2920.6	11764.2	458.04	3868.85	7437.28	98.8333	96.4667	97.3333	96.6667	97.3333	96.8667	96.8667	97.2	96.3333	97.7667	968.35	542.09	426.26	115.83	7395.5	2617.02	-456.2	2472.63	3073.22	34849	121000	339306	4509.78	1600.92	4071.4	8.27746	1.06589	7.28421	13.2462	5.58	5.85	6.03
1999-12-31	26583.9	5458.8	11780.4	9344.7	5536.2	9921.8	1890.6	1857.2	1535.4	483	1217.1	1121.9	3020.7	22419	829.5	7398.28	14191.2	99.1667	96.1333	97.2	96	97.2333	97	96.9	97.3333	96.2	97.7	1060.68	579.46	481.23	98.23	8986	3534.63	-1935.29	3179.29	5469.92	38093	131472	351847	4612.92	1452.54	3616.6	8.27836	1.06497	7.9236	13.4946	5.58	5.85	6.03
2000-03-31	21329.9	1908.3	9547.8	9873.9	1947.5	8798.5	777.1	2101.2	1379.4	570.5	1237.7	931.4	3586.7	2235.36	85.2	749.46	1400.69	100.1	97.4	98.1333	97.7	97.4667	98.1	97.1333	98.0667	97.7333	97.9667	981.87	516.99	464.91	52.08	8394.4	2878.42	505	2746.88	2373.42	43312	136407	370998	4694.79	1617.84	4149.79	8.27861	1.06316	7.74312	13.3036	5.58	5.85	6.03
2000-06-30	24043.4	3158.2	11127.2	9758	3209.7	9799.6	1359	2073.3	1571.7	536.5	1125.2	903	3465.5	7537.61	335.78	2523.07	4678.77	100.1	96.8667	98.1	96.7667	97.6667	98.0333	97.1667	98	96.4667	98.1667	1184.48	628.29	556.19	72.1	7853.6	3361.74	-100.17	3166.11	3461.91	39757	140833	383032	4734.33	1852.81	4625.56	8.27806	1.0621	7.76635	12.6807	5.58	5.85	6.03
2000-09-30	25712.5	4140.6	11886.6	9685.3	4196.1	10502.8	1417.4	1943.5	1370	523.2	1171.8	1068.9	3518.7	13470.5	523.01	4341.72	8605.75	100.267	97.1	98.6667	97.1	98.1333	98.2667	97.3333	98.7	97.1	98.6667	1287.64	677.81	609.86	67.95	8087.5	3320.38	-294.1	3164.69	3614.48	40430	147305	397144	4779.05	1995.15	4797.47	8.27916	1.06132	7.69348	12.2404	5.58	5.85	6.03
2000-12-31	29194.3	5510.2	13102	10582	5590.2	11157.7	1980.5	2041.8	1840.8	516.1	1307.6	1237.6	3522.1	24242.8	892.56	7921.12	15429.1	100.933	98.4	99.1	98.4667	98.6	98.4	97.6	99.2	98.2667	98.9333	1288.97	669.02	619.97	49.05	9817.1	3834.69	-2602	3503.84	6436.69	42119.7	153887	408724	4908.29	2026.35	4716.06	8.27763	1.06087	7.53843	11.9676	5.58	5.85	6.03
2001-03-31	24086.4	2015.3	10641.4	11429.7	2061.6	9838	834.2	2351.9	1604.1	638.6	1343.4	1071.9	4342.6	2560.19	84.92	815.26	1660	100.667	98.4333	98.9667	98.8	99.1333	98.9333	99.1667	99.2667	98.7	99.1	1133.05	587.75	545.28	42.47	9256	3682.01	849.03	3534.23	2832.98	46291	159437	426879	5192.43	2023.12	4674.65	8.27725	1.06097	7.01399	12.0808	5.58	5.85	6.03
2001-06-30	26726.6	3235	12312.6	11179	3297	10874.8	1472.7	2307.7	1764.6	599.6	1209.2	1012.9	4188.1	8928.03	296.93	2813.58	5817.52	101.567	101.333	100.033	102.4	99.4	99.2333	99.2667	100.367	102.3	99.3333	1276.24	656.71	619.55	37.16	8659.2	4190.34	-21.33	3939.91	4211.67	42508.4	161871	437540	5370.16	2177.8	4845.62	8.27714	1.061	6.7449	11.7667	5.58	5.85	6.03
2001-09-30	28333.3	4453.8	12790	11089.6	4524	11294	1532.2	2161.4	1521.2	588	1264.6	1213	4234.9	15919.4	489.89	4928.21	10501.3	100.8	100.667	99.1	101.367	99.6333	99.2	99.4333	99.7	101.4	99.3333	1353.05	703.34	649.72	53.62	8877.7	3999.95	-435.03	3738.88	4434.98	43507	166135	450991	5703.09	1958.77	4093.4	8.27689	1.06069	6.79804	11.9082	5.58	5.85	6.03
2001-12-31	31716.8	5798.4	13915.4	12003	5897.5	11847.5	2106.3	2299.6	1981.4	574	1385.6	1408	4216.9	27826.6	887.81	8632.71	18306.1	99.8667	99.7667	98.5667	100	99.9	99	99.6	98.9667	99.9667	99.6667	1334.29	712.93	621.36	91.57	10802.3	4513.74	-2909.21	4198.22	7422.95	44953.8	172567	463887	6235.09	1676.07	3389.3	8.27684	1.06064	6.67796	11.9317	5.58	5.85	6.03
2002-03-31	26295	2147.6	11319.7	12827.6	2206.3	10438	914.6	2576.7	1722.5	728.6	1434.3	1201.4	5072.7	3263.69	94.87	1017.9	2150.92	99.4	99.3667	98.3667	99.8	100.1	98.0667	100.167	98.8333	100.033	99.9667	1220.6	646.58	573.87	72.71	10035.3	3807.81	296.46	3622.86	3511.35	48912.1	178754	484639	6685.36	1544.72	3084.77	8.2768	1.06071	6.2556	11.8101	5.22	5.49	5.73
2002-06-30	29194.8	3385.8	13299.8	12509.2	3463.1	11716.1	1621.2	2516.2	1901.9	674.9	1291.3	1142.3	4867.7	11103.5	372.82	3526.8	7203.91	98.9333	98.7667	98.4333	99.2667	100.1	98.0667	100.2	98.8	99.5	100.133	1486.72	773.94	712.85	61.09	9413.1	4791.85	5.84	4459.54	4786.01	46204.6	184852	500195	7150.6	1594.21	3160.69	8.27706	1.06059	6.50617	12.0853	5.04	5.31	5.58
2002-09-30	31257.3	4731.2	14024	12502.1	4820.1	12378.4	1685.3	2361.2	1677.5	669.2	1340.4	1381.9	4943.4	19788.1	650.9	6179.48	12957.8	99.2333	99.5	98.9333	100.1	99.9	98.3333	100.067	99.2667	100.5	100.1	1745.05	905.21	839.84	65.37	9662.7	4570.26	-629.93	4268.43	5200.19	47303.8	195156	521087	7582.54	1660.4	3410.15	8.27682	1.06075	6.94344	12.825	5.04	5.31	5.58
2002-12-31	34970.3	5925.6	15460.6	13584.2	6046.2	13242.3	2261.1	2542.7	2192.3	652.1	1489.8	1609	4934.8	32941.8	1106.08	10703.2	21132.5	99.3667	99.9667	99.2	100.367	99.6	98.4333	99.9333	99.6667	101.1	100.033	1757.18	930.42	826.72	103.7	11799.4	5733.72	-2821.88	5285.58	8555.6	49639.1	205975	542037	8265.71	1460.25	2962.26	8.27712	1.06094	6.75123	13.0114	5.04	5.31	5.58
2003-03-31	29825.5	2222.5	13146.2	14456.8	2292.1	12127.9	1056.5	2818	1840.5	817.9	1588.8	1390.2	5893.4	4478.58	105.87	1604.93	2767.77	100.5	102.467	99.7667	102.767	99.7	99.4	99.5333	100.1	102.4	99.8667	1736.67	863.23	873.45	-10.22	11108.6	5205.2	1312.82	4928.02	3892.38	56288.4	213601	575141	9287.2	1468.31	2979.3	8.27713	1.06097	6.96228	13.231	5.04	5.31	5.58
2003-06-30	32537.3	3447.2	15219.6	13870.6	3537.3	13398.5	1864	2784.6	1941	738.8	1407.4	1351.2	5514.4	15072.6	442.65	5465.83	9164.16	100.667	101.833	99.4	101.733	99.7	99.5667	99.6333	99.8	101.467	99.8333	2024.82	1039.33	985.49	53.84	10447.1	5749.79	-23.67	5259.74	5773.46	51513.1	220022	600543	10128.3	1545.63	3334.79	8.27704	1.06098	6.9828	13.402	5.04	5.31	5.58
2003-09-30	35291.9	5046.1	16298.4	13947.3	5154.5	14303.9	2040.4	2752.9	1793.6	801.2	1461.2	1557.5	5426.7	26512.6	723.68	9367.18	16421.7	100.833	102.133	99.2333	101.733	99.8333	99.2333	99.6	99.8667	102.1	99.8667	2302.46	1174.65	1127.85	46.8	11143.5	5176.86	-422.17	4777.32	5599.03	53275.2	232350	630352	11050.8	1455.49	3239.77	8.27713	1.06141	7.03494	13.3337	5.04	5.31	5.58
2003-12-31	39767.4	6254.4	18031.6	15481.4	6396.6	15531.9	2549.8	2815.7	2339.6	768.1	1588.2	1858.1	5919.3	42643.4	1155.89	15007.2	26480.4	102.667	107.267	101.2	107.267	100.233	99.4333	99.8	102.433	108.833	100.2	2451.75	1307.48	1144.25	163.23	13142.8	5583.15	-3801.98	5052.19	9385.13	56436.2	245201	652044	12246	1406.43	3271.12	8.27688	1.06639	7.60758	14.1399	5.04	5.31	5.58
2004-03-31	34544.6	2615.6	15292.1	16637	2698.4	14093.6	1242.8	2969.4	2159.8	898.1	1764.3	1628.1	7090.2	7058.48	38.01	2866.09	4154.38	102.767	107.167	101.433	106.9	100.667	100.733	100.633	102.833	109.233	100.633	2398.76	1157.21	1241.56	-84.35	12830.6	6944.19	2442.18	6547	4502.01	61478.3	253178	683807	12821.8	1671.19	3884.77	8.27709	1.06368	7.70507	15.2358	5.04	5.31	5.58
2004-06-30	38700.8	4250.5	18085.4	16364.9	4360.7	15965.7	2170.6	3128.7	2375.7	896.7	1515.3	1603	6684.4	21844	212.26	8790.75	12841	104.4	112	103.333	112.067	101.1	101.267	100.833	104.8	114.4	101.1	2832.86	1424.89	1407.97	16.92	12418.6	7362.59	1061.74	6810.32	6300.85	57944.4	261011	706898	13782.2	1572.13	3612.51	8.27687	1.06121	7.55329	14.9762	5.04	5.31	5.58
2004-09-30	41855	6358.6	19372.1	16124.3	6494.9	17019.6	2406.8	3084	2137.3	927.6	1571.9	1800.2	6412.7	38028.3	408.99	15152.3	22467.1	105.267	113.833	104.367	114.1	101.267	102.067	100.933	105.867	116.367	101.333	3049	1582.07	1466.92	115.15	13189.6	6052.52	-289.2	5492.41	6341.72	59451.2	267547	721613	14936.9	1383.74	3281.18	8.27673	1.06079	7.5288	15.0587	5.04	5.31	5.58
2004-12-31	46739.8	7679.7	21535.5	17524.6	7856.8	18696	2900.3	3273.6	2633.7	942.4	1748.7	2120.9	6567.4	58620.3	643.32	22989.3	34987.7	103.167	106.933	102.2	107.033	101	102.25	101	103.3	108.033	101.033	3264.09	1772.36	1491.72	280.64	15511.3	5940.7	-5401.61	5315.94	11342.3	61755.8	279140	744084	17262.6	1329.38	3230.78	8.2765	1.06348	7.84791	15.5048	5.22	5.58	5.85
2005-03-31	40453.3	2884	18159	19410.3	2986.8	16766.2	1451.8	3339.7	2554.9	1048.4	1935.9	1988.4	8381.2	9036.68	56.05	3783.8	5196.82	102.833	106.133	101.567	106.3	100.733	100.867	100.767	102.567	106.7	100.833	2952.1	1558.97	1393.13	165.84	15112.2	7783.19	2573.84	7249.16	5209.35	67922.3	284637	781655	19254	1251.75	3210.38	8.2765	1.061	7.92757	15.6696	5.22	5.58	5.85
2005-06-30	44793.1	4438.6	21425.3	18929.2	4571	18925	2568.9	3459.1	2867.6	1035.4	1681.5	1945.6	7739	27967	258.84	11939.5	15768.7	101.733	102.667	100.567	102.867	100.5	100.733	100.6	101.267	102.7	100.6	3498.18	1865.38	1632.81	232.57	14497.5	8608.13	1396.1	7900.21	7212.03	63326.9	288997	812019	20727.6	1126.83	2994.91	8.2765	1.0623	7.68404	15.3382	5.22	5.58	5.85
2005-09-30	48047.8	6527.7	22774	18746	6690.4	20073.1	2773.6	3446.8	2540.5	1052.5	1802.4	2098.7	7569.6	48741.5	485.48	20528.4	27727.6	101.333	101.167	100.367	101.433	100.367	100.533	100.5	100.8	100.7	100.467	3796.39	2041.74	1754.66	287.08	15470.9	7376.38	-152.18	6705.63	7528.56	64795.7	298016	845693	22549.5	1127.18	2915.84	8.13913	1.04756	7.32115	14.5278	5.22	5.58	5.85
2005-12-31	54024.8	7956.4	25723.9	20344.5	8168	22194	3606.1	3722.9	2705.7	1059.4	2066.2	2450.1	8052.3	75096.5	822.77	31598.7	42675.1	101.367	101.7	100.633	101.967	100.333	100.433	100.433	100.9	101.2	100.633	3978.83	2157.2	1821.63	335.57	18606	7838.3	-6142.04	6923.19	13980.3	68334	313157	878697	23980	1117.63	2738.81	8.08215	1.04184	6.87811	14.1196	5.22	5.58	5.85
2006-03-31	47078.9	3012.7	21418.2	22648	3133.1	19734.7	1753.1	3940.4	2868.8	1178.2	2466.3	2410.3	9594	11608.4	82.47	5022.3	6503.66	101.2	101.867	100.533	102.267	100.3	100.633	100.367	100.833	101.6	100.067	3711.81	1971.43	1740.38	231.05	18440.2	9299.96	3008.31	8626.32	6291.65	77264.4	318345	918579	25739.2	1266.37	3270.9	8.04907	1.03752	6.89258	14.0985	5.22	5.58	5.85
2006-06-30	52673.3	4750	25574.7	22348.5	4907.4	22619.9	3036.7	4094.7	3161.8	1158.1	2269.7	2401.4	9023.6	36368.3	362.8	16116.4	19889.2	101.367	101.933	100.967	102.3	100.533	100.567	100.533	101.2	101.733	100.3	4247.84	2313.73	1934.09	379.64	18008	10705.9	2396.49	9858.48	8309.44	71090.1	327951	953168	27611.8	1530.28	4039.65	8.01223	1.03275	7.00291	14.6411	5.4	5.85	6.12
2006-09-30	56064.7	6937.7	26936.6	22190.4	7129.6	23720.7	3301.6	4088.1	2899.7	1212.2	2381	2489.8	8842	61880.1	665.04	26698.8	34516.3	101.267	101.467	100.933	101.6	100.767	100.667	100.667	101.3	101.6	100.567	4767.67	2627.43	2140.24	487.19	18643.2	9616.42	1060.56	8443	8555.86	73625.3	344313	983762	29145.2	1663.72	4119.43	7.96724	1.02445	6.85669	14.9365	5.52	6.03	6.36
2006-12-31	63621.6	8616.6	30429.8	24575.3	8866.2	26160.5	4358.7	4410.3	3256	1244.1	2855.2	3019.4	9451.2	93472.4	1101.71	39759.9	52610.8	102.033	104.067	101.667	104.067	101.233	100.8	100.8	102.3	104.767	101.033	4883.97	2780.75	2103.21	677.54	21318.6	9677.69	-7588.09	7881.92	17265.8	77564	366033	1.01583e+06	31147.2	2032.32	5252.06	7.86147	1.01047	6.67709	15.0785	5.58	6.12	6.48
2007-03-31	57159.3	3473	25983.1	27703.2	3606.9	23903.3	2167.4	4865.2	3354.3	1322.3	3730.7	2986.9	11222.3	14543.6	99.24	6380.64	8063.72	102.733	106.233	102.067	106.133	101.733	101.567	101.767	102.933	107.033	101.667	4580.88	2523.19	2057.7	465.49	21187.8	11783.6	4494.87	10717.5	7288.75	85965	382623	1.07426e+06	34640.9	2882.98	7968.22	7.76093	0.993942	6.50691	15.1674	5.61	6.21	6.57
2007-06-30	64781.6	5510.1	31126.2	28145.3	5683.1	27482.4	3745.1	5136.7	3814.9	1295.8	3689.4	3227.7	10706.5	46077.8	498.95	20793.7	24785.2	103.6	108.9	102.6	108.767	101.8	101.867	101.767	103.567	109.8	101.867	5238.35	2949.62	2288.73	660.89	20856	14334.2	3702.98	12817.4	10631.2	81422.9	393802	1.11488e+06	38718.6	3867.44	11780	7.67634	0.982133	6.35688	15.2349	5.79	6.51	6.87
2007-09-30	69482.1	8352.6	32660.2	28469.4	8572	28741.8	4024.2	5186.4	3448.8	1366.5	3898.1	3419.3	10825.1	78246.8	938.22	34521.9	42786.7	106.1	116.833	104.833	116.767	101.8	102.467	101.8	106.2	118.767	101.8	5894.39	3316.05	2578.34	737.71	21783.2	12799.1	1702.72	11439.1	11096.3	84179.2	419822	1.16419e+06	42274.5	4724.25	15975.3	7.56184	0.968558	6.41768	15.2767	6.24	7.05	7.41
2007-12-31	78669.3	10338.4	36861.1	31469.8	10621.8	31563.3	5411.4	5752.9	3987.1	1563.5	3881.7	4080.1	11807.5	117414	1466.45	51019.9	64927.6	106.633	117.5	105.633	117.7	101.867	103.133	101.8	106.8	118.7	101.667	6032.23	3397.49	2634.73	762.76	25383	12383.1	-8381.92	10648	20765	87640	445178	1.19736e+06	44800.5	5367.82	17482.2	7.42811	0.955184	6.57737	15.1989	6.51	7.35	7.68
2008-03-31	69373.6	4367.5	31613.2	33392.9	4536.9	29039.5	2699.7	6031.9	3892.4	1602.3	4516.8	3514.9	13539.4	18316.9	179.44	8031.12	10106.4	108.033	120.967	107.367	121.067	102.767	106.4	102.9	108.567	121.967	102.2	5714.07	3061.15	2652.92	408.23	25555.2	15971.4	6464.54	14519.7	9506.76	99560.7	455918	1.26194e+06	49191.2	4482.64	16045.8	7.1626	0.918992	6.81183	14.1784	6.57	7.47	7.74
2008-06-30	78711.8	6831.2	38248.4	33632.3	7046.5	33719.7	4677.4	6459	4383.3	1535.2	4401.7	3615	12874	58436	845.61	26321.6	31268.8	107.767	119.767	107.567	119.733	103.367	107	103.3	108.733	120.233	102.8	6646.44	3610.24	3036.21	574.03	25487.5	18836.8	5461.57	16906.1	13375.3	91140.2	459860	1.30868e+06	53624.4	3316.28	11901.8	6.95745	0.892089	6.65625	13.7083	6.57	7.47	7.74
2008-09-30	82460.1	9825.3	38895	33739.9	10084.2	34146.8	4898.1	6613.8	3984.7	1647.8	4607.4	3445.7	13031.6	99870.7	1527.45	44944.9	53398.4	105.267	111.467	105.867	111.567	103.767	106.7	103.533	106.5	110.433	103.133	7331.86	4089.83	3242.03	847.8	26843	14138.6	592.55	12667.4	13546	93263.7	467631	1.34811e+06	56349	2507.84	8508.1	6.84016	0.876942	6.35486	12.9917	6.45	7.38	7.68
2008-12-31	88699	11440.1	41196.4	36062.5	11760.5	34818.1	6532.4	7081.5	4107.2	1830.8	4819.6	4024.6	13724.3	148167	2256.12	65036.1	80875	102.533	106.2	102.9	106.133	103.767	105.9	103.767	103.3	104.867	103.167	5940.23	3545.72	2394.51	1151.21	30602	12370	-13628.9	10126.5	25998.9	97144.2	481238	1.38694e+06	57104.4	1921.7	6600.89	6.83457	0.881479	7.1496	10.6971	5.31	5.85	6.24
2009-03-31	73979.2	4364.8	32549	37065.4	4544.7	29382.8	3294.1	6737	3702.5	1689.5	5277.7	4098.8	15252.1	23562	332.04	10180.4	13049.6	99.4	100.533	99.2	100.5	102.433	99.6667	102.833	99.4333	99.3667	102.067	4288.51	2455.7	1832.82	622.88	29398	14642	1831.13	13023.6	12810.9	109970	507905	1.53347e+06	57792.6	2143.48	7862.59	6.83573	0.881518	7.28132	9.82398	4.86	5.31	5.76
2009-06-30	83865.8	6868.3	39378.6	37618.9	7104.3	33842.3	5684.8	7011.1	4137.7	1616.3	5275.5	4691.5	14502.3	78098.4	1428.35	33956.3	42713.7	98.4667	99	97.9667	99.1	101.633	98.6667	102.3	98.1	98.0667	101.3	5182.4	2760.8	2421.59	339.21	29313.2	19334.1	3242.45	16506.5	16091.6	101458	553377	1.65766e+06	62299.8	2640.61	10176	6.82995	0.881196	7.01573	10.5758	4.86	5.31	5.76
2009-09-30	89846.9	9994.8	41313	38539.1	10281.5	35371.7	6096.7	7259.1	4266.8	1722.7	5550	4643.5	14654.8	133177	2365.02	57044	73767.6	98.7333	100.267	98	100.4	101.367	98.3333	102.067	98.0333	99.7667	101	6115.12	3249.19	2865.93	383.26	30964.9	17542.7	1242.51	15527.5	16300.2	105434	597992	1.73521e+06	66580.4	3060.17	12350.8	6.83105	0.881377	7.2986	11.2093	4.86	5.31	5.76
2009-12-31	100826	12355.9	46928.2	41541.7	12729.1	39495.8	7605.8	7997.4	4415.3	1928.6	5733.7	5326.8	15593.3	194139	3373.3	82276.5	108489	100.667	103.367	100.033	103.6	101.267	98.5333	101.867	100.467	103.933	101.033	6489.3	3550.41	2938.88	611.53	35666.6	16958.2	-13713	14457.1	30671.2	110321	641485	1.79147e+06	71162.1	3158.97	13134	6.82763	0.880849	7.60245	11.1785	4.86	5.31	5.76
2010-03-31	87501.3	4826	39364.2	43311.1	5020.8	35588.2	3939	8258.4	4200	1814.8	6282.9	5289.4	17107.9	29792.7	364.37	12459.6	16968.7	102.2	105.033	102.2	105.5	101.533	101.9	101.633	102.6	105.633	101.233	6181.35	3160.12	3021.23	138.89	36374	19627.1	5297.11	17702.6	14330	122705	683274	1.91163e+06	72869	3075.65	12507.1	6.8269	0.879386	7.52767	10.6488	4.86	5.31	5.76
2010-06-30	99347.4	7785.6	47422.3	44139.5	8044.6	40837.7	6771.5	8646.5	4763.8	1768.8	6183.8	5624.9	16705.8	98047.4	1682.03	41517.9	54847.4	102.933	105.9	102.867	106.233	101.6	102.267	101.7	103.3	106.5	101.4	7366.58	3888.51	3478.06	410.45	36295.4	23722.7	4241.32	20909	19481.4	117215	710988	1.99383e+06	73842.9	2760.75	10852.8	6.82352	0.877211	7.41112	10.1776	4.86	5.31	5.76
2010-09-30	105964	11633.8	48906.4	45423.5	11957	41795.8	7302	9001.5	4853.8	1956.7	6519.6	5623.2	16954.3	165870	2783.07	69611.7	93474.8	103.467	107.433	102.933	107.8	101.667	102.433	101.7	103.5	108.133	101.4	7943.21	4295.93	3647.3	648.63	38359.1	19689.7	-1003.88	17345.8	20693.6	121320	728827	2.05803e+06	77350.3	2589.07	10793.4	6.77246	0.871407	7.88421	10.4871	4.86	5.31	5.76
2010-12-31	119307	14185.4	55933.6	49187.8	14596.6	46901.5	9246.8	10001.6	4966.1	2171.7	6746.8	6789.1	17886.7	241415	3966.08	101048	136401	104.7	110.467	104.233	110.967	101.933	102.733	101.8	104.933	111.133	101.6	8248.86	4432.97	3815.89	617.08	43525.2	20041	-15028.9	17244.6	35069.9	128527	779355	2.13597e+06	83760.5	2917.32	12778.7	6.65874	0.857722	8.06838	10.5193	5.18333	5.64333	6.04667
2011-03-31	104470	5592.8	47194	51683.2	5808.3	42670.3	4749	9975.3	4865.6	1996	7805.7	6541.9	20057.7	39464.9	652.45	17014	21798.4	105.076	111	104.2	111.2	102.267	103.767	102.333	104.8	111.633	101.9	8013.04	3995.12	4017.93	-22.81	42606.1	26125.7	8071.97	23438.8	18053.8	150179	787221	2.22815e+06	89677.3	2863.37	12493	6.58318	0.845334	7.99526	10.5451	5.51667	5.97667	6.37333
2011-06-30	118896	9143.3	56884	52868.6	9440.9	48964.6	8178	10534.6	5518.1	1961.9	7565.9	6809.9	19922.1	124567	2845.22	54526.4	67195	105.738	112.533	105.133	112.633	103.1	104.267	102.733	105.833	113.2	102.567	9027.32	4745.38	4281.94	463.44	42910.9	30750.1	4368.51	26589.6	26381.6	134570	810719	2.30161e+06	95093.3	2838.91	12113.8	6.50108	0.835827	7.96948	10.6028	5.85	6.31	6.65
2011-09-30	126562	13855.6	58622.5	54084	14219.6	49915.8	8970.4	11040.3	5685.7	2186.3	7588.4	6773.7	20181.9	212274	4957.23	92828.8	114488	106.223	113.867	106.033	113.967	103.633	104.8	103.1	106.733	114.5	103.067	9733.62	5179.7	4553.93	625.77	44978.1	24787.5	-257.91	21263.8	25045.4	138104	811133	2.34118e+06	97094.7	2608.24	11534	6.41764	0.823429	8.25164	10.3354	6.1	6.56	6.9
2011-12-31	138012	16189.7	64334.6	57487.8	16653.8	53588.5	11029.2	12184.3	5772.6	2421.2	7787.2	7655.2	20920.4	301933	6792.38	132263	162877	104.597	109.933	104.367	109.9	104.2	104.8	103.433	104.767	109.767	103.4	9644.66	5063.61	4581.03	482.58	50415	22076.7	-17372.8	18427.8	39449.4	144645	847817	2.49391e+06	96758.5	2365.62	9869.39	6.34034	0.81507	8.18984	9.97673	6.1	6.56	6.9
2012-03-31	117358	6446	52316.2	58595.5	6685.4	47151	5426.7	11527.6	5284.2	2230.9	8846.7	6890.2	23314.8	47865.4	885.84	21270	25709.6	103.767	108.067	103.5	108.033	104.067	103.567	104.433	103.733	107.233	103.3	8595.01	4298.47	4296.53	1.95	32872.3	29976.2	5858.2	25857.8	24118	160865	818321	2.61864e+06	98682.6	2342.82	9659.91	6.30744	0.812801	7.93881	9.91777	6.1	6.56	6.9
2012-06-30	131321	9911.4	61433.2	59976.1	10238.5	52495.9	9228.4	12014.9	6030.5	2181.6	8707	7397.6	23026.4	150710	3654.11	67767.9	79288.1	102.867	105.733	102.333	105.7	103.667	103.067	104.233	102.5	104.833	102.933	9795.98	5239.94	4556.04	683.89	48902.8	33819	4045	29074	29774	148524	841166	2.71464e+06	97450.3	2343.41	9980.95	6.30736	0.812614	7.88073	9.97325	6.01667	6.47667	6.81667
2012-09-30	138090	14656	62256.2	61177.4	15070.2	52451.1	10096	12452.9	6117.8	2433.5	8809	7677.6	22981.5	256933	6545.45	113662	136725	101.9	102.767	100.9	102.667	103.133	102.333	104	100.967	101.6	102.733	10026.2	5409.04	4617.2	791.83	51200.4	26793	-3434	22479	30227	153374	855618	2.78766e+06	97979.5	2119.16	8927.37	6.33439	0.816759	8.05466	10.0009	5.6	6	6.4
2012-12-31	151812	18071.3	68633.5	65107.2	18587.1	56803.4	12145.1	13840	6330.8	2690.9	8909.4	8786.5	23718.8	364835	9004.26	158672	197159	102.067	103	101.167	102.9	102.233	101.933	103.567	101.433	102.567	102.367	10254	5539.69	4714.28	825.42	57744.7	26621.7	-14971.7	23191.3	41593.4	158520	898857	2.85539e+06	98966.9	2087.87	8432.79	6.29915	0.812577	7.73161	10.1077	5.6	6	6.4
2013-03-31	129450	6869.1	55861.2	66719.3	7130.2	50127.3	6022.1	12980.3	5816.3	2394.5	10406.7	8214.8	26357.4	58092.3	930.025	24634.8	32527.5	102.44	103.85	101.4	103.867	101.6	101.267	101.533	101.867	104.333	102.033	9753.22	5086.94	4666.28	420.66	17641.2	32034	4997	27399.5	27037	178224	918230	3.02659e+06	102481	2324.13	9390.64	6.27854	0.809505	6.79123	9.72497	5.6	6	6.4
2013-06-30	143519	10389.7	65130.3	67998.6	10748.2	55266.2	10181.8	13512.2	6529.6	2341.1	10186	8513.5	26240.1	181318	3883.96	78051.6	99382	102.384	104.066	101	104.133	100.767	101.033	101.133	101.4	104.233	101.467	10214	5438.46	4775.58	662.88	55313.3	36556.6	3879.38	31861.4	32677.2	164102	931353	3.12912e+06	105460	2204.51	8826.51	6.2053	0.799482	6.26283	9.52156	5.6	6	6.4
2013-09-30	152223	15904.9	66748.7	69569.1	16367	55882.1	11188	14094.2	6768.6	2608.7	10319.9	8761.3	26233	309208	6798.73	132607	169802	102.764	105.281	101.733	105.333	100.3	101.173	100.757	102.197	105.78	100.8	10628	5617.21	5010.76	606.44	58052.7	29798.5	-2019.83	25151.5	31818.3	165831	937013	3.19085e+06	107635	2085.3	8168.88	6.16785	0.795278	6.2267	9.54621	5.6	6	6.4
2013-12-31	167772	19864.3	74211.4	73696.6	20447.1	61057.5	13504.9	15702.2	6928.1	2884	10380.8	9850.9	27016.9	436528	9240.95	184804	242482	102.907	105.514	101.607	105.557	100.057	101.29	100.547	101.913	105.523	100.307	10994.7	5947.44	5047.28	900.17	65562.9	30754	-17457.7	26084.9	48211.7	170611	981622	3.25602e+06	113474	2169.78	8392.35	6.13017	0.790654	6.08652	9.92428	5.6	6	6.4
2014-03-31	140760	7140	59127.4	74492.4	7428.5	52659.5	6764.7	14635.5	6317.1	2634.1	11815.1	8876.9	29628.4	68321.7	1169.56	28253.8	38898.4	102.274	103.465	101.021	103.293	99.7533	101.001	99.6615	101.005	102.493	99.8567	9647.44	4910.91	4736.53	174.383	19800.5	35025.7	4593.26	30187.8	30432.5	197139	959209	3.41597e+06	117285	2051.64	7543.44	6.11803	0.788539	5.93944	10.1324	5.6	6	6.4
2014-06-30	156490	11109.4	69458.3	75921.9	11500.6	58432.3	11355.4	15265.1	7197	2577.1	11377.7	9188.6	29595.8	212770	4820.43	89185.7	118764	102.205	103.357	101.353	103.284	100.037	101.095	99.822	101.384	102.834	100.083	10548.1	5708.02	4840.05	867.972	62117.4	39612.3	890.71	34080.9	38721.6	173618	993810	3.56069e+06	119559	2049.47	7320.37	6.15814	0.794301	6.04609	10.3679	5.6	6	6.4
2014-09-30	165485	16854.9	70971.1	77658.7	17371	58904	12400	15812.2	7411	2858	11620.7	9332.5	29775.4	357787	8642.44	150180	198965	101.968	102.989	101.141	102.925	100.016	101.219	99.9044	101.147	102.54	100.122	11408.3	6346.35	5061.93	1284.42	64952.2	31723.8	-2761.67	26426.4	34485.4	174189	990591	3.5938e+06	118228	2203.5	7795.45	6.1568	0.794325	5.93362	10.2986	5.6	6	6.4
2014-12-31	180829	20522.1	77725.9	82580.9	21172.1	63201.5	14881.5	17457.6	7609.3	3159.6	12039.9	10688.4	30618.9	502005	11983.2	208107	281915	101.515	102.553	100.472	102.501	99.9088	101.053	99.8955	100.523	102.23	100.061	11411.5	6457.64	4953.84	1503.8	73243.2	33988.2	-14034.3	28462.8	48022.5	176390	1.01279e+06	3.63622e+06	115433	2641.36	9061.48	6.13616	0.791224	5.35753	9.7065	5.6	5.73333	6.13333
2015-03-31	151138	7373.2	60505.9	83258.8	7686.8	53471.1	7350.9	15649.5	6810.5	2876.2	14110.4	9457.4	24987.9	77511.3	1553.09	31360.7	44597.4	101.19	101.936	99.8287	101.846	100.046	99.6892	100.14	99.9352	101.858	99.9487	9038.23	5130.58	3907.65	1222.93	22722.8	36407.1	3591.85	30563.3	32815.3	197887	1.01976e+06	3.77543e+06	113450	3338.99	11666.2	6.138	0.791447	5.17236	9.30938	5.51667	5.51667	5.91667
2015-06-30	168550	11852.2	70950	85747.4	12296.2	59327.9	11972.9	16318.6	7702.4	2815.2	13978	10459.3	24872.6	237132	6159.33	97445.6	133527	101.377	102.061	100.024	101.933	101.425	99.8572	100.412	100.24	102.251	101.366	9729.4	5542.47	4186.93	1355.54	70861.8	43192.8	-1279.85	35943.3	44472.7	178453	1.03556e+06	3.92151e+06	111531	4484.29	15385.9	6.12028	0.789505	5.06102	9.39537	5.1	5.1	5.5
2015-09-30	176598	17173.1	71526.7	87897.9	17739.2	58993	12883.5	16978.4	7909.4	3145.9	14057.5	10651.9	25519.1	394531	11006.5	162189	221335	101.733	103.043	100.225	102.891	102.984	99.9341	101.278	100.505	103.193	103.177	10273.3	5942.45	4330.82	1611.63	74502.7	34812.6	-8562.04	28124.9	43374.6	179095	1.08033e+06	4.06994e+06	107228	3539.75	11659	6.25755	0.807262	5.12635	9.71194	4.68333	4.68333	5.08333
2015-12-31	192573	21376.1	78356.3	92840.6	22130.4	63176.9	15553.9	18773.1	8097.3	3468.8	14153.9	12005.3	25870.3	551590	15560.8	224090	311939	101.463	102.323	100.214	102.168	103.031	99.9732	101.74	100.374	102.306	103.255	10489.4	6119.18	4370.25	1748.93	84850.8	37804.5	-17301	30260.5	55105.5	183445	1.16438e+06	4.12725e+06	102942	3494.53	12126	6.39213	0.824732	5.26155	9.69977	4.35	4.35	4.75
2016-03-31	162410	8312.7	61106.8	92990.5	8665.5	53666.4	7763	16847.5	7180.5	3181.6	15340.4	11283	28368.1	85842.8	1948.61	33664.3	50229.9	102.134	106.333	100.61	105.45	102.935	100.387	102.824	100.966	105.955	103.399	7824.97	4462.04	3362.93	1099.11	25114.1	38896	937.73	32953.9	37958.3	206599	1.21677e+06	4.28714e+06	96457.9	2905.37	10020.4	6.52877	0.83996	5.66845	9.34396	4.35	4.35	4.75
2016-06-30	181408	12555.9	73416.5	95435.8	13045.5	60839.2	12943.8	17679.8	8295	3112.3	14811.7	12209.7	28265.4	258360	7459.77	101702	149198	102.082	105.967	100.434	104.777	101.499	100.53	102.539	100.751	105.529	101.645	9079.62	5190.03	3889.59	1300.44	78113.9	46617.8	-4588.9	39282	51206.7	190003	1.2814e+06	4.3974e+06	96165.7	2920.37	10192.3	6.53172	0.841614	6.04709	9.37444	4.35	4.35	4.75
2016-09-30	191011	17542.4	75400.5	98067.8	18162.2	61902.5	13870.6	18513	8591.6	3473.2	14945.4	12615.3	28822.1	426906	13402.1	167497	246008	101.675	102.6	100.575	102.353	100.097	100.469	101.662	100.553	102.637	99.9041	9669.86	5529.3	4140.56	1388.74	82343.4	35886.1	-10905.1	28644.7	46791.2	191799	1.35182e+06	4.5189e+06	95526.1	3034.91	10626.8	6.6648	0.859264	6.51185	8.75397	4.35	4.35	4.75
2016-12-31	211566	21728.2	85504.1	104334	22577.8	68998.4	16921.5	20684.1	8961.6	3840.7	14866.4	13861.4	29636.1	596501	18838.3	231826	345837	102.142	103.367	101.372	103.184	100.213	100.648	101.253	101.37	103.117	100.014	10281.1	5794.94	4486.18	1308.75	93834.5	38152.1	-13732.7	29473.5	51884.8	197422	1.42741e+06	4.59998e+06	91827.7	3151.76	10693.2	6.84221	0.882009	6.23757	8.4845	4.35	4.35	4.75
2017-03-31	181868	8205.9	69315.5	104346	8595.8	60909.3	8725.3	18608.9	8094.5	3536.5	16758.8	13047	31864.3	93777.1	2334.51	35093.6	56349	101.423	98	101.095	98.7707	100.459	101.433	100.412	101.102	98.6973	100.126	8962.92	4783.69	4179.24	604.45	27863.7	44366	-1551.17	37793.4	45917.1	226931	1.43782e+06	4.78199e+06	90124.2	3199.93	10298.6	6.88608	0.887279	6.06284	8.5204	4.35	4.35	4.75
2017-06-30	201950	12644.9	82323	106982	13204.2	68099.8	14574.4	19473.6	9397.7	3440.9	15856.3	14059	31998.1	280605	8694.14	105807	166104	101.393	97.9	100.969	98.8666	100.884	101.046	100.661	100.96	97.969	100.626	10055.6	5616.06	4439.54	1176.53	86545.3	49940	-7626.21	42280.5	57566.2	202703	1.4968e+06	4.85316e+06	91398.9	3148.96	10185.2	6.8536	0.880165	6.17413	8.77403	4.35	4.35	4.75
2017-09-30	212789	18255.8	84574.1	109960	18944.2	69327.2	15590.1	20342.9	9688.7	3838.5	16290.4	14054.9	32708	458478	14972.6	171787	271718	101.602	99.1	100.932	99.9048	101.079	100.982	100.807	101.251	98.9166	100.975	10639.4	5881.06	4758.33	1122.72	90809.8	39822.9	-8566.77	33027	48389.7	204429	1.54646e+06	4.95295e+06	92807.6	3290.85	10672.8	6.66764	0.853211	6.00904	8.72084	4.35	4.35	4.75
2017-12-31	235429	22992.9	95368	117068	23915.8	76782.9	19015.8	22731.1	9940.9	4240.1	15938.8	15925.1	33433.7	631684	20892.3	235751	375040	101.801	99.3667	101.344	99.9722	101.27	101.033	100.92	101.711	99.35	101.1	11413.5	6352.65	5060.81	1291.82	103083	38438.1	-13018.8	31259.1	51456.9	207499	1.60533e+06	5.03184e+06	93684.4	3354.75	11227.4	6.60918	0.846508	5.8534	8.77501	4.35	4.35	4.75
2018-03-31	202036	8575.7	76598.2	116862	9005.8	66905.6	10073.8	20485.5	8806.5	3887.8	18050.6	14863.5	35864.9	100763	2900	35813	62050	102.167	102	101.57	102.218	101.463	101.423	101.551	102.021	101.474	101.363	10431.1	5439.18	4991.9	447.29	29193.6	50546.4	-450.58	44331.6	50997	228753	1.58382e+06	5.18974e+06	94387.6	3338.14	11014.5	6.36319	0.812888	5.86428	8.84574	4.35	4.35	4.75
2018-06-30	223962	13003.8	91100.6	119858	13662.2	75122.1	16404.3	21374.2	10174.9	3779.6	17401	16176.1	35673.1	297316	9872	109878	177566	101.833	100.367	101.584	100.981	101.448	101.482	101.464	101.848	100.233	101.332	11617.1	6261.24	5355.87	905.38	89742.6	53784.3	-6810.85	47296.9	60595.1	210841	1.59567e+06	5.25093e+06	93476	3083.92	10319.7	6.37889	0.812806	5.8449	8.67314	4.35	4.35	4.75
2018-09-30	234474	18226.9	93112.5	123135	18961.8	76239.6	17294.5	22334.1	10582.3	4212.6	17780.6	15914	36930.6	483442	16724	180734	285984	102.3	101.933	102.363	102.222	101.61	101.7	101.525	102.495	101.942	101.255	12294.5	6567.5	5727	840.48	94281.4	41500.6	-10196.7	35857.5	51697.3	210560	1.61352e+06	5.36653e+06	93146.9	2765.77	8720.95	6.7956	0.866115	6.10236	8.85894	4.35	4.35	4.75
2018-12-31	258809	24938.7	104024	129846	25929	82822.1	21720.4	24710	10773.5	4640.6	17378.1	17669.5	37474.6	635636	22413	237899	375324	102.2	102.767	102.126	102.926	101.585	101.897	101.56	102.187	102.552	101.235	11881.7	6599.03	5282.71	1316.33	106688	37520.7	-20095.8	28915	57616.5	213878	1.63531e+06	5.43548e+06	91875.1	2603.19	7652.1	6.9159	0.883338	6.13493	8.89463	4.35	4.35	4.75
2019-03-31	218063	8769.4	81806.5	127487	9249.4	71064.5	11143.1	21959.2	9386.6	4234.9	19650.1	15979.2	39306	101871	2408	33224	66240	101.833	102.233	101.291	102.428	101.249	101.068	101.24	101.318	101.931	101.025	10302.5	5515.59	4786.91	728.67	31725.7	14552	-10763	11592	25315	241897	1.6204e+06	5.62277e+06	92768.6	2792.94	8508.67	6.74676	0.859926	6.12686	8.7897	4.35	4.35	4.75
2019-06-30	242574	14437.6	97315.6	130821	15108.7	79820.7	17954.2	23097	10861.3	4123	19064.9	17484.4	39067.3	299100	8430	100070	190600	102.633	107.367	101.966	106.408	101.086	101.549	101.221	102.264	106.882	100.946	11359.1	6198.67	5160.4	1038.29	97419.9	54190	-10719	45718	64909	219345	1.65267e+06	5.69718e+06	93151.9	3010.35	9404.32	6.81371	0.869083	6.20337	8.75787	4.35	4.35	4.75
2019-09-30	252209	19798	97790.4	134620	20629	79501.8	18734.6	23993.6	11310.2	4610.5	19388.3	17369	40734.5	461204	11566	138361	311277	102.867	110.1	101.821	108.287	101.297	101.613	101.206	102.324	109.542	101.169	11918.4	6548.25	5370.15	1178.11	101464	42832	-12242	34546	55074	219972	1.66698e+06	5.80715e+06	93033	2923.13	9388.07	6.98724	0.892482	6.52072	8.62684	4.35	4.35	4.75
2019-12-31	278020	27461.6	109253	141305	28579.9	86721.6	23072.4	26795.9	11244	5071.2	18973.8	18798.9	41158.2	551478	12633	163070	375775	104.267	117.333	102.9	114.154	101.417	101.798	101.269	104.07	117.792	101.371	12193.3	6731.12	5462.19	1268.92	114975	39704	-20558	31022	60262	224559	1.69664e+06	5.89352e+06	93086.8	2946.75	9824.68	7.03145	0.898623	6.46331	9.07888	4.35	4.35	4.75
2020-03-31	214214	16859.7	88698.2	108656	17513.5	74145.3	14969.3	20479.5	9470.27	3866.35	15987.3	13913.3	35111.1	354837	9614.92	137051	208199	101.375	104.647	101.037	104.374	101.253	100.556	101.21	101.322	104.343	100.98	12336	6743.94	5592.07	1151.87	76684.4	43131.7	-7431.43	36186.8	50563.1	221195	1.44961e+06	4.82796e+06	118849	3409.22	12275.4	6.10414	0.782585	6.12887	8.94135	3.97679	3.92909	3.84314
2020-06-30	216630	17025.5	89670.9	109934	17686.8	74948	15144.2	20717.8	9572.27	3908.7	16179.2	14080.4	35511.2	359266	9739.01	138740	210816	101.346	104.648	101.023	104.367	101.252	100.534	101.207	101.304	104.334	100.974	12471	6818.05	5652.91	1165.14	77557.8	43632.3	-7530.15	36601.2	51162.5	223503	1.46641e+06	4.88553e+06	120216	3433.68	12378.2	6.07811	0.779189	6.11295	8.88365	3.94074	3.88303	3.78272
2020-09-30	219047	17191.3	90643.6	111212	17860.2	75750.7	15319.1	20956	9674.28	3951.04	16371.1	14247.5	35911.3	363695	9863.1	140429	213432	101.317	104.649	101.009	104.361	101.251	100.512	101.205	101.287	104.324	100.968	12605.9	6892.15	5713.75	1178.4	78431.2	44133	-7628.87	37015.6	51761.9	225811	1.48321e+06	4.94311e+06	121583	3458.14	12481	6.05209	0.775793	6.09703	8.82595	3.90468	3.83697	3.7223
2020-12-31	221464	17357.1	91616.3	112490	18033.6	76553.4	15494	21194.2	9776.29	3993.38	16563	14414.6	36311.5	368123	9987.19	142119	216049	101.288	104.65	100.995	104.355	101.251	100.49	101.202	101.27	104.314	100.962	12740.9	6966.26	5774.59	1191.67	79304.7	44633.7	-7727.59	37430	52361.3	228119	1.50001e+06	5.00068e+06	122950	3482.6	12583.8	6.02606	0.772396	6.08111	8.76824	3.86863	3.79091	3.66188
2021-03-31	223880	17522.9	92589	113768	18207	77356.2	15668.8	21432.4	9878.3	4035.73	16754.9	14581.7	36711.6	372552	10111.3	143808	218665	101.259	104.651	100.981	104.348	101.25	100.469	101.2	101.253	104.304	100.956	12875.8	7040.37	5835.43	1204.94	80178.1	45134.3	-7826.31	37844.4	52960.6	230427	1.51681e+06	5.05825e+06	124316	3507.06	12686.6	6.00003	0.769	6.06519	8.71054	3.83257	3.74485	3.60146
2021-06-30	226297	17688.7	93561.8	115046	18380.3	78158.9	15843.7	21670.6	9980.31	4078.07	16946.8	14748.8	37111.7	376981	10235.4	145497	221281	101.231	104.653	100.967	104.342	101.25	100.447	101.197	101.235	104.294	100.95	13010.8	7114.48	5896.27	1218.21	81051.6	45635	-7925.03	38258.8	53560	232736	1.53362e+06	5.11582e+06	125683	3531.52	12789.4	5.974	0.765603	6.04927	8.65284	3.79652	3.69879	3.54104
2021-09-30	228713	17854.5	94534.5	116324	18553.7	78961.6	16018.6	21908.9	10082.3	4120.42	17138.7	14915.9	37511.8	381410	10359.5	147186	223898	101.202	104.654	100.953	104.335	101.249	100.425	101.195	101.218	104.285	100.944	13145.7	7188.59	5957.12	1231.48	81925	46135.7	-8023.74	38673.2	54159.4	235044	1.55042e+06	5.1734e+06	127050	3555.98	12892.2	5.94798	0.762207	6.03335	8.59514	3.76046	3.65273	3.48062
2021-12-31	231130	18020.3	95507.2	117602	18727.1	79764.3	16193.5	22147.1	10184.3	4162.76	17330.6	15083	37911.9	385839	10483.6	148875	226514	101.173	104.655	100.939	104.329	101.249	100.404	101.192	101.201	104.275	100.938	13280.7	7262.7	6017.96	1244.75	82798.4	46636.3	-8122.46	39087.6	54758.8	237352	1.56722e+06	5.23097e+06	128417	3580.44	12995	5.92195	0.758811	6.01743	8.53743	3.72441	3.60666	3.4202
2022-03-31	233546	18186.1	96479.9	118880	18900.4	80567	16368.4	22385.3	10286.3	4205.1	17522.5	15250.1	38312	390267	10607.6	150564	229130	101.144	104.656	100.925	104.323	101.248	100.382	101.189	101.183	104.265	100.932	13415.6	7336.81	6078.8	1258.02	83671.9	47137	-8221.18	39502	55358.2	239660	1.58402e+06	5.28854e+06	129783	3604.9	13097.8	5.89592	0.755414	6.00151	8.47973	3.68836	3.5606	3.35978
2022-06-30	235963	18351.9	97452.6	120158	19073.8	81369.7	16543.3	22623.5	10388.3	4247.45	17714.4	15417.1	38712.1	394696	10731.7	152254	231747	101.116	104.657	100.911	104.316	101.247	100.36	101.187	101.166	104.255	100.926	13550.6	7410.92	6139.64	1271.28	84545.3	47637.7	-8319.9	39916.4	55957.6	241968	1.60082e+06	5.34612e+06	131150	3629.36	13200.6	5.86989	0.752018	5.98559	8.42203	3.6523	3.51454	3.29936
[truncated: 190 more columns]
