# Supplementary material for: Research on the dynamic spillover of stock markets under COVID-19—Taking the stock markets of China, Japan, and South Korea as an example
Source: Front Public Health. 2022 Nov 11;10:1008348. doi: 10.3389/fpubh.2022.1008348 (PMC9691647; doi:10.3389/fpubh.2022.1008348)
Supplement: Supplementary file 3 [file Data_Sheet_1.ZIP]

Archive with 276 entries (276 files):
- BM_CHN_1 (1).emf
- BM_CHN_1 (1).fig
- BM_CHN_1 (1).tif
- BM_CHN_1 (1).xls
- BM_CHN_1 (2).emf
- BM_CHN_1 (2).fig
- BM_CHN_1 (2).tif
- BM_CHN_1 (3).emf
- BM_CHN_1 (3).fig
- BM_CHN_1 (3).tif
- BM_HK_1 (1).emf
- BM_HK_1 (1).fig
- BM_HK_1 (1).tif
- BM_HK_1 (1).xls
- BM_HK_1 (2).emf
- BM_HK_1 (2).fig
- BM_HK_1 (2).tif
- BM_HK_1 (3).emf
- BM_HK_1 (3).fig
- BM_HK_1 (3).tif
- BM_JPN_1 (1).emf
- BM_JPN_1 (1).fig
- BM_JPN_1 (1).tif
- BM_JPN_1 (1).xls
- BM_JPN_1 (2).emf
- BM_JPN_1 (2).fig
- BM_JPN_1 (2).tif
- BM_JPN_1 (3).emf
- BM_JPN_1 (3).fig
- BM_JPN_1 (3).tif
- BM_KR_1 (1).emf
- BM_KR_1 (1).fig
- BM_KR_1 (1).tif
- BM_KR_1 (1).xls
- BM_KR_1 (2).emf
- BM_KR_1 (2).fig
- BM_KR_1 (2).tif
- BM_KR_1 (3).emf
- BM_KR_1 (3).fig
- BM_KR_1 (3).tif
- CHN_HK_1 (1).emf
- CHN_HK_1 (1).fig
- CHN_HK_1 (1).tif
- CHN_HK_1 (2).emf
- CHN_HK_1 (2).fig
- CHN_HK_1 (2).tif
- CHN_HK_1 (3).emf
- CHN_HK_1 (3).fig
- CHN_HK_1 (3).tif
- CHN_HK_1.xls
- CHN_JPN_1(1).emf
- CHN_JPN_1(1).fig
- CHN_JPN_1(1).tif
- CHN_JPN_1(2).emf
- CHN_JPN_1(2).fig
- CHN_JPN_1(2).tif
- CHN_JPN_1(3).emf
- CHN_JPN_1(3).fig
- CHN_JPN_1(3).tif
- CHN_JPN_1.xls
- CHN_KR_1 (1).emf
- CHN_KR_1 (1).fig
- CHN_KR_1 (1).tif
- CHN_KR_1 (2).emf
- CHN_KR_1 (2).fig
- CHN_KR_1 (2).tif
- CHN_KR_1 (3).emf
- CHN_KR_1 (3).fig
- CHN_KR_1.xls
- CM_CHN_1 (1).emf
- CM_CHN_1 (1).fig
- CM_CHN_1 (1).tif
- CM_CHN_1 (1).xls
- CM_CHN_1 (2).emf
- CM_CHN_1 (2).fig
- CM_CHN_1 (2).tif
- CM_CHN_1 (3).emf
- CM_CHN_1 (3).fig
- CM_CHN_1 (3).tif
- CM_HK_1 (1).emf
- CM_HK_1 (1).fig
- CM_HK_1 (1).tif
- CM_HK_1 (1).xls
- CM_HK_1 (2).emf
- CM_HK_1 (2).fig
- CM_HK_1 (2).tif
- CM_HK_1 (3).emf
- CM_HK_1 (3).fig
- CM_HK_1 (3).tif
- CM_JPN_1 (3).emf
- CM_JPN_1 (3).fig
- CM_JPN_1 (3).tif
- CM_JPN_1 (3).xls
- CM_JPN_1 (4).emf
- CM_JPN_1 (4).fig
- CM_JPN_1 (4).tif
- CM_JPN_1 (5).emf
- CM_JPN_1 (5).fig
- CM_JPN_1 (5).tif
- CM_KR_1 (1).emf
- CM_KR_1 (1).fig
- CM_KR_1 (1).tif
- CM_KR_1 (1).xls
- CM_KR_1 (2).emf
- CM_KR_1 (2).fig
- CM_KR_1 (2).tif
- CM_KR_1 (3).emf
- CM_KR_1 (3).fig
- CM_KR_1 (3).tif
- COM_CHN_1 (1).emf
- COM_CHN_1 (1).fig
- COM_CHN_1 (1).tif
- COM_CHN_1 (1).xls
- COM_CHN_1 (2).emf
- COM_CHN_1 (2).fig
- COM_CHN_1 (2).tif
- COM_CHN_1 (3).emf
- COM_CHN_1 (3).fig
- COM_CHN_1 (3).tif
- COM_HK_1 (1).emf
- COM_HK_1 (1).fig
- COM_HK_1 (1).tif
- COM_HK_1 (1).xls
- COM_HK_1 (2).emf
- COM_HK_1 (2).fig
- COM_HK_1 (2).tif
- COM_HK_1 (3).emf
- COM_HK_1 (3).fig
- COM_HK_1 (3).tif
- COM_JPN_1 (1).emf
- COM_JPN_1 (1).fig
- COM_JPN_1 (1).tif
- COM_JPN_1 (1).xls
- COM_JPN_1 (2).emf
- COM_JPN_1 (2).fig
- COM_JPN_1 (2).tif
- COM_JPN_1 (3).emf
- COM_JPN_1 (3).fig
- COM_JPN_1 (3).tif
- COM_KR_1 (1).emf
- COM_KR_1 (1).fig
- COM_KR_1 (1).tif
- COM_KR_1 (1).xls
- COM_KR_1 (2).emf
- COM_KR_1 (2).fig
- COM_KR_1 (2).tif
- COM_KR_1 (3).emf
- COM_KR_1 (3).fig
- COM_KR_1 (3).tif
- FEM_CHN_1 (1).emf
- FEM_CHN_1 (1).fig
- FEM_CHN_1 (1).tif
- FEM_CHN_1 (1).xls
- FEM_CHN_1 (2).emf
- FEM_CHN_1 (2).fig
- FEM_CHN_1 (2).tif
- FEM_CHN_1 (3).emf
- FEM_CHN_1 (3).fig
- FEM_CHN_1 (3).tif
- FEM_HK_1 (1).emf
- FEM_HK_1 (1).fig
- FEM_HK_1 (1).tif
- FEM_HK_1 (1).xls
- FEM_HK_1 (2).emf
- FEM_HK_1 (2).fig
- FEM_HK_1 (2).tif
- FEM_JPN_1 (3).emf
- FEM_JPN_1 (3).fig
- FEM_JPN_1 (3).tif
- FEM_JPN_1 (3).xls
- FEM_JPN_1 (4).emf
- FEM_JPN_1 (4).fig
- FEM_JPN_1 (4).tif
- FEM_JPN_1 (5).emf
- FEM_JPN_1 (5).fig
- FEM_JPN_1 (5).tif
- FEM_KR_1 (3).emf
- FEM_KR_1 (3).fig
- FEM_KR_1 (3).tif
- FEM_KR_1 (3).xls
- FEM_KR_1 (4).emf
- FEM_KR_1 (4).fig
- FEM_KR_1 (4).tif
- FEM_KR_1 (5).emf
- FEM_KR_1 (5).fig
- FEM_KR_1 (5).tif
- HK_CHN_1 (1).emf
- HK_CHN_1 (1).fig
- HK_CHN_1 (1).tif
- HK_CHN_1 (2).emf
- HK_CHN_1 (2).fig
- HK_CHN_1 (2).tif
- HK_CHN_1 (3).emf
- HK_CHN_1 (3).fig
- HK_CHN_1 (3).tif
- HK_CHN_1.xls
- HK_JPN_1 (1).emf
- HK_JPN_1 (1).fig
- HK_JPN_1 (1).tif
- HK_JPN_1 (1).xls
- HK_JPN_1 (2).emf
- HK_JPN_1 (2).fig
- HK_JPN_1 (2).tif
- HK_JPN_1 (3).emf
- HK_JPN_1 (3).fig
- HK_JPN_1 (3).tif
- HK_KR_1 (1).emf
- HK_KR_1 (1).fig
- HK_KR_1 (1).tif
- HK_KR_1 (1).xls
- HK_KR_1 (2).emf
- HK_KR_1 (2).fig
- HK_KR_1 (2).tif
- HK_KR_1 (3).emf
- HK_KR_1 (3).fig
- HK_KR_1 (3).tif
- JPN_CHN_1 (1).emf
- JPN_CHN_1 (1).fig
- JPN_CHN_1 (1).tif
- JPN_CHN_1 (1).xls
- JPN_CHN_1 (2).emf
- JPN_CHN_1 (2).fig
- JPN_CHN_1 (2).tif
- JPN_CHN_1 (3).emf
- JPN_CHN_1 (3).fig
- JPN_CHN_1 (3).tif
- JPN_HK_1 (1).emf
- JPN_HK_1 (1).fig
- JPN_HK_1 (1).tif
- JPN_HK_1 (1).xls
- JPN_HK_1 (2).emf
- JPN_HK_1 (2).fig
- JPN_HK_1 (2).tif
- JPN_HK_1 (3).emf
- JPN_HK_1 (3).fig
- JPN_HK_1 (3).tif
- JPN_KR_1 (1).emf
- JPN_KR_1 (1).fig
- JPN_KR_1 (1).tif
- JPN_KR_1 (1).xls
- JPN_KR_1 (2).emf
- JPN_KR_1 (2).fig
- JPN_KR_1 (2).tif
- JPN_KR_1 (3).emf
- JPN_KR_1 (3).fig
- JPN_KR_1 (3).tif
- KR_CHN_1 (1).emf
- KR_CHN_1 (1).fig
- KR_CHN_1 (1).tif
- KR_CHN_1 (1).xls
- KR_CHN_1 (2).emf
- KR_CHN_1 (2).fig
- KR_CHN_1 (2).tif
- KR_CHN_1 (3).emf
- KR_CHN_1 (3).fig
- KR_CHN_1 (3).tif
- KR_HK_1 (1).emf
- KR_HK_1 (1).fig
- KR_HK_1 (1).tif
- KR_HK_1 (1).xls
- KR_HK_1 (2).emf
- KR_HK_1 (2).fig
- KR_HK_1 (2).tif
- KR_HK_1 (3).emf
- KR_HK_1 (3).fig
- KR_HK_1 (3).tif
- KR_JPN_1 (1).emf
- KR_JPN_1 (1).fig
- KR_JPN_1 (1).tif
- KR_JPN_1 (1).xls
- KR_JPN_1 (2).emf
- KR_JPN_1 (2).fig
- KR_JPN_1 (2).tif
- KR_JPN_1 (3).emf
- KR_JPN_1 (3).fig
- KR_JPN_1 (3).tif
