# Supplementary material for: Research on the dynamic spillover of stock markets under COVID-19—Taking the stock markets of China, Japan, and South Korea as an example
Source: Front Public Health. 2022 Nov 11;10:1008348. doi: 10.3389/fpubh.2022.1008348 (PMC9691647; doi:10.3389/fpubh.2022.1008348)
Supplement: Supplementary file 3 [file Data_Sheet_1.ZIP › BM_CHN_1 (1).xls]

## Sheet: Sheet2
0	0	0	0	0	0	0	0	0	0	0	0	0	0	0	0	0	0	0	0	0	0	0	0
0	0	0	0	0	0	0	0	0	0	0	0	0	0	0	0	0	0	0	0	0	0	0	0
1.33241e-16	-0.0799111	-0.10195	-0.0724169	-0.0804885	-0.0732085	-0.0596902	-0.0491305	-0.0437577	-0.0383317	-0.035248	-0.0320689	-0.0273766	-0.0240299	-0.0196848	-0.0172019	-0.0147496	-0.0123481	-0.0100672	-0.00835876	-0.00693524	-0.0057731	-0.0049418	-0.00407996
1.33241e-16	-0.0825084	-0.0983194	-0.0775936	-0.0676821	-0.0632264	-0.062208	-0.0509714	-0.0440693	-0.0385107	-0.0332967	-0.0305197	-0.0255614	-0.0217761	-0.0185063	-0.0157093	-0.0117021	-0.00933801	-0.00846562	-0.00769186	-0.00623071	-0.00477854	-0.00412842	-0.00357012
1.33241e-16	-0.0761511	-0.0971646	-0.0716999	-0.0716097	-0.0712815	-0.0618694	-0.0537623	-0.0482482	-0.0429521	-0.0377998	-0.0324186	-0.0271987	-0.0236692	-0.0205325	-0.0175459	-0.0155538	-0.013704	-0.0112533	-0.00922078	-0.00724103	-0.00575356	-0.00445384	-0.00357557
1.33241e-16	-0.0729589	-0.0939146	-0.0697004	-0.0718722	-0.0706935	-0.061913	-0.0554268	-0.0514585	-0.0457832	-0.0397273	-0.0350383	-0.0298629	-0.0230869	-0.0206677	-0.0172849	-0.013909	-0.012084	-0.0105141	-0.0089453	-0.00805638	-0.00685441	-0.00558155	-0.00453
1.33241e-16	-0.0813956	-0.0976097	-0.0671961	-0.0744321	-0.0663736	-0.0549348	-0.0494405	-0.0435177	-0.0376942	-0.0342708	-0.0294767	-0.0243981	-0.0191594	-0.0169185	-0.0155639	-0.0123047	-0.0102074	-0.0088201	-0.00776579	-0.00689665	-0.00625193	-0.00540684	-0.00463021
1.33241e-16	-0.0771359	-0.0975042	-0.0627934	-0.0629758	-0.0597357	-0.0538179	-0.0469716	-0.0428057	-0.0354753	-0.0304835	-0.0236116	-0.0192697	-0.0168768	-0.0147676	-0.0127906	-0.0108233	-0.00916292	-0.00800895	-0.00707125	-0.00566279	-0.00443451	-0.00363979	-0.00288718
1.33241e-16	-0.0750891	-0.096368	-0.0528615	-0.0611668	-0.0581327	-0.0496965	-0.0412319	-0.0350849	-0.0309527	-0.0251705	-0.021812	-0.0179755	-0.0153216	-0.0129463	-0.0111639	-0.00962706	-0.00822225	-0.0071127	-0.00598531	-0.00503169	-0.00371896	-0.00312853	-0.00260812
1.33241e-16	-0.0729284	-0.09474	-0.0651742	-0.0653947	-0.059519	-0.0509824	-0.0421658	-0.036337	-0.0316413	-0.0281342	-0.0244892	-0.02274	-0.0202398	-0.0184066	-0.0161867	-0.0141077	-0.011912	-0.0103263	-0.00851133	-0.00700249	-0.00524794	-0.0038294	-0.00301727
1.33241e-16	-0.0717367	-0.0995156	-0.0595659	-0.0609588	-0.0590384	-0.0523059	-0.0436252	-0.0396261	-0.0352891	-0.0311505	-0.026187	-0.0231497	-0.0201671	-0.0177399	-0.0149061	-0.0127683	-0.0107859	-0.0091286	-0.00712997	-0.00554672	-0.00470402	-0.00385872	-0.0031678
1.33241e-16	-0.0728548	-0.0999107	-0.0600865	-0.0625879	-0.0622125	-0.058233	-0.0526811	-0.0489455	-0.0442994	-0.0375754	-0.0330412	-0.0292608	-0.0255317	-0.0225379	-0.0185636	-0.0161474	-0.0136118	-0.0112717	-0.00944915	-0.00713211	-0.00565094	-0.00474134	-0.00415529
1.33241e-16	-0.0700074	-0.096774	-0.0539216	-0.0555468	-0.0541772	-0.0514767	-0.0461092	-0.042974	-0.0382825	-0.0327069	-0.0297165	-0.0273882	-0.0237494	-0.0200342	-0.0167938	-0.0141997	-0.0120829	-0.0104183	-0.00894266	-0.0076767	-0.00659035	-0.00563175	-0.00486617
1.33241e-16	-0.068328	-0.105928	-0.0607111	-0.0612375	-0.0639014	-0.0574374	-0.0546334	-0.047189	-0.0405814	-0.0349542	-0.0307113	-0.027243	-0.0245086	-0.0198827	-0.0146285	-0.0117242	-0.00969044	-0.00846946	-0.00775659	-0.00605923	-0.00484359	-0.00372391	-0.00304792
1.33241e-16	-0.0766292	-0.106706	-0.075321	-0.0734413	-0.0687656	-0.0640254	-0.0533919	-0.0470285	-0.0386566	-0.0326847	-0.0313315	-0.0286375	-0.0244356	-0.0201078	-0.0154738	-0.0107004	-0.00929385	-0.00837847	-0.00779293	-0.00692395	-0.00579945	-0.00508905	-0.00435477
1.33241e-16	-0.0696694	-0.100207	-0.0710078	-0.0713748	-0.0663763	-0.0596596	-0.054121	-0.0450716	-0.0403895	-0.0317435	-0.028487	-0.02559	-0.0200378	-0.0171233	-0.0143402	-0.0115814	-0.00982184	-0.00857743	-0.00745472	-0.00629949	-0.00522978	-0.00431414	-0.0035588
1.33241e-16	-0.0711713	-0.106756	-0.076591	-0.0811387	-0.0747941	-0.0651643	-0.0577957	-0.0505734	-0.0423388	-0.0343131	-0.0298489	-0.0250624	-0.0206267	-0.0169682	-0.0131834	-0.0110638	-0.00913786	-0.00775963	-0.00638101	-0.00529959	-0.00447996	-0.00381345	-0.00331184
1.33241e-16	-0.0799912	-0.117811	-0.0819325	-0.0784209	-0.0712705	-0.0640124	-0.0584872	-0.0528432	-0.0453031	-0.0365314	-0.0307733	-0.0260466	-0.0216325	-0.0192578	-0.016572	-0.0134698	-0.0107738	-0.00913666	-0.00793801	-0.00666156	-0.00511682	-0.00424594	-0.00341734
1.33241e-16	-0.0803391	-0.112745	-0.0776134	-0.0811549	-0.0750279	-0.0651217	-0.0587083	-0.0516895	-0.0447856	-0.0397569	-0.0355429	-0.0299429	-0.0266057	-0.0220279	-0.0197432	-0.015704	-0.0118067	-0.0103629	-0.00865402	-0.00735867	-0.00645899	-0.00553609	-0.00434294
1.33241e-16	-0.0757834	-0.108906	-0.0727241	-0.0787523	-0.0731336	-0.0631145	-0.0571913	-0.0530376	-0.0450909	-0.0399241	-0.035379	-0.0313834	-0.0276559	-0.0243408	-0.0223167	-0.019722	-0.0161739	-0.0135062	-0.011254	-0.00970902	-0.00810009	-0.00661464	-0.00543827
1.33241e-16	-0.0765924	-0.0980789	-0.0596804	-0.0611	-0.0588931	-0.055699	-0.0498356	-0.0437539	-0.0376805	-0.0350133	-0.0325209	-0.030673	-0.0260453	-0.0234878	-0.0198224	-0.0170466	-0.0152081	-0.0125193	-0.0116652	-0.00951344	-0.00840952	-0.00776921	-0.0068407
1.33241e-16	-0.0744557	-0.103004	-0.0599715	-0.0634611	-0.0567092	-0.0426297	-0.0374581	-0.03159	-0.0310658	-0.0307674	-0.0300643	-0.026325	-0.0233809	-0.021251	-0.0208949	-0.0193854	-0.0186878	-0.0172795	-0.0142389	-0.011841	-0.0106218	-0.00984745	-0.00810854
1.33241e-16	-0.0738806	-0.102397	-0.0508305	-0.0530612	-0.0521687	-0.0460165	-0.0392346	-0.0356148	-0.0323696	-0.030191	-0.0278284	-0.0249449	-0.0235396	-0.0207358	-0.0177472	-0.016347	-0.01546	-0.0138761	-0.0114745	-0.00954602	-0.00896283	-0.00852317	-0.00810528
1.33241e-16	-0.0710021	-0.101661	-0.048789	-0.05562	-0.0581176	-0.0527467	-0.0451475	-0.0416572	-0.0364584	-0.0324242	-0.0298499	-0.0267767	-0.0232136	-0.0208213	-0.0187088	-0.0172394	-0.0156206	-0.0150845	-0.0143038	-0.0125964	-0.010947	-0.0100625	-0.00924321
1.33241e-16	-0.0762413	-0.105626	-0.0571014	-0.0595087	-0.059631	-0.0519395	-0.0485213	-0.0469838	-0.0434445	-0.0389107	-0.0353855	-0.0345851	-0.032661	-0.0280059	-0.0259172	-0.0239004	-0.0225508	-0.0215216	-0.0198643	-0.0183458	-0.0173274	-0.0159208	-0.0143108
1.33241e-16	-0.0788979	-0.106494	-0.0531467	-0.0566524	-0.0614554	-0.0566865	-0.0523666	-0.0458882	-0.0421405	-0.0383374	-0.035129	-0.0318636	-0.0301652	-0.0287481	-0.0258723	-0.0223618	-0.0202231	-0.0199234	-0.0155009	-0.0113643	-0.0107043	-0.0100837	-0.00903995
1.33241e-16	-0.0813294	-0.110967	-0.0693195	-0.0664647	-0.0644612	-0.0585012	-0.0530239	-0.0511539	-0.0492041	-0.0481917	-0.046591	-0.0433519	-0.0373853	-0.0305347	-0.0269182	-0.0244291	-0.0230034	-0.0226019	-0.0212526	-0.0174708	-0.0156498	-0.01421	-0.0133873
1.33241e-16	-0.0828576	-0.113956	-0.0736057	-0.0650079	-0.0689251	-0.0577537	-0.0539234	-0.051144	-0.0486833	-0.0470052	-0.0440926	-0.0409423	-0.0387629	-0.0367418	-0.0333775	-0.0307947	-0.0275031	-0.0259866	-0.0234081	-0.021083	-0.0190691	-0.0179711	-0.0167555
1.33241e-16	-0.0831755	-0.122103	-0.0830526	-0.0740153	-0.0706949	-0.063671	-0.059999	-0.058226	-0.0544017	-0.0497727	-0.0427812	-0.0381398	-0.0360372	-0.0320188	-0.0291021	-0.0266926	-0.0244373	-0.0227203	-0.0211361	-0.0193991	-0.0172753	-0.0158453	-0.0125397
1.33241e-16	-0.0788565	-0.11777	-0.0799492	-0.0769703	-0.0820979	-0.0734348	-0.0659577	-0.0612494	-0.0558805	-0.0512432	-0.0482282	-0.0425829	-0.0392236	-0.0363707	-0.0337802	-0.0305576	-0.0262729	-0.023703	-0.0214125	-0.019552	-0.0175356	-0.016449	-0.0149045
1.33241e-16	-0.0805405	-0.111709	-0.0748424	-0.073169	-0.0746374	-0.06447	-0.0615769	-0.0576855	-0.053038	-0.047308	-0.0420874	-0.038681	-0.036431	-0.03214	-0.0283617	-0.0253153	-0.0229045	-0.0204225	-0.0184437	-0.0165592	-0.0150464	-0.0138026	-0.0126755
1.33241e-16	-0.0859574	-0.115107	-0.0725434	-0.077142	-0.0811632	-0.0696698	-0.0628973	-0.0577438	-0.0504854	-0.0479412	-0.0452288	-0.0418074	-0.0357678	-0.029946	-0.0275264	-0.0259194	-0.0234102	-0.0211619	-0.0188782	-0.0172993	-0.0160813	-0.0146697	-0.0131432
1.33241e-16	-0.0917912	-0.11009	-0.072552	-0.0728284	-0.0749642	-0.0637637	-0.0582885	-0.0548389	-0.0508486	-0.0442125	-0.0383697	-0.0333025	-0.0293418	-0.0259713	-0.0239826	-0.0209852	-0.0183611	-0.016136	-0.015034	-0.0132133	-0.0124535	-0.0115335	-0.0107574
1.33241e-16	-0.095273	-0.10686	-0.0718	-0.0676267	-0.0638701	-0.0586332	-0.0524743	-0.046565	-0.0411965	-0.0364944	-0.0311053	-0.0259683	-0.0228348	-0.0195563	-0.0169537	-0.0150374	-0.013688	-0.0123622	-0.0112774	-0.0102676	-0.00907721	-0.00792659	-0.00692181
1.33241e-16	-0.101505	-0.111901	-0.0759595	-0.076451	-0.0690444	-0.0608602	-0.0539098	-0.0467412	-0.0425058	-0.0380745	-0.0335005	-0.0289177	-0.0255692	-0.0223157	-0.0191134	-0.016035	-0.0134594	-0.0114929	-0.0104315	-0.00883533	-0.00775206	-0.00681793	-0.00599859
1.33241e-16	-0.0949374	-0.111609	-0.0672338	-0.0677799	-0.0688022	-0.0589442	-0.0555011	-0.0496461	-0.0427531	-0.0353434	-0.0300092	-0.0268569	-0.0240069	-0.0221412	-0.0196909	-0.0174879	-0.0154784	-0.0134665	-0.0115605	-0.00992957	-0.00853366	-0.00733851	-0.00624773
1.33241e-16	-0.0932861	-0.108555	-0.0649675	-0.0666309	-0.0635088	-0.0564467	-0.0508034	-0.0449936	-0.0405811	-0.0378404	-0.0329674	-0.029707	-0.0267718	-0.0235875	-0.0206189	-0.0184504	-0.0156992	-0.0133752	-0.0111316	-0.00944858	-0.00823891	-0.00722368	-0.00657465
1.33241e-16	-0.0951564	-0.11073	-0.0766568	-0.0702118	-0.0638853	-0.0542734	-0.0474438	-0.0449003	-0.0403316	-0.0367147	-0.0328056	-0.0269883	-0.0243083	-0.0207028	-0.0176417	-0.0150853	-0.0134398	-0.0119792	-0.0105362	-0.00880855	-0.00735933	-0.00669267	-0.00577661
1.33241e-16	-0.098393	-0.112063	-0.0806493	-0.0744378	-0.0661142	-0.0568422	-0.0510381	-0.0449533	-0.0384692	-0.0335368	-0.0304017	-0.025904	-0.0225871	-0.0191796	-0.0169995	-0.014597	-0.0120519	-0.0104815	-0.00871996	-0.00750586	-0.00634943	-0.00549256	-0.00477651
1.33241e-16	-0.094836	-0.125184	-0.0805807	-0.0787262	-0.0725468	-0.0636647	-0.0557128	-0.05024	-0.0438092	-0.0382966	-0.0340724	-0.0305642	-0.027491	-0.0241564	-0.0204765	-0.016844	-0.0155747	-0.0138303	-0.0119744	-0.0102904	-0.00884763	-0.00758344	-0.00669778
1.33241e-16	-0.0889359	-0.122947	-0.0849184	-0.0865639	-0.075722	-0.0676284	-0.0591269	-0.0541341	-0.0488066	-0.044047	-0.0390548	-0.0351427	-0.0300869	-0.0257468	-0.0226057	-0.0197444	-0.0169726	-0.0153831	-0.0138871	-0.0127342	-0.0112032	-0.0101849	-0.00895471
1.33241e-16	-0.094209	-0.11903	-0.0845221	-0.0826803	-0.0757999	-0.06977	-0.0639337	-0.0590285	-0.0536355	-0.0485095	-0.0439565	-0.0393376	-0.0352178	-0.0313414	-0.027222	-0.0244298	-0.0208277	-0.0189351	-0.0173867	-0.0156554	-0.0138009	-0.01234	-0.0112467
1.33241e-16	-0.0890797	-0.10946	-0.0934985	-0.0933662	-0.0770582	-0.0685399	-0.0629135	-0.0586441	-0.0527584	-0.0467411	-0.042756	-0.0392267	-0.0353918	-0.0283375	-0.024779	-0.0220682	-0.0196373	-0.0171823	-0.0147599	-0.0129746	-0.0115202	-0.0101926	-0.00919396
1.33241e-16	-0.0841123	-0.106716	-0.0918168	-0.0868761	-0.0811866	-0.0724196	-0.0650519	-0.0568935	-0.0480269	-0.0429728	-0.0396877	-0.034987	-0.0285704	-0.0253678	-0.0232453	-0.0207682	-0.0180732	-0.0157308	-0.0136949	-0.0119252	-0.0102384	-0.00853074	-0.00737126
1.33241e-16	-0.0849677	-0.110144	-0.0955462	-0.0917589	-0.0805326	-0.0722412	-0.0653819	-0.0574125	-0.0498767	-0.0426188	-0.036124	-0.0320023	-0.027285	-0.0231561	-0.0183536	-0.0158872	-0.014218	-0.0119795	-0.0105786	-0.00959986	-0.00847661	-0.00771224	-0.00693598
1.33241e-16	-0.078508	-0.110142	-0.098426	-0.0884493	-0.0765512	-0.0672237	-0.0610328	-0.0534359	-0.0455276	-0.0397097	-0.0350823	-0.0296153	-0.0245468	-0.0212587	-0.0177618	-0.0148286	-0.0133624	-0.0120346	-0.0102664	-0.00875847	-0.00738392	-0.00602932	-0.00489669
1.33241e-16	-0.0849889	-0.112245	-0.105976	-0.0924039	-0.0821406	-0.0697579	-0.061174	-0.0540589	-0.0485789	-0.0414479	-0.0346794	-0.0294685	-0.024829	-0.0205798	-0.0171685	-0.0142984	-0.0119113	-0.0103069	-0.00861997	-0.00732156	-0.0061454	-0.00511699	-0.00426971
1.33241e-16	-0.0873819	-0.116545	-0.104655	-0.0970709	-0.083092	-0.0712655	-0.0629242	-0.0526971	-0.0449609	-0.0387628	-0.0331072	-0.027666	-0.0220323	-0.0181355	-0.0148714	-0.0121518	-0.0100752	-0.0084687	-0.00699498	-0.00577588	-0.00475577	-0.00394979	-0.00330075
1.33241e-16	-0.0840825	-0.115908	-0.111517	-0.0991091	-0.089528	-0.0740991	-0.0609488	-0.0516234	-0.0443199	-0.0371776	-0.0306473	-0.0256956	-0.0216554	-0.0169841	-0.0141419	-0.0115345	-0.00921409	-0.00736101	-0.00593187	-0.00484208	-0.00411641	-0.00348452	-0.00288089
1.33241e-16	-0.086806	-0.114933	-0.10525	-0.0963554	-0.0827745	-0.0691462	-0.0561931	-0.0463956	-0.0407458	-0.0340232	-0.0261212	-0.0224965	-0.0194158	-0.0152383	-0.0126812	-0.0102909	-0.00765621	-0.00609379	-0.00505638	-0.00422007	-0.00359924	-0.00296082	-0.00245279
1.33241e-16	-0.0908642	-0.120267	-0.10971	-0.103436	-0.084669	-0.0686778	-0.0600968	-0.0534261	-0.0431074	-0.0345029	-0.0278209	-0.0230044	-0.0186588	-0.0148143	-0.0117194	-0.00956176	-0.00782648	-0.00649681	-0.00535525	-0.00448386	-0.00363861	-0.00301578	-0.0025054
1.33241e-16	-0.0889699	-0.12288	-0.114517	-0.100736	-0.0846212	-0.0706278	-0.0600355	-0.0501841	-0.0420075	-0.0351836	-0.0283365	-0.0228689	-0.0184529	-0.0156196	-0.0129685	-0.0103253	-0.0078972	-0.00646909	-0.00549898	-0.00462202	-0.00394623	-0.00327658	-0.00253596
1.33241e-16	-0.0837425	-0.125894	-0.102977	-0.0993663	-0.0859686	-0.069429	-0.0578307	-0.0473846	-0.0395178	-0.0316507	-0.02548	-0.020895	-0.0169428	-0.0131963	-0.010431	-0.00879315	-0.00723095	-0.00602946	-0.00497861	-0.00413152	-0.00344509	-0.00288909	-0.00231752
1.33241e-16	-0.0810426	-0.123413	-0.105535	-0.0999397	-0.0862811	-0.0720588	-0.0602292	-0.0492673	-0.0409659	-0.0331172	-0.0262284	-0.0208185	-0.0175926	-0.0145766	-0.0118544	-0.00915604	-0.00741343	-0.00614724	-0.00498311	-0.00392607	-0.00317284	-0.00252825	-0.0020125
1.33241e-16	-0.0817003	-0.122988	-0.115166	-0.10487	-0.0879227	-0.072709	-0.0577686	-0.0458896	-0.0381055	-0.0302038	-0.0256549	-0.0208551	-0.0171262	-0.0143539	-0.0120137	-0.00960415	-0.00810345	-0.00682443	-0.0056206	-0.00428825	-0.00328919	-0.00252959	-0.00205974
1.33241e-16	-0.0910521	-0.122545	-0.116639	-0.098065	-0.0829144	-0.0735141	-0.0612682	-0.0464556	-0.0383655	-0.031396	-0.0255829	-0.021231	-0.0178588	-0.0143313	-0.0114702	-0.00871208	-0.00717466	-0.00596223	-0.0048056	-0.00383407	-0.00311757	-0.00248689	-0.00198774
1.33241e-16	-0.0851983	-0.127958	-0.116735	-0.101497	-0.0867218	-0.0710493	-0.0562225	-0.0515359	-0.0396778	-0.0329246	-0.0261874	-0.0218296	-0.0179232	-0.0146969	-0.0104807	-0.0084467	-0.00680776	-0.00530281	-0.0043022	-0.00361983	-0.00292996	-0.00244733	-0.00202271
1.33241e-16	-0.0822316	-0.125396	-0.111569	-0.099868	-0.0823319	-0.0691083	-0.0599487	-0.049736	-0.0393117	-0.0306679	-0.0249001	-0.0206432	-0.0157171	-0.0126231	-0.0102051	-0.00741773	-0.00606976	-0.00505562	-0.00420713	-0.00337254	-0.00270631	-0.00218977	-0.00179234
1.33241e-16	-0.0754571	-0.127749	-0.109993	-0.100195	-0.0845655	-0.0726385	-0.0611532	-0.0497835	-0.0387082	-0.0308148	-0.02468	-0.0193502	-0.0158237	-0.0133925	-0.0106632	-0.00833522	-0.00634088	-0.00495751	-0.00414558	-0.00325529	-0.00265406	-0.00215144	-0.00170799
1.33241e-16	-0.0782266	-0.117816	-0.113016	-0.0997097	-0.0846228	-0.0693003	-0.0541756	-0.0436646	-0.0368077	-0.0292982	-0.0243266	-0.0200149	-0.0170319	-0.0144905	-0.0120439	-0.00999209	-0.0077516	-0.00609346	-0.00464182	-0.00359776	-0.00269262	-0.00201573	-0.00152495
1.33241e-16	-0.0812514	-0.12163	-0.116801	-0.102899	-0.0930381	-0.0792212	-0.0643163	-0.0505467	-0.0400665	-0.0342036	-0.0264591	-0.0217329	-0.0174012	-0.0136014	-0.0106082	-0.00858321	-0.00691821	-0.005493	-0.00445193	-0.00352297	-0.00280925	-0.00225167	-0.00180625
1.33241e-16	-0.0789799	-0.119023	-0.123684	-0.104891	-0.0893692	-0.0780059	-0.0640455	-0.0521561	-0.0433497	-0.0357581	-0.0281339	-0.0234665	-0.0187194	-0.0150351	-0.0119672	-0.00978666	-0.00795904	-0.00637963	-0.00516691	-0.00402991	-0.00317427	-0.00243599	-0.00201604
1.33241e-16	-0.0786565	-0.120502	-0.125863	-0.106616	-0.0918829	-0.0739664	-0.0592729	-0.0479649	-0.0383172	-0.0314775	-0.0254991	-0.0195031	-0.0158872	-0.012922	-0.0104693	-0.00845988	-0.0068302	-0.00557314	-0.00449555	-0.00350626	-0.00273472	-0.00214832	-0.00174517
1.33241e-16	-0.0767986	-0.118662	-0.123267	-0.11433	-0.0944537	-0.0746708	-0.0591804	-0.0470012	-0.0369026	-0.0282617	-0.0235316	-0.0206301	-0.016668	-0.0126027	-0.00977649	-0.00711399	-0.00533139	-0.00411587	-0.00318001	-0.00248023	-0.00202225	-0.00165201	-0.00136913
1.33241e-16	-0.0743414	-0.112071	-0.111328	-0.0995928	-0.0822484	-0.068437	-0.0543252	-0.0445654	-0.0339471	-0.0267634	-0.0207511	-0.0178672	-0.0136857	-0.0109504	-0.00865573	-0.00639036	-0.00515646	-0.00397449	-0.00316165	-0.00246691	-0.00191971	-0.00149392	-0.00116286
1.33241e-16	-0.0706151	-0.102777	-0.108937	-0.10386	-0.081851	-0.0734655	-0.0578712	-0.0458902	-0.0314665	-0.0261463	-0.0185207	-0.0151061	-0.0128413	-0.0107916	-0.0091172	-0.00754783	-0.00608409	-0.00470355	-0.00371834	-0.00296107	-0.00239252	-0.0018817	-0.00147996
1.33241e-16	-0.0713537	-0.108035	-0.110879	-0.10506	-0.0848004	-0.0686023	-0.0532538	-0.046239	-0.03659	-0.0272387	-0.0218429	-0.0173195	-0.0131142	-0.00985469	-0.00750298	-0.00552285	-0.00447325	-0.00356396	-0.00276522	-0.00222467	-0.0017693	-0.00143378	-0.00114685
1.33241e-16	-0.0642553	-0.110063	-0.113758	-0.104945	-0.0901525	-0.0742077	-0.0588378	-0.0435407	-0.0345448	-0.0271204	-0.0199779	-0.0160234	-0.0130392	-0.0103106	-0.00732173	-0.00554818	-0.00420148	-0.00327439	-0.00251517	-0.00194418	-0.00150464	-0.00121547	-0.00100427
1.33241e-16	-0.0709101	-0.108036	-0.102673	-0.0911971	-0.0795898	-0.0656469	-0.0517862	-0.0398241	-0.0317166	-0.0246947	-0.020372	-0.0170685	-0.0131354	-0.0102832	-0.00794201	-0.00621849	-0.00519833	-0.00425911	-0.00338968	-0.00250703	-0.00190428	-0.0015	-0.00119027
1.33241e-16	-0.0629239	-0.098632	-0.10489	-0.0916357	-0.0804782	-0.0700487	-0.0570507	-0.0485488	-0.0381476	-0.029978	-0.0236922	-0.0178768	-0.0132569	-0.0100281	-0.00816188	-0.00626393	-0.00507595	-0.0039751	-0.00337072	-0.00257734	-0.00207691	-0.0017319	-0.0014404
1.33241e-16	-0.0615456	-0.0934153	-0.108928	-0.0977679	-0.0879017	-0.0730773	-0.0581876	-0.0450414	-0.0343616	-0.0268505	-0.0228063	-0.0180018	-0.0135365	-0.0103993	-0.00851609	-0.00681701	-0.0053598	-0.00407567	-0.00331712	-0.00269393	-0.0020741	-0.00170425	-0.00140681
1.33241e-16	-0.0629685	-0.100732	-0.106551	-0.0922946	-0.076261	-0.0637683	-0.0546951	-0.0459321	-0.0408682	-0.0324412	-0.0258543	-0.0212725	-0.0167137	-0.0121619	-0.00890707	-0.00751056	-0.00597833	-0.00454455	-0.00347593	-0.00284246	-0.00239018	-0.00202588	-0.00167218
1.33241e-16	-0.054681	-0.097464	-0.100117	-0.0988734	-0.0878006	-0.0701635	-0.0571121	-0.0464117	-0.0352665	-0.0282592	-0.0208139	-0.0168073	-0.0125193	-0.00923299	-0.00744563	-0.00623261	-0.00520767	-0.00438535	-0.00344384	-0.00273551	-0.00225937	-0.00184047	-0.0014738
1.33241e-16	-0.0630014	-0.0985478	-0.0920003	-0.100838	-0.0835358	-0.0707035	-0.0560105	-0.0458573	-0.0375951	-0.0294912	-0.0235008	-0.0179632	-0.0138214	-0.0112439	-0.00882285	-0.00682048	-0.00531835	-0.00414812	-0.00324779	-0.00256102	-0.0019455	-0.00156587	-0.00127422
1.33241e-16	-0.0531752	-0.0937738	-0.0917934	-0.0900678	-0.0764793	-0.0682051	-0.0571662	-0.0462587	-0.0380611	-0.0309585	-0.0249153	-0.0199892	-0.0157009	-0.0116496	-0.00881291	-0.0067741	-0.00550398	-0.00451248	-0.0035623	-0.00281723	-0.0022664	-0.00184201	-0.00149781
1.33241e-16	-0.0593794	-0.105043	-0.0940878	-0.0907842	-0.0785658	-0.0699855	-0.059241	-0.050071	-0.0404775	-0.0317347	-0.0244184	-0.0199399	-0.0164713	-0.0131203	-0.0104261	-0.00828642	-0.00646672	-0.0049052	-0.00385684	-0.00300718	-0.0023441	-0.00184137	-0.001475
1.33241e-16	-0.0538718	-0.0856116	-0.0846625	-0.085993	-0.0754784	-0.062353	-0.0522772	-0.0445264	-0.0388207	-0.0312149	-0.0244139	-0.0182423	-0.0143003	-0.0128789	-0.0103862	-0.00816874	-0.00657683	-0.00535472	-0.00428274	-0.00343212	-0.00267877	-0.00209139	-0.0016323
1.33241e-16	-0.0470709	-0.0982338	-0.0942437	-0.0908721	-0.0819262	-0.0702377	-0.0601077	-0.0515821	-0.0428044	-0.0336987	-0.0245261	-0.0191842	-0.0155245	-0.0124552	-0.0102034	-0.00795893	-0.00651098	-0.00519677	-0.00415487	-0.00332184	-0.00265605	-0.00212377	-0.00171916
1.33241e-16	-0.0575286	-0.0899219	-0.101783	-0.0993778	-0.0865727	-0.0707792	-0.0604909	-0.0503668	-0.0412388	-0.0339526	-0.0262976	-0.0208762	-0.0168458	-0.0139808	-0.0108375	-0.00834476	-0.0062697	-0.00474996	-0.00360353	-0.00287022	-0.00228894	-0.00181692	-0.00144678
1.33241e-16	-0.0561489	-0.098572	-0.0941274	-0.0879551	-0.0789147	-0.0715805	-0.0573896	-0.0500961	-0.0428895	-0.0345823	-0.0275115	-0.0227454	-0.0194002	-0.0157817	-0.0124209	-0.0101167	-0.00805278	-0.0064705	-0.00531951	-0.00428739	-0.00338725	-0.00269966	-0.00218323
1.33241e-16	-0.0585469	-0.113333	-0.101291	-0.0913292	-0.08257	-0.0713589	-0.0577884	-0.0490945	-0.0419978	-0.0351307	-0.0282169	-0.0239672	-0.0201128	-0.0167892	-0.0136536	-0.01093	-0.00890846	-0.00756958	-0.00643134	-0.00533982	-0.00436079	-0.00351017	-0.00286072
1.33241e-16	-0.0615224	-0.0990987	-0.0930351	-0.0950176	-0.081157	-0.0666968	-0.055133	-0.0459959	-0.0397267	-0.0314203	-0.0251263	-0.0207879	-0.0171762	-0.014728	-0.0123452	-0.0108337	-0.0092937	-0.00762796	-0.00607257	-0.00476469	-0.00373883	-0.00298902	-0.00238886
1.33241e-16	-0.0580897	-0.095473	-0.0851565	-0.0912317	-0.0768463	-0.0674732	-0.0551633	-0.045324	-0.0360085	-0.0287801	-0.0222017	-0.0192776	-0.0165828	-0.0136363	-0.0107744	-0.00865347	-0.00698457	-0.00585384	-0.0047845	-0.00399106	-0.00333254	-0.00278401	-0.00237767
1.33241e-16	-0.0503839	-0.0862978	-0.0781721	-0.0887149	-0.0743514	-0.0667436	-0.0546871	-0.046344	-0.0360663	-0.0297505	-0.0241008	-0.019281	-0.0153741	-0.0127998	-0.0104843	-0.00897905	-0.00765065	-0.00632124	-0.00495547	-0.00388971	-0.00326516	-0.00263052	-0.00213478
1.33241e-16	-0.0672756	-0.101406	-0.0936407	-0.091527	-0.0821155	-0.0705922	-0.0560145	-0.0444832	-0.0359948	-0.028885	-0.023986	-0.0189629	-0.0143398	-0.0113319	-0.00951855	-0.00802318	-0.00665728	-0.00530029	-0.00433194	-0.00366415	-0.00309932	-0.00262157	-0.00219195
1.33241e-16	-0.0716424	-0.104957	-0.0879216	-0.09077	-0.0764057	-0.0673017	-0.0519258	-0.0400161	-0.0327269	-0.026761	-0.0204713	-0.0161525	-0.0127215	-0.0107461	-0.00891607	-0.00717106	-0.00549715	-0.00419525	-0.0031768	-0.00236536	-0.00191425	-0.00157992	-0.00122351
1.33241e-16	-0.0760095	-0.100837	-0.0850186	-0.0883013	-0.0764237	-0.0684642	-0.0543098	-0.0423112	-0.0322435	-0.0251833	-0.0202307	-0.0161083	-0.0131559	-0.010407	-0.00803913	-0.00624395	-0.0049409	-0.00398931	-0.00324522	-0.00277996	-0.00219405	-0.00167219	-0.00129027
1.33241e-16	-0.0742616	-0.10896	-0.0940379	-0.0927909	-0.074084	-0.0673492	-0.0505594	-0.0417751	-0.0327595	-0.0255874	-0.0207912	-0.0166349	-0.0134962	-0.0103499	-0.00797279	-0.00646489	-0.0053566	-0.00445438	-0.00355895	-0.00285558	-0.00231186	-0.00187311	-0.00146938
1.33241e-16	-0.0764392	-0.103503	-0.0881706	-0.0885603	-0.078455	-0.0642035	-0.051356	-0.0420761	-0.0325379	-0.0255162	-0.0199115	-0.0144888	-0.0111813	-0.00910281	-0.00717355	-0.00594195	-0.00473904	-0.00366942	-0.002921	-0.00232538	-0.00184322	-0.00142661	-0.00110514
1.33241e-16	-0.0763861	-0.0991787	-0.0875324	-0.0858762	-0.0751852	-0.0588228	-0.0513801	-0.0407494	-0.0318975	-0.0259647	-0.0205306	-0.0164236	-0.0124971	-0.00916695	-0.00672377	-0.0049139	-0.0036036	-0.00275963	-0.00214455	-0.0016949	-0.00134332	-0.0010143	-0.000759794
1.33241e-16	-0.0761463	-0.104451	-0.0985594	-0.0957788	-0.0817363	-0.066392	-0.0527915	-0.0425065	-0.0314676	-0.024018	-0.0188141	-0.0139686	-0.0104267	-0.0079527	-0.00604442	-0.00457883	-0.00349885	-0.00271942	-0.00210202	-0.00162617	-0.00125743	-0.000984701	-0.000755066
1.33241e-16	-0.0661021	-0.110866	-0.100238	-0.103363	-0.0914729	-0.0736544	-0.0538363	-0.0469426	-0.0369548	-0.0275408	-0.0220165	-0.0172953	-0.0134458	-0.0108296	-0.00873939	-0.00729183	-0.00579654	-0.00440757	-0.0033053	-0.00247693	-0.00193793	-0.00154387	-0.00119502
1.33241e-16	-0.0685493	-0.0963101	-0.106683	-0.0921049	-0.0800923	-0.0666997	-0.0518191	-0.0430792	-0.0336073	-0.0254338	-0.0201346	-0.0154197	-0.0119765	-0.00989129	-0.00818059	-0.0063714	-0.00492413	-0.00377768	-0.00276468	-0.00211749	-0.0016401	-0.00125034	-0.000939525
1.33241e-16	-0.0771659	-0.104194	-0.108076	-0.096692	-0.0791965	-0.0640703	-0.0520789	-0.0408081	-0.0344406	-0.0252856	-0.0193162	-0.0155362	-0.012265	-0.00915946	-0.00671917	-0.00488627	-0.0036384	-0.0027954	-0.00217832	-0.00168427	-0.00133059	-0.00105955	-0.000843677
1.33241e-16	-0.0647241	-0.0974943	-0.116911	-0.0911401	-0.0744855	-0.0640737	-0.0506135	-0.0424713	-0.033154	-0.0248938	-0.0198556	-0.0145192	-0.0107445	-0.00809978	-0.00623631	-0.00465323	-0.00354655	-0.00276595	-0.00215294	-0.00167645	-0.00130592	-0.00101769	-0.000798412
1.33241e-16	-0.0675337	-0.095915	-0.102137	-0.0927548	-0.079611	-0.0650136	-0.0521603	-0.0404471	-0.0310306	-0.0223726	-0.0165653	-0.0120081	-0.00876397	-0.0066069	-0.00508092	-0.00398482	-0.00321492	-0.00258961	-0.0021065	-0.00163546	-0.00126443	-0.000935624	-0.000715787
1.33241e-16	-0.0628325	-0.0954809	-0.100898	-0.0977417	-0.0877186	-0.0695017	-0.0516144	-0.0404079	-0.0306772	-0.0233886	-0.0177556	-0.01305	-0.00939297	-0.00644536	-0.00482318	-0.00370893	-0.00290057	-0.00225445	-0.00175808	-0.00136616	-0.00112803	-0.000878445	-0.000679567
1.33241e-16	-0.06184	-0.0897427	-0.123289	-0.112884	-0.0891217	-0.0725755	-0.0553774	-0.0448606	-0.0338918	-0.0242332	-0.0173895	-0.0132023	-0.00941837	-0.00641909	-0.00485821	-0.00344487	-0.00257865	-0.00205728	-0.00165234	-0.00132722	-0.001052	-0.000829108	-0.000653464
1.33241e-16	-0.0714219	-0.111085	-0.127269	-0.11872	-0.0957279	-0.0733137	-0.0557381	-0.0416455	-0.0304197	-0.0233145	-0.0176349	-0.0129582	-0.00984776	-0.00727782	-0.00526541	-0.00411342	-0.00305397	-0.00230272	-0.00163513	-0.00122716	-0.000903998	-0.000674667	-0.000503544
1.33241e-16	-0.0711271	-0.114942	-0.142732	-0.121188	-0.10006	-0.0772167	-0.0570059	-0.0410722	-0.0288239	-0.0206715	-0.0148842	-0.0114132	-0.00843085	-0.00682098	-0.00548804	-0.00422036	-0.00324466	-0.00251538	-0.00189991	-0.00140534	-0.000981578	-0.000701222	-0.000517435
1.33241e-16	-0.0641961	-0.117628	-0.136693	-0.124051	-0.0994696	-0.0778736	-0.0576571	-0.042525	-0.0294971	-0.0215413	-0.0167312	-0.012996	-0.00909907	-0.006508	-0.0043962	-0.00311168	-0.00224301	-0.00168167	-0.00129153	-0.00103955	-0.000841461	-0.000647581	-0.000486837
1.33241e-16	-0.0673123	-0.118517	-0.132002	-0.113304	-0.0926226	-0.0715705	-0.0533166	-0.0413195	-0.0305978	-0.0222574	-0.0162196	-0.0117251	-0.00833775	-0.00647743	-0.0044769	-0.00340136	-0.00256805	-0.00190251	-0.00137499	-0.000988899	-0.000739249	-0.000566399	-0.000405559
1.33241e-16	-0.0681896	-0.124813	-0.135239	-0.113727	-0.0913703	-0.069565	-0.0489162	-0.0366814	-0.0278558	-0.0209337	-0.0151398	-0.0114389	-0.00880558	-0.00643499	-0.00441212	-0.00284853	-0.00213646	-0.00163144	-0.00119289	-0.000873565	-0.000639033	-0.000467962	-0.000342457
1.33241e-16	-0.0704038	-0.119185	-0.133642	-0.118835	-0.0938404	-0.0667617	-0.0488297	-0.0350285	-0.0261871	-0.0189757	-0.0133108	-0.0103853	-0.00768382	-0.00554526	-0.00409678	-0.00296737	-0.00221117	-0.00165348	-0.00122267	-0.00090388	-0.000671766	-0.000501658	-0.000379043
1.33241e-16	-0.0756127	-0.123007	-0.131407	-0.119326	-0.0933885	-0.0715005	-0.0534321	-0.0402477	-0.0295873	-0.0213448	-0.0144046	-0.0103363	-0.00771038	-0.00604996	-0.00467164	-0.00323668	-0.00235018	-0.00173832	-0.00127314	-0.00091846	-0.000666139	-0.000483204	-0.000350556
1.33241e-16	-0.0750648	-0.125592	-0.135391	-0.113867	-0.0900665	-0.0681677	-0.0519757	-0.0373066	-0.0280112	-0.0209825	-0.0142112	-0.0100573	-0.00728877	-0.00517908	-0.00376816	-0.00300263	-0.00231601	-0.00165198	-0.00118678	-0.000872567	-0.000650016	-0.000487896	-0.000372542
1.33241e-16	-0.072825	-0.117391	-0.128193	-0.10856	-0.0879067	-0.0654446	-0.0484414	-0.0374967	-0.026213	-0.0188825	-0.0127672	-0.00936725	-0.00673216	-0.00522765	-0.0038618	-0.00275012	-0.00214485	-0.00154617	-0.00109534	-0.000768697	-0.000562629	-0.000389609	-0.000267564
1.33241e-16	-0.0721017	-0.118024	-0.128253	-0.102844	-0.0913106	-0.0662793	-0.0504131	-0.0361293	-0.02499	-0.0173293	-0.0115901	-0.00863239	-0.00600282	-0.0043315	-0.00319649	-0.00227231	-0.00177739	-0.00133285	-0.0010328	-0.000789268	-0.000619089	-0.000475769	-0.000338422
1.33241e-16	-0.069025	-0.114381	-0.12385	-0.104352	-0.0846542	-0.0674921	-0.0493131	-0.0359902	-0.0254807	-0.0185633	-0.0130991	-0.00999534	-0.00728022	-0.00496872	-0.0036835	-0.00283435	-0.00216763	-0.00158623	-0.00115252	-0.000826417	-0.000599109	-0.000434834	-0.000324252
1.33241e-16	-0.0714498	-0.114955	-0.122545	-0.10558	-0.080947	-0.0688426	-0.0520066	-0.0389869	-0.0291265	-0.0202621	-0.0138429	-0.0107678	-0.00809434	-0.00598989	-0.00430831	-0.00309752	-0.00211521	-0.00141082	-0.000940561	-0.000707327	-0.000519203	-0.00039302	-0.000302134
