# Supplementary material for: Research on the dynamic spillover of stock markets under COVID-19—Taking the stock markets of China, Japan, and South Korea as an example
Source: Front Public Health. 2022 Nov 11;10:1008348. doi: 10.3389/fpubh.2022.1008348 (PMC9691647; doi:10.3389/fpubh.2022.1008348)
Supplement: Supplementary file 3 [file Data_Sheet_1.ZIP › BM_HK_1 (1).xls]

## Sheet: Sheet8
0	0	0	0	0	0	0	0	0	0	0	0	0	0	0	0	0	0	0	0	0	0	0	0
0	0	0	0	0	0	0	0	0	0	0	0	0	0	0	0	0	0	0	0	0	0	0	0
2.86475e-16	-0.118453	-0.0251115	-0.00539386	4.21988e-05	-0.000321008	-0.000173022	-0.000187184	-2.61789e-05	-2.17755e-07	-2.47674e-06	8.91122e-07	8.45578e-08	8.80585e-09	6.53109e-08	7.37992e-10	-9.70623e-10	-6.40904e-10	1.45308e-10	5.25992e-11	2.59839e-11	2.04228e-12	2.26162e-11	-6.84034e-11
2.86475e-16	-0.121073	-0.0246072	-0.00237301	-0.000151518	-0.000389867	-0.000110505	3.36134e-05	2.22371e-05	-3.08994e-06	3.15405e-06	2.54238e-07	-1.44961e-06	-8.32493e-07	-5.89843e-09	-1.2701e-07	-2.79159e-08	-8.92595e-09	-3.13246e-09	-3.67711e-09	9.6323e-12	-1.79051e-10	-1.22739e-10	-1.17274e-10
2.86475e-16	-0.120206	-0.0192989	-0.00242569	-0.00044459	-0.000655719	-6.49037e-05	2.38295e-05	8.70909e-06	-6.88439e-06	3.41981e-06	1.03223e-07	-9.01243e-08	1.02581e-07	1.07387e-07	9.73624e-08	2.28775e-08	3.10318e-09	4.51009e-09	-4.86309e-10	-5.97188e-11	-1.25796e-09	-2.76068e-10	-7.05188e-10
2.86475e-16	-0.122187	-0.0263193	-0.00442529	-0.00204168	-0.00170076	-0.000772696	-0.000156865	-5.13805e-05	-4.06209e-05	-2.1353e-05	-2.89842e-06	-2.25869e-06	-7.12644e-07	-3.70372e-07	-1.70676e-08	-1.52161e-08	-2.5323e-08	-8.91292e-09	-1.17919e-08	-2.13391e-09	-1.41835e-09	-3.12263e-10	-8.48512e-10
2.86475e-16	-0.121544	-0.0244744	-0.00442939	-0.00134099	-0.000431388	-0.000357604	-0.000106664	-6.44311e-05	-4.40304e-05	-9.28766e-06	-2.51911e-06	-9.20063e-07	-3.17616e-07	-9.29524e-08	-3.98391e-08	-5.31404e-08	-9.26798e-09	-4.53713e-09	-4.8433e-09	-1.6178e-09	-1.41823e-09	-8.85989e-10	-1.15103e-09
2.86475e-16	-0.12076	-0.0275008	-0.0044835	-0.00176598	-0.00172	-0.00078042	-0.000179111	-0.000123855	-3.26499e-05	-1.13961e-05	-2.56094e-06	-1.74892e-06	-9.39473e-07	-1.03515e-07	-5.09284e-08	-4.31488e-08	-2.82685e-08	-1.96974e-08	-1.29166e-08	-2.9556e-09	-2.20213e-09	-5.14992e-10	-1.8318e-10
2.86475e-16	-0.124632	-0.0296324	-0.0075187	-0.00190036	-0.0017556	-0.000621503	-0.000110256	-9.93671e-05	-4.01116e-05	-1.25653e-05	-6.61184e-06	-2.17005e-06	-9.84771e-07	-4.42921e-07	-2.85114e-07	-1.25248e-07	-3.89601e-08	-2.08144e-08	-1.31495e-08	-2.8995e-09	-9.31625e-10	-3.68641e-10	-1.41012e-10
2.86475e-16	-0.131674	-0.028592	-0.00628988	0.000387231	-0.000700399	-0.000309528	-2.66933e-05	-2.88077e-05	-2.44277e-05	-1.16666e-06	8.78108e-09	9.7458e-07	-1.49487e-08	-8.96945e-08	-1.01375e-07	-2.58762e-08	-3.24036e-08	-1.68148e-09	-4.96093e-09	-6.64441e-10	-1.29987e-09	-1.67652e-10	-1.44352e-10
2.86475e-16	-0.128816	-0.0363854	-0.00646146	5.17005e-05	-0.00075279	-0.000311617	-0.000135362	2.93142e-06	-4.09402e-05	-2.39792e-07	-8.08654e-06	3.05491e-07	-5.54783e-07	3.9279e-08	-9.54806e-08	-2.97248e-08	-3.20808e-08	-1.73385e-09	-6.30367e-09	-3.44332e-10	-7.4924e-10	2.99063e-11	-1.85868e-10
2.86475e-16	-0.123848	-0.0358855	-0.00527976	-0.00144834	-0.00035095	-0.000178584	-0.000117511	-3.94327e-05	-3.52726e-05	-1.2005e-05	-7.11435e-06	-5.48763e-07	-3.74912e-07	-4.11502e-08	-1.9874e-08	-2.20425e-08	-3.9534e-08	-1.16193e-08	-2.31559e-08	-2.08108e-09	-9.50331e-10	-8.07549e-11	-1.0926e-10
2.86475e-16	-0.126082	-0.0392829	-0.00649091	-0.000385901	7.5332e-05	0.000218778	5.72479e-05	-2.45752e-05	-1.75101e-05	-9.4864e-06	-8.62152e-06	-2.06636e-06	-1.18464e-06	-3.62001e-07	-9.03649e-08	-3.4316e-08	-9.42535e-09	7.49565e-10	-5.20716e-09	-2.07046e-10	-6.37799e-10	-6.03755e-11	-7.63775e-11
2.86475e-16	-0.114646	-0.0437839	-0.00635904	-0.000392694	0.000380202	1.54591e-05	-9.42523e-05	-1.20323e-05	-7.67437e-06	-3.35152e-06	-2.26503e-06	-2.02435e-06	-8.58809e-08	-1.27504e-07	-8.14182e-09	-4.37629e-08	2.31718e-09	-7.97929e-09	-1.61386e-10	-1.32431e-09	-1.42775e-12	-2.31584e-10	2.89698e-12
2.86475e-16	-0.103227	-0.0389123	-0.0060536	0.00138226	0.000168046	1.53589e-05	-9.79297e-05	-6.18155e-05	-6.14249e-06	-6.78149e-06	-3.67424e-07	-1.5253e-06	1.39703e-07	-3.58631e-08	-4.10763e-10	-5.94524e-08	-2.02326e-09	-1.98621e-08	-3.61429e-09	-5.32468e-09	-4.25528e-11	-5.09695e-10	-2.41557e-12
2.86475e-16	-0.110476	-0.0328454	-0.00728386	-0.00033171	-0.000258916	-0.000158114	-0.000111941	-8.83343e-05	-9.57511e-06	-1.28174e-05	-2.41567e-06	-1.79513e-07	1.30605e-07	-2.67386e-07	-9.59016e-09	-7.09835e-08	-1.81107e-08	-2.0548e-08	-8.96488e-09	-3.57857e-09	-8.97044e-10	-4.27489e-10	-7.20668e-11
2.86475e-16	-0.105023	-0.0342717	-0.00733471	-0.000765406	-3.08269e-05	-2.92619e-05	-0.000130013	-8.32217e-05	-1.36028e-05	-2.30742e-06	-1.77274e-06	-6.47405e-07	-4.5181e-07	-3.8246e-07	-2.17712e-07	-7.70834e-08	-6.16242e-08	-2.87608e-08	-1.22325e-08	-4.92929e-09	-1.65655e-09	-7.00888e-10	-2.23505e-10
2.86475e-16	-0.107084	-0.0354525	-0.0088362	-0.00120203	-0.000560702	-0.000180669	-0.000315495	-0.000164423	-4.55063e-05	-2.21487e-05	-4.77769e-06	-1.15551e-06	-1.57714e-06	-4.20552e-07	-4.96086e-07	-9.89126e-08	-6.22489e-08	-1.96379e-08	-1.20333e-08	-2.39863e-09	-2.38758e-09	-4.93384e-10	-2.68128e-10
2.86475e-16	-0.115114	-0.0405607	-0.00613656	2.3503e-05	-6.34018e-05	-0.000207519	-0.000257818	-0.000190285	-7.94713e-05	-2.47951e-05	-4.49738e-06	-1.08488e-06	-2.45027e-06	-2.42695e-07	-1.6064e-07	-5.10511e-08	-3.26434e-08	-2.43421e-08	-1.09654e-08	-2.22209e-09	-7.03453e-10	-1.75981e-10	-1.41392e-10
2.86475e-16	-0.11516	-0.040765	-0.00737664	-0.00207408	-0.000391283	-0.000311152	-0.000317895	-0.00018338	-5.97498e-05	-1.76471e-05	-7.50012e-06	-2.61286e-06	-2.63999e-06	-6.78764e-07	-4.73228e-07	-1.67026e-07	-1.09036e-07	-9.96455e-09	-8.13476e-09	-2.83211e-09	-1.95565e-09	-6.21459e-10	-2.46699e-10
2.86475e-16	-0.113507	-0.0286733	-0.00391474	-0.00130358	-9.32897e-05	-0.000300047	-0.000267906	-0.000117554	-3.3121e-05	-1.44178e-05	-3.36619e-06	-2.15321e-06	-1.37154e-06	-4.33844e-07	-2.06992e-07	-6.80412e-09	-1.49081e-08	-4.13413e-09	-3.83414e-09	-1.14334e-10	-6.34638e-10	-2.0044e-11	-1.03809e-10
2.86475e-16	-0.115175	-0.0386545	-0.00545561	-0.00175716	-0.000515416	-8.62784e-05	-7.23776e-05	-1.9486e-05	-1.47743e-05	-1.28313e-06	-4.83694e-06	-5.68092e-07	-1.51694e-06	-2.3131e-07	-2.07536e-07	-1.21595e-08	-8.2241e-09	-7.22478e-11	-3.0195e-10	1.28777e-10	8.91192e-12	3.5756e-10	2.50201e-11
2.86475e-16	-0.126051	-0.0358603	-0.00543363	-0.000710925	1.85439e-06	-0.000406875	-0.000170506	-5.34377e-05	-2.31158e-05	1.93086e-07	-3.09822e-06	-8.58175e-07	-8.88387e-07	-2.93582e-07	-2.61112e-07	-7.13788e-08	-4.48486e-08	-7.404e-09	-1.10461e-09	1.60128e-13	-6.4798e-11	-3.16581e-12	-8.54187e-11
2.86475e-16	-0.135228	-0.0309946	-0.00497165	-6.28567e-05	-0.000222727	-0.000211627	-0.000108973	-5.58336e-05	-1.61005e-05	-1.56956e-06	-4.17975e-06	-3.64062e-07	-1.68583e-06	-4.17651e-07	-1.68715e-07	-4.38653e-10	-1.25201e-08	-7.04382e-10	-2.19174e-09	1.51481e-11	-2.83045e-10	8.54392e-11	-3.64078e-12
2.86475e-16	-0.129631	-0.0347567	-0.00443866	0.00201501	0.000456874	-0.000107402	-0.00010047	-7.45125e-05	-5.6539e-05	-1.63881e-05	-1.16737e-05	-4.18205e-06	-1.78189e-06	-4.52187e-07	-2.90112e-07	-6.08031e-08	-5.8056e-08	-1.19508e-08	-2.62077e-08	-5.58072e-10	-6.20925e-10	2.18777e-11	-4.89344e-12
2.86475e-16	-0.141561	-0.031024	-0.00321133	0.00227373	0.00102135	0.00025761	3.82207e-05	-6.08996e-05	-3.27132e-05	-1.5523e-05	-4.01515e-06	-2.99497e-06	-1.23585e-06	-5.0969e-07	-2.25757e-07	-2.7703e-08	-1.6709e-08	-7.28483e-09	-2.01266e-09	-9.77953e-10	-8.98198e-11	-2.34049e-10	-2.23156e-11
2.86475e-16	-0.137376	-0.0331139	-0.00257903	0.0034278	0.00136436	0.000538637	0.000122745	-3.44478e-05	-2.87364e-05	-6.95553e-06	-5.76643e-06	-4.18035e-06	-1.13766e-06	-1.17629e-07	-5.28277e-08	-1.55448e-08	-1.19642e-08	-3.16915e-09	-3.986e-09	-6.04133e-10	-2.10079e-11	-2.76351e-11	-3.64237e-12
2.86475e-16	-0.138938	-0.0272341	-0.00187368	0.00325938	0.00188839	0.000462202	2.98088e-05	-3.2537e-05	-2.24375e-05	-1.03074e-05	-8.15738e-06	-2.78725e-06	-1.22147e-06	-3.97423e-07	-2.0759e-07	-6.19544e-08	-6.49139e-08	-1.87278e-08	-7.95717e-09	-3.39275e-09	-1.73105e-09	-2.94294e-10	-2.27106e-11
2.86475e-16	-0.130258	-0.0308529	0.000478609	0.0034434	0.00249727	0.00114287	0.000133035	-5.18344e-05	-5.08794e-05	-1.83088e-05	-1.37482e-05	-1.46979e-06	-6.56164e-07	-2.19104e-07	-1.60185e-07	-8.43032e-09	-3.74546e-08	-8.2356e-09	-1.0075e-08	-9.65758e-10	-1.29277e-09	-7.96306e-11	-5.49728e-11
2.86475e-16	-0.123278	-0.0288999	0.0015672	0.00461618	0.00245872	0.00103296	0.000176694	-1.53022e-05	-2.12485e-05	-1.42859e-05	-4.92612e-06	-1.35224e-06	-8.15719e-07	-1.12887e-07	-9.52895e-08	-4.9191e-09	-1.89496e-08	-1.82148e-09	-2.00221e-09	-1.87661e-10	-5.64916e-10	5.92711e-11	-7.27018e-13
2.86475e-16	-0.130705	-0.0258329	0.00149691	0.00492812	0.00265514	0.00122313	0.000140277	5.51482e-06	-8.23974e-06	-5.50334e-06	-6.37201e-06	-1.55212e-06	-4.57575e-07	-9.88054e-08	-5.43986e-08	1.8033e-09	-1.80513e-08	-1.94118e-09	8.64543e-11	2.25198e-11	1.44578e-10	1.14148e-10	-1.37452e-13
2.86475e-16	-0.13019	-0.0268881	-0.00329793	0.00410612	0.00308135	0.0012183	0.000145669	3.19196e-05	-4.3828e-06	-6.47808e-06	-8.46725e-06	-2.27531e-06	-1.06967e-06	-6.35898e-09	-1.58991e-07	-1.96548e-09	-8.74368e-09	1.67707e-09	2.06226e-11	1.893e-09	-7.07597e-12	8.91868e-12	-9.59273e-11
2.86475e-16	-0.12429	-0.0284716	0.000587781	0.00401673	0.00219153	0.000991745	0.000314648	5.95024e-05	-2.02002e-06	-9.2447e-07	-3.16315e-06	-8.42504e-07	-3.29978e-07	-2.00423e-07	-4.56143e-08	-7.97746e-09	6.86418e-11	5.51583e-10	-1.03142e-10	-1.86622e-11	-1.0004e-10	-2.73308e-12	-2.88708e-11
2.86475e-16	-0.129104	-0.0313103	0.00101851	0.00373801	0.00211272	0.0011722	0.000251749	3.89603e-05	-1.47234e-05	-7.27853e-06	-1.63451e-06	-2.57336e-07	-8.70401e-07	-4.92756e-08	-2.79182e-08	6.66071e-09	-2.82387e-10	1.19095e-08	4.25328e-11	1.8015e-09	-3.0781e-11	1.15365e-11	-4.72892e-11
2.86475e-16	-0.137326	-0.0285441	0.00254003	0.00450822	0.0027757	0.00111491	0.000215549	-7.26014e-06	-7.04531e-06	-2.96606e-06	-7.81546e-07	5.29797e-07	1.42017e-08	9.77868e-09	-8.09526e-09	6.52749e-09	2.42316e-09	2.84101e-09	8.35798e-11	1.06051e-10	-3.52618e-11	2.16589e-12	-6.00769e-12
2.86475e-16	-0.138575	-0.0277674	0.00399211	0.00493323	0.00173746	0.00112174	0.000217411	3.72033e-05	-4.43193e-06	-1.73988e-06	-6.58043e-07	-1.12735e-07	-9.7725e-08	1.61365e-09	1.23314e-09	1.54255e-08	1.93441e-09	2.6428e-10	-1.86321e-11	3.5339e-11	-2.7697e-11	-1.60941e-11	-4.18596e-11
2.86475e-16	-0.1381	-0.0298036	0.000717392	0.00482115	0.00144161	0.00102403	0.000138557	6.13959e-05	7.33652e-07	3.93374e-06	-1.60512e-06	-2.07414e-07	-4.62424e-07	-1.49627e-07	-3.18425e-08	-6.60016e-09	3.68478e-09	6.23048e-09	1.10581e-10	8.30288e-10	4.66594e-13	-1.90379e-12	-3.43822e-11
2.86475e-16	-0.140107	-0.0308906	0.001811	0.00468711	0.00196264	0.00120407	0.000178089	9.55016e-05	6.84858e-06	3.30595e-06	-1.09841e-06	1.78225e-07	-3.56668e-07	-2.19243e-08	-6.08728e-08	2.37062e-08	-5.04279e-10	6.97655e-09	1.39159e-11	1.46531e-10	-8.46042e-11	8.1769e-12	-3.15293e-11
2.86475e-16	-0.134843	-0.0303884	-0.000493738	0.00317986	0.0016539	0.000873212	0.000121878	0.000115433	1.31516e-05	8.19045e-06	2.46167e-07	1.14715e-06	-1.61202e-08	1.38411e-07	-3.34453e-09	3.22756e-08	-5.27177e-10	9.68351e-09	3.98671e-10	1.30265e-09	-2.30035e-11	2.08174e-10	2.48528e-12
2.86475e-16	-0.124704	-0.034687	-0.00311062	0.00197697	0.00147707	0.000825741	3.18064e-05	3.59136e-05	1.8623e-06	2.65521e-06	-5.11161e-07	4.87078e-07	-9.85437e-08	1.19529e-08	-7.00353e-09	2.70821e-09	-6.21127e-10	6.86139e-10	-3.47029e-10	4.58679e-11	4.73756e-12	1.51248e-10	6.80269e-13
2.86475e-16	-0.135277	-0.0361033	-0.00556582	0.00119652	0.00125277	0.000672364	0.000156426	7.11088e-05	6.18188e-06	7.18299e-06	-5.39142e-08	4.35111e-07	-1.94826e-07	8.40312e-08	-4.05039e-09	1.52355e-08	1.79907e-10	2.95689e-09	-8.90212e-12	6.87632e-10	-2.20746e-10	4.93653e-11	-2.1628e-11
2.86475e-16	-0.145177	-0.0361224	-0.00256119	0.00269314	0.00158721	0.000680832	0.000169571	7.94616e-05	-5.74268e-06	1.01665e-05	-1.36774e-08	3.06237e-07	-2.59551e-07	9.69803e-08	-8.66045e-09	5.90305e-08	-1.9667e-10	1.20171e-08	-2.51149e-11	1.30711e-09	-4.26009e-10	-1.32597e-12	-1.79636e-10
2.86475e-16	-0.140923	-0.0417249	-0.00744921	0.00115866	0.000373818	0.00048592	3.08828e-05	8.15937e-06	1.48879e-06	8.27676e-06	-5.99405e-06	-1.73002e-06	-7.19605e-07	3.23428e-08	7.84154e-10	8.23727e-09	-8.9244e-10	3.75132e-10	-1.02126e-09	5.06085e-11	-2.71997e-10	-2.45615e-12	-5.33658e-11
2.86475e-16	-0.145652	-0.0427932	-0.00674799	0.000687314	0.000466592	0.000365867	0.000145759	4.00953e-05	-2.2527e-05	-6.75736e-06	-3.10804e-06	-1.08408e-06	-6.67769e-08	7.99522e-09	-1.49391e-08	3.27108e-09	-5.09687e-09	1.99929e-09	4.23503e-10	2.54551e-10	-4.87617e-11	-3.26941e-11	-6.94422e-11
2.86475e-16	-0.150084	-0.0396769	-0.00761266	-0.000171847	0.00101623	0.000200324	0.000100199	1.13873e-05	6.25759e-07	5.7839e-07	-3.98879e-06	-9.22428e-07	-2.253e-07	-1.34269e-07	-4.98681e-08	7.31384e-10	-1.26758e-09	-1.11773e-09	-1.36787e-10	1.41887e-10	3.55709e-11	-1.74301e-11	2.72136e-12
2.86475e-16	-0.149868	-0.0351534	-0.00613192	0.000412216	0.000582807	0.000220213	-2.76645e-05	-3.82143e-05	-2.48919e-05	-1.14625e-05	-4.13858e-06	-8.97618e-07	-5.65861e-07	-4.48448e-07	-1.38075e-07	-2.4901e-08	-1.92994e-10	-2.8592e-10	-5.8624e-10	-1.47861e-10	-6.11102e-11	-2.32612e-11	-2.13058e-12
2.86475e-16	-0.151242	-0.0334885	-0.00288203	0.000994883	0.000465448	2.68174e-05	-9.36289e-05	-3.05573e-05	-1.64334e-05	-6.40813e-07	-3.15277e-06	-9.16689e-07	-8.98799e-07	-9.13549e-08	-5.31118e-08	6.67662e-10	-7.09824e-09	3.73741e-10	-1.46093e-09	-5.31875e-11	-9.29365e-10	-7.56483e-12	-5.26003e-11
2.86475e-16	-0.165158	-0.0356626	-0.0038664	7.48501e-05	0.000627019	2.58077e-05	-7.15538e-05	-3.63609e-05	-2.00934e-05	-5.91951e-06	-4.44952e-06	-1.6391e-06	-1.25166e-06	-5.12268e-07	-1.68787e-07	-9.60717e-09	-5.00253e-09	-4.40919e-09	-2.3322e-09	-4.91981e-10	-4.05468e-10	-9.10287e-11	-4.96318e-11
2.86475e-16	-0.158002	-0.0362765	-0.00726491	6.19358e-06	0.00077989	0.000198439	2.4366e-06	-2.69632e-06	-3.85326e-06	-1.19256e-06	-1.73261e-06	-7.04856e-07	-5.15517e-07	-4.65903e-07	-9.6825e-08	-8.47837e-09	6.69004e-11	3.82476e-10	1.5254e-11	9.52696e-11	-5.17115e-13	-5.66459e-11	-2.90849e-11
2.86475e-16	-0.153256	-0.0392344	-0.00327902	0.000652278	0.00120086	0.000286781	1.90834e-05	2.23772e-05	6.24103e-06	1.66077e-06	-1.17628e-07	-1.45861e-06	-7.40148e-07	-3.86774e-07	1.17411e-09	-1.21286e-08	2.5819e-09	5.81965e-11	-6.40631e-12	-9.16339e-11	-1.76253e-11	-1.86924e-10	-3.06405e-11
2.86475e-16	-0.154122	-0.0387965	-0.00410801	0.00124674	0.000811812	0.000137221	9.61425e-06	-7.30294e-06	-9.52435e-06	-9.88548e-08	-3.46195e-06	-1.4287e-06	1.66928e-08	-1.29819e-07	-8.73351e-08	-1.63404e-08	-2.07423e-09	-1.29349e-09	-3.35602e-10	1.86942e-11	-1.22622e-11	-2.56461e-11	-5.20008e-12
2.86475e-16	-0.152248	-0.0417726	-0.00444405	0.00226776	0.00109602	0.000217395	2.29939e-05	2.079e-05	8.41109e-06	4.68398e-07	-6.68571e-06	-1.85563e-06	-1.06523e-06	-2.56489e-07	-1.93131e-07	-8.4971e-09	-6.99371e-09	-2.85958e-09	-9.86393e-10	-9.90857e-10	-2.21626e-10	-8.61145e-11	4.03981e-12
2.86475e-16	-0.155877	-0.0391424	0.00170624	0.00317056	0.00145646	0.000413932	5.04781e-05	-8.19833e-07	-6.3412e-06	-7.15096e-07	-1.01817e-07	-3.00882e-07	2.20774e-08	-4.47598e-08	3.33641e-09	-6.36669e-09	-4.34309e-11	-1.95172e-10	7.93778e-11	4.81079e-11	3.83543e-11	-3.82846e-12	-8.93818e-11
2.86475e-16	-0.148682	-0.0373612	0.00382023	0.00391562	0.00138683	0.000251011	3.4125e-05	-4.53797e-06	-6.85508e-06	-1.12945e-06	-2.17741e-06	1.44858e-07	7.82472e-08	-2.16147e-08	-3.14411e-08	-4.26246e-08	-3.40321e-09	-7.50643e-10	-6.62104e-13	-3.48777e-10	-1.95373e-10	-3.41139e-11	-2.45671e-12
2.86475e-16	-0.154881	-0.0356162	0.00278265	0.0033614	0.00142618	0.000125093	-0.00014546	-1.87922e-05	2.62235e-06	2.61881e-06	-1.61997e-06	8.39113e-07	4.74172e-07	7.04051e-08	-5.16829e-08	2.65368e-08	-9.58701e-09	3.63546e-09	3.81369e-10	-1.55955e-11	-6.40016e-10	-2.42728e-12	-6.4462e-11
2.86475e-16	-0.153034	-0.0383032	0.000748293	0.00304409	0.00143102	0.000189991	3.67774e-06	-8.66641e-06	-1.68684e-05	-2.95608e-06	-1.32312e-06	6.76672e-07	5.26309e-07	1.01029e-07	-4.46194e-09	9.7463e-09	1.3785e-09	1.26677e-09	-6.3474e-11	1.00069e-10	-2.36077e-10	-1.33479e-11	-2.87232e-11
2.86475e-16	-0.157087	-0.038385	-0.00252115	0.00175004	0.00117443	0.000109759	-1.17608e-05	-1.9584e-05	-4.05372e-05	-9.43004e-06	-3.95042e-06	3.59991e-07	2.15725e-07	9.24751e-08	-7.92929e-10	8.30813e-09	2.11698e-09	1.75752e-09	5.54419e-10	9.63372e-11	-1.53799e-09	-8.10417e-11	-4.76775e-10
2.86475e-16	-0.159141	-0.0337672	-0.000753181	0.00177543	0.00104496	0.000164938	3.95203e-05	-4.11215e-05	-3.08246e-05	-1.60886e-05	-9.51858e-06	-1.00612e-06	5.74773e-08	-1.52952e-07	-2.49996e-08	-2.27516e-08	4.47112e-10	-1.24856e-09	-1.81495e-09	-4.48152e-09	-6.67829e-10	-1.23101e-09	-6.53441e-10
2.86475e-16	-0.166147	-0.0419736	-0.00448661	0.000509797	0.000612192	7.15833e-05	2.24277e-06	-6.46075e-05	-1.54563e-06	-4.35881e-06	-7.25967e-06	-1.93006e-06	-4.62612e-08	-2.23757e-07	-1.24273e-08	-9.3227e-10	-2.86134e-09	-1.44148e-10	-1.82902e-10	-2.21997e-10	-1.81672e-10	-4.01958e-10	-2.7077e-10
2.86475e-16	-0.155953	-0.0420975	-0.0036728	0.000478553	0.00132963	0.000301768	3.74702e-05	-2.8739e-05	-1.12159e-05	-8.26622e-06	-3.00701e-06	-1.34775e-06	6.78928e-08	-5.37789e-07	-1.62918e-07	-4.82321e-08	-1.05818e-08	-3.16048e-09	-8.37314e-10	1.91144e-11	-3.02811e-12	-1.11592e-10	-8.48572e-11
2.86475e-16	-0.156607	-0.040335	-0.0010753	0.00164152	0.00125036	0.000515375	5.75496e-05	-3.77967e-05	-7.83253e-06	-1.45609e-05	-9.76116e-07	-3.81234e-07	3.56702e-09	-3.13995e-07	-7.3029e-08	-7.31921e-08	-1.04742e-10	-6.1725e-10	-4.12262e-10	-2.71435e-10	1.8718e-11	-2.46725e-10	-5.16616e-11
2.86475e-16	-0.163418	-0.0442607	-0.000574683	0.00291791	0.00156455	0.000593713	0.000186773	2.31099e-05	1.57071e-05	4.82112e-06	6.59316e-07	-3.23554e-08	-3.11584e-07	-1.846e-07	-2.3875e-07	-8.67051e-08	-4.111e-08	-4.73159e-09	-4.24436e-09	1.14456e-10	2.01678e-11	3.60746e-10	4.24116e-11
2.86475e-16	-0.160007	-0.0401219	-0.00233076	0.00290829	0.0021227	0.000422878	4.48846e-05	-1.37373e-07	-1.63219e-05	5.31732e-07	-5.81389e-07	-1.86927e-07	-1.11544e-08	-2.56455e-07	-9.59911e-08	-5.79631e-09	-1.69115e-09	-4.75792e-09	-1.27742e-09	5.52147e-10	1.85361e-10	1.18226e-09	2.43878e-11
2.86475e-16	-0.160251	-0.0443502	-0.00357732	0.00175452	0.00145021	0.000357413	4.21783e-05	4.44071e-06	-3.16923e-05	-3.90595e-06	-2.38027e-06	-3.36428e-07	-8.48996e-07	-1.37708e-07	-1.70126e-07	9.4435e-09	-1.52797e-08	5.15307e-09	5.45131e-10	1.95171e-09	-3.8592e-12	6.94337e-10	-7.40345e-12
2.86475e-16	-0.157275	-0.0436177	-0.00179787	0.00254725	0.00143994	0.000534453	2.12909e-05	-1.10701e-05	-2.0171e-05	-3.86505e-06	-8.20718e-07	7.17515e-07	-2.11422e-07	-5.44433e-09	-1.94163e-07	1.1468e-09	-2.38803e-08	2.13213e-10	5.71613e-10	5.66884e-10	2.90552e-11	2.63402e-12	-4.65477e-11
2.86475e-16	-0.158152	-0.0388696	-0.000888049	0.00344746	0.00148976	0.00029984	-4.63069e-06	2.04662e-06	-6.87443e-06	7.15449e-07	-1.19143e-06	-7.43866e-07	-8.79055e-07	-6.49666e-07	-2.19984e-07	-3.93101e-08	-4.08433e-08	-2.51352e-09	-1.04243e-09	-1.01966e-09	-5.23536e-10	-4.37661e-10	-2.84607e-11
2.86475e-16	-0.147164	-0.0364615	-0.000914765	0.00488762	0.00142632	0.000420308	-6.94566e-05	-2.3973e-06	-3.67165e-06	-1.46724e-06	-1.03958e-06	-5.01052e-07	-3.65828e-07	-1.60815e-07	-1.10139e-07	-4.41314e-08	-3.39002e-09	2.38109e-09	5.0336e-10	-6.99571e-10	2.38556e-11	-3.06637e-10	-1.69596e-10
2.86475e-16	-0.150085	-0.0313334	0.00138175	0.0056162	0.00174983	0.000395803	3.92118e-06	7.96191e-06	-4.85618e-06	9.27633e-06	3.06015e-06	-3.70315e-08	4.48238e-08	-1.12322e-07	-9.89653e-08	-1.52755e-08	7.68012e-10	3.27417e-09	2.55936e-09	8.41205e-11	3.43206e-10	-3.17039e-12	5.88055e-11
2.86475e-16	-0.157118	-0.031438	0.00317794	0.00556285	0.00221894	0.000399653	8.47327e-05	-1.10481e-06	-1.30906e-05	-2.79615e-06	2.77134e-06	1.11279e-08	-8.30794e-08	-1.82526e-07	-2.5633e-08	-9.62586e-08	-2.7858e-09	-1.12123e-08	-1.12149e-09	-5.67239e-09	-1.70819e-10	-2.15631e-10	-2.63838e-11
2.86475e-16	-0.153856	-0.0362805	0.00219602	0.0053839	0.00207706	0.00102133	0.000156004	3.70737e-05	-7.71607e-06	-4.10882e-06	-8.69547e-07	1.812e-06	4.76535e-07	1.27086e-07	-6.92798e-10	-7.76463e-09	1.8104e-09	6.35592e-09	1.66209e-10	-3.95605e-12	5.85228e-11	-1.77309e-11	4.14545e-12
2.86475e-16	-0.144066	-0.0291732	5.56707e-05	0.00486708	0.00171275	0.000827929	3.38443e-05	-5.37926e-06	-9.57087e-06	-3.54049e-06	2.94799e-06	1.72908e-06	4.09494e-07	4.28967e-08	1.38546e-08	-1.11884e-08	1.87566e-09	-4.58321e-09	-2.55751e-10	-1.03496e-09	1.56708e-11	-4.06289e-11	2.79998e-12
2.86475e-16	-0.1432	-0.0313514	0.0011215	0.00503655	0.00144856	0.00057717	1.99459e-05	-2.03744e-05	-1.62308e-05	-5.61874e-06	-4.61665e-07	2.02421e-06	3.4817e-07	7.71831e-08	4.63384e-09	-8.40464e-09	-5.03887e-10	-1.59194e-10	-7.85527e-11	-4.11979e-10	-3.92533e-12	-1.83978e-11	-2.26752e-12
2.86475e-16	-0.15493	-0.0325106	0.000473002	0.00433945	0.00199635	0.000364908	-5.35898e-05	-3.82002e-05	-2.90852e-05	-4.66537e-06	4.64646e-07	3.26535e-06	5.65834e-07	7.03789e-08	4.15686e-08	-2.27767e-08	2.68132e-10	-2.08251e-09	2.60922e-09	-2.38421e-10	-1.19218e-10	-8.47744e-11	-3.47071e-11
2.86475e-16	-0.145638	-0.0326578	0.00194147	0.00470177	0.00139131	0.000203822	-5.83828e-05	-3.70507e-05	-2.21469e-05	-6.4851e-06	-3.01048e-06	-3.70205e-07	-3.16752e-08	-2.27833e-08	-2.17009e-08	-5.47776e-09	-2.77717e-09	-1.43273e-09	-2.38775e-09	-1.85271e-09	-3.92349e-10	-3.35465e-10	-3.27411e-11
2.86475e-16	-0.149363	-0.0244127	0.00203797	0.00429258	0.00147254	0.000323411	3.28096e-05	-2.11111e-05	-6.49922e-06	-5.4923e-07	2.153e-08	6.27549e-08	3.40482e-08	3.53696e-08	2.05718e-08	-1.68787e-09	3.23041e-09	-1.46251e-10	-2.47323e-10	-9.03394e-11	6.90419e-11	-1.95487e-11	-1.70027e-11
2.86475e-16	-0.153719	-0.0272435	0.00423885	0.00483911	0.00125677	0.000403019	-3.5963e-05	-2.7143e-05	-4.21869e-06	-5.51865e-06	-6.7586e-07	-8.1502e-07	-1.22145e-08	-1.35115e-07	9.9062e-09	-1.31719e-08	1.01029e-08	8.66155e-10	9.81048e-10	-1.30036e-10	2.91068e-10	-2.45874e-12	3.7046e-11
2.86475e-16	-0.154222	-0.027023	0.00388291	0.00631363	0.00153386	0.000162351	-5.13641e-05	-4.62451e-05	-1.58867e-05	-4.32149e-06	4.50897e-07	-1.98934e-07	-2.81166e-08	-3.5146e-09	1.61243e-08	1.37851e-08	2.37e-09	-3.65455e-10	9.36912e-11	-7.52277e-11	-2.98015e-10	-4.72423e-11	-1.67594e-12
2.86475e-16	-0.151107	-0.0263678	0.00414082	0.00459648	0.000887857	-3.61086e-05	-6.39311e-05	-9.87073e-05	-4.66667e-05	-5.66245e-06	-1.06818e-06	-5.07152e-07	-2.17683e-07	-3.74927e-08	-1.05077e-08	-4.11965e-11	1.22791e-09	-6.38181e-10	1.11037e-09	-3.80595e-11	-4.24493e-11	-4.10622e-10	-5.71197e-11
2.86475e-16	-0.151126	-0.0239098	0.000868421	0.00458666	0.00145141	0.000101758	-8.56541e-05	-2.81707e-05	-1.76508e-05	-5.53737e-06	-1.00112e-06	1.86821e-07	6.28504e-07	1.12241e-07	3.28974e-08	1.11967e-08	1.56119e-10	4.96751e-09	-1.97384e-10	-2.0019e-10	-2.43467e-10	-1.79594e-11	-8.7984e-11
2.86475e-16	-0.151256	-0.0262336	0.00183174	0.00446021	0.00151944	0.000303345	7.26111e-06	-4.41548e-05	-1.11864e-05	-9.66599e-06	-3.42309e-06	2.87908e-07	-2.20403e-07	-1.73521e-07	-1.83941e-07	-1.02162e-07	-2.73293e-08	-9.39787e-09	-4.03993e-09	-2.29241e-09	-1.24826e-09	-4.73113e-10	-7.03192e-11
2.86475e-16	-0.15054	-0.0237362	0.00276456	0.00502257	0.000996341	0.000486995	-1.97643e-05	7.71828e-06	-2.41082e-06	-1.3579e-06	1.04525e-06	1.66338e-06	5.04492e-07	4.67109e-07	3.3093e-08	2.16122e-08	3.11345e-10	3.57584e-09	8.77155e-10	4.86519e-09	8.06628e-10	1.56132e-09	1.00349e-10
2.86475e-16	-0.141897	-0.0253725	-0.00099863	0.00357093	0.00109782	0.000573102	-6.46535e-06	-5.69851e-06	-1.81771e-07	5.07215e-06	3.41368e-06	2.71898e-06	1.05585e-06	2.51834e-07	-9.90671e-09	9.88531e-09	-5.91537e-10	-5.3198e-10	-7.68131e-10	2.06306e-09	2.10135e-10	8.59788e-10	3.33554e-10
2.86475e-16	-0.14221	-0.0247877	-0.00106562	0.00310185	0.00121521	0.000456144	5.10913e-05	1.64645e-05	1.42042e-05	1.64644e-06	1.95472e-07	2.78825e-08	8.97775e-07	8.37608e-08	9.96582e-08	3.3029e-08	7.33277e-09	1.53874e-08	2.05916e-09	6.6585e-10	7.82341e-11	-1.20963e-10	-6.5943e-11
2.86475e-16	-0.151242	-0.0288922	-0.000714621	0.00366092	0.00180901	0.00063673	0.000107889	9.05895e-05	1.79586e-05	1.29303e-05	9.88042e-07	5.07762e-07	4.41176e-07	4.67204e-07	3.80328e-08	1.03442e-09	-6.53306e-09	-1.9357e-09	-7.78338e-10	2.85218e-10	1.08881e-10	1.32046e-10	4.37216e-12
2.86475e-16	-0.149213	-0.0332505	-0.00341119	0.00183099	0.000868324	0.000551252	8.26932e-05	4.08599e-05	1.03383e-05	9.2216e-07	-1.35356e-06	-7.25191e-07	-1.38498e-07	-2.73811e-08	7.85281e-09	-8.39208e-09	1.0191e-08	-4.73262e-10	4.08044e-10	-8.49375e-10	-4.81888e-11	-1.15851e-11	9.02032e-12
2.86475e-16	-0.156314	-0.0358697	-0.0037389	0.000842668	0.000309757	0.000399324	0.000109295	4.11369e-05	7.3549e-06	1.52186e-06	1.56136e-06	7.78368e-08	9.00777e-09	-1.79207e-08	-1.60964e-08	-9.93056e-08	-8.58898e-08	-3.35249e-08	-6.98866e-09	-3.58123e-09	-1.53668e-10	-4.28573e-10	-4.27995e-11
2.86475e-16	-0.155415	-0.0429628	-0.00532024	-8.18656e-05	0.000444588	0.000260034	0.000150727	5.04429e-05	2.01881e-05	2.19986e-06	-1.76364e-07	-7.54612e-07	-3.28213e-07	-5.96584e-07	-1.00468e-07	-3.06518e-07	-1.2429e-07	-2.77208e-07	-9.71249e-09	-1.21267e-08	-2.34568e-09	-1.5612e-09	-7.11828e-11
2.86475e-16	-0.145628	-0.0420662	-0.00886075	-0.000408873	0.000992265	0.000545939	0.00025595	9.7853e-05	6.66039e-05	2.47439e-05	6.59891e-06	1.30744e-06	-5.23848e-08	-2.68294e-08	-2.03951e-07	-9.45419e-08	-7.52708e-08	-1.45788e-08	-2.43504e-10	-8.11446e-11	7.72429e-11	1.34518e-10	4.60004e-11
2.86475e-16	-0.152613	-0.0458478	-0.0102956	-0.000873162	0.000977711	0.000684977	0.000221772	7.57005e-05	2.39903e-05	7.95787e-06	2.55258e-06	6.45169e-07	1.3137e-07	-1.35301e-07	-1.7818e-07	-1.99889e-07	-4.78408e-08	-6.57623e-08	-7.70246e-09	-2.83297e-09	-1.33124e-10	-1.78212e-11	-4.35589e-11
2.86475e-16	-0.148044	-0.0474659	-0.00672729	0.00173648	0.00118883	0.000824103	0.000304427	7.91749e-05	2.25357e-05	7.76158e-06	-1.63931e-06	7.50152e-08	-2.23372e-07	-5.17586e-08	-4.72564e-08	-2.31337e-08	-1.5943e-08	-2.57719e-09	-9.81509e-10	-1.26017e-10	-2.59731e-11	3.58225e-10	1.0417e-11
2.86475e-16	-0.151808	-0.0421927	-0.00682023	0.00162009	0.00108201	0.000564896	0.000268981	7.38342e-05	2.72243e-05	-2.47924e-06	-5.22629e-07	-7.84813e-07	-3.20926e-07	-1.8069e-07	-8.49826e-08	-3.36391e-08	-6.61666e-09	-9.0161e-09	-2.39816e-09	-7.62952e-10	-2.07098e-10	-1.00682e-10	-4.46691e-11
2.86475e-16	-0.155862	-0.0394454	-0.00596353	0.00139362	0.00160875	0.000528438	0.000261133	8.37105e-05	3.96027e-05	8.22148e-06	4.40997e-07	1.12909e-06	4.73287e-07	1.91059e-07	1.42581e-07	3.0172e-08	5.59058e-09	-1.45989e-10	-1.25198e-10	-5.2181e-10	-8.49874e-11	-2.17797e-11	2.33744e-11
2.86475e-16	-0.149817	-0.035246	-0.00655186	0.000971146	0.00116175	0.00060958	0.000301537	9.91526e-05	4.4101e-05	3.13731e-05	4.26166e-06	3.0963e-06	1.84915e-07	9.87404e-08	-5.70918e-09	2.72733e-08	-2.43918e-09	4.28097e-09	3.67018e-10	1.03088e-09	1.01762e-10	3.17664e-10	1.15201e-10
2.86475e-16	-0.145348	-0.0303193	-0.0035081	0.00143119	0.000889913	0.000575366	0.000413116	0.000148892	6.43551e-05	3.8198e-05	7.0267e-06	3.73451e-06	1.15444e-07	3.12933e-07	3.62019e-08	4.8758e-08	1.14625e-09	5.76002e-09	7.75708e-11	1.91087e-09	1.43912e-09	9.24055e-10	8.69365e-12
2.86475e-16	-0.141177	-0.0322332	-0.00331863	0.00169454	0.00114961	0.000639544	0.000222789	8.80533e-05	3.49221e-05	1.64429e-05	3.1518e-06	1.76375e-06	6.19763e-07	2.07273e-07	5.19885e-08	5.82846e-08	3.65373e-09	6.0685e-09	8.66037e-10	2.19516e-09	1.33836e-10	3.63581e-10	1.33298e-10
2.86475e-16	-0.148378	-0.0387683	-0.00121087	0.00143293	0.00100354	0.000671693	0.000176001	4.43174e-05	2.10637e-05	4.76686e-06	3.64396e-06	9.90377e-07	9.9148e-07	1.26507e-07	1.25926e-08	3.14579e-08	1.51273e-08	1.50713e-08	4.54473e-10	2.87371e-09	6.68394e-11	3.88912e-10	-1.75286e-12
2.86475e-16	-0.139623	-0.0423043	-0.0055224	0.000374953	0.000693154	0.000419893	0.000165115	9.36283e-05	1.42229e-05	1.27287e-05	2.46943e-06	1.92494e-06	4.54709e-07	3.51255e-07	1.51464e-08	1.26099e-07	9.19799e-10	9.69597e-09	-3.72939e-10	1.78922e-09	-5.52851e-11	2.39123e-10	-7.49018e-12
2.86475e-16	-0.134554	-0.0426513	-0.00606535	0.000581769	0.0010348	0.000721072	0.000284925	0.00010152	6.16784e-05	2.24279e-05	8.59562e-06	2.64351e-06	5.72681e-07	3.26543e-07	1.04624e-07	1.32246e-07	1.92876e-08	8.5647e-09	-1.02596e-11	1.67061e-09	5.08954e-11	2.53548e-11	3.8712e-11
2.86475e-16	-0.127243	-0.0352522	-0.00986726	-0.000340632	0.00055068	0.000502614	0.000181203	0.000118222	3.09275e-05	2.02917e-05	2.47963e-06	2.96838e-06	-6.62799e-08	4.43019e-07	-8.01232e-09	7.18234e-08	-2.48959e-09	2.08519e-08	1.36135e-10	5.08597e-09	5.98237e-11	3.18217e-09	1.23531e-10
2.86475e-16	-0.127694	-0.0432765	-0.0125835	-0.000446854	0.000919812	0.000657482	0.000152726	0.000130516	3.42233e-05	2.26704e-05	1.51827e-06	3.18338e-06	7.89278e-08	6.4575e-07	-1.64406e-08	4.95613e-08	-4.33671e-09	5.63574e-09	-1.17062e-09	8.4826e-10	-6.02796e-11	1.32627e-09	1.43084e-11
2.86475e-16	-0.119857	-0.0349249	-0.0128533	-0.00180896	-0.000271422	0.000291404	7.8563e-05	5.22773e-05	1.06119e-05	2.35873e-05	4.07589e-07	1.65405e-06	-4.2652e-08	3.16017e-07	-6.95288e-08	5.00559e-08	-6.58815e-09	2.54358e-09	-4.79744e-09	4.50748e-10	-6.6354e-10	7.25995e-10	-2.82118e-12
2.86475e-16	-0.117765	-0.0431079	-0.0120177	-0.00264881	-0.000898938	0.000181736	4.01419e-05	1.71498e-05	-2.0953e-06	3.21111e-06	-4.72276e-07	2.47532e-07	-5.17671e-08	1.19638e-08	-1.78962e-07	1.06692e-09	-3.99866e-08	-1.78546e-10	-3.58825e-09	-4.67249e-13	-9.03336e-10	2.25118e-13	-1.05703e-10
2.86475e-16	-0.116045	-0.0471309	-0.0142275	-0.00408834	-0.00121845	2.01395e-05	-2.75616e-05	3.15861e-05	-3.44727e-06	3.8251e-06	-2.72366e-07	1.49355e-06	-9.50962e-08	1.95196e-07	-1.93905e-08	4.37133e-08	-8.17614e-10	4.29693e-09	-1.99365e-10	5.29631e-10	-8.82748e-11	9.79056e-11	-7.24094e-13
2.86475e-16	-0.120826	-0.0426634	-0.0164417	-0.00517456	-0.00199331	-0.000123449	-9.11747e-05	2.89154e-06	-7.61123e-06	1.96422e-06	-1.24066e-06	2.01304e-07	-1.06527e-07	1.44714e-07	-4.41438e-08	2.64182e-08	-5.17366e-09	2.47546e-08	-7.68359e-10	2.77318e-09	-1.233e-10	5.64128e-10	-3.8998e-11
2.86475e-16	-0.121799	-0.0403246	-0.0133981	-0.00373319	-0.00102572	-0.000111616	-0.000127827	1.4914e-05	-3.36492e-07	1.30178e-05	-1.09173e-06	2.973e-06	-2.34441e-07	5.00935e-07	-1.79557e-07	5.77423e-08	-3.56401e-08	7.08372e-10	-5.43208e-09	1.49537e-09	-1.13075e-09	5.06408e-10	-1.66399e-10
2.86475e-16	-0.113836	-0.0501355	-0.0199406	-0.00567321	-0.00167111	-0.000570672	-0.000218824	-2.00955e-05	-4.36223e-05	-3.17562e-06	-9.02616e-06	-7.50676e-07	-9.86065e-07	3.7024e-09	-2.19723e-07	-1.27844e-08	-4.59447e-08	-2.11566e-09	-6.90984e-09	-6.14223e-10	-1.63753e-09	-5.74771e-11	-4.02165e-10
2.86475e-16	-0.118279	-0.0492344	-0.0164586	-0.00543249	-0.00191095	-0.00040013	-0.000156697	-3.42724e-05	-6.14034e-05	-3.58942e-06	-1.16143e-05	-4.66399e-07	-1.76031e-06	-2.14728e-07	-4.45269e-07	-3.78836e-08	-5.21325e-08	-1.92123e-10	-4.57535e-09	4.84823e-10	-1.0432e-09	7.8634e-12	-1.23825e-10
2.86475e-16	-0.111532	-0.0424823	-0.0188266	-0.00580959	-0.00279174	-0.000837776	-0.0005321	-6.58766e-05	-4.38621e-05	-8.93411e-06	-4.14649e-06	-5.35935e-07	-7.44113e-07	-1.47597e-07	-3.03557e-07	-4.32045e-08	-3.48209e-08	-3.96312e-09	-6.99733e-09	-1.06011e-09	-2.35551e-09	-2.00933e-10	-2.75156e-10
2.86475e-16	-0.116476	-0.0512279	-0.0213833	-0.00820801	-0.00319999	-0.00110073	-0.000660526	-0.000131258	-7.03986e-05	-1.08273e-05	-1.08979e-05	-3.01113e-06	-5.90645e-06	-1.28434e-06	-1.63623e-06	-6.17238e-07	-4.58278e-07	-9.64675e-08	-1.49677e-07	-9.13187e-09	-3.64869e-08	-5.64779e-10	-4.53789e-09
2.86475e-16	-0.117909	-0.0581818	-0.0282263	-0.00933554	-0.0039982	-0.00145458	-0.00052707	-0.000151226	-0.000100172	-3.64652e-05	-3.15851e-05	-4.34511e-06	-4.92433e-06	-1.29437e-06	-2.38381e-06	-5.13631e-07	-8.26929e-07	-1.47288e-07	-2.09482e-07	-3.11019e-08	-6.13263e-08	-9.64473e-09	-1.57974e-08
