# Supplementary material for: Research on the dynamic spillover of stock markets under COVID-19—Taking the stock markets of China, Japan, and South Korea as an example
Source: Front Public Health. 2022 Nov 11;10:1008348. doi: 10.3389/fpubh.2022.1008348 (PMC9691647; doi:10.3389/fpubh.2022.1008348)
Supplement: Supplementary file 3 [file Data_Sheet_1.ZIP › BM_JPN_1 (1).xls]

## Sheet: Sheet1
0	0	0	0	0	0	0	0	0	0	0	0	0	0	0	0	0	0	0	0	0	0	0	0
0	0	0	0	0	0	0	0	0	0	0	0	0	0	0	0	0	0	0	0	0	0	0	0
1.47546e-16	0.00309343	0.0164801	-0.0236086	-0.026055	-0.022076	-0.0195151	-0.0161269	-0.0129569	-0.0106088	-0.00899275	-0.00678929	-0.00537229	-0.00421853	-0.00352976	-0.00293159	-0.00239057	-0.00208909	-0.00162475	-0.00126609	-0.000980483	-0.000752327	-0.000612691	-0.000499445
1.47546e-16	-0.00438758	0.00517943	-0.0371756	-0.0380121	-0.0305259	-0.0266352	-0.022394	-0.0181704	-0.0163012	-0.013345	-0.0110879	-0.00920629	-0.0076422	-0.00634512	-0.00526989	-0.00437857	-0.00341751	-0.00191488	-0.00162213	-0.00135378	-0.00108021	-0.000821609	-0.000628053
1.47546e-16	0.00413377	9.92849e-05	-0.0384796	-0.0391576	-0.0346821	-0.032669	-0.0246343	-0.0205426	-0.0169306	-0.0139905	-0.0115388	-0.0102042	-0.00910405	-0.00811358	-0.00681008	-0.00523195	-0.00415986	-0.00353196	-0.00299904	-0.00247529	-0.00200725	-0.00163902	-0.00141876
1.47546e-16	0.00638594	-0.00724283	-0.0342314	-0.0317182	-0.0291613	-0.0263751	-0.0209976	-0.0177023	-0.0147053	-0.0128882	-0.0119485	-0.0111394	-0.0103713	-0.00902403	-0.00782272	-0.00644706	-0.00544721	-0.00459356	-0.00389488	-0.00339274	-0.00281075	-0.0021144	-0.00162774
1.47546e-16	0.0160828	0.0187023	-0.0250176	-0.0179747	-0.0129794	-0.0175255	-0.0125742	-0.0100235	-0.00869214	-0.00679012	-0.00580802	-0.00438708	-0.00353717	-0.00286101	-0.00231951	-0.00188376	-0.00153189	-0.00121734	-0.0010369	-0.000869565	-0.000729333	-0.000636732	-0.000513277
1.47546e-16	0.025376	0.0255715	-0.0143118	-0.00342316	-0.00822006	-0.00896831	-0.00770975	-0.00666509	-0.00562157	-0.00465439	-0.00276159	-0.00233952	-0.00189934	-0.00160732	-0.0012783	-0.00106194	-0.000808857	-0.000640186	-0.000408935	-0.000310176	-0.000233602	-0.000175991	-0.000132904
1.47546e-16	0.0210176	0.0159201	-0.0140436	-0.0136035	-0.013057	-0.0119618	-0.00946442	-0.00921766	-0.00727805	-0.00585461	-0.00429895	-0.00328816	-0.00247321	-0.00185624	-0.00139379	-0.00109482	-0.000888724	-0.000645123	-0.000534069	-0.000444725	-0.00025149	-0.000189205	-0.00014533
1.47546e-16	0.0165416	0.00317349	-0.0329836	-0.0244044	-0.0198505	-0.0178307	-0.0137252	-0.0112787	-0.0109115	-0.00856064	-0.00719234	-0.00595783	-0.00493553	-0.00408915	-0.0033884	-0.00280819	-0.00232771	-0.00185152	-0.00144754	-0.00107823	-0.000870659	-0.000732808	-0.000585219
1.47546e-16	0.0208562	0.0161023	-0.0215903	-0.0200739	-0.015726	-0.0134641	-0.0118962	-0.0121013	-0.0105205	-0.00826171	-0.00603419	-0.00500473	-0.00401052	-0.00321349	-0.0025748	-0.00206309	-0.00165314	-0.00108282	-0.000873119	-0.000769427	-0.000709451	-0.000598272	-0.000501753
1.47546e-16	0.0206676	0.000810158	-0.0216955	-0.0212031	-0.0167696	-0.0160945	-0.0150234	-0.0125723	-0.0113213	-0.00993165	-0.00784534	-0.00668648	-0.0056669	-0.00460463	-0.00372915	-0.00305996	-0.00244774	-0.00188802	-0.00144878	-0.00110543	-0.000887578	-0.00073034	-0.000601419
1.47546e-16	0.0328198	0.0322364	-0.0221785	-0.0205473	-0.0184369	-0.0206499	-0.016433	-0.0140083	-0.0126183	-0.0108608	-0.00785859	-0.00675646	-0.00533993	-0.00418137	-0.00347878	-0.00287879	-0.00193907	-0.00157349	-0.0012774	-0.00103751	-0.000843069	-0.000683904	-0.000545038
1.47546e-16	0.0261766	0.0342143	-0.0168309	-0.0193906	-0.0197235	-0.0202818	-0.0174939	-0.0148761	-0.0124108	-0.010051	-0.00823192	-0.00682026	-0.0055832	-0.00453113	-0.00368315	-0.00298185	-0.00216307	-0.00168551	-0.00123114	-0.000900232	-0.00067511	-0.000526269	-0.000412971
1.47546e-16	0.0242614	0.0220478	-0.0103218	-0.019985	-0.0237539	-0.0217495	-0.0168947	-0.0137117	-0.0125779	-0.0101071	-0.00814625	-0.00648496	-0.00514099	-0.00406056	-0.00324461	-0.00252038	-0.00199244	-0.00161283	-0.00130558	-0.00105689	-0.000853613	-0.000656938	-0.00053137
1.47546e-16	0.0245396	0.0253519	-0.0057464	-0.00847181	-0.0127441	-0.0169204	-0.0142821	-0.0116392	-0.0102809	-0.00842748	-0.00544948	-0.0041896	-0.00332584	-0.00263908	-0.00209495	-0.00139338	-0.00105848	-0.000895159	-0.000753695	-0.000588458	-0.00046037	-0.000356958	-0.000270645
1.47546e-16	0.0298796	0.0263653	-0.000546644	-0.0123223	-0.0188996	-0.0209673	-0.016818	-0.0144018	-0.0118017	-0.00935094	-0.00692357	-0.00524836	-0.00395685	-0.00292927	-0.00216471	-0.00157692	-0.00129643	-0.00103471	-0.00082175	-0.000624274	-0.000467541	-0.000354802	-0.000275456
1.47546e-16	0.0219951	0.0311016	-0.0133054	-0.0200288	-0.0251782	-0.0238389	-0.0210448	-0.0195703	-0.013773	-0.00897542	-0.00649588	-0.00481167	-0.00409304	-0.00353309	-0.00229966	-0.00145898	-0.0011752	-0.000915709	-0.000556733	-0.000347889	-0.000263875	-0.000179026	-0.000145263
1.47546e-16	0.0242416	0.0415548	-0.00749671	-0.0189901	-0.0222762	-0.0229995	-0.0204635	-0.0172719	-0.0131301	-0.0102262	-0.00797185	-0.0059631	-0.00457444	-0.00370591	-0.00301935	-0.00205945	-0.00115881	-0.00072661	-0.000576731	-0.000468757	-0.000346585	-0.000235345	-0.000176602
1.47546e-16	0.0237805	0.0399739	0.00871593	-0.011694	-0.0141493	-0.0141906	-0.0151125	-0.0138053	-0.0114783	-0.00801211	-0.00529266	-0.00429143	-0.00317009	-0.00292628	-0.00277213	-0.00251781	-0.00191385	-0.00125458	-0.000604885	-0.000348023	-0.000199198	-0.000128386	-9.75904e-05
1.47546e-16	0.0306961	0.0543714	0.00105743	0.00178651	-0.00906332	-0.0109782	-0.0116928	-0.0117835	-0.011368	-0.00959286	-0.00669306	-0.00533215	-0.00408242	-0.00343976	-0.00295342	-0.00217133	-0.00153725	-0.00110337	-0.000766507	-0.000460885	-0.000320584	-0.000232729	-0.000169931
1.47546e-16	0.0241079	0.0432376	0.00061392	0.000149591	-0.00487674	-0.0133845	-0.0123878	-0.0111446	-0.0106744	-0.00730071	-0.00605847	-0.00503263	-0.00356251	-0.00237407	-0.00179697	-0.000977987	-0.000703149	-0.000506624	-0.000306881	-0.000216592	-0.000153227	-0.000108752	-7.74062e-05
1.47546e-16	0.0233205	0.0432587	0.0182511	0.00124368	0.00326078	-0.000675867	-0.00267691	-0.00304508	-0.0034723	-0.00375076	-0.00326035	-0.00264887	-0.00229974	-0.00189679	-0.00146043	-0.00113184	-0.000897965	-0.000701789	-0.00054502	-0.000383566	-0.00023858	-0.000180862	-0.000131583
1.47546e-16	0.00543382	0.0390275	0.0113684	0.00584961	-3.80248e-05	-0.00554982	-0.00464937	-0.00499397	-0.00563624	-0.00424293	-0.0036006	-0.00279382	-0.00231093	-0.00192273	-0.00143628	-0.000983036	-0.000751308	-0.000571423	-0.000436321	-0.000332124	-0.000272773	-0.000214125	-0.000136365
1.47546e-16	0.0131003	0.0318804	0.0121408	0.00238663	-0.000778949	-0.0014475	-0.000695497	-0.00197834	-0.00280834	-0.00331885	-0.00345128	-0.000715866	-0.000841051	-0.000987969	-0.00104045	6.75396e-05	-1.96026e-05	-7.67961e-05	-9.31009e-05	-3.43248e-05	-1.42059e-06	1.5703e-05	-1.14663e-05
1.47546e-16	0.00903414	0.0366311	0.0233318	0.00329261	0.00506688	0.00361949	0.000161363	0.00028663	0.00254079	0.00235572	0.0015647	0.00159304	0.00126478	0.00099357	0.000923992	0.000819287	0.000707802	0.00073429	0.00088875	0.000742774	0.000598618	0.000481763	0.000387376
1.47546e-16	0.0192624	0.0256341	0.027573	0.0112174	0.0116965	0.00746694	0.00505453	0.00328786	0.00194951	0.00136691	0.000870555	0.000665563	0.000526212	0.000432044	0.000388419	0.000401065	0.000372721	0.000678853	0.000558698	0.000461818	0.000383405	0.000319693	0.000247488
1.47546e-16	0.0255456	0.0474506	0.0207423	-0.00203328	-0.00416865	-0.000117899	-0.00782267	-0.0086786	-0.00334748	-0.0032368	-0.00269421	-0.00209896	-0.00169649	-0.00114425	-0.000804787	-0.000570141	-0.000320519	-3.58746e-05	3.10787e-05	5.32973e-05	5.40908e-05	4.60845e-05	3.58082e-05
1.47546e-16	0.0255988	0.0630658	0.0294359	0.0161532	0.00778836	0.0080774	0.00784809	0.00541661	0.00409667	0.0035512	0.00306515	0.00250378	0.00209189	0.00174863	0.0014612	0.0012199	0.00102098	0.000908966	0.000752546	0.000598542	0.000486376	0.000403551	0.00033464
1.47546e-16	0.0230833	0.0517095	0.0201143	0.00895295	0.00732458	0.00843947	0.00594813	0.0047814	0.00357736	0.00234855	0.00179748	0.00136447	0.00109923	0.00123788	0.00135947	0.00113314	0.000951111	0.00115001	0.000902666	0.000698224	0.000536044	0.00042258	0.000368719
1.47546e-16	0.0170033	0.0457389	0.0249615	0.0120123	0.00912381	0.00760717	0.00401122	0.00299918	0.00242934	0.00171365	0.000662312	0.000394769	0.000142143	0.000226284	0.000573157	0.000746754	0.000738274	0.000645258	0.000526087	0.000596231	0.000488146	0.000397235	0.00058377
1.47546e-16	0.0161889	0.0508328	0.0159936	0.00623287	0.00994793	0.00465287	-0.000228355	8.06404e-05	0.000177532	0.000278925	0.000490089	0.00152892	0.00192019	0.00173775	0.00181526	0.00203431	0.00184558	0.00150224	0.0012098	0.00141474	0.00119782	0.000997781	0.000822006
1.47546e-16	0.0195653	0.0457554	0.0164299	0.014318	0.0149556	0.0127737	0.00922192	0.00813331	0.00721357	0.00573498	0.0045997	0.00374753	0.00333198	0.00309472	0.00289003	0.00254514	0.00215554	0.00221589	0.00179393	0.00145602	0.00118447	0.00110183	0.00116288
1.47546e-16	0.0220927	0.036522	0.0140869	0.00747936	0.00449877	0.00159169	-0.00020324	-0.000772274	-0.00130336	-0.00178278	-0.00141151	-0.000761446	-0.00037561	-0.000141095	-5.51054e-07	7.36113e-05	0.000572802	0.000926151	0.000701031	0.000530902	0.00040234	0.000305139	0.000231579
1.47546e-16	0.00852921	0.0228121	-0.00102423	-0.0128125	-0.01496	-0.0125536	-0.013916	-0.0152012	-0.0122294	-0.0100831	-0.00851913	-0.00724345	-0.00575538	-0.00486342	-0.00435566	-0.00388528	-0.00327916	-0.00255124	-0.00193849	-0.00152636	-0.00111961	-0.000851213	-0.000647386
1.47546e-16	0.0123146	0.027659	-0.00532885	-0.0101246	-0.00962684	-0.0159457	-0.0164611	-0.0127738	-0.0100609	-0.0080787	-0.00681692	-0.00596356	-0.00528283	-0.00467282	-0.00403648	-0.00332484	-0.00258648	-0.0020175	-0.0015794	-0.00130093	-0.00112906	-0.000982893	-0.000810964
1.47546e-16	0.00858231	0.0243734	-0.0111301	-0.0125774	-0.0125352	-0.0132228	-0.0122209	-0.0106028	-0.00937468	-0.00829966	-0.00750227	-0.00695957	-0.00645693	-0.0054845	-0.00448579	-0.00371099	-0.00300936	-0.00230097	-0.00176841	-0.00136573	-0.00110453	-0.000945709	-0.000810306
1.47546e-16	0.0044323	0.0264185	0.0118413	0.00435103	0.00466747	-0.00125252	-0.00528626	-0.00418136	-0.00335617	-0.00352375	-0.00304251	-0.00243296	-0.00207675	-0.00175369	-0.00142887	-0.00117208	-0.000966979	-0.000790174	-0.000644039	-0.000526185	-7.50434e-05	-4.217e-05	-2.05262e-05
1.47546e-16	0.0195082	0.048341	0.00740452	0.00293109	0.00271231	0.00141345	-0.000788592	-0.00100058	-0.000830115	-0.000997552	-0.00103353	-0.00091338	-0.000823126	-0.000752454	-0.000667378	-0.000585412	-0.000515417	-0.000419127	-0.000337042	-0.000271906	-0.000220081	-0.000178421	-5.84091e-05
1.47546e-16	0.021814	0.054101	0.0120111	-0.000523366	-0.00140718	-0.00339874	-0.00547461	-0.00377994	-0.00324637	-0.00296788	-0.00248796	-0.00204388	-0.00171648	-0.0014302	-0.0011809	-0.000979387	-0.000746241	-0.000528371	-0.000375285	-0.00026785	-0.000191959	-0.000138219	-0.000100094
1.47546e-16	0.0153523	0.0425645	-0.00415009	3.64889e-05	-0.00181729	-0.00643433	-0.00679187	-0.00524571	-0.0046213	-0.00429279	-0.00347928	-0.00293332	-0.00255931	-0.00218635	-0.00187539	-0.00162704	-0.00141301	-0.0012308	-0.00107735	-0.000837265	-0.000636764	-0.000506169	-0.000406158
1.47546e-16	0.00938919	0.0348905	0.0045768	-0.00271048	-0.00633431	-0.00794068	-0.00845302	-0.00695446	-0.00652642	-0.00588783	-0.00543311	-0.00496435	-0.00439417	-0.00386241	-0.00332494	-0.00284126	-0.00227789	-0.00177985	-0.00144942	-0.00122146	-0.000917688	-0.000754644	-0.000636043
1.47546e-16	0.000199778	0.0282807	-0.00696295	-0.00861076	-0.0085475	-0.0116632	-0.0106058	-0.00998035	-0.0090985	-0.00811463	-0.00753835	-0.0068101	-0.00604067	-0.0052924	-0.00451309	-0.00374521	-0.00293637	-0.00242925	-0.0021198	-0.00180312	-0.0014765	-0.00114289	-0.000828271
1.47546e-16	0.00171091	0.026944	-0.012458	-0.0142146	-0.014218	-0.0190414	-0.0194469	-0.0153638	-0.0131006	-0.0110881	-0.00886096	-0.00729352	-0.00550836	-0.00413957	-0.00328186	-0.00297282	-0.00269347	-0.00244123	-0.00221358	-0.00196961	-0.00172964	-0.0014854	-0.00116081
1.47546e-16	0.00845098	0.0214346	-0.0176018	-0.0188846	-0.0174097	-0.0169297	-0.0158658	-0.0150263	-0.0141533	-0.0133562	-0.0126121	-0.0117141	-0.0102043	-0.00828209	-0.00643094	-0.00487163	-0.00408692	-0.00354162	-0.00298163	-0.00240679	-0.00193799	-0.00159608	-0.00131773
1.47546e-16	0.0119119	0.0112677	-0.0116653	-0.0195009	-0.0172783	-0.0163605	-0.0152899	-0.0138487	-0.0124121	-0.0111028	-0.00991273	-0.00869982	-0.00713753	-0.00585538	-0.00476715	-0.00397828	-0.0032839	-0.00271642	-0.00224176	-0.00175692	-0.00146686	-0.00118104	-0.000853272
1.47546e-16	0.0121554	0.0153269	-0.0115342	-0.0215001	-0.0195262	-0.0212072	-0.0195746	-0.0185131	-0.0165782	-0.0135344	-0.0112048	-0.00932133	-0.00732159	-0.00517882	-0.00384666	-0.00286493	-0.00236542	-0.00202788	-0.00177363	-0.00153337	-0.00126157	-0.00104142	-0.000726798
1.47546e-16	0.0152176	0.0210939	-0.0250015	-0.0222126	-0.0222134	-0.022003	-0.0203792	-0.0170746	-0.0147646	-0.0116771	-0.00988844	-0.00779152	-0.00666844	-0.00549115	-0.00442603	-0.00349241	-0.00274673	-0.00218711	-0.00176835	-0.00145238	-0.00122416	-0.00101275	-0.000825046
1.47546e-16	0.010081	0.00874992	-0.0159061	-0.0202306	-0.0193925	-0.018003	-0.0155213	-0.0131193	-0.0114293	-0.0102801	-0.00864275	-0.00720981	-0.00587459	-0.00501798	-0.0042347	-0.00359967	-0.00305733	-0.00249891	-0.00204607	-0.00170733	-0.00145347	-0.00121866	-0.00100931
1.47546e-16	0.0198303	0.0192593	-0.0121263	-0.023924	-0.0215408	-0.0202306	-0.0191267	-0.0153088	-0.0132322	-0.0114674	-0.00909643	-0.00743345	-0.00598829	-0.00492951	-0.00376138	-0.00296238	-0.0024204	-0.00198717	-0.00160529	-0.00126925	-0.000998002	-0.000807239	-0.000643434
1.47546e-16	0.029454	0.0190549	-0.021159	-0.0207319	-0.013082	-0.0206409	-0.0189006	-0.0167618	-0.0144745	-0.0116892	-0.00948867	-0.00760432	-0.00602914	-0.00488253	-0.00357653	-0.00282455	-0.00219775	-0.00171027	-0.00133111	-0.00098346	-0.000675466	-0.000484547	-0.00037605
1.47546e-16	0.0319883	0.0217458	-0.014236	-0.0255203	-0.0265521	-0.0249541	-0.0234369	-0.0196817	-0.0163215	-0.0142595	-0.0120784	-0.00913749	-0.00654637	-0.00503674	-0.00387852	-0.00306814	-0.00246302	-0.00193265	-0.00157874	-0.00122615	-0.000828061	-0.000595419	-0.000477134
1.47546e-16	0.0236582	0.0100753	-0.0186373	-0.0234807	-0.0203645	-0.0207575	-0.0196029	-0.0172272	-0.0147769	-0.0136424	-0.0112958	-0.00943959	-0.0079635	-0.00610643	-0.00485276	-0.00381512	-0.00301453	-0.0024579	-0.00179881	-0.00138039	-0.001	-0.00074291	-0.000627967
1.47546e-16	0.0223083	0.0141986	-0.0211541	-0.0262124	-0.0253002	-0.0229397	-0.0194435	-0.0168193	-0.0136337	-0.0114783	-0.00960884	-0.00793394	-0.00603661	-0.00458149	-0.00354261	-0.0028133	-0.00230378	-0.00172201	-0.00130569	-0.00107648	-0.000863859	-0.000629205	-0.000514034
1.47546e-16	0.0280836	0.00353634	-0.0274451	-0.0289909	-0.0276734	-0.0272481	-0.0234651	-0.0198148	-0.01616	-0.013079	-0.0109435	-0.00888246	-0.00760834	-0.00629773	-0.00461709	-0.00347662	-0.00275936	-0.00216484	-0.00165061	-0.00140241	-0.00124542	-0.00101496	-0.000826171
1.47546e-16	0.0184345	0.0137142	-0.0286698	-0.029152	-0.0289641	-0.0249073	-0.0207923	-0.0176182	-0.014935	-0.0125938	-0.0102695	-0.00875443	-0.00713615	-0.00584064	-0.00479682	-0.00388174	-0.00292541	-0.00235433	-0.00179319	-0.00135583	-0.0010866	-0.000884301	-0.000692375
1.47546e-16	0.0202866	0.0124899	-0.0269371	-0.02424	-0.0221851	-0.0183469	-0.0153002	-0.0123948	-0.010568	-0.00883559	-0.00729196	-0.005682	-0.00492091	-0.00402863	-0.00341224	-0.00289232	-0.00226013	-0.00188805	-0.00142425	-0.00110275	-0.00089174	-0.000742087	-0.000617662
1.47546e-16	0.0177708	0.0128846	-0.026578	-0.0216319	-0.0183561	-0.0171927	-0.0162077	-0.0137753	-0.0118457	-0.0100499	-0.00782986	-0.0060824	-0.00494148	-0.00379847	-0.00300505	-0.00244957	-0.0020452	-0.00162546	-0.00124237	-0.00103742	-0.000912755	-0.000759869	-0.000618638
1.47546e-16	0.0179652	0.0218508	-0.0192004	-0.0224391	-0.0214665	-0.016653	-0.013958	-0.0115747	-0.00951072	-0.00776678	-0.00651812	-0.00504507	-0.00430711	-0.00337725	-0.00276667	-0.00222382	-0.00158884	-0.00112036	-0.000893058	-0.000738539	-0.000601118	-0.000505218	-0.000417926
1.47546e-16	0.0169772	0.00397226	-0.0283124	-0.0290725	-0.0282249	-0.0249004	-0.0216326	-0.0177466	-0.0149904	-0.0123762	-0.00964105	-0.00819629	-0.00616809	-0.00501935	-0.00394829	-0.00317593	-0.00263225	-0.00206094	-0.00169339	-0.0014077	-0.00115054	-0.000932183	-0.000761218
1.47546e-16	0.0165076	0.00458688	-0.0323903	-0.0304422	-0.0293102	-0.0265377	-0.0227454	-0.0197675	-0.0168045	-0.0142772	-0.0116679	-0.00982357	-0.0078733	-0.00618001	-0.00499139	-0.00387402	-0.00284055	-0.00208006	-0.00168306	-0.00131929	-0.00107512	-0.000879734	-0.000714788
1.47546e-16	0.0216589	0.00261328	-0.0306552	-0.0308694	-0.0272311	-0.0250974	-0.0216974	-0.0179925	-0.0144778	-0.0110214	-0.00856629	-0.0069417	-0.00596252	-0.0051509	-0.00388586	-0.00301376	-0.0022761	-0.00181625	-0.00148771	-0.00122127	-0.00100483	-0.000647684	-0.000519279
1.47546e-16	0.0190916	0.00259417	-0.0411763	-0.0368057	-0.0311511	-0.027805	-0.0261989	-0.0220677	-0.0174009	-0.0139443	-0.0114037	-0.00886726	-0.00715467	-0.00531206	-0.00391421	-0.00294292	-0.00221118	-0.00165908	-0.00126171	-0.000966415	-0.000733246	-0.000567512	-0.000455839
1.47546e-16	0.0247785	-0.00293846	-0.0397864	-0.0419075	-0.0411674	-0.0338291	-0.0283922	-0.0235275	-0.0188986	-0.014475	-0.0109753	-0.00829612	-0.0062013	-0.00428752	-0.00298821	-0.002042	-0.0016834	-0.00144962	-0.00106963	-0.000791678	-0.000603766	-0.000473478	-0.000360427
1.47546e-16	0.0199949	-0.0106572	-0.0413124	-0.0357581	-0.0334405	-0.0288806	-0.025455	-0.0186909	-0.0135064	-0.0108346	-0.00879109	-0.00706633	-0.00548737	-0.00410191	-0.00307358	-0.0023446	-0.00181241	-0.00140784	-0.00109382	-0.000866833	-0.000710773	-0.00059509	-0.000476539
1.47546e-16	0.00978815	-0.0128452	-0.0549876	-0.0477644	-0.0420963	-0.0339141	-0.0282361	-0.0213062	-0.0161307	-0.0131438	-0.0107365	-0.00853574	-0.00696007	-0.00531022	-0.00417283	-0.00327601	-0.00264836	-0.0021431	-0.00173418	-0.00140327	-0.00109162	-0.000800079	-0.000589151
1.47546e-16	0.00998273	-0.014912	-0.0489358	-0.0446117	-0.0417387	-0.0354043	-0.0286914	-0.0234912	-0.0190949	-0.016266	-0.0121018	-0.00894078	-0.00707556	-0.00565037	-0.00451035	-0.0035996	-0.00297847	-0.00248947	-0.00186372	-0.00137836	-0.00106351	-0.000838878	-0.000664955
1.47546e-16	0.0203986	-0.0143803	-0.0582248	-0.049996	-0.0469548	-0.0431782	-0.0367989	-0.0292495	-0.0233311	-0.0167154	-0.0134162	-0.0102357	-0.00768498	-0.00578421	-0.00457813	-0.00359834	-0.00285383	-0.00220623	-0.00169526	-0.00132504	-0.00103575	-0.000809692	-0.00063303
1.47546e-16	0.0174847	-0.0150109	-0.0573073	-0.0507253	-0.0437058	-0.0360291	-0.0302786	-0.0237508	-0.0179028	-0.0138352	-0.0101006	-0.00821989	-0.00613514	-0.00457894	-0.00359462	-0.00288704	-0.0023263	-0.00184997	-0.00133971	-0.000948572	-0.000733384	-0.000630647	-0.000544109
1.47546e-16	0.0150771	-0.0156196	-0.0457462	-0.0450725	-0.0396792	-0.0329578	-0.0278946	-0.021895	-0.0167043	-0.0126372	-0.00992934	-0.00680815	-0.00516126	-0.00406291	-0.00334092	-0.00273272	-0.0017046	-0.00131015	-0.00108892	-0.000943409	-0.000821258	-0.000686447	-0.000556134
1.47546e-16	0.0179164	-0.0250537	-0.0555103	-0.0466876	-0.0470804	-0.0387787	-0.03064	-0.0226496	-0.0187955	-0.0151203	-0.0114777	-0.00869107	-0.00682157	-0.00576522	-0.00485896	-0.00386604	-0.00310592	-0.00256323	-0.00222008	-0.00192347	-0.00161628	-0.00133646	-0.00111114
1.47546e-16	0.00845805	-0.0178807	-0.0435888	-0.0439622	-0.0424694	-0.0374328	-0.0309276	-0.0233642	-0.0188693	-0.0144672	-0.0119337	-0.0100152	-0.00812375	-0.00646659	-0.00512534	-0.00407854	-0.00323829	-0.00274943	-0.00228323	-0.00187755	-0.001544	-0.00131304	-0.00108779
1.47546e-16	0.00569111	-0.0316582	-0.0552363	-0.052175	-0.0447414	-0.0360648	-0.0299126	-0.0250046	-0.0203992	-0.0167594	-0.0137276	-0.010804	-0.00792115	-0.005865	-0.00458683	-0.00369707	-0.00307954	-0.00242457	-0.00183901	-0.00146321	-0.00117135	-0.000972753	-0.000808029
1.47546e-16	0.0123036	-0.0221549	-0.0517261	-0.0475234	-0.0470519	-0.0411189	-0.0326091	-0.0254953	-0.0200018	-0.0162194	-0.0130298	-0.0095307	-0.0076976	-0.0060739	-0.00483966	-0.00395052	-0.00322722	-0.0026903	-0.00220375	-0.00181156	-0.00149011	-0.00124131	-0.00105704
1.47546e-16	0.00663571	-0.021946	-0.0478681	-0.0484166	-0.0503383	-0.0437116	-0.0334062	-0.0249475	-0.0212437	-0.0188644	-0.0135367	-0.0112987	-0.00816376	-0.00621276	-0.00488782	-0.00384384	-0.00318922	-0.00256213	-0.00201816	-0.00164229	-0.00133877	-0.00109326	-0.000910307
1.47546e-16	0.00781161	-0.0335551	-0.042327	-0.0374385	-0.037779	-0.032995	-0.0265995	-0.0226	-0.0192128	-0.0157891	-0.0126078	-0.00968244	-0.00614724	-0.00508009	-0.00422438	-0.00356973	-0.00292626	-0.00237822	-0.00199354	-0.00166848	-0.00135219	-0.00109673	-0.000890267
1.47546e-16	0.00138792	-0.0296556	-0.0383172	-0.0351722	-0.0361073	-0.0342852	-0.0313123	-0.0262908	-0.0225937	-0.0194123	-0.0145939	-0.0113312	-0.00879919	-0.00683486	-0.00533703	-0.00439455	-0.0035757	-0.00273712	-0.00221944	-0.00183942	-0.00132002	-0.000933313	-0.000763508
1.47546e-16	-0.00617834	-0.0281166	-0.0459079	-0.0418447	-0.0377248	-0.0322921	-0.0265974	-0.0218156	-0.0181551	-0.0146241	-0.0115259	-0.00979893	-0.00786639	-0.00602855	-0.00500327	-0.00387516	-0.00334951	-0.00291787	-0.00241068	-0.00202185	-0.00171966	-0.00140372	-0.00105633
1.47546e-16	-0.00787857	-0.0345831	-0.0465137	-0.0415057	-0.0401045	-0.0342212	-0.0292545	-0.0234347	-0.0188742	-0.0164354	-0.0136493	-0.0116232	-0.00963361	-0.0079786	-0.0067066	-0.00549774	-0.00460659	-0.00383525	-0.00323119	-0.00289735	-0.00257401	-0.00222443	-0.00192357
1.47546e-16	-0.0141241	-0.0410259	-0.0552435	-0.0521772	-0.0451801	-0.036792	-0.0314764	-0.0275235	-0.0250912	-0.0215602	-0.0174309	-0.013587	-0.0110087	-0.00949338	-0.00771739	-0.00648133	-0.00544904	-0.004242	-0.003447	-0.00289175	-0.00237451	-0.00183277	-0.00141793
1.47546e-16	-0.0256687	-0.031013	-0.0495515	-0.0498147	-0.0473958	-0.0434155	-0.0345455	-0.0309543	-0.029142	-0.0243021	-0.0197177	-0.0159739	-0.0137526	-0.0118537	-0.0102794	-0.00892571	-0.00732156	-0.00593595	-0.00477036	-0.00404896	-0.00336557	-0.00273288	-0.00220206
1.47546e-16	-0.0274315	-0.0446569	-0.053435	-0.0503425	-0.0439132	-0.0396597	-0.0370806	-0.032543	-0.0256043	-0.0213255	-0.0183021	-0.0165923	-0.0150494	-0.0136562	-0.0123977	-0.0103389	-0.00863303	-0.00723662	-0.00601832	-0.00497183	-0.00416343	-0.00350182	-0.00295949
1.47546e-16	-0.0234431	-0.0482514	-0.0702641	-0.0669055	-0.0580786	-0.0509625	-0.0443916	-0.0361578	-0.0299561	-0.0255807	-0.0202534	-0.0169426	-0.0137658	-0.0111591	-0.00975756	-0.0085115	-0.00728304	-0.00603905	-0.00482156	-0.00392814	-0.00342619	-0.00300616	-0.0026488
1.47546e-16	-0.029795	-0.0579079	-0.0646953	-0.0529177	-0.0532195	-0.0457695	-0.0395801	-0.0348228	-0.0303649	-0.0259815	-0.0212293	-0.0171687	-0.014586	-0.0123977	-0.0101566	-0.00843974	-0.00682874	-0.00539646	-0.00433522	-0.00366813	-0.003253	-0.002869	-0.00241346
1.47546e-16	-0.0215694	-0.0362808	-0.0576994	-0.0538342	-0.0479957	-0.0397081	-0.0356946	-0.0309257	-0.0271331	-0.0240763	-0.020476	-0.0165904	-0.014037	-0.0113792	-0.00920584	-0.00747943	-0.00585755	-0.00468975	-0.0037573	-0.00301022	-0.00247101	-0.00216849	-0.00174912
1.47546e-16	-0.0204738	-0.0462414	-0.0634068	-0.0603643	-0.0610322	-0.0525751	-0.0399015	-0.0311366	-0.0268803	-0.0250846	-0.0206748	-0.0170277	-0.0138695	-0.011514	-0.00983654	-0.00822354	-0.00671938	-0.00545928	-0.00460508	-0.00411683	-0.00369885	-0.00308031	-0.00254112
1.47546e-16	-0.0127663	-0.045704	-0.0673201	-0.0629738	-0.0561043	-0.0456953	-0.0391205	-0.0306097	-0.027373	-0.0233012	-0.0184849	-0.0151998	-0.0125006	-0.0102826	-0.00819978	-0.00651159	-0.00555515	-0.00481864	-0.00416239	-0.00333391	-0.00263839	-0.00222138	-0.00187052
1.47546e-16	-0.0216135	-0.0512557	-0.0756142	-0.0725217	-0.0641827	-0.0493621	-0.0385942	-0.0351512	-0.0297824	-0.0241449	-0.021685	-0.0177646	-0.0148857	-0.0131186	-0.0107638	-0.00870403	-0.00704696	-0.00571268	-0.00469699	-0.00394307	-0.00327178	-0.0027289	-0.00229197
1.47546e-16	-0.0211295	-0.0638597	-0.0744443	-0.0729081	-0.0615902	-0.0520749	-0.0497965	-0.0430107	-0.0359446	-0.0305075	-0.0255471	-0.0230965	-0.0175681	-0.0133311	-0.0110554	-0.00928483	-0.00780459	-0.00656478	-0.00542269	-0.00460595	-0.00392086	-0.00334513	-0.00286036
1.47546e-16	-0.0182925	-0.0662173	-0.0874267	-0.079464	-0.0685588	-0.0609139	-0.0529314	-0.0463634	-0.0397056	-0.0329015	-0.0262691	-0.0208054	-0.017447	-0.0155899	-0.0132624	-0.00998004	-0.00802438	-0.00661638	-0.00556089	-0.00468467	-0.0039557	-0.00334792	-0.00284002
1.47546e-16	-0.0203927	-0.0623022	-0.0827691	-0.0797464	-0.0703641	-0.0624808	-0.0538162	-0.048662	-0.0397959	-0.0333853	-0.0290797	-0.0239928	-0.0185151	-0.0158209	-0.0143878	-0.011989	-0.0103227	-0.00807142	-0.00634681	-0.00524488	-0.00437019	-0.00367609	-0.00306689
1.47546e-16	-0.0169856	-0.0632402	-0.0906953	-0.0839728	-0.0770046	-0.0653728	-0.0607784	-0.0519267	-0.0437035	-0.0365155	-0.0301579	-0.0242517	-0.0208301	-0.0179563	-0.0147989	-0.0124423	-0.0103588	-0.00863978	-0.0072159	-0.00602694	-0.00503409	-0.00420497	-0.00351256
1.47546e-16	-0.0286321	-0.0707484	-0.0913963	-0.0815763	-0.0744817	-0.0668919	-0.0614057	-0.0540594	-0.0465891	-0.0386737	-0.032748	-0.0280835	-0.0237325	-0.0194749	-0.0160868	-0.0146109	-0.0127785	-0.0108213	-0.00916414	-0.00800663	-0.00678051	-0.00574225	-0.00486306
1.47546e-16	-0.0373488	-0.0771431	-0.107811	-0.0846619	-0.0797685	-0.0688713	-0.0621929	-0.0573518	-0.0538322	-0.0450693	-0.0381441	-0.0316873	-0.026293	-0.0230274	-0.0201523	-0.0177354	-0.0160734	-0.0138531	-0.0119285	-0.0101595	-0.00865339	-0.00737094	-0.00627889
1.47546e-16	-0.0427604	-0.0823959	-0.113685	-0.104961	-0.0931292	-0.0815986	-0.0692114	-0.0605457	-0.0570029	-0.0529891	-0.0459606	-0.0412498	-0.0344683	-0.0295887	-0.0260421	-0.0223317	-0.0189303	-0.0163964	-0.0139037	-0.0118282	-0.00980549	-0.00820562	-0.00687414
1.47546e-16	-0.0342721	-0.0878977	-0.109663	-0.104485	-0.101994	-0.0826368	-0.0694538	-0.0614294	-0.0540079	-0.0467118	-0.040606	-0.0352943	-0.0302603	-0.0257359	-0.0225088	-0.0193764	-0.0165431	-0.0151218	-0.0128892	-0.0109933	-0.00994959	-0.00891762	-0.00797808
1.47546e-16	-0.0442341	-0.111748	-0.123448	-0.115241	-0.0985592	-0.0915694	-0.0882284	-0.0797869	-0.0684004	-0.0624909	-0.0562298	-0.0503405	-0.0439894	-0.0383565	-0.0326235	-0.0277421	-0.0253312	-0.0227001	-0.0207819	-0.0191154	-0.0168426	-0.0143868	-0.0121169
1.47546e-16	-0.0510631	-0.107346	-0.127509	-0.11055	-0.0971891	-0.0847327	-0.08189	-0.0757994	-0.066316	-0.0610371	-0.0563312	-0.0480038	-0.0438589	-0.0423599	-0.0388091	-0.035124	-0.0314761	-0.0286133	-0.02586	-0.0243179	-0.0214311	-0.0190512	-0.0166071
1.47546e-16	-0.0548403	-0.104328	-0.133878	-0.138826	-0.125787	-0.109373	-0.0983082	-0.0916971	-0.0851654	-0.0769566	-0.0750023	-0.0695123	-0.0619682	-0.0560313	-0.048868	-0.0435708	-0.0404735	-0.038502	-0.0370621	-0.0333163	-0.0301358	-0.0279939	-0.0258888
1.47546e-16	-0.0535554	-0.115566	-0.143515	-0.139691	-0.129781	-0.12664	-0.119429	-0.107048	-0.0975872	-0.0929805	-0.0893444	-0.0774491	-0.0697552	-0.0634937	-0.0563309	-0.0487275	-0.0436824	-0.0383964	-0.0331301	-0.0294866	-0.0267983	-0.024083	-0.0218919
1.47546e-16	-0.0559802	-0.119868	-0.171322	-0.164511	-0.145538	-0.129572	-0.128688	-0.123807	-0.112106	-0.105775	-0.0910113	-0.080424	-0.0714058	-0.0614999	-0.0510892	-0.0433364	-0.0376468	-0.0327053	-0.0291432	-0.0254194	-0.0223411	-0.0206187	-0.0190554
1.47546e-16	-0.0497254	-0.135619	-0.158923	-0.154341	-0.135942	-0.124623	-0.122772	-0.118655	-0.114672	-0.103008	-0.0894129	-0.0824585	-0.0744185	-0.0663855	-0.0622352	-0.0583951	-0.0560835	-0.0499549	-0.0441276	-0.0389914	-0.0344619	-0.0304673	-0.0279941
1.47546e-16	-0.0437386	-0.118133	-0.153481	-0.159634	-0.145465	-0.130873	-0.12523	-0.115126	-0.110954	-0.10389	-0.0896536	-0.0769304	-0.0715475	-0.0650162	-0.0625889	-0.0606578	-0.0588382	-0.0542937	-0.0495478	-0.0452468	-0.0414726	-0.0382124	-0.0361219
1.47546e-16	-0.0349051	-0.105018	-0.132686	-0.143902	-0.146381	-0.138685	-0.122621	-0.112065	-0.0994093	-0.0853436	-0.075138	-0.067142	-0.0646698	-0.0624757	-0.0605377	-0.0563797	-0.0524959	-0.0499595	-0.0466008	-0.0429468	-0.0402163	-0.0373495	-0.0334771
1.47546e-16	-0.0328824	-0.0996153	-0.132523	-0.147714	-0.13854	-0.129957	-0.121332	-0.106233	-0.0954665	-0.0853696	-0.0755145	-0.0663422	-0.0610995	-0.0552282	-0.0499224	-0.0451274	-0.040794	-0.0360485	-0.0316141	-0.0301384	-0.0276324	-0.0251772	-0.0221311
1.47546e-16	-0.0281957	-0.0909979	-0.137667	-0.144255	-0.142922	-0.128688	-0.116966	-0.105366	-0.094185	-0.0828353	-0.0715115	-0.061513	-0.0555694	-0.0520073	-0.0482967	-0.0424143	-0.0378321	-0.0340845	-0.0314521	-0.030338	-0.0282654	-0.0256982	-0.0228471
1.47546e-16	-0.0283197	-0.0992109	-0.133277	-0.141177	-0.130031	-0.120511	-0.107743	-0.0984839	-0.0884813	-0.0796328	-0.0684667	-0.0615567	-0.05347	-0.0481495	-0.0435037	-0.0379925	-0.0330062	-0.0286749	-0.0249124	-0.021644	-0.0201299	-0.0183858	-0.0162678
1.47546e-16	-0.0293974	-0.0907795	-0.13059	-0.139194	-0.130897	-0.125627	-0.113561	-0.102567	-0.0895176	-0.0784979	-0.0695366	-0.0620227	-0.0561532	-0.051986	-0.0493339	-0.04456	-0.0402476	-0.0363532	-0.0328355	-0.0296583	-0.0267885	-0.0241965	-0.0218553
1.47546e-16	-0.0230123	-0.0974395	-0.12811	-0.130872	-0.124073	-0.118492	-0.106721	-0.0970455	-0.0897556	-0.0824302	-0.0746199	-0.0700143	-0.0615194	-0.0549127	-0.0489027	-0.0435549	-0.0387143	-0.0343531	-0.0318997	-0.028912	-0.0256681	-0.0227925	-0.020243
1.47546e-16	-0.0320319	-0.0913627	-0.118943	-0.119504	-0.120538	-0.117662	-0.106782	-0.0946489	-0.0843021	-0.0805028	-0.0724015	-0.0699679	-0.0633945	-0.057257	-0.0511632	-0.0446892	-0.0388291	-0.0351316	-0.0308348	-0.0270699	-0.0242039	-0.0226121	-0.0206273
