# Supplementary material for: Research on the dynamic spillover of stock markets under COVID-19—Taking the stock markets of China, Japan, and South Korea as an example
Source: Front Public Health. 2022 Nov 11;10:1008348. doi: 10.3389/fpubh.2022.1008348 (PMC9691647; doi:10.3389/fpubh.2022.1008348)
Supplement: Supplementary file 3 [file Data_Sheet_1.ZIP › BM_KR_1 (1).xls]

## Sheet: Sheet3
0	0	0	0	0	0	0	0	0	0	0	0	0	0	0	0	0	0	0	0	0	0	0	0
0	0	0	0	0	0	0	0	0	0	0	0	0	0	0	0	0	0	0	0	0	0	0	0
1.0948e-16	-0.0241099	-0.0356654	-0.0158145	-0.0196714	-0.015731	-0.0127983	-0.0103246	-0.00849206	-0.00596398	-0.00462252	-0.00371528	-0.00242446	-0.00178028	-0.0010014	-0.000797949	-0.000364559	-0.000252782	-0.000201374	-0.000131259	-5.21796e-05	-3.13948e-05	-2.00358e-05	-1.30576e-05
1.0948e-16	-0.0249031	-0.0397128	-0.0182601	-0.0179473	-0.014475	-0.012342	-0.00838209	-0.0060444	-0.00396545	-0.00213787	-0.00144269	-0.00109677	-0.000743678	-0.000604065	-0.000372503	-0.000242435	-0.000158389	-0.000166891	-0.000104328	-5.77131e-05	-4.44526e-05	-3.10083e-05	-1.48039e-05
1.0948e-16	-0.0175315	-0.0327847	-0.00839843	-0.0120975	-0.0113541	-0.00941652	-0.00791521	-0.00665947	-0.00348826	-0.00167649	-0.00105537	-0.000750042	-0.000499045	-0.000358254	-0.000247322	-0.000179688	-0.000126513	-7.54168e-05	-8.7221e-05	-6.1195e-05	-3.329e-05	-1.89357e-05	-7.6174e-06
1.0948e-16	-0.0126244	-0.0401791	-0.00828437	-0.0171152	-0.013871	-0.0128702	-0.00966625	-0.00768182	-0.00549464	-0.00327468	-0.00240796	-0.00139234	-0.000947437	-0.000717094	-0.000417383	-0.000317027	-0.000217775	-0.000143729	-0.000115037	-7.10851e-05	-3.37661e-05	-2.59605e-05	-1.16225e-05
1.0948e-16	-0.00795418	-0.0326528	-0.00388012	-0.01507	-0.0104682	-0.00960499	-0.00769845	-0.00656328	-0.00546277	-0.00437136	-0.00224056	-0.00166347	-0.000908017	-0.00051429	-0.00027649	-0.000155789	-8.80925e-05	-3.51263e-05	1.83577e-06	2.12022e-05	7.3275e-06	6.15181e-06	2.83136e-06
1.0948e-16	-0.00898845	-0.0493104	-0.0223234	-0.0246135	-0.020682	-0.0163153	-0.0124783	-0.0106801	-0.00861213	-0.007103	-0.00472659	-0.00375348	-0.00306371	-0.00223119	-0.0016688	-0.00116928	-0.000792807	-0.000555486	-0.000397459	-0.000270243	-0.000183683	-0.000119425	-8.00774e-05
1.0948e-16	-0.0175509	-0.0483259	-0.0283134	-0.0312588	-0.0284213	-0.0220768	-0.0194203	-0.015872	-0.0127768	-0.00940486	-0.00663351	-0.0043217	-0.0027405	-0.00200362	-0.0015697	-0.00123544	-0.000837177	-0.000517147	-0.000351421	-0.000251427	-0.000181343	-0.000131269	-9.65982e-05
1.0948e-16	-0.0182412	-0.0525247	-0.0348596	-0.0378574	-0.028463	-0.0262315	-0.0204769	-0.0160925	-0.0122912	-0.00819959	-0.00527271	-0.00328855	-0.00213794	-0.00132886	-0.000797707	-0.000473026	-0.000277053	-0.000160212	-9.1417e-05	-4.64638e-05	-2.37618e-05	-2.16401e-05	-1.25092e-05
1.0948e-16	-0.018572	-0.0461341	-0.0336605	-0.0315768	-0.0274864	-0.0240942	-0.0182215	-0.0137895	-0.00943831	-0.00612048	-0.00469095	-0.0033847	-0.00246188	-0.00166106	-0.001215	-0.000895527	-0.00066545	-0.000501696	-0.000316289	-0.000189011	-0.000136395	-0.000101088	-7.17756e-05
1.0948e-16	-0.00951685	-0.0440446	-0.0254515	-0.0260157	-0.0252801	-0.0220683	-0.0177383	-0.0147397	-0.0107861	-0.00697032	-0.00436144	-0.00280345	-0.00224813	-0.00157399	-0.00106779	-0.000714915	-0.000406126	-0.00030176	-0.000178106	-9.7198e-05	-4.91528e-05	-4.48006e-05	-3.41162e-05
1.0948e-16	-0.00554521	-0.0467174	-0.0220842	-0.0188325	-0.0200494	-0.0168161	-0.0130495	-0.0102865	-0.00834474	-0.00626029	-0.00463441	-0.00283418	-0.00207758	-0.00146058	-0.0010253	-0.000653337	-0.00043068	-0.00022361	-0.000115521	-9.64053e-05	-7.34901e-05	-5.31523e-05	-3.51515e-05
1.0948e-16	-0.00255021	-0.0280417	-0.0186119	-0.01152	-0.0135129	-0.0108683	-0.00943753	-0.00772468	-0.00553929	-0.00380565	-0.00263755	-0.00212226	-0.00179507	-0.000982289	-0.00068353	-0.000427976	-0.000229557	-0.000147513	-9.24497e-05	-9.74589e-05	-8.19379e-05	-6.38942e-05	-4.99099e-05
1.0948e-16	-0.0105263	-0.0292949	-0.00919146	-0.0129755	-0.0125561	-0.00978128	-0.0089142	-0.00695472	-0.00414234	-0.00292046	-0.0021075	-0.00151184	-0.000919987	-0.000803864	-0.00068947	-0.000455495	-0.000359138	-0.000276149	-0.000242858	-0.000133694	-9.30674e-05	-6.48216e-05	-4.51798e-05
1.0948e-16	0.0091931	-0.0124389	0.0157024	0.0120215	0.00808731	0.00954689	0.00800506	0.0058651	0.00374821	0.0028398	0.00245076	0.00373151	0.00390066	0.00335375	0.00287929	0.00247754	0.00212826	0.00179734	0.00134418	0.000993309	0.000566054	0.0002923	0.000143867
1.0948e-16	0.00617298	-0.0113875	0.00815712	0.0106043	0.00618762	0.00540648	0.00563378	0.00511877	0.00438589	0.00385853	0.00318977	0.00334272	0.00292229	0.00263618	0.00214688	0.00186635	0.00141318	0.0011823	0.000905592	0.000753923	0.000532171	0.000356059	0.000248527
1.0948e-16	0.00532607	-0.0219946	0.00463743	0.00634115	0.00065469	0.00286249	0.0032368	0.00102103	0.00118473	0.00209849	0.00274094	0.0022947	0.00170792	0.0015892	0.00140998	0.0014662	0.00134806	0.00126757	0.000946409	0.000662657	0.000376477	0.000243072	0.00016497
1.0948e-16	0.00650072	-0.0207399	-0.00167466	-0.00501899	-0.0103196	-0.00753495	-0.00786802	-0.00740243	-0.00541774	-0.00381299	-0.00154183	-0.000746053	-0.000350913	7.87296e-05	6.8536e-05	8.85426e-05	8.34866e-05	7.09878e-05	6.13563e-05	5.42447e-05	5.9142e-05	2.09186e-05	2.48256e-05
1.0948e-16	0.0113573	-0.0121038	-0.000461354	-0.000331217	-0.00435259	-0.00433523	-0.00303068	-0.00454145	-0.00454768	-0.00254606	-0.000731236	-0.000468442	-0.000349035	0.000147259	0.000550424	0.000693767	0.000635011	0.000525097	0.000406559	0.000300433	0.00021472	9.36643e-05	5.29465e-05
1.0948e-16	0.015371	-0.00887364	0.00695695	0.00837307	0.00409712	0.0061002	0.00546792	0.00426421	0.0041606	0.00386418	0.00358659	0.00337245	0.00301888	0.00261802	0.00227948	0.00222109	0.00180826	0.00149055	0.00128813	0.00112045	0.00097243	0.000723605	0.000541748
1.0948e-16	0.0219091	-0.00624353	0.0124843	0.0114307	0.00728644	0.00970209	0.00893993	0.00766011	0.00557253	0.00518503	0.00469146	0.00512119	0.00442121	0.00377713	0.0032412	0.00295682	0.00269614	0.00222968	0.00184809	0.0015516	0.00121446	0.00101914	0.000856507
1.0948e-16	0.026796	-0.005044	0.0131361	0.0191123	0.0158014	0.0143376	0.0150022	0.0126242	0.0117555	0.0102875	0.0082269	0.00658824	0.00528548	0.00424593	0.00333684	0.00240495	0.00198818	0.00165813	0.00140887	0.00124857	0.0010666	0.000929177	0.000852493
1.0948e-16	0.026768	0.000701886	0.0267992	0.0294074	0.024517	0.0229504	0.0241466	0.0203707	0.017171	0.0153969	0.012708	0.0106482	0.0098293	0.00933852	0.00932132	0.00936569	0.00908643	0.00845141	0.00786214	0.00731707	0.00681264	0.00634538	0.00591264
1.0948e-16	0.0326202	-0.000925792	0.0470257	0.0417429	0.0281729	0.0295242	0.0289073	0.0273366	0.0254348	0.0229185	0.0207314	0.0185497	0.0165781	0.0153513	0.0140143	0.0125431	0.0114712	0.0104411	0.00933476	0.00843355	0.0076968	0.0069735	0.00630698
1.0948e-16	0.0298461	0.00155005	0.0338143	0.0391374	0.031464	0.0291555	0.0275831	0.0256949	0.0238425	0.0223242	0.0208871	0.0195082	0.0182383	0.0170569	0.0155007	0.0135894	0.0116291	0.0101352	0.00923111	0.0084173	0.00777211	0.00737223	0.00697677
1.0948e-16	0.0362301	0.0109545	0.039183	0.0425344	0.0399418	0.0394696	0.0396936	0.0375913	0.0329922	0.0275432	0.0262776	0.0264332	0.0266506	0.026919	0.0258176	0.0239427	0.0222143	0.0206292	0.0191811	0.0178545	0.0166946	0.0156383	0.0144481
1.0948e-16	0.0353427	0.00783594	0.0432341	0.0439765	0.0356788	0.037204	0.039615	0.0353758	0.0356791	0.033491	0.032703	0.0325222	0.0289971	0.0266608	0.0259364	0.0252693	0.0238936	0.0224116	0.0210184	0.0197114	0.018487	0.0178902	0.0168542
1.0948e-16	0.0450641	0.0216477	0.0430331	0.052079	0.0494458	0.0474901	0.0440601	0.0426675	0.0405374	0.0385398	0.0357707	0.0332408	0.0308948	0.028727	0.0283265	0.026635	0.0247597	0.023974	0.0232307	0.0217872	0.0203705	0.0190475	0.0178117
1.0948e-16	0.0431769	0.0266193	0.0661393	0.066931	0.053787	0.0531815	0.0513765	0.0473443	0.0435192	0.0410952	0.0386241	0.0356185	0.0347514	0.0321052	0.029393	0.0273839	0.0256125	0.0247792	0.0231236	0.0215988	0.0202026	0.0189167	0.0184748
1.0948e-16	0.0396895	0.0333053	0.0653133	0.0656382	0.0559749	0.0534515	0.0517027	0.0473386	0.0435188	0.039689	0.0375434	0.0357445	0.0336298	0.0321181	0.0312316	0.02893	0.0268502	0.0249223	0.0233641	0.0219962	0.0207105	0.0193595	0.0179711
1.0948e-16	0.0388097	0.0229316	0.0551852	0.0571978	0.0432157	0.0489303	0.048244	0.0469104	0.0441688	0.0413065	0.0389788	0.0376971	0.0369182	0.0368906	0.0343945	0.0318486	0.0300946	0.0284764	0.0270488	0.0257055	0.0244266	0.0232078	0.0220528
1.0948e-16	0.0297766	0.0183267	0.058155	0.0504744	0.0447884	0.0455018	0.0446013	0.0410036	0.0390843	0.0378846	0.0362167	0.0346007	0.033531	0.0327912	0.0320349	0.0313407	0.0306697	0.0291855	0.0264216	0.0240359	0.023102	0.0224343	0.0218132
1.0948e-16	0.0239802	0.0225225	0.0685153	0.0618828	0.0495857	0.0509237	0.0501619	0.0470215	0.0451195	0.0437479	0.0429299	0.0419077	0.0386088	0.0367481	0.0353198	0.0339793	0.0326198	0.0303437	0.028916	0.027805	0.0267738	0.0258695	0.0254775
1.0948e-16	0.0178529	0.0129399	0.0611686	0.0531884	0.0490088	0.0457687	0.0431391	0.0408989	0.0398447	0.0373871	0.034819	0.0327365	0.0313048	0.0291358	0.0267622	0.0241795	0.0218468	0.0197393	0.0178352	0.0163401	0.0151541	0.0142501	0.013124
1.0948e-16	0.0196338	0.0136686	0.062279	0.0533412	0.0485241	0.0448172	0.0394048	0.0343677	0.0300622	0.026803	0.0255529	0.0242079	0.021748	0.0195335	0.0175424	0.0157535	0.0141468	0.0127043	0.0117153	0.0108789	0.0101197	0.00942995	0.00913084
1.0948e-16	0.0147282	0.0068354	0.0555095	0.0464184	0.0388154	0.0368402	0.0332217	0.0307509	0.0279602	0.025859	0.0249703	0.0233579	0.0218384	0.0204392	0.0191383	0.0179225	0.0167888	0.0157297	0.0147393	0.0138131	0.0126194	0.0114494	0.0103932
1.0948e-16	0.0190232	0.0187946	0.063806	0.0614384	0.0543635	0.0516541	0.0496124	0.0458501	0.0422885	0.0391007	0.0360365	0.0328824	0.0300166	0.0269481	0.023988	0.0213554	0.0194022	0.0177914	0.0166039	0.0157078	0.0148601	0.0139191	0.0125738
1.0948e-16	0.00999008	-0.00199129	0.0386276	0.0378316	0.032392	0.0342994	0.0342456	0.0321702	0.0315028	0.0292471	0.0271921	0.025316	0.0233763	0.0210151	0.019051	0.0181997	0.0165772	0.0149654	0.013525	0.0122221	0.0110411	0.0099647	0.00887154
1.0948e-16	0.0112445	-0.00163629	0.0140332	0.0132736	0.0107828	0.0109699	0.011092	0.01063	0.0103384	0.0101144	0.00964681	0.00886686	0.00816835	0.00731874	0.00631118	0.00544814	0.00470809	0.00407279	0.00352685	0.0030572	0.00265276	0.00230412	0.00200326
1.0948e-16	0.00646266	-0.00793244	0.0133946	0.01569	0.0160491	0.0133968	0.0120758	0.0114838	0.0106803	0.00997975	0.00928286	0.00858976	0.00794922	0.00738227	0.00686722	0.00606489	0.00534027	0.00470776	0.00415507	0.00367158	0.00324812	0.00287681	0.00255085
1.0948e-16	0.00516717	-0.016224	0.0054428	0.0078612	0.00441046	0.00615666	0.00669456	0.00541282	0.00500217	0.00483846	0.00432905	0.00388633	0.00350457	0.00315761	0.00284493	0.00256629	0.0023155	0.00208902	0.00188514	0.00173681	0.00161269	0.00144693	0.00128563
1.0948e-16	-0.00487756	-0.0293416	-0.00155625	-0.0008601	-0.00135182	-0.000607506	0.000665706	0.000204251	-2.21493e-05	0.000125428	2.8866e-06	-6.49176e-05	-3.72364e-05	-4.85002e-05	-6.33894e-05	-5.8314e-05	-5.64118e-05	-5.72859e-05	-5.46982e-05	-3.77675e-05	-1.9854e-05	-9.52669e-06	-3.48103e-06
1.0948e-16	-0.00568658	-0.0308439	-0.0100511	-0.0115287	-0.0153863	-0.0109018	-0.00809554	-0.00791362	-0.00643766	-0.00497782	-0.0035261	-0.00300185	-0.00245318	-0.00166543	-0.0011331	-0.000776545	-0.000538051	-0.000376822	-0.000267246	-0.000190665	-0.000106514	-5.50574e-05	-2.54871e-05
1.0948e-16	-0.00779292	-0.0364848	-0.0172841	-0.0163839	-0.0145836	-0.0127012	-0.0116675	-0.0106749	-0.00844591	-0.00755262	-0.0056093	-0.00354803	-0.002491	-0.00216154	-0.00187483	-0.00130796	-0.00102061	-0.000765448	-0.000588159	-0.000449437	-0.000342896	-0.00026538	-0.00021423
1.0948e-16	-0.00930844	-0.0387158	-0.0261931	-0.0247531	-0.0240339	-0.0222336	-0.0194527	-0.0162434	-0.0128713	-0.0103371	-0.00863845	-0.00712214	-0.00584014	-0.00497316	-0.0038413	-0.00302106	-0.00255866	-0.00216978	-0.00188871	-0.00152658	-0.00133211	-0.00112167	-0.000893003
1.0948e-16	-0.0133405	-0.0384558	-0.0239795	-0.026158	-0.0227859	-0.0198213	-0.017095	-0.0147873	-0.0129513	-0.0110971	-0.00960961	-0.00832199	-0.00703454	-0.00624585	-0.00532978	-0.0038646	-0.00277655	-0.00229399	-0.0019729	-0.00160417	-0.00128992	-0.00101373	-0.000785002
1.0948e-16	-0.00836338	-0.0315095	-0.0227071	-0.0209341	-0.0221457	-0.0164761	-0.0141455	-0.012342	-0.0104807	-0.00867938	-0.00635797	-0.00498579	-0.00424491	-0.00360772	-0.00306197	-0.00265982	-0.00221188	-0.00170595	-0.00142763	-0.00118381	-0.000967578	-0.000792644	-0.000650831
1.0948e-16	-0.00154316	-0.0316456	-0.0143994	-0.0143932	-0.0147216	-0.0135835	-0.0111249	-0.00944202	-0.0079044	-0.00660182	-0.00552331	-0.00384743	-0.00298696	-0.00255656	-0.00220588	-0.00181568	-0.00115135	-0.000727807	-0.000590587	-0.000496845	-0.000421603	-0.000361009	-0.000312025
1.0948e-16	-0.00213037	-0.0423552	-0.0226017	-0.0209485	-0.0163918	-0.0170224	-0.010865	-0.00907547	-0.0077047	-0.00650948	-0.00552146	-0.00466013	-0.0035373	-0.00310009	-0.00276427	-0.00194691	-0.00159329	-0.00140531	-0.00117428	-0.000951186	-0.000770452	-0.000624049	-0.000505466
1.0948e-16	-0.00926126	-0.0369925	-0.0240915	-0.020089	-0.023646	-0.0204454	-0.0173722	-0.0153621	-0.0128999	-0.0107622	-0.00853922	-0.00691867	-0.00559497	-0.004124	-0.00314712	-0.00231725	-0.00160355	-0.00123377	-0.00107147	-0.000933219	-0.000797753	-0.000645882	-0.0005279
1.0948e-16	-0.00724417	-0.0426202	-0.0209527	-0.0157945	-0.0150121	-0.0140744	-0.0125743	-0.0109724	-0.0101443	-0.00942242	-0.00823689	-0.00701244	-0.00475004	-0.00404859	-0.00350307	-0.00296757	-0.00260696	-0.00246539	-0.00233924	-0.00206619	-0.00177714	-0.00147622	-0.00120902
1.0948e-16	-0.0117519	-0.0424886	-0.0231531	-0.0208732	-0.0217154	-0.0185992	-0.0164634	-0.0147099	-0.0120378	-0.0104882	-0.00834956	-0.00719908	-0.00636308	-0.00528155	-0.00454017	-0.00390241	-0.00335516	-0.00287188	-0.00249025	-0.00204637	-0.00178504	-0.00147643	-0.00125295
1.0948e-16	-0.00286096	-0.0309896	-0.0257109	-0.0211053	-0.0209527	-0.0197534	-0.0168966	-0.0145915	-0.0129694	-0.0115914	-0.0091155	-0.00711181	-0.00569956	-0.00419836	-0.00370341	-0.00301935	-0.00249	-0.00229271	-0.00185781	-0.00152698	-0.00122249	-0.000938719	-0.000723455
1.0948e-16	0.00462508	-0.0283972	-0.00727394	-0.00577396	-0.00794498	-0.00767957	-0.00804581	-0.00892805	-0.00865517	-0.00814948	-0.00731866	-0.00685004	-0.00607873	-0.00528906	-0.0040126	-0.00312066	-0.00260513	-0.00217469	-0.0017207	-0.00150859	-0.0012649	-0.00109127	-0.00096586
1.0948e-16	0.00894174	-0.02612	-0.00374829	-0.00188597	-0.000557185	-0.000774088	-0.000699768	-0.000621461	-0.000558048	-0.000507295	-0.000464269	-0.000815864	-0.000750605	-0.000690276	-0.000634844	-0.000583845	-0.000536928	-0.000493787	-0.000454116	-0.000417635	-0.000384089	-0.000353241	-0.000324874
1.0948e-16	0.00574768	-0.0295161	-0.00442156	-0.00578667	-0.00317752	-0.00317688	-0.00326564	-0.00478892	-0.00343882	-0.00381491	-0.00343719	-0.00362233	-0.00343259	-0.00317802	-0.0026787	-0.00230862	-0.00206138	-0.00185982	-0.00168009	-0.0015096	-0.00124837	-0.00100506	-0.000808732
1.0948e-16	0.00431623	-0.0238726	-0.00703058	-0.00624673	-0.00456445	-0.00403262	-0.00362431	-0.00346374	-0.00329497	-0.00311311	-0.00294045	-0.00277796	-0.00262356	-0.00247753	-0.00233981	-0.00220992	-0.00195779	-0.00169384	-0.00147263	-0.00128658	-0.00112949	-0.000994393	-0.000819686
1.0948e-16	0.00952875	-0.0160016	-0.00481096	-0.00497462	-0.00571054	-0.00480996	-0.00448363	-0.00429823	-0.00406534	-0.00384588	-0.00364694	-0.00345582	-0.00327441	-0.00310315	-0.00294097	-0.00278742	-0.00264209	-0.00250451	-0.00237247	-0.00222325	-0.00208412	-0.00195435	-0.00179042
1.0948e-16	0.010274	-0.0199797	-0.00192339	-0.00663135	-0.00477721	-0.00567764	-0.00476159	-0.00485576	-0.00436481	-0.00411307	-0.00374362	-0.00344355	-0.00311238	-0.0028257	-0.00255787	-0.0023186	-0.00209979	-0.00190241	-0.0017231	-0.00156089	-0.00141383	-0.00128068	-0.00116004
1.0948e-16	0.0104603	-0.0135155	0.00491702	0.00681226	0.00733678	0.00564774	0.00541368	0.00474724	0.00438238	0.00387968	0.00358278	0.00332441	0.00312137	0.00291699	0.00273474	0.00256079	0.00240039	0.00224949	0.00210893	0.00197721	0.00185412	0.00173889	0.00163109
1.0948e-16	0.00953634	-0.0116908	0.0157436	0.00891623	0.0117443	0.00977213	0.0101706	0.00901017	0.00868088	0.00784759	0.00737331	0.00676735	0.00630189	0.00582557	0.00541453	0.00502073	0.00466517	0.00433176	0.00402561	0.00374063	0.00347734	0.00323287	0.00300647
1.0948e-16	0.00980351	-0.0150225	0.00501618	0.00434885	0.00576017	0.00538566	0.00531122	0.00502786	0.00439576	0.00383597	0.00346961	0.00300161	0.00289316	0.00263872	0.0025207	0.00234214	0.00222128	0.00208496	0.0019758	0.00186631	0.00177155	0.00168095	0.00159962
1.0948e-16	0.00720935	-0.0187629	-0.00101715	-0.00439955	0.000426709	-0.000954869	-0.000553336	-0.00113614	-0.00107303	-0.00100586	-0.000929791	-0.000856853	-0.000787792	-0.000723468	-0.000664013	-0.000609214	-0.000558804	-0.000512474	-0.000469916	-0.000430838	-0.000394964	-0.000362036	-0.000320804
1.0948e-16	0.00649117	-0.0176603	-0.0016272	-0.00294942	-0.00226677	-0.00182894	-0.00165478	-0.00155309	-0.00144685	-0.0013598	-0.00127825	-0.00120358	-0.00113405	-0.00106945	-0.00100921	-0.000953009	-0.000900518	-0.000851457	-0.000805564	-0.000762603	-0.000722357	-0.000684626	-0.000649228
1.0948e-16	0.00752466	-0.0192672	0.000208635	-0.0046818	-0.00667988	-0.00725004	-0.00704786	-0.00671993	-0.00634159	-0.00595012	-0.00542204	-0.0049255	-0.00445644	-0.00391701	-0.00343897	-0.00302879	-0.00264434	-0.00230538	-0.00201149	-0.00175744	-0.00153816	-0.00134906	-0.00118598
1.0948e-16	0.00189713	-0.0124793	-0.00832748	-0.0109402	-0.0102226	-0.010912	-0.00998883	-0.0093641	-0.00769725	-0.00687267	-0.00585665	-0.00515097	-0.00445942	-0.00391031	-0.00341339	-0.00299708	-0.00263038	-0.00231611	-0.00204138	-0.00181245	-0.0016395	-0.00148316	-0.00136602
1.0948e-16	0.00208829	-0.0187931	-0.00519347	-0.00798748	-0.0101212	-0.00953683	-0.00908596	-0.00867002	-0.00832338	-0.00800427	-0.00771539	-0.0074495	-0.0072059	-0.00698196	-0.0062962	-0.00560259	-0.00485684	-0.00411002	-0.00348925	-0.00301221	-0.00266056	-0.00246571	-0.00233541
1.0948e-16	-0.00630009	-0.036349	-0.0211302	-0.02539	-0.0226684	-0.020749	-0.0171025	-0.0147797	-0.0130224	-0.0115301	-0.0101723	-0.00861724	-0.00689902	-0.00642285	-0.00620668	-0.00597122	-0.0050598	-0.00431271	-0.00428948	-0.00410951	-0.00361209	-0.00316156	-0.00277588
1.0948e-16	-0.012388	-0.0451045	-0.0279473	-0.0304725	-0.024942	-0.0242256	-0.025127	-0.0220655	-0.0190356	-0.0160853	-0.0147436	-0.0129369	-0.0103258	-0.00803104	-0.00709212	-0.006511	-0.00573609	-0.00480752	-0.00387353	-0.00312942	-0.00247436	-0.00193233	-0.00153496
1.0948e-16	-0.0200858	-0.0595869	-0.0376948	-0.0415063	-0.0335766	-0.0335024	-0.029986	-0.0268681	-0.0240785	-0.0202155	-0.0159336	-0.0139228	-0.0122393	-0.0102324	-0.00894537	-0.0075503	-0.00635735	-0.00546549	-0.00482565	-0.0040168	-0.0033887	-0.00298024	-0.0026816
1.0948e-16	-0.0198955	-0.0630248	-0.046857	-0.0481827	-0.04438	-0.0397945	-0.0342618	-0.0292075	-0.0272616	-0.0235008	-0.0199785	-0.016687	-0.0131061	-0.0103705	-0.00861031	-0.00735094	-0.00613051	-0.00506391	-0.00384381	-0.00330169	-0.00275547	-0.00232571	-0.00190403
1.0948e-16	-0.0320067	-0.0687906	-0.0649104	-0.0606935	-0.053209	-0.0466831	-0.039295	-0.0339093	-0.0295748	-0.0256853	-0.0213164	-0.0179268	-0.0145496	-0.0118291	-0.00937385	-0.00748312	-0.00604408	-0.00478101	-0.00411035	-0.0033482	-0.00273759	-0.00231269	-0.00188976
1.0948e-16	-0.0371813	-0.0675364	-0.0609426	-0.0605599	-0.0535994	-0.0486517	-0.0430832	-0.0334532	-0.0283683	-0.024443	-0.0194299	-0.016627	-0.0139929	-0.0110679	-0.00953271	-0.00797546	-0.00661974	-0.00537127	-0.00437725	-0.00362834	-0.00299339	-0.0024686	-0.00203534
1.0948e-16	-0.0237758	-0.061776	-0.0584244	-0.0598853	-0.0543574	-0.0478322	-0.0393576	-0.0316069	-0.0268087	-0.0227106	-0.0184099	-0.0155859	-0.0122243	-0.0103015	-0.00832505	-0.00654112	-0.00487401	-0.00407232	-0.00318217	-0.00245746	-0.00198897	-0.00164443	-0.00133184
1.0948e-16	-0.026483	-0.0689634	-0.0564023	-0.0546302	-0.0482498	-0.0427915	-0.0365212	-0.0299005	-0.0266547	-0.022755	-0.0176718	-0.013897	-0.0108525	-0.00875374	-0.00693527	-0.00561993	-0.00476088	-0.0039425	-0.00324427	-0.00244506	-0.00191293	-0.00157034	-0.00127257
1.0948e-16	-0.0257604	-0.0564668	-0.0504851	-0.0561393	-0.0441427	-0.0380905	-0.0330107	-0.0284683	-0.0228617	-0.0197761	-0.0167973	-0.0144272	-0.0127662	-0.0106368	-0.00832552	-0.00651078	-0.0050475	-0.00381435	-0.00287593	-0.00233448	-0.00189233	-0.00147713	-0.00115294
1.0948e-16	-0.0280449	-0.0631395	-0.0482959	-0.0519429	-0.0460958	-0.0424929	-0.0367072	-0.0317275	-0.0270431	-0.023108	-0.0204895	-0.0155938	-0.0123262	-0.0100503	-0.00800579	-0.00632523	-0.00505081	-0.00388253	-0.00303264	-0.00234815	-0.00187643	-0.00155404	-0.00135768
1.0948e-16	-0.0334845	-0.0573988	-0.0474904	-0.0522719	-0.0439089	-0.0437812	-0.0396523	-0.0328747	-0.0279993	-0.0242587	-0.0200841	-0.0157631	-0.0127582	-0.0102388	-0.00868656	-0.00688726	-0.00573457	-0.00433482	-0.00357285	-0.00294307	-0.00265713	-0.00232891	-0.00191203
1.0948e-16	-0.0328599	-0.0540321	-0.0457892	-0.0464878	-0.0404038	-0.0384289	-0.0331527	-0.0307407	-0.0259893	-0.0205594	-0.0179031	-0.0156614	-0.013622	-0.0111796	-0.0083729	-0.00645482	-0.00527377	-0.00408867	-0.00336685	-0.00290458	-0.00251943	-0.00216938	-0.00184405
1.0948e-16	-0.0283209	-0.0516928	-0.0482877	-0.0514475	-0.050134	-0.0461376	-0.0400267	-0.0370789	-0.0300936	-0.0226311	-0.0206033	-0.0180901	-0.0144539	-0.0118478	-0.00941565	-0.00731087	-0.00624152	-0.0054373	-0.00477044	-0.00414628	-0.00360385	-0.00313245	-0.00266821
1.0948e-16	-0.0350085	-0.0602816	-0.0535837	-0.0590095	-0.0509543	-0.0464329	-0.0398952	-0.0353822	-0.0318427	-0.0268152	-0.0218376	-0.0175412	-0.0138065	-0.0104949	-0.00802354	-0.00652476	-0.00531418	-0.00447102	-0.0036401	-0.00300252	-0.0024634	-0.00209258	-0.00176406
1.0948e-16	-0.0435858	-0.0542771	-0.0632467	-0.0621064	-0.0510466	-0.0433695	-0.0354104	-0.0309349	-0.0271757	-0.0229881	-0.0187684	-0.0155181	-0.0136127	-0.011296	-0.00869595	-0.0067135	-0.00512154	-0.00416263	-0.00340872	-0.00281576	-0.00243042	-0.00207949	-0.00171683
1.0948e-16	-0.0466314	-0.0551183	-0.051832	-0.0498726	-0.0467187	-0.0419198	-0.0370256	-0.0312536	-0.0244202	-0.0187848	-0.0148875	-0.0125352	-0.0112118	-0.00913584	-0.00721563	-0.00589368	-0.00480282	-0.00390184	-0.0032733	-0.0028527	-0.0024858	-0.0021243	-0.00178598
1.0948e-16	-0.0466763	-0.0562562	-0.0532896	-0.0568561	-0.0514314	-0.047591	-0.0405643	-0.0333141	-0.0262802	-0.0224703	-0.018144	-0.0144971	-0.0117373	-0.00911453	-0.00732297	-0.0060409	-0.00508526	-0.00435826	-0.00380101	-0.0033815	-0.00291471	-0.00251358	-0.00210533
1.0948e-16	-0.0411652	-0.06023	-0.0625181	-0.0617572	-0.0568622	-0.0505854	-0.0401863	-0.0298928	-0.0246053	-0.0200728	-0.0169816	-0.0139498	-0.0120946	-0.0104389	-0.00891572	-0.00779093	-0.00641472	-0.00519917	-0.00428042	-0.00344637	-0.00268112	-0.00226123	-0.00196596
1.0948e-16	-0.0455522	-0.0579609	-0.0665159	-0.0672709	-0.0596752	-0.0495237	-0.042433	-0.033268	-0.0279598	-0.022667	-0.0181754	-0.015662	-0.0122219	-0.00961399	-0.00779435	-0.00636329	-0.00560795	-0.00465337	-0.00370803	-0.00294236	-0.00250596	-0.00204199	-0.00166079
1.0948e-16	-0.0536257	-0.072336	-0.0810952	-0.0755739	-0.0660396	-0.0571546	-0.0509062	-0.0389595	-0.0305764	-0.0230078	-0.0188344	-0.0153547	-0.0126457	-0.0106863	-0.00853847	-0.0068019	-0.00536856	-0.00419061	-0.00324416	-0.00252252	-0.00199592	-0.00165098	-0.00136514
1.0948e-16	-0.0549955	-0.0789543	-0.0857031	-0.0816044	-0.0695005	-0.0589203	-0.0471493	-0.0350239	-0.0299975	-0.0241341	-0.0194014	-0.0158298	-0.012633	-0.00964673	-0.00765319	-0.00591705	-0.00475755	-0.00366629	-0.00284784	-0.00221214	-0.00171839	-0.00141222	-0.00119542
1.0948e-16	-0.0564999	-0.0835316	-0.0899795	-0.0839152	-0.0722215	-0.0591065	-0.0493646	-0.0381609	-0.0334002	-0.0254368	-0.0209003	-0.0170296	-0.0131409	-0.0102904	-0.00791221	-0.00604785	-0.00462065	-0.00357871	-0.00284176	-0.00217577	-0.00166855	-0.00133553	-0.00106963
1.0948e-16	-0.0606675	-0.0816476	-0.0962571	-0.0892865	-0.0811034	-0.0679076	-0.0538926	-0.0401866	-0.0310767	-0.0243287	-0.0205831	-0.0159744	-0.0127411	-0.0106637	-0.0088967	-0.00719293	-0.00560258	-0.00437615	-0.0034688	-0.00283896	-0.00233256	-0.0018819	-0.00155618
1.0948e-16	-0.0520415	-0.0751489	-0.0973024	-0.0933521	-0.0837263	-0.0681088	-0.0567497	-0.0441554	-0.0344816	-0.0274656	-0.0225113	-0.0191994	-0.01573	-0.0130305	-0.0103652	-0.00853284	-0.00701685	-0.00571879	-0.00471386	-0.00380539	-0.00314361	-0.00262481	-0.00219526
1.0948e-16	-0.0503871	-0.0703739	-0.0892655	-0.0883677	-0.0822561	-0.0668022	-0.0515465	-0.04251	-0.0352273	-0.027957	-0.0224877	-0.0178327	-0.0152561	-0.0120608	-0.00995252	-0.00805352	-0.00636926	-0.0051607	-0.00436925	-0.0037453	-0.00317305	-0.00271376	-0.00232286
1.0948e-16	-0.0543206	-0.0864337	-0.116413	-0.10469	-0.0881768	-0.0687213	-0.0529887	-0.0432911	-0.0325626	-0.0256864	-0.0207083	-0.0170065	-0.0141399	-0.0117264	-0.00972902	-0.00806384	-0.00668735	-0.00544585	-0.00431345	-0.00342207	-0.00270231	-0.00216133	-0.00173279
1.0948e-16	-0.0601407	-0.0887407	-0.106588	-0.0984377	-0.086976	-0.0688283	-0.0531297	-0.0414467	-0.0334661	-0.02686	-0.0203441	-0.0169826	-0.0142539	-0.0116899	-0.00976462	-0.00801819	-0.00618679	-0.00477799	-0.00400879	-0.00326339	-0.00267841	-0.00227206	-0.00200911
1.0948e-16	-0.0535572	-0.0824877	-0.0963527	-0.093018	-0.0789333	-0.0627849	-0.0518419	-0.040357	-0.0325	-0.0252665	-0.0197663	-0.0164747	-0.0140476	-0.0125605	-0.0101026	-0.00816956	-0.00690626	-0.00563149	-0.00480562	-0.00393489	-0.0031687	-0.00262665	-0.00216458
1.0948e-16	-0.0569836	-0.0863176	-0.0987244	-0.0938668	-0.0825873	-0.0702924	-0.0562688	-0.0450437	-0.0366719	-0.0298829	-0.0236105	-0.0197805	-0.0167365	-0.0137489	-0.0106993	-0.00835466	-0.00685832	-0.00550542	-0.00459942	-0.00393621	-0.00323757	-0.00272352	-0.00229465
1.0948e-16	-0.0662208	-0.0968842	-0.114017	-0.10132	-0.0870439	-0.075445	-0.0599213	-0.0467738	-0.0381921	-0.0292493	-0.0234101	-0.0190421	-0.0159608	-0.0131419	-0.01084	-0.00900512	-0.0079894	-0.0069213	-0.00562421	-0.00449832	-0.00356245	-0.00278484	-0.00217704
1.0948e-16	-0.0708604	-0.104977	-0.116603	-0.107465	-0.0901007	-0.0754186	-0.0605715	-0.0486756	-0.0373685	-0.0278015	-0.022156	-0.0177546	-0.0147703	-0.0122193	-0.0106076	-0.00936833	-0.00755258	-0.00607343	-0.0048254	-0.00387735	-0.00312893	-0.00252522	-0.00203819
1.0948e-16	-0.0709398	-0.115921	-0.124985	-0.107679	-0.093933	-0.0755084	-0.0584495	-0.0444287	-0.0364532	-0.0279439	-0.0222272	-0.0185768	-0.0144865	-0.0114562	-0.00906496	-0.00748156	-0.00617856	-0.00510454	-0.00421889	-0.00350174	-0.00288117	-0.00237643	-0.00197651
1.0948e-16	-0.0801088	-0.126542	-0.133607	-0.111859	-0.0916741	-0.0737276	-0.0586368	-0.0443647	-0.0354181	-0.0284918	-0.0216002	-0.0167086	-0.0133292	-0.0106272	-0.00865692	-0.0071371	-0.00565603	-0.00448496	-0.00355848	-0.00282593	-0.00223716	-0.00191367	-0.00157386
1.0948e-16	-0.0864087	-0.134736	-0.125031	-0.107865	-0.0876121	-0.0707351	-0.0559377	-0.0434728	-0.0346507	-0.0277708	-0.0220174	-0.0166985	-0.0126917	-0.00988944	-0.00747688	-0.0057588	-0.00453789	-0.00352742	-0.00274574	-0.00213281	-0.00170875	-0.00137543	-0.00110755
1.0948e-16	-0.0774163	-0.144628	-0.136717	-0.111202	-0.0949946	-0.0749587	-0.0589404	-0.0481717	-0.0360618	-0.0277927	-0.0214841	-0.0169758	-0.0126873	-0.0099846	-0.00777598	-0.00627225	-0.00506093	-0.00419311	-0.00344886	-0.00279282	-0.00222648	-0.00177501	-0.00141511
1.0948e-16	-0.0772276	-0.139017	-0.129467	-0.112893	-0.0957427	-0.0775231	-0.0602627	-0.04883	-0.0393319	-0.0322711	-0.0268121	-0.0218954	-0.0177276	-0.0139947	-0.0109222	-0.00866788	-0.00688644	-0.00546696	-0.00434248	-0.003448	-0.00273853	-0.00216519	-0.00175928
1.0948e-16	-0.0713265	-0.123637	-0.127377	-0.116616	-0.0997446	-0.0819483	-0.0663306	-0.0550207	-0.0465444	-0.0369596	-0.0309045	-0.0260097	-0.0216433	-0.0169257	-0.0138468	-0.0111625	-0.00893989	-0.00711598	-0.00582685	-0.00478792	-0.00381757	-0.00302962	-0.00244156
1.0948e-16	-0.0730517	-0.1145	-0.120913	-0.109544	-0.0950055	-0.0799694	-0.0678405	-0.0556865	-0.0451365	-0.0371267	-0.0302382	-0.0245757	-0.0200055	-0.0164308	-0.0132682	-0.0107246	-0.00846681	-0.00670874	-0.00522894	-0.00425721	-0.00350073	-0.00288908	-0.00242782
1.0948e-16	-0.0709255	-0.124721	-0.123665	-0.109143	-0.0951534	-0.0790874	-0.0685449	-0.0556146	-0.0445058	-0.0376666	-0.0311988	-0.0254852	-0.0210435	-0.0171335	-0.0139264	-0.0113205	-0.00923117	-0.00777437	-0.00637729	-0.0052265	-0.00428354	-0.00351062	-0.00287721
1.0948e-16	-0.072257	-0.121788	-0.124488	-0.107681	-0.08882	-0.0737234	-0.0606669	-0.0504719	-0.0416324	-0.0346019	-0.0289252	-0.024408	-0.0196357	-0.0167198	-0.0134553	-0.0108691	-0.00864477	-0.00704485	-0.00575549	-0.00470342	-0.00384534	-0.00314484	-0.0025895
1.0948e-16	-0.0770306	-0.121627	-0.132515	-0.107286	-0.0877656	-0.0734357	-0.0627811	-0.0520527	-0.0425793	-0.0345249	-0.0272595	-0.0228285	-0.0189317	-0.0149895	-0.0117929	-0.00953242	-0.00793741	-0.00657511	-0.00523467	-0.0041687	-0.00332061	-0.0027132	-0.00224988
1.0948e-16	-0.0824932	-0.12669	-0.129924	-0.109452	-0.0915958	-0.0755376	-0.0638857	-0.0541568	-0.0436037	-0.0371436	-0.0287098	-0.0244441	-0.0206175	-0.0164517	-0.0131344	-0.0107015	-0.00872019	-0.0070701	-0.00561267	-0.0044819	-0.00371583	-0.00307844	-0.00256935
