# Supplementary material for: Research on the dynamic spillover of stock markets under COVID-19—Taking the stock markets of China, Japan, and South Korea as an example
Source: Front Public Health. 2022 Nov 11;10:1008348. doi: 10.3389/fpubh.2022.1008348 (PMC9691647; doi:10.3389/fpubh.2022.1008348)
Supplement: Supplementary file 3 [file Data_Sheet_1.ZIP › CHN_HK_1.xls]

## Sheet: Sheet1
0	0	0	0	0	0	0	0	0	0	0	0	0	0	0	0	0	0	0	0	0	0	0	0
0	0	0	0	0	0	0	0	0	0	0	0	0	0	0	0	0	0	0	0	0	0	0	0
1.91503e-16	0.204399	0.380979	0.51225	0.586061	0.619881	0.623368	0.589477	0.578952	0.529674	0.488747	0.461686	0.436097	0.400113	0.376593	0.361637	0.344186	0.326695	0.30357	0.268826	0.242303	0.226886	0.212133	0.199041
1.91503e-16	0.217502	0.386416	0.516377	0.582505	0.606669	0.613922	0.604771	0.574532	0.548987	0.512932	0.484328	0.451242	0.421991	0.389883	0.353151	0.33211	0.317945	0.307486	0.272055	0.240494	0.226345	0.202893	0.188964
1.91503e-16	0.212647	0.395111	0.520674	0.610915	0.642359	0.628262	0.597287	0.556124	0.543207	0.504242	0.454735	0.410805	0.370626	0.333682	0.299329	0.275129	0.252297	0.229834	0.205251	0.190252	0.170657	0.155717	0.141446
1.91503e-16	0.212627	0.379012	0.502648	0.582869	0.609597	0.609689	0.572893	0.547875	0.535891	0.508259	0.460198	0.425262	0.395596	0.36175	0.339006	0.307304	0.281558	0.256662	0.232792	0.203464	0.182113	0.157505	0.143926
1.91503e-16	0.200068	0.36655	0.490618	0.552285	0.589998	0.598947	0.595516	0.567853	0.542607	0.515637	0.471857	0.454189	0.416737	0.379941	0.346207	0.324026	0.293671	0.269398	0.243936	0.224117	0.199227	0.173445	0.157362
1.91503e-16	0.201739	0.363721	0.480236	0.544023	0.579957	0.579201	0.556855	0.554783	0.53078	0.496737	0.477293	0.438704	0.422606	0.399244	0.379393	0.347985	0.309398	0.274801	0.247644	0.227465	0.215678	0.179171	0.158375
1.91503e-16	0.208561	0.378038	0.486704	0.554581	0.589695	0.589958	0.580273	0.572869	0.55454	0.524539	0.497462	0.459986	0.422863	0.396616	0.378479	0.358434	0.339199	0.31293	0.279265	0.24977	0.231666	0.214756	0.199014
1.91503e-16	0.208406	0.367772	0.473171	0.539134	0.58647	0.574223	0.575052	0.573144	0.537227	0.494914	0.45429	0.425584	0.402471	0.374466	0.342352	0.324849	0.309871	0.295552	0.278916	0.261549	0.24542	0.231682	0.217419
1.91503e-16	0.206143	0.367323	0.482701	0.556197	0.601342	0.609013	0.605528	0.578587	0.544015	0.510073	0.485833	0.457952	0.425938	0.39122	0.370924	0.345767	0.317154	0.285574	0.263769	0.240194	0.215522	0.202042	0.192382
1.91503e-16	0.207702	0.375471	0.48908	0.564281	0.596222	0.603079	0.601729	0.573164	0.539704	0.507703	0.452088	0.410062	0.377327	0.362343	0.335848	0.299454	0.272748	0.254663	0.230063	0.211522	0.195962	0.17999	0.163566
1.91503e-16	0.209419	0.37577	0.497487	0.570955	0.611896	0.620942	0.607065	0.585956	0.554854	0.511426	0.476371	0.450507	0.429707	0.407597	0.380283	0.352293	0.316591	0.295237	0.278071	0.258572	0.24011	0.222484	0.206283
1.91503e-16	0.21848	0.390688	0.502791	0.565152	0.604055	0.610272	0.597035	0.593073	0.579296	0.547266	0.533571	0.503221	0.481643	0.448666	0.417309	0.387532	0.372427	0.357779	0.340045	0.313652	0.29651	0.280393	0.262559
1.91503e-16	0.217013	0.373848	0.487412	0.545927	0.566533	0.567197	0.557994	0.537307	0.521439	0.513214	0.493979	0.470256	0.441681	0.41226	0.393137	0.342389	0.316837	0.301351	0.286628	0.272635	0.255671	0.239079	0.209425
1.91503e-16	0.214371	0.36894	0.466627	0.531466	0.561736	0.570034	0.548645	0.523371	0.494199	0.468643	0.453432	0.433947	0.398587	0.36736	0.337577	0.306713	0.288734	0.259186	0.241885	0.23308	0.217117	0.185863	0.174678
1.91503e-16	0.216488	0.362342	0.471865	0.517551	0.552823	0.562877	0.550558	0.525033	0.494967	0.450582	0.427099	0.400522	0.38147	0.357336	0.325653	0.296413	0.286507	0.283431	0.276727	0.253657	0.22496	0.2024	0.19354
1.91503e-16	0.211255	0.361167	0.459503	0.51639	0.548796	0.560853	0.541851	0.526179	0.497548	0.452414	0.426669	0.392692	0.353363	0.342375	0.318042	0.305013	0.3011	0.296404	0.28291	0.264554	0.247667	0.23074	0.214946
1.91503e-16	0.215982	0.372387	0.469444	0.536223	0.554513	0.558457	0.557291	0.549218	0.530538	0.519622	0.499315	0.462618	0.417959	0.379168	0.363694	0.3409	0.312286	0.286467	0.267124	0.255162	0.243832	0.221973	0.202117
1.91503e-16	0.222755	0.386828	0.485599	0.551567	0.58057	0.580907	0.579939	0.563111	0.559734	0.54334	0.517398	0.490617	0.47521	0.463681	0.437713	0.408115	0.377123	0.352752	0.332255	0.308988	0.283518	0.262507	0.242995
1.91503e-16	0.216399	0.379048	0.483966	0.554405	0.584146	0.585608	0.584734	0.563926	0.541928	0.529807	0.479884	0.443658	0.41755	0.396357	0.363294	0.328082	0.302999	0.281854	0.271072	0.245759	0.221693	0.205985	0.195393
1.91503e-16	0.210789	0.376829	0.479583	0.553646	0.578449	0.576502	0.565688	0.540372	0.510593	0.482906	0.46015	0.434485	0.411062	0.386585	0.361379	0.340368	0.320733	0.289225	0.27056	0.25459	0.243171	0.227575	0.216861
1.91503e-16	0.206177	0.359929	0.470817	0.542543	0.562117	0.57251	0.561754	0.548762	0.535692	0.509233	0.484418	0.457721	0.429444	0.402861	0.381212	0.368264	0.357621	0.341567	0.327553	0.315697	0.298899	0.281559	0.265186
1.91503e-16	0.204941	0.357136	0.468074	0.519766	0.550841	0.570485	0.57418	0.565828	0.553007	0.526197	0.505729	0.488857	0.462998	0.443587	0.425969	0.395111	0.363559	0.333859	0.314745	0.299378	0.2852	0.268306	0.25512
1.91503e-16	0.201857	0.360617	0.466094	0.52548	0.565832	0.590915	0.592739	0.588304	0.580819	0.550053	0.519325	0.487839	0.463913	0.439454	0.405333	0.384368	0.369897	0.361227	0.346227	0.340514	0.329574	0.309778	0.296303
1.91503e-16	0.214096	0.362198	0.477398	0.5345	0.555087	0.564654	0.577094	0.587284	0.560143	0.532504	0.504882	0.484202	0.468708	0.451496	0.436938	0.429263	0.409044	0.386593	0.359889	0.336455	0.316968	0.305122	0.291074
1.91503e-16	0.216837	0.378159	0.477412	0.528962	0.58379	0.60084	0.601494	0.594968	0.583069	0.56183	0.545585	0.528695	0.499429	0.468476	0.439473	0.414065	0.386081	0.358767	0.332365	0.317587	0.305148	0.293211	0.270519
1.91503e-16	0.224115	0.390596	0.518037	0.579135	0.62566	0.636619	0.648931	0.622785	0.602837	0.575128	0.538459	0.517582	0.491386	0.462131	0.432154	0.401486	0.379959	0.355425	0.33234	0.313237	0.298897	0.285236	0.272229
1.91503e-16	0.23053	0.391472	0.510703	0.561684	0.605732	0.619157	0.621763	0.594927	0.55896	0.532031	0.509093	0.480089	0.448822	0.425488	0.402962	0.381358	0.360731	0.341744	0.326847	0.312263	0.294707	0.279922	0.260169
1.91503e-16	0.223726	0.383492	0.493538	0.5658	0.593903	0.612226	0.607746	0.601951	0.582614	0.551562	0.517044	0.48819	0.462324	0.42617	0.400799	0.366411	0.341945	0.318704	0.296741	0.278978	0.251496	0.226904	0.204334
1.91503e-16	0.2103	0.363509	0.468926	0.528948	0.554482	0.566953	0.564325	0.551312	0.539032	0.524175	0.51685	0.478748	0.456599	0.449833	0.422609	0.393203	0.379014	0.365424	0.352437	0.331341	0.286199	0.260511	0.230938
1.91503e-16	0.213834	0.367115	0.465535	0.513883	0.542144	0.557763	0.546861	0.528912	0.504588	0.483519	0.458959	0.433076	0.39631	0.369737	0.326656	0.308048	0.288334	0.264772	0.241939	0.226969	0.206494	0.196742	0.178566
1.91503e-16	0.206092	0.358806	0.449701	0.496158	0.505923	0.50984	0.494309	0.471159	0.435625	0.414844	0.393364	0.373469	0.345292	0.326364	0.302143	0.277595	0.248881	0.223752	0.205454	0.183651	0.168098	0.146408	0.132415
1.91503e-16	0.201324	0.333773	0.415721	0.465224	0.477373	0.470842	0.462069	0.443556	0.422572	0.39578	0.35437	0.320219	0.292319	0.266674	0.242148	0.223562	0.201771	0.173969	0.151827	0.135971	0.120792	0.108334	0.0971397
1.91503e-16	0.187879	0.328608	0.411979	0.445625	0.470054	0.463181	0.452211	0.432147	0.408136	0.376351	0.342261	0.309177	0.27346	0.248957	0.223668	0.202629	0.180441	0.164611	0.144754	0.128232	0.114972	0.102849	0.0916336
1.91503e-16	0.193661	0.335568	0.419553	0.456836	0.476715	0.47073	0.444862	0.41659	0.389981	0.362049	0.337949	0.306875	0.282733	0.253273	0.224397	0.198946	0.177716	0.15393	0.136966	0.123704	0.109271	0.0960702	0.0829681
1.91503e-16	0.195838	0.334141	0.418506	0.467656	0.484233	0.464754	0.437956	0.41981	0.402335	0.379137	0.342518	0.310306	0.274949	0.246858	0.215519	0.186239	0.163169	0.138685	0.116193	0.101231	0.0867396	0.0752224	0.0670214
1.91503e-16	0.202759	0.351433	0.437854	0.486302	0.490124	0.487511	0.484827	0.47245	0.440938	0.404179	0.362172	0.325119	0.288702	0.259048	0.227165	0.199852	0.17358	0.15398	0.135144	0.11239	0.0994776	0.0880749	0.0779756
1.91503e-16	0.204277	0.354488	0.441934	0.494965	0.513706	0.495569	0.469807	0.449176	0.413412	0.385679	0.347625	0.309747	0.280591	0.244956	0.214132	0.183444	0.16062	0.132135	0.106355	0.0865311	0.0740273	0.0632023	0.049491
1.91503e-16	0.207171	0.351773	0.443671	0.493922	0.515305	0.521942	0.493531	0.449363	0.40651	0.375131	0.334811	0.299394	0.266267	0.227255	0.200474	0.179195	0.155658	0.137707	0.113912	0.0913734	0.0662064	0.0588698	0.0486783
1.91503e-16	0.19933	0.344462	0.433696	0.493129	0.517893	0.508294	0.49285	0.473274	0.448488	0.396707	0.352174	0.310119	0.267429	0.230858	0.203024	0.178162	0.149585	0.124337	0.11026	0.0951581	0.0791769	0.0646588	0.052553
1.91503e-16	0.196508	0.340127	0.43933	0.493407	0.507798	0.525429	0.506128	0.493087	0.457375	0.417046	0.370541	0.323722	0.280513	0.241343	0.20418	0.1723	0.149272	0.126043	0.106961	0.0894981	0.0752106	0.0626842	0.0520081
1.91503e-16	0.189628	0.333986	0.425009	0.462665	0.487264	0.477246	0.468063	0.442523	0.413326	0.379414	0.34204	0.304027	0.265641	0.2291	0.197619	0.159851	0.128474	0.105719	0.0949397	0.0753234	0.0639148	0.0517292	0.041813
1.91503e-16	0.184821	0.324648	0.419131	0.457981	0.47098	0.464388	0.442087	0.417229	0.383846	0.35286	0.320002	0.287372	0.244481	0.21543	0.187072	0.160391	0.13586	0.119166	0.102318	0.0873783	0.0797551	0.0689554	0.0533778
1.91503e-16	0.180425	0.317721	0.402036	0.448415	0.452943	0.442362	0.416524	0.383603	0.355446	0.32704	0.291656	0.257545	0.219746	0.191144	0.168024	0.144722	0.123249	0.102319	0.083519	0.0724806	0.0626988	0.0524328	0.0399591
1.91503e-16	0.16969	0.303633	0.385369	0.43087	0.457875	0.439379	0.417354	0.385267	0.375697	0.34876	0.312468	0.277755	0.248067	0.229876	0.203251	0.17434	0.153141	0.135413	0.114792	0.0956449	0.0840957	0.0689145	0.0556573
1.91503e-16	0.164548	0.287905	0.369246	0.409666	0.428845	0.428833	0.410716	0.393123	0.377533	0.35434	0.319801	0.289131	0.25506	0.228201	0.205009	0.179823	0.157435	0.135611	0.11552	0.0986467	0.0877652	0.0769784	0.0634326
1.91503e-16	0.159354	0.276564	0.353	0.397492	0.413896	0.403023	0.397522	0.381826	0.354407	0.327059	0.294037	0.260378	0.233476	0.209768	0.18387	0.162374	0.132337	0.11661	0.10159	0.0881148	0.0768945	0.0656402	0.0563686
1.91503e-16	0.154211	0.278734	0.341235	0.385066	0.408984	0.402551	0.378671	0.359493	0.334532	0.316139	0.289956	0.256854	0.229199	0.200156	0.174985	0.155182	0.137303	0.111179	0.0969552	0.0842763	0.0752994	0.0656674	0.0572017
1.91503e-16	0.152945	0.265626	0.344599	0.387385	0.398732	0.399886	0.389644	0.354553	0.327947	0.300238	0.275347	0.245671	0.216724	0.192488	0.172522	0.148486	0.131932	0.117801	0.102323	0.0893086	0.076184	0.0649585	0.0565728
1.91503e-16	0.157691	0.271808	0.340474	0.383408	0.40064	0.398097	0.381679	0.361262	0.334487	0.308568	0.286857	0.260873	0.224941	0.199694	0.174415	0.152589	0.13438	0.119925	0.100172	0.0879558	0.0779837	0.0689599	0.0607543
1.91503e-16	0.153562	0.260215	0.327999	0.360547	0.375187	0.363412	0.351644	0.332485	0.310619	0.279852	0.254863	0.230111	0.210101	0.188923	0.169661	0.150854	0.131757	0.115391	0.102814	0.0915565	0.0817851	0.071235	0.0628194
1.91503e-16	0.143311	0.245304	0.300311	0.334753	0.346938	0.335074	0.326612	0.311147	0.28249	0.254542	0.220488	0.193599	0.17106	0.152105	0.134085	0.120613	0.106522	0.0944346	0.0833193	0.0724817	0.0600433	0.0510506	0.0426345
1.91503e-16	0.138529	0.234425	0.303938	0.331182	0.328303	0.319354	0.300065	0.287586	0.264575	0.242308	0.215708	0.187795	0.165791	0.150568	0.132357	0.116772	0.101293	0.0904459	0.0817717	0.0721353	0.063086	0.0544983	0.0469783
1.91503e-16	0.131844	0.223952	0.274531	0.297692	0.313258	0.310733	0.29385	0.266912	0.247973	0.222672	0.196956	0.168937	0.148827	0.127759	0.110882	0.095294	0.0828052	0.0743688	0.0620237	0.0492256	0.041033	0.0355156	0.030928
1.91503e-16	0.123816	0.221537	0.284851	0.310035	0.31188	0.298182	0.279567	0.261886	0.236779	0.21106	0.191981	0.166058	0.138805	0.121162	0.108924	0.0977202	0.0841748	0.0706084	0.061667	0.0533809	0.0430622	0.0359486	0.0307953
1.91503e-16	0.12325	0.204975	0.254587	0.27361	0.288913	0.290531	0.280141	0.260962	0.2379	0.213005	0.187657	0.166003	0.145634	0.129153	0.11234	0.0975239	0.0864321	0.0726387	0.0641389	0.0561824	0.0486833	0.0426715	0.0376805
1.91503e-16	0.122988	0.204841	0.25697	0.290743	0.296938	0.297914	0.295987	0.27451	0.254887	0.217869	0.192576	0.173436	0.147338	0.12968	0.114018	0.09678	0.0826563	0.0713027	0.0626808	0.0544646	0.0452585	0.0386926	0.03563
1.91503e-16	0.119588	0.197868	0.242077	0.263202	0.272903	0.262726	0.252978	0.24214	0.224364	0.210762	0.187143	0.163092	0.14299	0.125091	0.112597	0.0997568	0.0852689	0.0750683	0.0653059	0.0551421	0.046394	0.0391394	0.0328495
1.91503e-16	0.116438	0.201493	0.25911	0.286095	0.288293	0.287051	0.274351	0.257805	0.231605	0.213247	0.187653	0.165905	0.143232	0.126122	0.110047	0.0984502	0.082809	0.0710858	0.0608602	0.0530604	0.0442719	0.03768	0.0340769
1.91503e-16	0.113691	0.196052	0.250611	0.276137	0.289266	0.275379	0.266943	0.248837	0.226586	0.196228	0.166149	0.143103	0.127378	0.11177	0.0928797	0.0805358	0.0714815	0.0625712	0.0535927	0.042765	0.0368039	0.0296601	0.0236135
1.91503e-16	0.113658	0.198994	0.250086	0.281418	0.278496	0.265836	0.250233	0.238334	0.219857	0.195915	0.168087	0.144483	0.119139	0.103627	0.0901719	0.0771658	0.0638966	0.0537406	0.0462272	0.0368006	0.0305949	0.0261557	0.0215036
1.91503e-16	0.10517	0.189714	0.226485	0.250458	0.253238	0.235091	0.211689	0.196944	0.183559	0.163194	0.144455	0.129646	0.113585	0.0954806	0.0801615	0.0678072	0.058011	0.0470267	0.0400808	0.0317146	0.0261172	0.0220754	0.0182389
1.91503e-16	0.102268	0.184068	0.223918	0.238766	0.241133	0.22936	0.210367	0.197182	0.179736	0.16405	0.141043	0.122581	0.105373	0.0890701	0.076988	0.0651956	0.0530212	0.0432323	0.0336972	0.027009	0.0211524	0.0180179	0.0156749
1.91503e-16	0.0975226	0.167461	0.20222	0.220784	0.217303	0.213382	0.199552	0.181708	0.154247	0.136406	0.117782	0.103213	0.0906549	0.0756074	0.0652108	0.0549641	0.045565	0.0356964	0.0279877	0.0228072	0.0178297	0.0152541	0.0117766
1.91503e-16	0.0868765	0.15622	0.202912	0.220995	0.224946	0.213862	0.199377	0.173728	0.154861	0.137755	0.123215	0.103626	0.086224	0.070482	0.0605725	0.049542	0.039812	0.0312367	0.0247693	0.0188194	0.0139975	0.0109528	0.00884405
1.91503e-16	0.0907223	0.168732	0.208606	0.227043	0.225028	0.219849	0.204997	0.188752	0.16702	0.145272	0.121985	0.104017	0.0922661	0.0708437	0.0576306	0.0448622	0.0343561	0.0272416	0.0214454	0.018153	0.0131077	0.00960081	0.00719827
1.91503e-16	0.0797788	0.156708	0.193638	0.211439	0.215294	0.205853	0.18669	0.169549	0.153624	0.138049	0.117012	0.101766	0.0888193	0.077269	0.0650284	0.0471027	0.0346224	0.0256849	0.0188265	0.014363	0.0098831	0.0070485	0.00487496
1.91503e-16	0.0777131	0.152101	0.193576	0.206038	0.205886	0.19524	0.18621	0.172924	0.157285	0.146389	0.132475	0.114096	0.0969188	0.0777638	0.0650457	0.0463957	0.0332077	0.0277432	0.0191029	0.0123314	0.00921184	0.00737799	0.00523892
1.91503e-16	0.0729178	0.140674	0.179015	0.193046	0.194466	0.180471	0.154325	0.147221	0.141215	0.123106	0.113853	0.103578	0.0818582	0.0613662	0.0499169	0.0384153	0.0320514	0.0239355	0.0186467	0.0118897	0.0102355	0.0083251	0.00545225
1.91503e-16	0.070033	0.132542	0.170571	0.19621	0.210591	0.204281	0.187999	0.183872	0.170425	0.150127	0.134001	0.114083	0.0961905	0.0822421	0.0685749	0.0561082	0.0445606	0.0374038	0.0264304	0.0217146	0.0173409	0.0135936	0.010829
1.91503e-16	0.0757145	0.136721	0.173489	0.19153	0.208699	0.207308	0.197291	0.184114	0.177634	0.157242	0.140266	0.125921	0.113871	0.0917745	0.0719391	0.0604184	0.0455465	0.0346233	0.0254076	0.0202254	0.0167075	0.012039	0.00826706
1.91503e-16	0.0797173	0.13537	0.173111	0.201241	0.210427	0.214707	0.203836	0.187381	0.168218	0.154803	0.145451	0.128967	0.113662	0.0926321	0.0716323	0.059396	0.0469849	0.0386583	0.0304347	0.0241447	0.0194188	0.0164557	0.013463
1.91503e-16	0.071526	0.123666	0.163371	0.185113	0.195424	0.193367	0.188249	0.175698	0.161156	0.142165	0.127138	0.113482	0.100414	0.0895432	0.0769155	0.0671173	0.0532354	0.0407582	0.0314488	0.026187	0.0224333	0.0176817	0.013928
1.91503e-16	0.0567236	0.111499	0.14289	0.169394	0.185246	0.18984	0.182236	0.170503	0.151732	0.137434	0.118528	0.10485	0.0922908	0.081183	0.0652584	0.0514515	0.0454315	0.0379569	0.0320049	0.02654	0.0225064	0.0187017	0.0134151
1.91503e-16	0.0671302	0.133964	0.161725	0.177308	0.188166	0.19492	0.191899	0.181175	0.165585	0.152298	0.136702	0.119113	0.109005	0.0994043	0.0833643	0.0678732	0.0555772	0.0489543	0.039435	0.0326849	0.0262671	0.0199434	0.0160884
1.91503e-16	0.0699689	0.118988	0.147336	0.163294	0.182775	0.194839	0.193794	0.171725	0.160944	0.147529	0.138031	0.11946	0.0989874	0.0872049	0.0698866	0.055348	0.0449345	0.0372825	0.0338688	0.0294517	0.0241989	0.0185909	0.0154757
1.91503e-16	0.061195	0.115397	0.149954	0.170112	0.176653	0.180151	0.175962	0.169495	0.157924	0.143569	0.124757	0.107246	0.0956874	0.0862104	0.0708737	0.0609533	0.0513401	0.0452045	0.0350133	0.0269656	0.0233367	0.0182858	0.0139999
1.91503e-16	0.069056	0.118057	0.153178	0.172145	0.181412	0.177909	0.172917	0.167087	0.154992	0.143007	0.127135	0.114022	0.102744	0.0909246	0.0789646	0.0644767	0.0552301	0.0449239	0.0351831	0.0287474	0.0243689	0.0185218	0.012092
1.91503e-16	0.077547	0.13071	0.163617	0.184868	0.195545	0.20022	0.182948	0.16918	0.159376	0.150195	0.140228	0.124386	0.108932	0.0974327	0.084654	0.0708263	0.0606904	0.0537579	0.0476792	0.0399658	0.0307643	0.0235988	0.0189713
1.91503e-16	0.076924	0.133129	0.173274	0.196425	0.20344	0.211054	0.20209	0.188954	0.174529	0.164983	0.152539	0.135676	0.118207	0.105947	0.0906811	0.0720957	0.0587378	0.0489101	0.0404148	0.0293893	0.0244751	0.0187239	0.0144841
1.91503e-16	0.0788909	0.126228	0.168957	0.195891	0.201164	0.198212	0.194272	0.180225	0.171081	0.147513	0.135678	0.123977	0.108931	0.0916288	0.0716214	0.0619753	0.0535369	0.0447649	0.0331848	0.0276251	0.0209782	0.0152987	0.0112718
1.91503e-16	0.0691885	0.112083	0.160027	0.179611	0.196596	0.203772	0.190423	0.183674	0.173007	0.150959	0.136846	0.11559	0.0971248	0.0816665	0.0678124	0.0552565	0.0457811	0.0360539	0.0283748	0.0222612	0.0173605	0.0131045	0.0098932
1.91503e-16	0.0765898	0.132626	0.170032	0.188074	0.203805	0.209625	0.204298	0.196092	0.180186	0.161476	0.14417	0.131979	0.114442	0.0985503	0.0823909	0.0678459	0.0585523	0.0489142	0.0399526	0.0296575	0.0245677	0.0196178	0.0148583
1.91503e-16	0.0784304	0.137148	0.177952	0.202275	0.218413	0.224304	0.22403	0.213923	0.196161	0.182862	0.165642	0.147541	0.133951	0.120999	0.109352	0.0972408	0.0818284	0.068269	0.0551603	0.0456903	0.0345924	0.0283918	0.023291
1.91503e-16	0.0811003	0.146468	0.1872	0.218512	0.247071	0.249255	0.233541	0.225126	0.21072	0.195791	0.179403	0.158856	0.143664	0.130748	0.111166	0.0942123	0.0807238	0.0655324	0.0563025	0.0481523	0.0410044	0.0345057	0.0285693
1.91503e-16	0.0866075	0.156655	0.206745	0.240582	0.257921	0.259964	0.262276	0.250407	0.221773	0.195653	0.179451	0.164157	0.149232	0.1339	0.112918	0.10434	0.0951169	0.0808728	0.0725255	0.0641463	0.0557614	0.047747	0.040366
1.91503e-16	0.0862156	0.161257	0.205095	0.238682	0.249776	0.239496	0.240279	0.240549	0.224468	0.203317	0.181983	0.161251	0.149553	0.140465	0.133904	0.122902	0.111192	0.0890418	0.0800167	0.0718153	0.0643462	0.0544372	0.0450415
1.91503e-16	0.0802378	0.139199	0.177229	0.203422	0.218529	0.233249	0.22431	0.219971	0.206595	0.201439	0.190747	0.174271	0.162129	0.14344	0.127309	0.115135	0.100357	0.0878455	0.0784424	0.069178	0.0607972	0.0532515	0.0460672
1.91503e-16	0.0743814	0.138002	0.177698	0.197924	0.213463	0.219474	0.215415	0.206472	0.189674	0.177741	0.169159	0.158732	0.136453	0.120875	0.110001	0.100068	0.0913894	0.0826256	0.0736221	0.0670312	0.0608391	0.0519769	0.0439678
1.91503e-16	0.0732493	0.129378	0.171912	0.21157	0.227845	0.221108	0.210635	0.201124	0.192395	0.1808	0.165385	0.147176	0.12788	0.1141	0.103485	0.0948727	0.0825689	0.0754402	0.0685423	0.062459	0.0535779	0.0506703	0.0468254
1.91503e-16	0.0619771	0.111441	0.15577	0.181061	0.180618	0.185437	0.187771	0.180144	0.170157	0.15911	0.150674	0.138763	0.121599	0.105912	0.0951964	0.0870376	0.0794168	0.0724769	0.0660792	0.0558192	0.0467542	0.0389625	0.0349942
1.91503e-16	0.0565298	0.104604	0.13014	0.147224	0.152576	0.150524	0.146816	0.14024	0.123649	0.112131	0.100122	0.0886414	0.0817169	0.0761066	0.0675964	0.0589358	0.0517819	0.0437018	0.0384481	0.033221	0.0306025	0.027387	0.0242505
1.91503e-16	0.0511308	0.0773244	0.0975312	0.10731	0.111947	0.112431	0.101134	0.0966917	0.0922591	0.0843309	0.0738778	0.0699339	0.0663933	0.0588479	0.0518132	0.046136	0.0400541	0.036236	0.0305479	0.0260689	0.0232059	0.0200894	0.0173035
1.91503e-16	0.0544111	0.0947539	0.115373	0.132756	0.135615	0.131199	0.120258	0.110514	0.0996335	0.0899386	0.07807	0.067346	0.0591253	0.0532267	0.0469424	0.0402701	0.0349044	0.0308055	0.0238399	0.0192645	0.0155909	0.0127018	0.010719
1.91503e-16	0.0541665	0.0964706	0.117652	0.13166	0.134402	0.13692	0.13326	0.126721	0.118264	0.109823	0.0989582	0.0936355	0.0877053	0.0788017	0.0658272	0.0558026	0.0459913	0.0405729	0.0351778	0.0305745	0.0265449	0.0221281	0.0168093
1.91503e-16	0.0660445	0.110929	0.142182	0.167491	0.169369	0.17307	0.171604	0.171883	0.164114	0.150626	0.136752	0.121381	0.111033	0.104371	0.0976521	0.0909075	0.0770656	0.0683156	0.062915	0.0578436	0.0479609	0.0442463	0.0407902
1.91503e-16	0.0716321	0.122272	0.156435	0.1766	0.189014	0.19693	0.194629	0.193964	0.189652	0.175122	0.155688	0.143103	0.128078	0.116527	0.0982516	0.0891549	0.0806449	0.0715146	0.056017	0.0522714	0.0486885	0.0452796	0.0420507
1.91503e-16	0.083976	0.145426	0.188304	0.212725	0.236664	0.237742	0.236535	0.233683	0.225109	0.197472	0.189432	0.180076	0.170417	0.155548	0.144563	0.126829	0.112002	0.0960192	0.0737216	0.0614925	0.0545378	0.0518711	0.0481168
1.91503e-16	0.0910475	0.166203	0.222015	0.257119	0.265292	0.273709	0.26297	0.25381	0.251723	0.234851	0.208812	0.192825	0.170419	0.147949	0.128774	0.117076	0.104556	0.095733	0.0801459	0.0743944	0.068847	0.0636616	0.0579901
1.91503e-16	0.102311	0.17454	0.223365	0.263665	0.280463	0.285164	0.286725	0.265982	0.254771	0.246739	0.215553	0.207316	0.185241	0.161937	0.14663	0.126987	0.112438	0.105594	0.0989759	0.0881649	0.0770874	0.0672202	0.0582107
1.91503e-16	0.103157	0.18295	0.229919	0.265969	0.297774	0.300647	0.291896	0.279358	0.266244	0.243585	0.230211	0.208478	0.183664	0.163064	0.146516	0.131716	0.113783	0.0993737	0.0868188	0.0771663	0.0689696	0.0623993	0.0531367
1.91503e-16	0.124282	0.216337	0.270342	0.311182	0.338653	0.355887	0.346251	0.322947	0.29443	0.264845	0.246975	0.22612	0.208788	0.188616	0.159949	0.142803	0.131148	0.115792	0.0994555	0.0942929	0.0849247	0.0700484	0.0633896
1.91503e-16	0.119607	0.209381	0.265109	0.29911	0.321494	0.335988	0.332238	0.304757	0.277646	0.253336	0.245616	0.231559	0.209714	0.188905	0.163368	0.145476	0.124955	0.10629	0.0915943	0.0762304	0.0640074	0.05641	0.0527114
1.91503e-16	0.124541	0.216649	0.279122	0.307735	0.32262	0.32474	0.319493	0.30408	0.283476	0.269003	0.244942	0.220367	0.193578	0.169376	0.148059	0.126346	0.111824	0.103537	0.0914367	0.0802957	0.068534	0.0607946	0.0548229
1.91503e-16	0.111008	0.193789	0.236221	0.271361	0.273546	0.287312	0.279752	0.264206	0.249073	0.224776	0.202032	0.180088	0.164432	0.139043	0.122764	0.115172	0.0983741	0.0843173	0.0758424	0.0655379	0.0543755	0.0480173	0.0386942
1.91503e-16	0.11642	0.186902	0.254904	0.283381	0.308316	0.29265	0.275658	0.273733	0.253623	0.220216	0.187229	0.172542	0.152276	0.131973	0.113767	0.0976612	0.07982	0.0694968	0.0555248	0.0441543	0.0363416	0.0316733	0.0261168
1.91503e-16	0.113653	0.197553	0.254912	0.285503	0.295685	0.297996	0.281653	0.2567	0.229269	0.202334	0.173217	0.143941	0.120327	0.1004	0.0878977	0.0809471	0.0608692	0.0474921	0.034114	0.0276715	0.020358	0.0162381	0.0113825
1.91503e-16	0.108177	0.193992	0.246357	0.276246	0.292631	0.290185	0.278131	0.25192	0.21866	0.185573	0.154746	0.131483	0.107623	0.0904651	0.0696405	0.050494	0.0431127	0.0381218	0.0294352	0.0266823	0.0216672	0.0177563	0.0144986
1.91503e-16	0.101282	0.178825	0.231838	0.266586	0.26139	0.253527	0.245405	0.221325	0.17939	0.150069	0.135435	0.114366	0.0950162	0.0805643	0.0649376	0.0495798	0.041518	0.0344302	0.0296131	0.022277	0.0180496	0.0137139	0.0109427
