# Supplementary material for: Research on the dynamic spillover of stock markets under COVID-19—Taking the stock markets of China, Japan, and South Korea as an example
Source: Front Public Health. 2022 Nov 11;10:1008348. doi: 10.3389/fpubh.2022.1008348 (PMC9691647; doi:10.3389/fpubh.2022.1008348)
Supplement: Supplementary file 3 [file Data_Sheet_1.ZIP › CHN_JPN_1.xls]

## Sheet: Sheet3
0	0	0	0	0	0	0	0	0	0	0	0	0	0	0	0	0	0	0	0	0	0	0	0
0	0	0	0	0	0	0	0	0	0	0	0	0	0	0	0	0	0	0	0	0	0	0	0
-8.64643e-17	0.0953213	0.165988	0.218206	0.239639	0.263255	0.269182	0.269992	0.266119	0.258476	0.240789	0.228071	0.212749	0.200062	0.186137	0.168857	0.15509	0.135278	0.119285	0.111253	0.1005	0.0921672	0.0803216	0.0676728
-8.64643e-17	0.0967253	0.171031	0.221359	0.257494	0.278024	0.282139	0.275776	0.267003	0.261762	0.250015	0.219824	0.19525	0.185862	0.178564	0.162223	0.141102	0.134116	0.122339	0.105443	0.096139	0.087615	0.0798177	0.0726936
-8.64643e-17	0.0975681	0.16445	0.21324	0.241602	0.252714	0.254196	0.251731	0.239264	0.231999	0.221444	0.202593	0.185566	0.172543	0.160513	0.14885	0.1356	0.124365	0.109447	0.101312	0.0946604	0.0830146	0.075628	0.0688071
-8.64643e-17	0.0920618	0.159316	0.212134	0.245041	0.261062	0.266074	0.26657	0.25611	0.233998	0.222135	0.208141	0.192462	0.177131	0.168145	0.160354	0.143137	0.126014	0.106256	0.093624	0.0823425	0.0748547	0.0703531	0.0664449
-8.64643e-17	0.0961332	0.167516	0.216099	0.245286	0.265182	0.268838	0.261673	0.247121	0.232412	0.217517	0.202994	0.18838	0.167085	0.15368	0.139898	0.127446	0.118925	0.10417	0.0945966	0.0890564	0.0841279	0.0772545	0.0647333
-8.64643e-17	0.0928874	0.153088	0.196785	0.241005	0.250807	0.261569	0.246998	0.231141	0.212075	0.201119	0.19058	0.182841	0.170059	0.154795	0.141565	0.130976	0.120522	0.114421	0.104309	0.0924357	0.0810043	0.0751834	0.0683728
-8.64643e-17	0.0894362	0.148056	0.188811	0.215554	0.2276	0.230126	0.22287	0.211055	0.202066	0.199507	0.18987	0.176546	0.166307	0.151997	0.137964	0.122657	0.108002	0.0967201	0.0868591	0.0772742	0.0686058	0.0608032	0.0554583
-8.64643e-17	0.0929838	0.148401	0.190463	0.211652	0.224484	0.231524	0.223573	0.212127	0.192188	0.176458	0.167486	0.150747	0.135078	0.130138	0.118917	0.105887	0.095743	0.0897256	0.0822802	0.0765862	0.0703399	0.0643225	0.0616816
-8.64643e-17	0.0785196	0.142022	0.180119	0.21183	0.221909	0.222843	0.21831	0.210903	0.196896	0.192511	0.18364	0.173948	0.158584	0.150193	0.133252	0.119849	0.108698	0.0913216	0.0825614	0.0751702	0.0673619	0.057086	0.0497047
-8.64643e-17	0.0783011	0.1264	0.174101	0.186339	0.202785	0.201951	0.201046	0.201639	0.19621	0.175899	0.16573	0.161292	0.148451	0.139778	0.130423	0.122052	0.11181	0.0998073	0.0865497	0.0767721	0.0714881	0.0638606	0.0562921
-8.64643e-17	0.0767096	0.129241	0.16755	0.19059	0.206905	0.214036	0.206171	0.200092	0.192013	0.183935	0.171969	0.157754	0.1438	0.133575	0.122185	0.11221	0.099547	0.0908063	0.0835077	0.0738284	0.0686818	0.0629206	0.0587133
-8.64643e-17	0.0768974	0.125998	0.161605	0.197419	0.201301	0.20759	0.201099	0.202152	0.198645	0.184162	0.175896	0.164684	0.151718	0.133991	0.125786	0.114178	0.10207	0.0906707	0.0795149	0.0687671	0.0609216	0.0522032	0.0448653
-8.64643e-17	0.0772814	0.132781	0.166721	0.187897	0.194887	0.197194	0.201001	0.202765	0.196749	0.195439	0.181707	0.161845	0.141956	0.126216	0.120588	0.117491	0.114834	0.101789	0.0887459	0.0784765	0.0745879	0.0677785	0.0599752
-8.64643e-17	0.0800394	0.138734	0.169779	0.191545	0.2034	0.210509	0.211504	0.205896	0.195135	0.194706	0.181536	0.166144	0.157654	0.148113	0.136734	0.122979	0.106864	0.0926753	0.0820377	0.0724679	0.0639425	0.0584317	0.0533632
-8.64643e-17	0.0818059	0.137306	0.17644	0.195583	0.210692	0.219601	0.222063	0.225653	0.212869	0.203376	0.185062	0.184943	0.178838	0.169149	0.159186	0.141823	0.12575	0.121445	0.111384	0.0980135	0.085602	0.0742922	0.0675467
-8.64643e-17	0.073497	0.123127	0.15077	0.167011	0.187213	0.198481	0.215105	0.2061	0.203557	0.191413	0.182263	0.175152	0.163912	0.149753	0.147098	0.145589	0.126493	0.121755	0.110804	0.097523	0.0864878	0.0780869	0.0705198
-8.64643e-17	0.0648372	0.116132	0.14418	0.162925	0.184043	0.203117	0.205214	0.21341	0.221957	0.220745	0.206141	0.195759	0.181426	0.167636	0.148597	0.128809	0.116258	0.104704	0.0990632	0.0957293	0.0893082	0.0824664	0.0743534
-8.64643e-17	0.0683047	0.116041	0.145208	0.17938	0.197998	0.203709	0.210996	0.206667	0.20667	0.195511	0.180652	0.168769	0.158275	0.149787	0.142085	0.135443	0.117969	0.107742	0.100254	0.0931842	0.0857499	0.0785852	0.0729342
-8.64643e-17	0.0650731	0.109605	0.145805	0.181398	0.202693	0.215908	0.220685	0.219784	0.217071	0.20993	0.204737	0.194279	0.185209	0.174801	0.162114	0.149357	0.134281	0.121932	0.110625	0.103929	0.0954875	0.0873521	0.0798298
-8.64643e-17	0.062613	0.112977	0.15577	0.189427	0.205961	0.225209	0.223751	0.221974	0.223788	0.217091	0.205846	0.202454	0.193068	0.185642	0.177414	0.167959	0.156604	0.150596	0.141258	0.138969	0.13269	0.108753	0.10003
-8.64643e-17	0.0662813	0.119096	0.165808	0.203288	0.219468	0.225037	0.226852	0.232841	0.228578	0.230094	0.219442	0.212431	0.19825	0.194776	0.176739	0.164684	0.158405	0.14725	0.134226	0.126412	0.114402	0.101356	0.0916303
-8.64643e-17	0.0692074	0.12882	0.175208	0.208622	0.22265	0.233563	0.24181	0.240325	0.24307	0.242466	0.240298	0.229178	0.213628	0.201644	0.190669	0.17909	0.169893	0.157625	0.144456	0.138232	0.133261	0.130763	0.117503
-8.64643e-17	0.0652989	0.120928	0.157728	0.181269	0.201263	0.214709	0.225011	0.237903	0.242983	0.231988	0.221151	0.21525	0.204311	0.196311	0.186563	0.172957	0.163129	0.153694	0.148201	0.143829	0.129012	0.121147	0.10816
-8.64643e-17	0.0685327	0.122115	0.167977	0.200735	0.226593	0.243358	0.250058	0.245686	0.24494	0.24265	0.234621	0.228163	0.224588	0.212717	0.198856	0.186778	0.179909	0.167982	0.157734	0.141803	0.128346	0.119321	0.106796
-8.64643e-17	0.077522	0.138979	0.179828	0.216544	0.242069	0.254089	0.258601	0.263448	0.271964	0.268376	0.267099	0.262031	0.256067	0.240254	0.2295	0.213244	0.203013	0.193069	0.179039	0.166019	0.143742	0.134637	0.123576
-8.64643e-17	0.0741629	0.133985	0.177091	0.216564	0.245624	0.244009	0.263108	0.268276	0.25649	0.251865	0.261114	0.263089	0.260528	0.262102	0.2529	0.231177	0.219248	0.211235	0.193739	0.188161	0.175605	0.163815	0.14863
-8.64643e-17	0.070824	0.123863	0.164898	0.200533	0.228688	0.239988	0.249539	0.262072	0.249357	0.258543	0.262423	0.260226	0.253003	0.255586	0.242936	0.21855	0.19682	0.183112	0.174769	0.160594	0.151641	0.143407	0.130029
-8.64643e-17	0.0721459	0.12479	0.163129	0.199306	0.225398	0.229014	0.246554	0.266801	0.257895	0.251778	0.25928	0.238738	0.231326	0.230473	0.221083	0.212472	0.205951	0.193012	0.182558	0.16907	0.155573	0.141715	0.133041
-8.64643e-17	0.0671765	0.124642	0.164319	0.20111	0.225962	0.249746	0.271112	0.280483	0.27648	0.256496	0.244487	0.248299	0.248953	0.245753	0.239681	0.23612	0.231641	0.226402	0.217364	0.195673	0.180019	0.166077	0.159067
-8.64643e-17	0.0649115	0.115844	0.165837	0.204395	0.232349	0.244843	0.255803	0.260478	0.249873	0.247034	0.244978	0.242885	0.248309	0.240442	0.226962	0.217266	0.207253	0.205849	0.19369	0.190353	0.185166	0.176149	0.148728
-8.64643e-17	0.0580765	0.122202	0.181628	0.228007	0.24746	0.267715	0.27549	0.271652	0.266182	0.261711	0.243965	0.236769	0.224686	0.216314	0.210536	0.19969	0.183516	0.175427	0.164573	0.155464	0.144594	0.127585	0.116638
-8.64643e-17	0.0619129	0.114367	0.161112	0.194226	0.228642	0.252394	0.252024	0.25956	0.249054	0.236548	0.241965	0.233086	0.215775	0.196113	0.182746	0.163877	0.149424	0.141441	0.128514	0.115116	0.10695	0.102879	0.0942874
-8.64643e-17	0.0637491	0.122532	0.166283	0.202126	0.22634	0.248102	0.24886	0.248702	0.241163	0.24533	0.244652	0.233388	0.221417	0.203793	0.188503	0.171827	0.154969	0.14285	0.135102	0.125069	0.111135	0.0928399	0.0836242
-8.64643e-17	0.0585222	0.116585	0.137822	0.161421	0.184594	0.199265	0.215184	0.217328	0.224509	0.230467	0.220148	0.213923	0.194586	0.171035	0.165107	0.156794	0.149973	0.139848	0.131068	0.118009	0.109806	0.0989078	0.0856555
-8.64643e-17	0.0616309	0.119705	0.155895	0.185799	0.208418	0.219112	0.227313	0.2348	0.231654	0.225601	0.216732	0.208674	0.202258	0.199818	0.188461	0.177317	0.167701	0.157449	0.143185	0.122363	0.109498	0.0972855	0.0862424
-8.64643e-17	0.0639691	0.128486	0.178502	0.224068	0.240588	0.250566	0.257175	0.264376	0.252488	0.248826	0.244972	0.235394	0.22254	0.218611	0.206716	0.192108	0.178833	0.158788	0.144238	0.122699	0.111383	0.104989	0.0955842
-8.64643e-17	0.0690519	0.134012	0.176259	0.209979	0.241054	0.255973	0.256868	0.252008	0.239183	0.240973	0.239994	0.223348	0.20206	0.188259	0.174748	0.159695	0.145143	0.133865	0.119238	0.110438	0.100947	0.0952293	0.0809394
-8.64643e-17	0.0696509	0.137574	0.182324	0.214675	0.229345	0.233906	0.244274	0.246783	0.237866	0.227236	0.222129	0.213919	0.195184	0.181161	0.166157	0.153977	0.134369	0.117034	0.102226	0.0926031	0.0862153	0.0832073	0.0723103
-8.64643e-17	0.0672375	0.138864	0.175307	0.196646	0.213577	0.223484	0.226348	0.228032	0.224038	0.205441	0.180677	0.163144	0.157305	0.145267	0.134367	0.132327	0.126806	0.112992	0.0987469	0.0912858	0.0838186	0.0749775	0.0642232
-8.64643e-17	0.0730711	0.134531	0.16977	0.203726	0.227367	0.233726	0.231814	0.229712	0.227765	0.215165	0.195365	0.179896	0.172266	0.157725	0.143817	0.132349	0.12297	0.117949	0.103723	0.0952099	0.0869705	0.0793704	0.0682327
-8.64643e-17	0.0794223	0.144627	0.173581	0.187763	0.202316	0.211354	0.214484	0.221938	0.207004	0.196904	0.183043	0.163871	0.150614	0.140955	0.118963	0.106237	0.0947947	0.0835352	0.07485	0.0678211	0.0583951	0.0536933	0.0491201
-8.64643e-17	0.0771704	0.141551	0.17174	0.195836	0.205787	0.210469	0.210991	0.2115	0.204252	0.194866	0.183667	0.164612	0.140066	0.128767	0.109415	0.0979291	0.0889721	0.075658	0.0657175	0.0574276	0.0499856	0.0426236	0.0383414
-8.64643e-17	0.0765116	0.131697	0.157889	0.182432	0.199373	0.209386	0.212448	0.206748	0.197951	0.187026	0.172926	0.163202	0.15691	0.147441	0.143276	0.130968	0.118817	0.1077	0.0971309	0.0852918	0.0728479	0.0645978	0.0547268
-8.64643e-17	0.0791911	0.138346	0.169539	0.193402	0.204851	0.214727	0.206596	0.19439	0.193111	0.181605	0.169668	0.157258	0.144848	0.134254	0.122081	0.111342	0.103384	0.0970625	0.0884341	0.0810158	0.0738848	0.068495	0.0570346
-8.64643e-17	0.0734585	0.131038	0.153422	0.167795	0.182092	0.188343	0.186134	0.181073	0.170812	0.159613	0.156163	0.141266	0.129752	0.117341	0.103163	0.0955163	0.089713	0.0789365	0.073193	0.0667494	0.0613424	0.0573919	0.0511839
-8.64643e-17	0.0780828	0.120734	0.146067	0.16306	0.177193	0.179887	0.170555	0.165133	0.160162	0.155821	0.153415	0.145235	0.132772	0.127072	0.113745	0.103099	0.0941025	0.0862393	0.0808266	0.076504	0.0714006	0.063954	0.0608691
-8.64643e-17	0.0774886	0.130202	0.156825	0.171819	0.180713	0.183952	0.184427	0.186657	0.182221	0.176699	0.169646	0.159756	0.139981	0.128038	0.115933	0.105169	0.0949347	0.0881501	0.0837511	0.0815634	0.077283	0.0723287	0.0675294
-8.64643e-17	0.0776059	0.122588	0.157318	0.181222	0.190445	0.192284	0.181136	0.175024	0.168867	0.161071	0.151064	0.140689	0.127463	0.105707	0.0944117	0.0839599	0.0747957	0.0693944	0.0631489	0.0555775	0.0488367	0.0428536	0.0389459
-8.64643e-17	0.0777391	0.129076	0.146863	0.165204	0.176087	0.183108	0.185366	0.174782	0.168984	0.161779	0.155356	0.142223	0.136183	0.126092	0.115016	0.102585	0.0930285	0.0798291	0.0724554	0.0644586	0.0546914	0.0477655	0.0440638
-8.64643e-17	0.0700606	0.116154	0.139101	0.147989	0.148834	0.149084	0.149586	0.139675	0.133606	0.12914	0.122963	0.110984	0.104848	0.0993377	0.0919865	0.0846277	0.0772622	0.0729891	0.0644239	0.0571137	0.0482065	0.0422918	0.0349949
-8.64643e-17	0.0662661	0.106607	0.126467	0.12781	0.131941	0.127103	0.132433	0.126802	0.122417	0.121568	0.118105	0.114089	0.10701	0.102022	0.0901637	0.0799837	0.0703764	0.063444	0.0558535	0.0469576	0.0404043	0.0364219	0.0328222
-8.64643e-17	0.0664159	0.0993309	0.119261	0.131165	0.132051	0.135961	0.136329	0.13594	0.130406	0.116706	0.108847	0.0981928	0.0884175	0.0817297	0.0756837	0.0708461	0.0661919	0.0599874	0.0541688	0.0472499	0.0402796	0.0338212	0.0271924
-8.64643e-17	0.0658534	0.104762	0.125804	0.132611	0.130454	0.131164	0.122252	0.114723	0.108723	0.104189	0.100711	0.0969334	0.0929299	0.0876065	0.080376	0.074835	0.0696247	0.0642446	0.0572345	0.0505989	0.0441955	0.0385522	0.0340617
-8.64643e-17	0.0626456	0.107639	0.136392	0.14713	0.140218	0.131333	0.126147	0.115946	0.111773	0.103193	0.0998741	0.0907321	0.0825122	0.075402	0.0699913	0.0649423	0.0600467	0.0543721	0.0490386	0.0441948	0.0392824	0.0364254	0.0333531
-8.64643e-17	0.0634913	0.092169	0.107046	0.113224	0.124777	0.133376	0.134884	0.125122	0.112906	0.105556	0.0992099	0.0947061	0.0885957	0.0808595	0.0714695	0.0614037	0.0527129	0.0460534	0.0413366	0.0370912	0.0332738	0.029844	0.0272667
-8.64643e-17	0.0640533	0.101963	0.118957	0.130376	0.132898	0.132533	0.128816	0.12716	0.12023	0.109142	0.0996608	0.0915518	0.0840742	0.0776765	0.0723117	0.0666014	0.0582078	0.0527711	0.0478212	0.0432834	0.0391354	0.0353532	0.0323831
-8.64643e-17	0.0649859	0.102613	0.114629	0.122949	0.122071	0.120515	0.118281	0.116745	0.111772	0.105335	0.097791	0.0919327	0.0856029	0.0811935	0.0753209	0.0696658	0.0642718	0.0591664	0.0538865	0.0495014	0.044612	0.0409347	0.0375444
-8.64643e-17	0.0669521	0.101972	0.108669	0.119646	0.125524	0.127453	0.125983	0.121618	0.116677	0.109707	0.103473	0.0961037	0.090075	0.0836219	0.0798097	0.0741289	0.0689447	0.0631886	0.0588044	0.0545503	0.0504368	0.0467594	0.0431314
-8.64643e-17	0.0686057	0.105442	0.110483	0.119561	0.119573	0.121069	0.11454	0.11171	0.103983	0.0981959	0.0898879	0.0842644	0.0788457	0.0724385	0.0675103	0.0617766	0.0562167	0.0520611	0.0465522	0.042256	0.0371381	0.0326327	0.0286691
-8.64643e-17	0.0645833	0.0977104	0.114591	0.118599	0.114527	0.112579	0.107352	0.1072	0.102905	0.0968069	0.0910774	0.081407	0.0738883	0.0672184	0.0607867	0.0542741	0.0481783	0.0426957	0.0377834	0.0336438	0.0303057	0.0272908	0.0245711
-8.64643e-17	0.068845	0.0980016	0.11789	0.122608	0.125398	0.124434	0.125578	0.122605	0.111998	0.102523	0.0947654	0.0873309	0.080093	0.0731722	0.0667986	0.0594465	0.053157	0.0471358	0.0417522	0.0376067	0.0338707	0.0301464	0.0273807
-8.64643e-17	0.064703	0.087232	0.110914	0.119752	0.117188	0.112336	0.102788	0.0925806	0.0857495	0.0789558	0.07323	0.0674731	0.0628587	0.0566239	0.0511184	0.046226	0.0420968	0.0382291	0.034344	0.0305934	0.027758	0.0245426	0.0208645
-8.64643e-17	0.0695642	0.104844	0.122841	0.13447	0.132984	0.127546	0.121492	0.113889	0.109504	0.10156	0.0935439	0.0857466	0.0783049	0.0712992	0.0647698	0.0587306	0.0526224	0.0458938	0.0431874	0.037766	0.032996	0.0288072	0.0251348
-8.64643e-17	0.0666181	0.104164	0.121579	0.127183	0.127196	0.120899	0.118239	0.107456	0.0953562	0.0824762	0.0732186	0.0637565	0.0559526	0.0498138	0.0432378	0.0387113	0.0345787	0.0300251	0.0259813	0.0227332	0.0199114	0.0176937	0.0155639
-8.64643e-17	0.0758124	0.0996665	0.11559	0.114041	0.107231	0.100566	0.0891092	0.0856617	0.0812654	0.0765209	0.0683048	0.0600191	0.0516311	0.0442691	0.0381803	0.0329493	0.0287136	0.0248318	0.0213336	0.0183213	0.0164501	0.0147058	0.0127027
-8.64643e-17	0.0765223	0.113312	0.131572	0.136841	0.129514	0.130458	0.126193	0.113828	0.101199	0.0894265	0.0784025	0.0685342	0.0593595	0.0522873	0.0454672	0.0391091	0.0333902	0.0281063	0.0243293	0.0221725	0.0199485	0.017632	0.0156055
-8.64643e-17	0.0760933	0.10194	0.124075	0.129086	0.133129	0.12959	0.120974	0.111554	0.100078	0.0916079	0.0770767	0.0675674	0.0589896	0.0513368	0.0445646	0.0386113	0.0334046	0.0287037	0.0250843	0.0219381	0.0195945	0.0171857	0.0146177
-8.64643e-17	0.0648741	0.093167	0.103168	0.106951	0.107287	0.100057	0.0941505	0.0873436	0.0802073	0.0745507	0.0658952	0.0580749	0.0532016	0.0474134	0.0421174	0.0373128	0.0322132	0.0276651	0.0237454	0.0205908	0.0179625	0.0156576	0.0136399
-8.64643e-17	0.0725884	0.0989789	0.103997	0.10871	0.114605	0.103458	0.0926441	0.0832982	0.0763988	0.0697386	0.0640311	0.0576007	0.0498317	0.0396644	0.0335072	0.02887	0.025493	0.0228611	0.0200306	0.017065	0.0145375	0.0125411	0.010939
-8.64643e-17	0.0705205	0.0980962	0.107009	0.107605	0.103739	0.101963	0.0974972	0.0888157	0.0771194	0.0690346	0.061729	0.0528818	0.0419418	0.0349266	0.0306528	0.0270668	0.022972	0.0190069	0.0157241	0.0130076	0.0116075	0.0105301	0.00962664
-8.64643e-17	0.0762002	0.104032	0.105541	0.117261	0.110163	0.109521	0.105777	0.0950633	0.0805091	0.0661706	0.0553817	0.0453009	0.0383817	0.034	0.0301415	0.0250442	0.0212613	0.0181239	0.0165082	0.0140363	0.0113951	0.00922794	0.00747026
-8.64643e-17	0.0768785	0.116434	0.131668	0.129813	0.128903	0.119598	0.106627	0.0926028	0.080509	0.0662024	0.056475	0.0479337	0.0423065	0.0364215	0.0307789	0.0268034	0.0234892	0.0204043	0.0172392	0.0142639	0.0117619	0.009584	0.00774669
-8.64643e-17	0.0726125	0.108957	0.126326	0.128262	0.123846	0.117989	0.103105	0.0869287	0.07353	0.0615268	0.0526987	0.041132	0.0338273	0.0277215	0.0231372	0.018863	0.015032	0.0131504	0.0117099	0.00998397	0.00807621	0.00652898	0.00527551
-8.64643e-17	0.0731424	0.131201	0.141652	0.141089	0.128508	0.114651	0.102545	0.0894057	0.0809849	0.0680561	0.0576245	0.0468381	0.036126	0.0294042	0.0239333	0.0198752	0.0165669	0.0139199	0.0115453	0.00926939	0.00717573	0.00588152	0.0046964
-8.64643e-17	0.081152	0.136336	0.14793	0.142254	0.128584	0.118137	0.101963	0.0846121	0.0695639	0.0578533	0.0509853	0.0461149	0.0387603	0.033823	0.0257755	0.0236657	0.0216959	0.018526	0.014281	0.0111246	0.00899121	0.00780153	0.00683776
-8.64643e-17	0.0757023	0.113769	0.119027	0.12499	0.115081	0.110493	0.101476	0.0895678	0.0818119	0.0666301	0.050327	0.0441402	0.0371646	0.031137	0.0273235	0.0212344	0.0206886	0.0181235	0.0149859	0.0130754	0.0108137	0.00878869	0.00630922
-8.64643e-17	0.0798676	0.117999	0.149561	0.154423	0.141121	0.134391	0.128763	0.119155	0.0998197	0.0833503	0.0635179	0.053729	0.0464561	0.0371823	0.0302018	0.024343	0.0191825	0.0158629	0.0132854	0.0115255	0.00941655	0.00767291	0.0060689
-8.64643e-17	0.08791	0.139796	0.162024	0.162788	0.154435	0.146915	0.131043	0.113413	0.101503	0.0937764	0.0863362	0.0742594	0.0556537	0.0466323	0.0389651	0.0324888	0.0270452	0.0223711	0.0200815	0.0175081	0.0148592	0.0132218	0.0113974
-8.64643e-17	0.0818043	0.135655	0.153095	0.15616	0.153418	0.149154	0.1343	0.121282	0.108407	0.0926969	0.0789557	0.0670756	0.057963	0.0459314	0.0403351	0.037346	0.034624	0.0311417	0.0263764	0.022324	0.0183239	0.0149249	0.0122991
-8.64643e-17	0.0925106	0.143614	0.164207	0.17556	0.169984	0.157623	0.141806	0.124252	0.108567	0.0941217	0.0812752	0.0721176	0.0624681	0.0547919	0.047608	0.0421089	0.0371777	0.0327757	0.0285572	0.0246856	0.020517	0.0173618	0.0159701
-8.64643e-17	0.0938879	0.139355	0.153899	0.166089	0.161793	0.152189	0.147485	0.134962	0.117964	0.107499	0.0957731	0.0810455	0.068048	0.0557146	0.0450511	0.0380778	0.033322	0.0291497	0.0260475	0.022294	0.0194941	0.0167963	0.0146984
-8.64643e-17	0.0911426	0.148332	0.157452	0.15736	0.154841	0.149004	0.146358	0.138985	0.124902	0.112508	0.0942435	0.0835337	0.0727823	0.060126	0.0507357	0.0451929	0.0395702	0.0348921	0.0293634	0.0249812	0.0216957	0.0189787	0.0159115
-8.64643e-17	0.0918585	0.138297	0.164072	0.170086	0.16814	0.163345	0.155869	0.144176	0.135283	0.125912	0.112185	0.0956379	0.083301	0.0746055	0.0654063	0.0563019	0.0474249	0.0398727	0.0353981	0.030408	0.0259741	0.0223897	0.0191652
-8.64643e-17	0.086175	0.136155	0.160143	0.166287	0.169699	0.157369	0.139254	0.123592	0.112676	0.101735	0.0923895	0.0838834	0.0759387	0.0680169	0.0606344	0.0550423	0.0498872	0.0432426	0.0383753	0.0327949	0.0289271	0.0257631	0.0229332
-8.64643e-17	0.0810255	0.129329	0.151892	0.161102	0.159303	0.14541	0.128588	0.114446	0.101601	0.0921774	0.0805435	0.0741743	0.0688185	0.0634941	0.0573908	0.0506247	0.0475856	0.0417738	0.0358274	0.0301702	0.0254147	0.0214177	0.0184984
-8.64643e-17	0.0809876	0.119181	0.134066	0.135487	0.129128	0.124674	0.1134	0.106302	0.0960014	0.0875706	0.074509	0.0674037	0.06242	0.0576201	0.0520644	0.0453338	0.0423053	0.0390373	0.0358536	0.0332359	0.0299179	0.0262653	0.0232014
-8.64643e-17	0.078943	0.113336	0.136645	0.146851	0.140642	0.138802	0.132692	0.128817	0.124894	0.108869	0.097535	0.0874228	0.0748845	0.0657315	0.0585866	0.0515104	0.0445578	0.0389297	0.0357189	0.0311765	0.0272211	0.0240013	0.0221303
-8.64643e-17	0.0819179	0.116048	0.128654	0.129867	0.132242	0.129656	0.12435	0.123218	0.111033	0.0986542	0.0872712	0.0759517	0.0639873	0.0561081	0.0498693	0.0446392	0.0390511	0.0339938	0.0296038	0.0257912	0.0224787	0.0195995	0.0167597
-8.64643e-17	0.089197	0.127958	0.146274	0.146028	0.13953	0.131141	0.120969	0.11204	0.107075	0.101918	0.0920212	0.0831417	0.0746229	0.0641289	0.0583162	0.0549608	0.0517445	0.0483226	0.0444941	0.0404786	0.0356709	0.0314573	0.0277613
-8.64643e-17	0.0863239	0.122199	0.140217	0.145709	0.132123	0.130817	0.126548	0.115848	0.102217	0.090651	0.0816516	0.0740322	0.0654415	0.0569988	0.0495217	0.0429786	0.0378193	0.0355613	0.0317369	0.0286005	0.0256606	0.0228833	0.0202491
-8.64643e-17	0.0804886	0.1125	0.127244	0.125938	0.122898	0.114822	0.106209	0.0959168	0.0847079	0.075675	0.0657671	0.0574268	0.050315	0.0442141	0.0391012	0.0346488	0.0306044	0.0270696	0.0245492	0.0219502	0.0198247	0.0171981	0.0148422
-8.64643e-17	0.0842033	0.116067	0.122868	0.119796	0.118658	0.109243	0.0965934	0.0827151	0.0731962	0.065492	0.0567719	0.0495932	0.0439702	0.0386833	0.0329969	0.0296959	0.0253387	0.0214733	0.0181999	0.0154275	0.0134661	0.0114263	0.00969721
-8.64643e-17	0.091755	0.121292	0.132461	0.133121	0.116818	0.103161	0.0980376	0.0871358	0.0757276	0.0670645	0.057971	0.04996	0.0429565	0.0368684	0.0315986	0.0274904	0.0245128	0.0213165	0.0174772	0.0146754	0.0128008	0.0113609	0.00971642
-8.64643e-17	0.078251	0.102246	0.101069	0.0978904	0.100148	0.0937603	0.0774376	0.0662496	0.057303	0.0514469	0.0451647	0.0397498	0.0336602	0.0290129	0.0238678	0.0209766	0.0182899	0.0157972	0.0134727	0.0115328	0.0108817	0.009262	0.00787201
-8.64643e-17	0.0881848	0.126581	0.144299	0.138819	0.124607	0.112179	0.0976028	0.0854288	0.0807089	0.070189	0.0576092	0.0510285	0.0447232	0.0385277	0.0331302	0.0278099	0.022839	0.0187396	0.0155031	0.0128471	0.0106429	0.00881482	0.00779088
-8.64643e-17	0.100693	0.142209	0.16046	0.150771	0.137354	0.123079	0.109525	0.0961312	0.0826689	0.0709514	0.0640352	0.0540503	0.0476745	0.0398005	0.0346964	0.0293907	0.0246882	0.0207358	0.0170394	0.014372	0.0129916	0.0110089	0.00957909
-8.64643e-17	0.106325	0.144364	0.152206	0.156064	0.146083	0.133255	0.114351	0.0940138	0.0804074	0.0681827	0.0563597	0.0499075	0.0405949	0.0373187	0.0330561	0.0284944	0.0238247	0.0215837	0.0189412	0.016002	0.0135174	0.0114176	0.0099698
-8.64643e-17	0.105006	0.144818	0.143309	0.138667	0.131701	0.115093	0.099952	0.0934678	0.0763432	0.0689622	0.061833	0.0529117	0.0459447	0.038705	0.0340087	0.0291997	0.0247305	0.0218776	0.0193692	0.0171638	0.0148531	0.0126967	0.01084
-8.64643e-17	0.10817	0.153497	0.166864	0.159667	0.143935	0.128486	0.11114	0.0969638	0.0828316	0.0753006	0.0661566	0.0556456	0.0478085	0.0422138	0.0381776	0.0331228	0.0278002	0.024876	0.0212807	0.0181749	0.0158468	0.0150614	0.0133371
-8.64643e-17	0.1124	0.150691	0.163811	0.151646	0.140055	0.125867	0.108049	0.0893493	0.0771126	0.0707209	0.0633564	0.054544	0.0477635	0.0415836	0.0357591	0.0307402	0.0263601	0.0221022	0.0189061	0.0165614	0.0151021	0.0127295	0.0108765
-8.64643e-17	0.104079	0.150837	0.150129	0.153319	0.145415	0.12588	0.112593	0.101825	0.0885091	0.0732656	0.0634508	0.0584997	0.0545533	0.0469216	0.0431967	0.0387515	0.032549	0.0273344	0.023559	0.0234268	0.0228561	0.0203122	0.0181109
-8.64643e-17	0.10456	0.152977	0.160701	0.153952	0.144323	0.131283	0.115153	0.101612	0.0895269	0.0795863	0.0728137	0.0704907	0.0659735	0.0634437	0.0592432	0.0527514	0.0463603	0.040728	0.0353298	0.0303707	0.0261109	0.0224515	0.0195193
-8.64643e-17	0.110088	0.139571	0.146003	0.141242	0.145586	0.128237	0.108637	0.0953918	0.086296	0.0775664	0.0731517	0.065698	0.0575474	0.0487564	0.0426346	0.038693	0.0364964	0.0334141	0.029244	0.0258256	0.024455	0.0231873	0.0213003
-8.64643e-17	0.106625	0.140098	0.140931	0.13681	0.123293	0.121228	0.111511	0.102615	0.0876108	0.0752487	0.0663488	0.057125	0.0495725	0.0450968	0.0398385	0.033381	0.0304291	0.0265581	0.0230334	0.0198453	0.0177419	0.0161946	0.0142066
-8.64643e-17	0.106225	0.132386	0.143636	0.141177	0.131202	0.129379	0.107813	0.0938537	0.0855489	0.0747005	0.0702917	0.0637314	0.0526834	0.0449888	0.0406038	0.0365686	0.0327998	0.0285026	0.0244268	0.0212011	0.0191861	0.0174165	0.0151958
-8.64643e-17	0.103695	0.135447	0.141777	0.137277	0.126958	0.119764	0.110008	0.099035	0.0872577	0.0734346	0.0604924	0.0503074	0.041668	0.0355422	0.0302773	0.0250365	0.0217731	0.0183572	0.0156286	0.0160585	0.0146262	0.0126713	0.0109776
-8.64643e-17	0.0990723	0.127205	0.125018	0.110646	0.102582	0.102247	0.0884043	0.076386	0.0626902	0.0532763	0.0450739	0.0403408	0.0343676	0.028306	0.0237281	0.0197519	0.0162892	0.014393	0.0124711	0.0105181	0.00875534	0.00729021	0.00607227
-8.64643e-17	0.0876935	0.109275	0.109107	0.101073	0.0940841	0.0839802	0.0740873	0.0647647	0.0544081	0.0447984	0.0372303	0.0315716	0.0261572	0.0213734	0.0180917	0.0150757	0.0121233	0.0103303	0.00835733	0.00702213	0.00577685	0.0046672	0.00428447
