# Supplementary material for: Research on the dynamic spillover of stock markets under COVID-19—Taking the stock markets of China, Japan, and South Korea as an example
Source: Front Public Health. 2022 Nov 11;10:1008348. doi: 10.3389/fpubh.2022.1008348 (PMC9691647; doi:10.3389/fpubh.2022.1008348)
Supplement: Supplementary file 3 [file Data_Sheet_1.ZIP › CHN_KR_1.xls]

## Sheet: Sheet4
0	0	0	0	0	0	0	0	0	0	0	0	0	0	0	0	0	0	0	0	0	0	0	0
0	0	0	0	0	0	0	0	0	0	0	0	0	0	0	0	0	0	0	0	0	0	0	0
6.16209e-16	0.113433	0.144187	0.153923	0.147033	0.132763	0.120442	0.112915	0.0977707	0.0840655	0.0745456	0.0650087	0.0568785	0.0473532	0.0413502	0.0360174	0.0311591	0.0265557	0.0238986	0.0214172	0.0181782	0.0160115	0.0141365	0.0124195
6.16209e-16	0.110536	0.143433	0.156031	0.149277	0.138102	0.127757	0.113637	0.097917	0.085631	0.0718027	0.0597615	0.0549666	0.0486093	0.0438286	0.0389283	0.0339562	0.0279404	0.0243258	0.0211952	0.0182633	0.0151123	0.013593	0.0122472
6.16209e-16	0.112798	0.145571	0.157634	0.151884	0.137847	0.122897	0.114141	0.0937037	0.081768	0.0773881	0.0667256	0.0566726	0.0498325	0.043548	0.0394167	0.0339708	0.0285075	0.0243793	0.0203421	0.0181513	0.0158099	0.0135307	0.0121651
6.16209e-16	0.11193	0.150495	0.163611	0.156987	0.14587	0.125218	0.10998	0.0924363	0.0812226	0.072463	0.0633373	0.0564926	0.0492915	0.0450703	0.0387706	0.0325078	0.028315	0.0237907	0.0204549	0.0171626	0.0149501	0.0134756	0.0115178
6.16209e-16	0.11272	0.144504	0.157734	0.156333	0.146751	0.129423	0.115301	0.101099	0.087309	0.0749188	0.0646174	0.057184	0.0514169	0.0425726	0.0389343	0.0342049	0.0286523	0.0253288	0.0224008	0.0196571	0.0170768	0.0148609	0.0129282
6.16209e-16	0.111121	0.141031	0.158054	0.153761	0.137661	0.12725	0.112715	0.0969285	0.0834629	0.0725815	0.0661259	0.0575755	0.0515264	0.0439018	0.0354704	0.0311397	0.0280965	0.0240749	0.0210124	0.0175418	0.0153472	0.0134358	0.0121219
6.16209e-16	0.111117	0.141072	0.147716	0.150745	0.140476	0.125181	0.108272	0.0934727	0.083753	0.0743655	0.0661248	0.0586259	0.0518372	0.043626	0.0394515	0.0356865	0.03035	0.0273248	0.0229221	0.0192671	0.0171237	0.0152205	0.0135304
6.16209e-16	0.107796	0.143932	0.157537	0.154254	0.143382	0.132375	0.114357	0.0946953	0.0821456	0.0717994	0.0649017	0.0581006	0.051393	0.0468464	0.0415505	0.0355564	0.0309636	0.0278333	0.0235891	0.0204042	0.0181811	0.0159735	0.0141388
6.16209e-16	0.108352	0.145408	0.161654	0.156649	0.143062	0.128585	0.110319	0.0987246	0.0867146	0.0766742	0.0686687	0.0570892	0.048333	0.043046	0.0364226	0.0322935	0.028973	0.0260224	0.022421	0.0196085	0.0173852	0.0154089	0.013648
6.16209e-16	0.108214	0.140025	0.157009	0.151915	0.148214	0.139494	0.124054	0.109895	0.0953152	0.0781432	0.0693504	0.0614754	0.0519826	0.0456554	0.0388372	0.0357523	0.030285	0.0272731	0.0245708	0.0221454	0.0196112	0.0159985	0.0127968
6.16209e-16	0.10989	0.152286	0.165666	0.165877	0.15423	0.14053	0.125345	0.113563	0.0998608	0.08294	0.0720329	0.064262	0.0589235	0.0511594	0.0447211	0.03701	0.0321888	0.0256347	0.0220282	0.0190796	0.0169372	0.0150443	0.0130515
6.16209e-16	0.109254	0.151299	0.167108	0.160952	0.154099	0.142837	0.129772	0.114045	0.10337	0.0912865	0.0778305	0.0687716	0.0589382	0.052203	0.0476507	0.04328	0.0373248	0.0300088	0.0261177	0.0238151	0.021718	0.0198083	0.0173965
6.16209e-16	0.108768	0.145471	0.168608	0.164673	0.154034	0.146005	0.133065	0.120399	0.108283	0.0970992	0.0868638	0.0779035	0.0649192	0.0567574	0.0487845	0.0418706	0.0375254	0.0335589	0.0300315	0.0272365	0.0251323	0.0218154	0.0194372
6.16209e-16	0.109049	0.1447	0.16848	0.166829	0.155459	0.145444	0.135946	0.125591	0.112653	0.10044	0.0916884	0.0810303	0.0708392	0.0592052	0.050219	0.0412621	0.0361975	0.0321372	0.0305261	0.0285962	0.0258262	0.023404	0.0211323
6.16209e-16	0.108284	0.148375	0.167921	0.169971	0.158613	0.152693	0.146194	0.131614	0.117296	0.103167	0.0890556	0.0790366	0.0690535	0.0597418	0.0523362	0.0433018	0.0390483	0.0354082	0.0323328	0.0293213	0.0258943	0.0222589	0.0195238
6.16209e-16	0.109118	0.149701	0.178177	0.17766	0.162862	0.147319	0.133484	0.121462	0.115128	0.0997258	0.0909815	0.0807807	0.0695735	0.0593659	0.0508601	0.0442925	0.0389866	0.035148	0.0315645	0.0290779	0.0250408	0.0222863	0.0200429
6.16209e-16	0.108205	0.144639	0.166224	0.172195	0.161842	0.142364	0.133265	0.118506	0.110191	0.0987357	0.086163	0.0792922	0.0651229	0.0589132	0.0515562	0.0466479	0.0432724	0.0401708	0.036614	0.0321453	0.0293445	0.0261606	0.0232262
6.16209e-16	0.102712	0.141281	0.163439	0.164295	0.155236	0.145467	0.133413	0.119368	0.115909	0.105302	0.0930922	0.0805633	0.0698476	0.0629866	0.0584116	0.053837	0.04962	0.0451842	0.0414143	0.0372973	0.0330262	0.0284295	0.0254663
6.16209e-16	0.103463	0.143003	0.163695	0.163823	0.158029	0.145768	0.130129	0.117151	0.111645	0.0991198	0.0905973	0.0837331	0.073044	0.0671268	0.0606335	0.0533928	0.0491595	0.0455821	0.0415623	0.0373488	0.0322735	0.0289236	0.0259917
6.16209e-16	0.106603	0.142076	0.161867	0.161702	0.153286	0.14026	0.133139	0.124786	0.112019	0.101143	0.0899295	0.0773678	0.0645761	0.0595953	0.0566534	0.0517594	0.0450954	0.0403161	0.0367966	0.0344287	0.0323177	0.0299993	0.0269474
6.16209e-16	0.105123	0.139314	0.159843	0.161154	0.154456	0.141806	0.131911	0.120923	0.106782	0.10005	0.0894529	0.0801581	0.0704643	0.0634735	0.0569952	0.0501686	0.0442041	0.0393894	0.0373904	0.0354422	0.0319197	0.0292602	0.0272978
6.16209e-16	0.106354	0.141642	0.163679	0.166373	0.160673	0.14301	0.134753	0.126097	0.116652	0.102333	0.0870455	0.0714459	0.0651687	0.0604005	0.0547025	0.0512598	0.0480183	0.0441499	0.0398338	0.0367336	0.0323464	0.0293568	0.0267765
6.16209e-16	0.104778	0.14224	0.154001	0.157534	0.146834	0.131949	0.117742	0.114043	0.106509	0.0907841	0.0764004	0.0735379	0.0669374	0.0627009	0.0563498	0.0514982	0.0470695	0.043583	0.0405367	0.0374946	0.0347761	0.0318589	0.0284188
6.16209e-16	0.103448	0.13668	0.154163	0.152615	0.141297	0.131325	0.116245	0.109122	0.101185	0.092926	0.0872625	0.0818837	0.0725241	0.0656285	0.0592284	0.054789	0.0502719	0.0458093	0.041785	0.0379649	0.0350517	0.0321057	0.0303422
6.16209e-16	0.106332	0.135079	0.146132	0.149086	0.141335	0.133015	0.120937	0.106448	0.0992621	0.0909167	0.0828695	0.0767873	0.0696985	0.0628239	0.0573187	0.0518814	0.047658	0.0441246	0.0397101	0.0357126	0.0330668	0.0315827	0.0292912
6.16209e-16	0.105227	0.140711	0.156826	0.15617	0.148976	0.139321	0.131533	0.120412	0.110922	0.101244	0.08928	0.0786518	0.0720078	0.068439	0.0636769	0.0587679	0.0548366	0.0513853	0.0469077	0.0421453	0.0391537	0.0368634	0.0339979
6.16209e-16	0.103122	0.133943	0.157533	0.157405	0.154988	0.147392	0.134054	0.123127	0.110241	0.102103	0.0966268	0.0871132	0.0810529	0.0758662	0.0690788	0.064652	0.0591036	0.0534906	0.0489301	0.0448596	0.0420406	0.0399278	0.0381444
6.16209e-16	0.102572	0.130729	0.155648	0.15448	0.143658	0.135391	0.125737	0.117324	0.108287	0.103971	0.0935711	0.0872111	0.0793296	0.0721931	0.0697367	0.0664048	0.0629783	0.0589123	0.0553839	0.0504137	0.0464316	0.043387	0.0414002
6.16209e-16	0.107508	0.14002	0.155333	0.157113	0.15186	0.137475	0.131733	0.120996	0.109275	0.101067	0.0896795	0.0839581	0.0755634	0.0678762	0.0579119	0.0534916	0.0490442	0.0464597	0.0449937	0.0435839	0.0412877	0.0380805	0.0353967
6.16209e-16	0.107816	0.140753	0.157322	0.156922	0.146641	0.135803	0.125723	0.116277	0.107376	0.0991144	0.0870663	0.0804044	0.0732071	0.0647925	0.0581859	0.0547436	0.0520421	0.0483628	0.0434648	0.0382142	0.0355002	0.0333505	0.0315738
6.16209e-16	0.106108	0.133621	0.151933	0.14927	0.140365	0.135017	0.125895	0.117773	0.109668	0.100173	0.0848402	0.0736245	0.0673981	0.0628494	0.0586344	0.0540154	0.0497617	0.0457375	0.0409758	0.0380433	0.03576	0.0330539	0.0311429
6.16209e-16	0.110115	0.141471	0.152084	0.149444	0.141596	0.129559	0.123306	0.112905	0.102291	0.0920598	0.0804805	0.0720618	0.0641451	0.057977	0.0521635	0.0472036	0.0424261	0.0391743	0.0366663	0.0339533	0.0306306	0.0279758	0.0255735
6.16209e-16	0.109071	0.13903	0.15021	0.148831	0.138944	0.130748	0.116241	0.109854	0.100012	0.0894278	0.080545	0.0732604	0.0673135	0.0629915	0.0568936	0.0532111	0.0496408	0.0463195	0.0423434	0.0386813	0.0345727	0.0311847	0.0285803
6.16209e-16	0.108695	0.1387	0.149501	0.146234	0.133439	0.122086	0.11195	0.10231	0.0928349	0.0862455	0.0809688	0.0719809	0.0644137	0.0585134	0.053671	0.0484475	0.0443913	0.0421505	0.0392803	0.036583	0.0340764	0.031404	0.0288961
6.16209e-16	0.108883	0.139182	0.149137	0.148263	0.134385	0.125363	0.114046	0.101629	0.090612	0.0857594	0.0766029	0.0678261	0.0593152	0.0557451	0.0519286	0.0476921	0.0434611	0.0395073	0.0362976	0.0340311	0.0309357	0.0284846	0.0263292
6.16209e-16	0.110528	0.141178	0.144898	0.139596	0.135752	0.12566	0.110259	0.100871	0.0919559	0.0846473	0.0720851	0.0621593	0.0543722	0.0486452	0.0450926	0.0403493	0.0358404	0.0318481	0.0290549	0.0264927	0.0240098	0.0223122	0.0209349
6.16209e-16	0.109458	0.141067	0.149271	0.136832	0.128731	0.117836	0.109423	0.096603	0.0833791	0.0720813	0.062279	0.0546809	0.0472535	0.0413876	0.0358928	0.0312665	0.0283431	0.0256552	0.0228283	0.020739	0.0192071	0.0177933	0.0162961
6.16209e-16	0.108603	0.142466	0.149116	0.136156	0.122735	0.112068	0.100818	0.0859544	0.0745091	0.0651414	0.0561849	0.0461897	0.0407318	0.0363851	0.0321242	0.0291761	0.0267972	0.0237615	0.0209193	0.0188173	0.0171632	0.0157388	0.0144361
6.16209e-16	0.111103	0.142471	0.144727	0.136593	0.126284	0.116817	0.10196	0.0905719	0.0820377	0.0692086	0.0628656	0.0535698	0.0464311	0.0408366	0.0371842	0.0328037	0.02877	0.0260575	0.0232082	0.0209454	0.0196007	0.0183581	0.0172091
6.16209e-16	0.110228	0.143759	0.147821	0.143108	0.129376	0.112717	0.101628	0.0954006	0.0804951	0.073548	0.0627184	0.0509782	0.0426733	0.0395276	0.0358495	0.0340299	0.0316647	0.0286133	0.025335	0.0222102	0.019561	0.0171467	0.0156441
6.16209e-16	0.111091	0.144455	0.147465	0.140671	0.129243	0.117429	0.101055	0.0957644	0.082184	0.070059	0.0570305	0.0496272	0.0418594	0.0365882	0.0334132	0.0299262	0.0264423	0.0228538	0.0201765	0.0179138	0.0165322	0.0154575	0.0135578
6.16209e-16	0.11243	0.141943	0.148356	0.144854	0.131886	0.121481	0.106181	0.0884839	0.0751769	0.065193	0.0553944	0.0478894	0.0402899	0.0348513	0.0301933	0.0268844	0.0240813	0.0214719	0.0184726	0.0162231	0.01469	0.013302	0.0119914
6.16209e-16	0.115102	0.142345	0.150467	0.144491	0.133533	0.120913	0.105941	0.090447	0.0776965	0.0698039	0.0595575	0.0506228	0.0441362	0.0367409	0.0309166	0.0269018	0.0251386	0.0228356	0.0209304	0.0193563	0.017094	0.0146845	0.0130991
6.16209e-16	0.115675	0.146982	0.148223	0.143269	0.132408	0.118319	0.103826	0.0877281	0.0769686	0.0665507	0.0573066	0.0499431	0.0450435	0.0394092	0.0329619	0.0294741	0.0265542	0.0236762	0.0208577	0.0182768	0.0166591	0.0148468	0.0133034
6.16209e-16	0.115698	0.147782	0.148442	0.140856	0.131808	0.114498	0.0953961	0.0815169	0.0693721	0.0634597	0.0579184	0.0508611	0.0450841	0.0383947	0.0338706	0.0314	0.0277064	0.0244602	0.0207772	0.0187791	0.0171343	0.0155131	0.0140446
6.16209e-16	0.114824	0.146777	0.149933	0.1452	0.127933	0.113027	0.0979591	0.0823529	0.0743254	0.0605182	0.0526682	0.0479521	0.0437211	0.0380686	0.0310779	0.0263693	0.022466	0.0201772	0.0182728	0.0165585	0.0148488	0.01317	0.0113504
6.16209e-16	0.116531	0.154037	0.157413	0.145555	0.130948	0.112933	0.0960443	0.0851949	0.0745785	0.0628445	0.0528032	0.0439255	0.037225	0.0322685	0.02643	0.0230577	0.020502	0.018223	0.0163992	0.0141588	0.0127073	0.0113047	0.0101537
6.16209e-16	0.114549	0.145649	0.150257	0.137966	0.125702	0.111667	0.0954495	0.0783302	0.064232	0.0535132	0.0481527	0.0400199	0.0349221	0.0301351	0.0265616	0.0233859	0.0203684	0.0177129	0.0149129	0.0132397	0.0117111	0.0101728	0.00867701
6.16209e-16	0.113862	0.152651	0.158699	0.147175	0.130751	0.114256	0.104059	0.083214	0.0703477	0.0577476	0.0521902	0.0384902	0.0352562	0.0310617	0.0253795	0.0211545	0.0178199	0.0150178	0.0132313	0.0116829	0.0103729	0.00909044	0.00802295
6.16209e-16	0.113909	0.153105	0.153144	0.143635	0.125687	0.110826	0.0995423	0.0835026	0.0674065	0.0563554	0.046417	0.0381982	0.030814	0.0270923	0.023101	0.0198242	0.0170038	0.015106	0.0127609	0.011414	0.00986685	0.00838345	0.00735904
6.16209e-16	0.110152	0.140413	0.14146	0.133792	0.11871	0.09849	0.0814963	0.0696768	0.0582646	0.0498741	0.0421552	0.0353419	0.0289865	0.0243517	0.0203057	0.0171451	0.0145542	0.0129932	0.0111729	0.00950814	0.00844723	0.00685206	0.00624208
6.16209e-16	0.106576	0.139182	0.142756	0.132236	0.117981	0.100525	0.0810382	0.0685405	0.0545959	0.0443608	0.0372918	0.0323502	0.0259391	0.0221396	0.0191817	0.0160188	0.0137053	0.0115789	0.00990944	0.00885083	0.00784632	0.00637537	0.00558384
6.16209e-16	0.109187	0.142913	0.144791	0.133828	0.118566	0.101585	0.0826721	0.0675437	0.0543575	0.0443304	0.0350806	0.0292424	0.0229527	0.0189485	0.0165144	0.0134804	0.0111497	0.00973065	0.00866872	0.00772275	0.0059907	0.00537666	0.00443682
6.16209e-16	0.102223	0.134178	0.137354	0.124344	0.111079	0.0948901	0.0790631	0.0645099	0.0517948	0.0429492	0.034866	0.0287551	0.0243713	0.0199109	0.0169897	0.014918	0.0128014	0.0104753	0.00864144	0.00727635	0.00628018	0.00510457	0.00417877
6.16209e-16	0.101752	0.129617	0.131702	0.119203	0.104857	0.0907652	0.0757956	0.0644326	0.0526734	0.0426292	0.0361988	0.0296566	0.0239716	0.0200389	0.0186679	0.0161645	0.0131732	0.0110525	0.00947779	0.0081803	0.00701865	0.00535685	0.00451689
6.16209e-16	0.104446	0.138317	0.140285	0.132277	0.113561	0.0958483	0.0792158	0.0651138	0.0528257	0.0417722	0.0355089	0.0268244	0.021719	0.018659	0.0162909	0.0142354	0.0122149	0.0103357	0.00895912	0.00783186	0.00658837	0.00550615	0.00453259
6.16209e-16	0.110321	0.141233	0.148828	0.134424	0.114398	0.0995858	0.0786508	0.0611135	0.0477704	0.0398041	0.0335447	0.0291169	0.0242339	0.0213159	0.0179821	0.0146263	0.0120891	0.0112119	0.00926149	0.00784932	0.00644757	0.00534417	0.00453096
6.16209e-16	0.103304	0.137567	0.144281	0.130174	0.108896	0.0922304	0.0728346	0.0608702	0.0494571	0.03907	0.0310475	0.0257844	0.022222	0.019194	0.0167172	0.0139303	0.0121435	0.00985326	0.00794281	0.00696391	0.00601174	0.00517156	0.0038156
6.16209e-16	0.105311	0.137384	0.14239	0.131063	0.111891	0.0981816	0.0779703	0.0607862	0.0443971	0.0355136	0.0313841	0.0266059	0.0231524	0.0184684	0.0153128	0.0134074	0.0115664	0.00996114	0.00876994	0.00731358	0.00608852	0.00499802	0.00397631
6.16209e-16	0.102907	0.134641	0.136062	0.124411	0.10897	0.0908586	0.0718611	0.0562534	0.0425283	0.0332758	0.0283705	0.0256301	0.0221188	0.018653	0.0161022	0.0137593	0.0116938	0.00963619	0.00800129	0.00674914	0.00581073	0.00484616	0.00448534
6.16209e-16	0.102339	0.135273	0.137281	0.126314	0.107434	0.0873086	0.0710604	0.0568244	0.0441088	0.037974	0.0282373	0.0227609	0.0196228	0.0173955	0.0160843	0.0146949	0.0124122	0.00984082	0.00833607	0.00713055	0.00535522	0.00462784	0.00417647
6.16209e-16	0.105336	0.136448	0.130403	0.117428	0.103626	0.0831635	0.0663708	0.0533862	0.0413496	0.0323362	0.0248859	0.0214055	0.0177465	0.0152142	0.0128877	0.0115663	0.00982207	0.00876079	0.00802985	0.00719744	0.0063109	0.00534259	0.00470808
6.16209e-16	0.107203	0.138866	0.134824	0.11864	0.103698	0.0890315	0.0742262	0.0574288	0.0452893	0.0342394	0.0257696	0.0214491	0.0177049	0.0152215	0.01369	0.0117887	0.0104043	0.00914571	0.00761239	0.00692203	0.00621667	0.00494506	0.00480793
6.16209e-16	0.108042	0.141043	0.136347	0.121257	0.106182	0.0880836	0.076575	0.0613843	0.0482895	0.0374811	0.0287634	0.0238326	0.0203673	0.0163156	0.0135224	0.0128748	0.0115449	0.0103708	0.00904672	0.00833472	0.00710615	0.00628727	0.00545064
6.16209e-16	0.106112	0.134954	0.12941	0.116518	0.102076	0.0840214	0.0700063	0.0552082	0.0438573	0.0361077	0.0293264	0.0243229	0.0204092	0.0180788	0.0155618	0.0135479	0.0119368	0.0101443	0.0085443	0.0073045	0.00679567	0.00607176	0.0052729
6.16209e-16	0.111285	0.143808	0.139116	0.125617	0.103424	0.0873806	0.073141	0.0600994	0.0479775	0.041208	0.0332879	0.0272697	0.0225896	0.0191773	0.0164442	0.0138198	0.0117303	0.010134	0.00845118	0.00732085	0.00608919	0.0051688	0.00462314
6.16209e-16	0.113464	0.144569	0.137285	0.126223	0.109514	0.091694	0.0739709	0.0645473	0.0536718	0.0421984	0.035561	0.0296461	0.024719	0.021147	0.0184765	0.0161675	0.0142847	0.012533	0.0107532	0.00922625	0.00791615	0.00679215	0.005372
6.16209e-16	0.113088	0.144731	0.1409	0.124484	0.105398	0.0890077	0.0728857	0.0614596	0.0517462	0.0432063	0.0351181	0.0291729	0.025101	0.0214141	0.01728	0.0156025	0.0132371	0.0108853	0.00943819	0.00844407	0.00739303	0.00654597	0.00549119
6.16209e-16	0.112343	0.147473	0.146255	0.13308	0.107242	0.0873642	0.0749281	0.0646753	0.0529743	0.0452752	0.0391513	0.0323576	0.0279037	0.0237435	0.0203791	0.0180682	0.0152281	0.0142617	0.0123548	0.0107034	0.0092729	0.0080336	0.00695992
6.16209e-16	0.112662	0.148241	0.143492	0.128882	0.105846	0.0868567	0.0775631	0.0618801	0.0537399	0.0474548	0.0411534	0.0356004	0.0306715	0.0270659	0.0238025	0.0211549	0.0189917	0.0168359	0.0150488	0.0134198	0.0119204	0.0105068	0.00909964
6.16209e-16	0.109678	0.147056	0.142406	0.13078	0.110911	0.0909359	0.0777061	0.0684119	0.0581473	0.0495564	0.0435191	0.0354047	0.0301147	0.0261837	0.0219281	0.0200327	0.0179126	0.0151331	0.013564	0.0116168	0.0102084	0.00897181	0.00783801
6.16209e-16	0.110758	0.147086	0.147433	0.134438	0.122166	0.102594	0.0927832	0.0798698	0.064623	0.0527022	0.0448292	0.0396086	0.0323625	0.0259417	0.0225579	0.019286	0.0164564	0.0143627	0.0121427	0.0107007	0.00924415	0.00790621	0.00653539
6.16209e-16	0.11529	0.153733	0.155914	0.139219	0.120087	0.108085	0.0922428	0.0815418	0.069838	0.0556549	0.0469348	0.037184	0.030483	0.0251871	0.0212632	0.0176618	0.0143705	0.0133684	0.011903	0.0106755	0.00971515	0.00840941	0.00733692
6.16209e-16	0.113778	0.151446	0.154323	0.139671	0.122807	0.106625	0.0901946	0.0779046	0.0666676	0.0545042	0.041966	0.0354875	0.0304306	0.0266185	0.0211295	0.0176844	0.01502	0.0135404	0.0116483	0.010134	0.00916141	0.00798366	0.00691837
6.16209e-16	0.116151	0.155053	0.160197	0.143576	0.123236	0.107956	0.0979375	0.0814759	0.0673463	0.0533449	0.0421698	0.0361704	0.0314723	0.0258009	0.0217412	0.0190139	0.0161594	0.0132177	0.0116576	0.0100288	0.00879781	0.00715163	0.00620403
6.16209e-16	0.11497	0.154614	0.152502	0.141418	0.126006	0.111694	0.0996855	0.0801117	0.0670172	0.0569813	0.0459889	0.0391436	0.0337735	0.0298875	0.0250777	0.0216536	0.0189758	0.0161436	0.0144994	0.0131348	0.0116471	0.00986639	0.00800434
6.16209e-16	0.113324	0.150654	0.159268	0.145373	0.126035	0.117814	0.0995245	0.0800202	0.0677306	0.0576217	0.0477541	0.0405597	0.0344247	0.0308282	0.0267326	0.0223814	0.0202419	0.0181484	0.0152192	0.0131569	0.0118392	0.00993309	0.00812897
6.16209e-16	0.113994	0.154912	0.16353	0.153029	0.142281	0.125797	0.10561	0.0886057	0.0754067	0.0677827	0.0550051	0.0479402	0.0426965	0.0387899	0.0316487	0.0281935	0.0252794	0.022194	0.0193796	0.0169825	0.0133043	0.0111287	0.00966008
6.16209e-16	0.113165	0.152731	0.159233	0.153	0.143319	0.135184	0.112228	0.0918844	0.0750167	0.0604736	0.0495627	0.0456764	0.0422056	0.0350565	0.031425	0.0264742	0.0229043	0.022218	0.0196094	0.016152	0.0131779	0.0111336	0.00956727
6.16209e-16	0.113062	0.150597	0.160283	0.156987	0.145812	0.131534	0.110476	0.0932341	0.0773426	0.066372	0.0572256	0.0453732	0.0391619	0.0369051	0.0341375	0.0303319	0.0256306	0.0230713	0.0205111	0.0180759	0.0160428	0.0138705	0.0121748
6.16209e-16	0.111408	0.151654	0.163218	0.15619	0.143734	0.126524	0.10901	0.0943769	0.0805731	0.0663452	0.0582454	0.052791	0.0482546	0.0414287	0.0370476	0.0316726	0.0282547	0.0257693	0.0232209	0.0202747	0.0176603	0.015926	0.014348
6.16209e-16	0.112472	0.153668	0.162055	0.156312	0.145983	0.128106	0.115396	0.0931671	0.0824345	0.0721628	0.063618	0.0568507	0.0495072	0.0443653	0.0403307	0.0346664	0.0292725	0.0251591	0.0217604	0.0191354	0.0164252	0.0146788	0.0135249
6.16209e-16	0.110188	0.152087	0.162808	0.158113	0.146806	0.133457	0.11185	0.0936506	0.0770725	0.0694077	0.0642722	0.0580897	0.0510072	0.045237	0.0397575	0.0333622	0.0279874	0.023496	0.0203303	0.0176062	0.0148934	0.0129667	0.0113685
6.16209e-16	0.111268	0.147436	0.159504	0.152729	0.139573	0.130557	0.111481	0.0971788	0.0858039	0.072197	0.0635766	0.0548024	0.0491825	0.0433431	0.0377686	0.032961	0.0277441	0.0235193	0.0200195	0.0175967	0.0153367	0.0131313	0.011618
6.16209e-16	0.108124	0.14278	0.150569	0.14794	0.142211	0.132266	0.112494	0.0972871	0.0814846	0.0705727	0.0607327	0.0529578	0.0463007	0.0412162	0.0359156	0.0309344	0.0265188	0.0210066	0.0186725	0.0156828	0.0138924	0.0120854	0.0108516
6.16209e-16	0.106675	0.141741	0.144628	0.145208	0.137953	0.1238	0.108213	0.0942733	0.0816736	0.0727131	0.061717	0.0536981	0.0470921	0.039185	0.0326489	0.0267689	0.0241512	0.0211299	0.0193381	0.0174695	0.0150748	0.0130293	0.0119492
6.16209e-16	0.108299	0.140699	0.146867	0.145466	0.136534	0.118766	0.104445	0.0935175	0.0842492	0.0727969	0.0636782	0.0549223	0.0446738	0.0396825	0.0328666	0.0285449	0.0251758	0.0224089	0.0194782	0.0171411	0.0150876	0.0135878	0.0116636
6.16209e-16	0.109213	0.141385	0.144388	0.136501	0.126464	0.119085	0.106698	0.091153	0.0784126	0.0704872	0.0633271	0.0531778	0.0464224	0.0404266	0.0361977	0.032411	0.0287343	0.0258936	0.0236108	0.0213767	0.0193549	0.0175249	0.0156155
6.16209e-16	0.109281	0.145288	0.149206	0.147507	0.13535	0.117342	0.10163	0.0858623	0.0752699	0.0648378	0.0533958	0.0485185	0.0451466	0.0395271	0.0336993	0.029413	0.0262068	0.0230523	0.0198208	0.0163773	0.014421	0.0129666	0.01191
6.16209e-16	0.110964	0.149856	0.154148	0.148276	0.134286	0.119644	0.101674	0.090044	0.0774509	0.0645741	0.0569689	0.0510885	0.0451393	0.0379125	0.0331216	0.0286525	0.0245713	0.0204787	0.0193236	0.0167024	0.015398	0.0137228	0.0119993
6.16209e-16	0.108876	0.144851	0.145156	0.141278	0.125691	0.10878	0.097409	0.0838636	0.0694923	0.0608892	0.0546526	0.0492263	0.0442858	0.0380377	0.0330974	0.0291997	0.02462	0.0222665	0.019728	0.0174792	0.0147454	0.0119543	0.010215
6.16209e-16	0.108035	0.142212	0.139856	0.135405	0.11962	0.105699	0.0942508	0.0820835	0.0717145	0.0634628	0.053507	0.0448901	0.0400397	0.0341137	0.0306763	0.0277055	0.0245581	0.0214186	0.0187758	0.0166308	0.0142863	0.0119726	0.0103198
6.16209e-16	0.110621	0.146349	0.14276	0.130449	0.116415	0.100255	0.088931	0.0757443	0.0663334	0.0569553	0.0475906	0.0415382	0.0343238	0.0306021	0.0270962	0.0239113	0.0208013	0.0182821	0.0154682	0.013532	0.0118964	0.0110895	0.00949923
6.16209e-16	0.108616	0.143144	0.144455	0.131012	0.118659	0.101935	0.0839185	0.0755805	0.0641841	0.0539133	0.0484448	0.0441145	0.0398895	0.0358177	0.0316202	0.0265592	0.0232996	0.0200664	0.0178701	0.0156797	0.0134826	0.0118179	0.0103589
6.16209e-16	0.106744	0.138314	0.137856	0.129167	0.116862	0.0975339	0.0850463	0.0732977	0.0658705	0.0569202	0.0482792	0.0430643	0.0354726	0.0316852	0.02759	0.0243272	0.0216808	0.018729	0.0163974	0.0149398	0.0135131	0.0121159	0.0110171
6.16209e-16	0.106289	0.133047	0.135811	0.126254	0.112669	0.0971799	0.0865845	0.0768782	0.0670043	0.0558925	0.0470715	0.0418232	0.0368825	0.0310883	0.0277327	0.023902	0.0199623	0.0172652	0.0147319	0.0125304	0.0123584	0.0116744	0.0111228
6.16209e-16	0.106285	0.130067	0.131962	0.120707	0.109003	0.0955364	0.0825364	0.0735698	0.0659237	0.0585826	0.0500507	0.0438311	0.037911	0.0333161	0.0278984	0.0247378	0.0216112	0.0192678	0.0166411	0.0151498	0.013528	0.0124251	0.0113934
6.16209e-16	0.105701	0.133811	0.13417	0.127935	0.113843	0.0935758	0.0814095	0.0757228	0.06801	0.0560319	0.0503698	0.0434979	0.0387101	0.0310833	0.0263687	0.0236609	0.0207543	0.0180482	0.0157361	0.013479	0.0122068	0.0109672	0.0107211
6.16209e-16	0.104253	0.134964	0.135625	0.126607	0.108928	0.0996889	0.087122	0.0742471	0.0640394	0.0537634	0.0456209	0.0411105	0.0370996	0.0302386	0.0238308	0.0202673	0.018442	0.0154154	0.013757	0.0128904	0.0129541	0.0111324	0.0100707
6.16209e-16	0.100974	0.13202	0.130922	0.125143	0.107554	0.0962415	0.0854663	0.0734511	0.0625007	0.0520242	0.0430244	0.0362723	0.0327073	0.0293993	0.0258088	0.0228332	0.0207244	0.0184869	0.0158999	0.0132727	0.0121537	0.0107456	0.00889799
6.16209e-16	0.0964916	0.130552	0.129901	0.116934	0.103064	0.0902696	0.0800972	0.0713996	0.0629994	0.0510728	0.0441159	0.0405673	0.031206	0.0269454	0.0234384	0.0198854	0.0172824	0.0149516	0.0134009	0.0120796	0.0103158	0.00860617	0.00789517
6.16209e-16	0.0996628	0.132268	0.13405	0.123804	0.104841	0.0904375	0.079819	0.069454	0.0594992	0.0509738	0.0441446	0.0379439	0.0305496	0.0270346	0.0239701	0.0213643	0.019504	0.0172833	0.0155018	0.0131915	0.0110707	0.0089821	0.00812944
6.16209e-16	0.0985553	0.131351	0.135267	0.118747	0.105671	0.0917204	0.0842117	0.0681306	0.0583405	0.0496597	0.0427957	0.0383433	0.0333598	0.0272933	0.023011	0.0198641	0.0174362	0.0154425	0.0135626	0.0116833	0.00984717	0.00817993	0.00656757
6.16209e-16	0.101001	0.140591	0.138339	0.12567	0.110409	0.0963419	0.0828552	0.0709248	0.0570829	0.0489832	0.042686	0.0373235	0.0297864	0.0258227	0.0236057	0.0207002	0.0180786	0.0157897	0.0142726	0.0126036	0.0111192	0.0093657	0.00771205
6.16209e-16	0.0978977	0.13107	0.136187	0.126224	0.117907	0.0999309	0.0853097	0.0748653	0.0559516	0.0477484	0.0398157	0.0331627	0.0292137	0.0257268	0.0229258	0.0196692	0.0168512	0.0147779	0.0130432	0.0119626	0.0100643	0.00889033	0.00750262
6.16209e-16	0.0978475	0.133813	0.135604	0.123038	0.111435	0.0993775	0.0834553	0.0713926	0.0569554	0.0459726	0.037103	0.0318319	0.0259788	0.0213275	0.0205006	0.0180546	0.01607	0.0145153	0.011483	0.00907206	0.00713623	0.00654076	0.00719515
6.16209e-16	0.0973705	0.133002	0.134461	0.125203	0.112343	0.0979387	0.0819567	0.0703838	0.0595051	0.0502056	0.0398722	0.032082	0.0263765	0.0218642	0.0182116	0.0156626	0.0132391	0.0116761	0.0101635	0.00885602	0.00762081	0.00628723	0.00526944
6.16209e-16	0.0968047	0.13275	0.134759	0.124104	0.110809	0.0943898	0.0795468	0.0671711	0.0546253	0.047653	0.0382955	0.0326707	0.0249887	0.0202736	0.0179063	0.0163935	0.0144429	0.0119159	0.0104042	0.0090366	0.00790896	0.00675815	0.00578191
