# Supplementary material for: Research on the dynamic spillover of stock markets under COVID-19—Taking the stock markets of China, Japan, and South Korea as an example
Source: Front Public Health. 2022 Nov 11;10:1008348. doi: 10.3389/fpubh.2022.1008348 (PMC9691647; doi:10.3389/fpubh.2022.1008348)
Supplement: Supplementary file 3 [file Data_Sheet_1.ZIP › CM_CHN_1 (1).xls]

## Sheet: Sheet4
0	0	0	0	0	0	0	0	0	0	0	0	0	0	0	0	0	0	0	0	0	0	0	0
0	0	0	0	0	0	0	0	0	0	0	0	0	0	0	0	0	0	0	0	0	0	0	0
2.22079e-16	0.143227	0.130615	0.118739	0.117049	0.112111	0.0940895	0.077104	0.065874	0.0571319	0.0443909	0.0373668	0.0322895	0.0280305	0.0247912	0.0206554	0.0173469	0.015328	0.0138571	0.0124047	0.0109517	0.00967039	0.00844885	0.00718814
2.22079e-16	0.151324	0.130259	0.119388	0.120087	0.108582	0.09854	0.0886136	0.0741247	0.0655884	0.0447425	0.0396802	0.0328181	0.0268168	0.0242411	0.0216778	0.0193731	0.0181626	0.0169062	0.0150734	0.013339	0.0110297	0.00970781	0.00876986
2.22079e-16	0.155544	0.139513	0.128233	0.126181	0.109465	0.101076	0.0881868	0.0835365	0.0637113	0.0518737	0.0433804	0.0388016	0.0341532	0.0285284	0.0242948	0.0220329	0.0205163	0.0176855	0.0148272	0.0129174	0.011202	0.00949086	0.00850112
2.22079e-16	0.147053	0.140956	0.133341	0.134417	0.115491	0.0996227	0.0942406	0.0810488	0.0694655	0.0548096	0.0443603	0.0371829	0.0308333	0.0257951	0.0230608	0.0201339	0.0171337	0.0138711	0.0113012	0.00932348	0.00792602	0.00670196	0.00554884
2.22079e-16	0.142499	0.147226	0.130133	0.132736	0.116803	0.0988827	0.0948573	0.086603	0.0744984	0.0647786	0.0557629	0.0443733	0.0373083	0.0327043	0.0286673	0.0248227	0.0214914	0.0183415	0.0153064	0.0132028	0.011559	0.0100896	0.00865439
2.22079e-16	0.154469	0.149595	0.150604	0.139338	0.127372	0.112371	0.0974384	0.0807381	0.0688682	0.0606793	0.0555402	0.0520614	0.0475426	0.0413292	0.0355911	0.031712	0.0254777	0.0223277	0.0196492	0.0173183	0.014801	0.0125544	0.0112584
2.22079e-16	0.158522	0.161926	0.136971	0.130656	0.114571	0.0968235	0.0848323	0.0715016	0.0645317	0.0530755	0.0446271	0.0384381	0.0367862	0.0328918	0.0289282	0.0265976	0.0228411	0.0197319	0.0176666	0.0147016	0.0122037	0.0105235	0.00908442
2.22079e-16	0.151201	0.15336	0.132902	0.129549	0.107859	0.0918601	0.0811211	0.070814	0.0644543	0.056545	0.051105	0.0470854	0.042469	0.0372202	0.0303518	0.0271053	0.0231273	0.0203341	0.0175987	0.0159441	0.0141197	0.0125196	0.0110883
2.22079e-16	0.147088	0.150951	0.142651	0.132357	0.115655	0.100149	0.0848413	0.0718761	0.0611287	0.0559416	0.0514493	0.049088	0.0431273	0.0388139	0.0342988	0.0302595	0.0267031	0.0237689	0.0201672	0.0185639	0.0165621	0.0145196	0.0131108
2.22079e-16	0.144014	0.151801	0.143908	0.134204	0.115557	0.104005	0.0908416	0.0830424	0.0746279	0.0651241	0.0628696	0.0569634	0.0449584	0.0387594	0.0345982	0.0298693	0.0240334	0.0213554	0.0205796	0.0185865	0.0166232	0.0147615	0.0128021
2.22079e-16	0.143522	0.162567	0.146257	0.137615	0.125362	0.113995	0.0979192	0.0847687	0.0744657	0.0679373	0.0593598	0.0521282	0.0460284	0.0378805	0.0322886	0.0298513	0.0258776	0.0226723	0.020359	0.0182856	0.0163185	0.014241	0.012365
2.22079e-16	0.152605	0.147804	0.138466	0.13038	0.116239	0.102366	0.0928993	0.0868684	0.0802242	0.0716868	0.0623025	0.0548663	0.0488295	0.0435141	0.0378876	0.0326326	0.0280306	0.0245503	0.021683	0.0197255	0.017121	0.0144235	0.0121074
2.22079e-16	0.156985	0.171757	0.144772	0.136462	0.125841	0.111795	0.10229	0.0967167	0.084813	0.0754974	0.0655337	0.0552703	0.0482896	0.0407619	0.0359771	0.0320356	0.0281245	0.0234389	0.0197023	0.017806	0.0161185	0.0138907	0.0119707
2.22079e-16	0.164673	0.175291	0.153856	0.144181	0.13084	0.116091	0.102306	0.0921689	0.0829771	0.0749103	0.067508	0.060477	0.0536644	0.047064	0.0409589	0.0354627	0.0296888	0.0255086	0.0222495	0.0194631	0.0170745	0.0147291	0.0123135
2.22079e-16	0.163081	0.159563	0.137746	0.13287	0.114587	0.0997052	0.0856856	0.0731822	0.0667234	0.0597278	0.0530699	0.0479655	0.0434473	0.03773	0.0321313	0.0274637	0.0236874	0.0205177	0.0187456	0.0165205	0.0143886	0.0127246	0.011295
2.22079e-16	0.168251	0.170986	0.142985	0.1378	0.116885	0.101428	0.0910226	0.0815561	0.0738414	0.0649805	0.0579306	0.0499886	0.0452812	0.038552	0.0331443	0.0288905	0.0252563	0.0215926	0.0181859	0.0153014	0.0129484	0.0110155	0.00935305
2.22079e-16	0.156609	0.158713	0.135218	0.128629	0.109808	0.100885	0.0915723	0.0788276	0.0714532	0.0608649	0.0517944	0.0458682	0.0391692	0.0329401	0.0299289	0.0258701	0.0227072	0.0200866	0.0177706	0.0157232	0.013758	0.0118229	0.0100683
2.22079e-16	0.158641	0.159222	0.130542	0.127334	0.112566	0.101684	0.0933203	0.0837891	0.0723516	0.0576316	0.0488272	0.0422298	0.0365619	0.0323904	0.0282964	0.0255902	0.0222162	0.0193939	0.0173897	0.015005	0.0134041	0.011562	0.0099119
2.22079e-16	0.156276	0.147565	0.135497	0.129151	0.122028	0.112903	0.101194	0.0832227	0.0770766	0.0636287	0.0567879	0.0497084	0.042248	0.0355227	0.030406	0.0291176	0.0263856	0.0238439	0.020836	0.0184533	0.0166223	0.0146495	0.0124888
2.22079e-16	0.150252	0.148247	0.122334	0.117434	0.107732	0.0990891	0.0855164	0.0809208	0.0717164	0.0646727	0.0581663	0.0523362	0.0463468	0.0391877	0.035798	0.0329732	0.0288917	0.0253363	0.0222368	0.0195326	0.017564	0.0158456	0.0143096
2.22079e-16	0.143125	0.147658	0.124333	0.121553	0.109001	0.100698	0.0892716	0.079255	0.0697959	0.0604023	0.0537957	0.0475667	0.0430133	0.0395528	0.0337305	0.0287365	0.0247565	0.0230247	0.0202107	0.0182996	0.0166297	0.0147377	0.0130719
2.22079e-16	0.141347	0.12862	0.100949	0.0980636	0.0889712	0.0771406	0.0682813	0.0652116	0.0607982	0.0524889	0.0452958	0.0412124	0.0378289	0.0323488	0.028597	0.0247071	0.0211971	0.0182494	0.0160217	0.0146432	0.0132212	0.0113595	0.00993113
2.22079e-16	0.122905	0.124205	0.0946652	0.0953562	0.0879814	0.0775665	0.0709904	0.0631255	0.0583856	0.0514414	0.0459607	0.0390624	0.034416	0.0297525	0.0256704	0.0226623	0.0212287	0.018974	0.0161199	0.0140128	0.0123931	0.0114598	0.0106613
2.22079e-16	0.1207	0.109039	0.0966839	0.0841591	0.0730924	0.0654881	0.060149	0.0528328	0.0464709	0.0407218	0.0362778	0.0325002	0.0284103	0.0248708	0.0221689	0.0185182	0.0162323	0.0141184	0.0123962	0.0109259	0.00985054	0.00889362	0.00828028
2.22079e-16	0.106128	0.0966547	0.0840306	0.0816069	0.0711041	0.0632147	0.0570712	0.0532722	0.0469787	0.0404802	0.0360209	0.032078	0.0285779	0.0246208	0.0214712	0.0198286	0.0177956	0.0151639	0.012938	0.0110414	0.00941281	0.00792935	0.00680836
2.22079e-16	0.103845	0.110552	0.0877585	0.0861393	0.0741514	0.0681317	0.0629402	0.0552156	0.0488441	0.043172	0.0381495	0.0337311	0.0297455	0.0252896	0.0215241	0.0194216	0.016799	0.0143098	0.0119085	0.0105625	0.00905052	0.0080175	0.00686763
2.22079e-16	0.0959775	0.106405	0.0863264	0.088524	0.0794956	0.0705082	0.0635417	0.056481	0.0498526	0.0424956	0.0362528	0.0320132	0.0284834	0.0244783	0.0209506	0.0179378	0.0155626	0.0139041	0.0123899	0.0111118	0.00993966	0.00856021	0.00721423
2.22079e-16	0.0933889	0.0947214	0.0868178	0.0840002	0.0754994	0.0680477	0.0591488	0.0549265	0.050996	0.0440274	0.0397347	0.0346201	0.030167	0.0255085	0.0221468	0.0197268	0.0174671	0.0148373	0.0127414	0.0109129	0.00920921	0.00777097	0.00671237
2.22079e-16	0.0910599	0.0983847	0.0783136	0.0768097	0.0720155	0.0630057	0.056579	0.0504318	0.0461122	0.0403159	0.0338119	0.0301217	0.0258174	0.0222279	0.0199542	0.0180915	0.0163954	0.0145194	0.012339	0.0108549	0.00979593	0.00884055	0.0079786
2.22079e-16	0.0932725	0.093467	0.0855161	0.0797416	0.071527	0.0633814	0.051856	0.0475493	0.0421659	0.038579	0.0325647	0.0277403	0.0248269	0.0223957	0.02032	0.018606	0.0170253	0.0156036	0.0140468	0.01243	0.0107806	0.00915914	0.00797199
2.22079e-16	0.0747199	0.0895629	0.079954	0.0793405	0.0720208	0.0650496	0.0573467	0.0477891	0.0391675	0.0326994	0.0290363	0.0247629	0.0216392	0.0182758	0.0156462	0.0133968	0.0114788	0.00989253	0.00867218	0.00760294	0.00666562	0.00580298	0.0051244
2.22079e-16	0.0750077	0.0844115	0.0877507	0.0938648	0.0843903	0.0696579	0.0597328	0.0525902	0.0471641	0.0405417	0.0365111	0.032552	0.0268202	0.0218894	0.0196738	0.0177858	0.016001	0.0141392	0.0116615	0.00997668	0.00821157	0.00673678	0.0056346
2.22079e-16	0.0667721	0.0832301	0.0835624	0.0803122	0.0703002	0.061304	0.0506077	0.0453012	0.0416392	0.0365415	0.0320432	0.0288181	0.0256906	0.0215176	0.0189027	0.0164761	0.0143252	0.0124564	0.0108322	0.00942	0.00812477	0.00682758	0.00597184
2.22079e-16	0.0680964	0.083243	0.0747704	0.0729557	0.0598914	0.0525395	0.0455894	0.0428928	0.0361802	0.031831	0.0297991	0.0281495	0.0249051	0.0210199	0.0186636	0.0159108	0.0132763	0.0119899	0.0108872	0.00962422	0.00838494	0.00712455	0.00605364
2.22079e-16	0.0578877	0.0943016	0.0775163	0.0802903	0.0734963	0.0632391	0.0555228	0.0479375	0.0413849	0.0373692	0.0325183	0.0295576	0.0258057	0.021853	0.0189024	0.0168946	0.0145623	0.0125127	0.0107531	0.00936171	0.00780434	0.00661536	0.00573653
2.22079e-16	0.0649362	0.0881978	0.088417	0.0876313	0.0731174	0.0622745	0.054522	0.0471556	0.0416901	0.0372473	0.0331994	0.0295994	0.0262948	0.0228083	0.0207095	0.0177685	0.0152524	0.0132246	0.0115879	0.0100475	0.00886879	0.00791284	0.00688426
2.22079e-16	0.0624266	0.0933041	0.0778411	0.0715519	0.0582038	0.055185	0.0496757	0.0427767	0.0400962	0.0366473	0.0312702	0.0263211	0.0228307	0.0194172	0.0167561	0.0145037	0.0125599	0.0107067	0.00912799	0.00777636	0.00667101	0.00582865	0.00510112
2.22079e-16	0.0589833	0.0894109	0.0806787	0.0678024	0.0562891	0.0497536	0.0455811	0.0419786	0.0365357	0.0320136	0.0278698	0.0249872	0.0214642	0.017986	0.015456	0.0136286	0.0115914	0.00930748	0.00779442	0.00652816	0.00550988	0.00461775	0.00384077
2.22079e-16	0.0686987	0.0891842	0.0666838	0.0700365	0.0568459	0.0515715	0.0453223	0.0400866	0.0346611	0.0297083	0.0254027	0.0219178	0.0190089	0.0164843	0.0142966	0.0124026	0.0107609	0.00906767	0.00741622	0.00621879	0.00531721	0.00454635	0.00388723
2.22079e-16	0.0640578	0.077223	0.0684472	0.0698179	0.0584918	0.0518565	0.0442896	0.0382973	0.0330035	0.0306528	0.0277292	0.0246722	0.0210852	0.0179188	0.0152409	0.012964	0.0106396	0.00914863	0.00791867	0.00676891	0.00571269	0.00477113	0.00405155
2.22079e-16	0.0572975	0.080799	0.0675605	0.0605714	0.0536647	0.0492904	0.0424835	0.035342	0.0301274	0.0264458	0.0231804	0.0203614	0.0177059	0.0150707	0.0131407	0.0112953	0.00958038	0.00768947	0.00623895	0.0052382	0.00461237	0.00405738	0.00343393
2.22079e-16	0.0562634	0.0768961	0.0761164	0.0620546	0.0519927	0.0487766	0.0444949	0.0401008	0.0322534	0.025928	0.0212979	0.017156	0.0143259	0.0121151	0.00950741	0.00762471	0.00599507	0.00511728	0.00437043	0.00372125	0.00313596	0.0025427	0.00215252
2.22079e-16	0.0567393	0.0729234	0.0693348	0.0614735	0.0471964	0.0439147	0.0384564	0.0310078	0.0254793	0.0212508	0.0176633	0.0143838	0.0124176	0.0106003	0.00865093	0.00709023	0.00556548	0.00430439	0.00350086	0.00293732	0.00250432	0.00202635	0.00171995
2.22079e-16	0.0537823	0.0712857	0.0568416	0.0567052	0.0484181	0.0427873	0.0364537	0.0306267	0.026964	0.0234638	0.0195428	0.016905	0.0146238	0.0127428	0.0112054	0.00985367	0.00863601	0.00714102	0.00614976	0.0053403	0.0045125	0.00380259	0.00315001
2.22079e-16	0.0650991	0.0741647	0.0629637	0.0566334	0.0509138	0.0459907	0.0414984	0.0351473	0.0295082	0.0239493	0.0192936	0.0160399	0.0133318	0.0110789	0.00920561	0.00764847	0.00648798	0.00536806	0.0045077	0.00373863	0.00307546	0.00255435	0.00212154
2.22079e-16	0.0611294	0.0738647	0.0726045	0.0636405	0.0516622	0.046981	0.0412674	0.0336645	0.0302993	0.0253718	0.0214715	0.0184237	0.0159173	0.0135552	0.011677	0.010063	0.00809146	0.00676013	0.00590714	0.00512097	0.00419204	0.00332328	0.00269479
2.22079e-16	0.0542612	0.0728356	0.0680097	0.0620798	0.0573832	0.0508268	0.0438048	0.0392662	0.0335867	0.0303018	0.0243923	0.0216215	0.0190088	0.0160441	0.0126348	0.0109105	0.0095756	0.00851919	0.00758476	0.00685578	0.00617887	0.00552716	0.00468741
2.22079e-16	0.0557825	0.0703181	0.0599623	0.0537455	0.047521	0.0410939	0.0351244	0.0315396	0.0267634	0.0230655	0.0202071	0.0175915	0.0155169	0.013595	0.0118341	0.0103686	0.00874019	0.00731991	0.00609525	0.00508531	0.00429757	0.00370964	0.00325507
2.22079e-16	0.0470202	0.0629685	0.0520955	0.0501359	0.0408325	0.0353659	0.0322349	0.0276279	0.0232251	0.019575	0.01745	0.0147745	0.0117232	0.00906886	0.00701612	0.00542748	0.0043245	0.00346372	0.00277412	0.00222187	0.00181967	0.00151281	0.00126026
2.22079e-16	0.0495666	0.0603286	0.0551159	0.0476261	0.0376421	0.0357236	0.0293388	0.0250461	0.0209876	0.0174874	0.014516	0.0121307	0.0100416	0.00899181	0.00789767	0.00653226	0.00540489	0.00447469	0.00370719	0.00307381	0.00255083	0.00211514	0.00169455
2.22079e-16	0.0484904	0.0632697	0.0452751	0.0437057	0.0383598	0.0330442	0.0269855	0.0226007	0.0186145	0.0146281	0.0116725	0.00996484	0.00838217	0.006847	0.00586221	0.00502039	0.00430055	0.00368482	0.00311724	0.00257199	0.00212292	0.00175293	0.00144797
2.22079e-16	0.0478626	0.0581475	0.04038	0.0418256	0.0343457	0.0268482	0.0224788	0.0209575	0.0183373	0.0162376	0.012945	0.0103452	0.00870212	0.00713722	0.00586291	0.00482472	0.00397797	0.00328634	0.00267775	0.0020682	0.00163251	0.00132388	0.00107825
2.22079e-16	0.0508595	0.0502735	0.039149	0.0401964	0.0318651	0.0270745	0.0236803	0.0205675	0.0183142	0.0152152	0.0126296	0.0108819	0.00940516	0.00763845	0.00622583	0.00501041	0.00405917	0.00330137	0.00269518	0.00217482	0.00167953	0.00129694	0.00100158
2.22079e-16	0.0455772	0.046641	0.0362734	0.0293954	0.026153	0.0220806	0.017624	0.01569	0.0132872	0.0110748	0.0092004	0.00770273	0.00648397	0.00556673	0.00503973	0.00458805	0.00368246	0.00295918	0.00242018	0.00206808	0.00181861	0.00154284	0.00129616
2.22079e-16	0.0370355	0.0351255	0.0265131	0.0188631	0.0124128	0.0130118	0.00912255	0.00683408	0.00610917	0.00564375	0.00521576	0.00483835	0.00411154	0.00347242	0.00293935	0.00249258	0.00211789	0.00180308	0.00159098	0.00142152	0.00121258	0.00100035	0.000831748
2.22079e-16	0.0370691	0.0427516	0.0385376	0.0349042	0.0267091	0.0203462	0.0161672	0.0129179	0.0101984	0.00829176	0.0068908	0.00578118	0.00487479	0.00415339	0.00368375	0.00328188	0.00269629	0.00221061	0.00198735	0.00183796	0.00170132	0.00148666	0.00126717
2.22079e-16	0.0370664	0.0455959	0.036398	0.0349823	0.0278357	0.0230254	0.0191393	0.0164507	0.0147229	0.0130065	0.0114085	0.00944882	0.00782725	0.00648498	0.00537355	0.00438296	0.00334077	0.00255795	0.00196821	0.00152695	0.00125081	0.00102461	0.000839319
2.22079e-16	0.0222623	0.044764	0.019804	0.0174107	0.014574	0.0105961	0.00864102	0.00721518	0.00618952	0.00560059	0.00505126	0.00455446	0.00407565	0.00364422	0.00325857	0.00291133	0.00259116	0.00215061	0.00172878	0.00149851	0.00128796	0.00102348	0.00081476
2.22079e-16	0.0124455	0.0309771	0.0245091	0.0142468	0.0131963	0.0100539	0.00873378	0.00765208	0.00643346	0.00564954	0.00487964	0.00415783	0.00351757	0.00296989	0.00251141	0.0021327	0.00183577	0.00167215	0.00131907	0.00104425	0.000834496	0.000673376	0.000504277
2.22079e-16	0.0117191	0.0294554	0.0253528	0.0188701	0.0115474	0.00840562	0.00830715	0.00799278	0.00698749	0.00539227	0.00417026	0.00323476	0.00251485	0.00196043	0.00153215	0.00120076	0.000943709	0.000743915	0.000588247	0.000466668	0.000371467	0.000296717	0.000237857
2.22079e-16	-0.000924954	0.00255055	0.00405841	0.0037757	-0.0041025	-0.00244824	-0.000202639	-0.000103664	-0.000161801	-0.000232912	-0.000168169	-0.000172341	-0.000198919	-0.000138495	-8.3884e-05	-5.26285e-05	-3.44546e-05	-2.36286e-05	-1.69602e-05	-1.26728e-05	-9.23444e-06	-5.88601e-06	-3.61148e-06
2.22079e-16	0.00718513	0.0224846	0.0202926	0.0205352	0.0158234	0.0149431	0.014071	0.0116752	0.00946965	0.00756241	0.00576653	0.00440288	0.00340646	0.00265186	0.00206689	0.00160823	0.00124859	0.000967862	0.000749925	0.000561358	0.000409945	0.000296783	0.000211035
2.22079e-16	0.0120763	0.0229924	0.0135769	0.0127987	0.0127682	0.0105633	0.01129	0.0108236	0.00968062	0.00803997	0.00649538	0.0052609	0.00417575	0.00311214	0.00220572	0.00157011	0.0011445	0.000868281	0.000657904	0.000497964	0.00036846	0.00026774	0.00019459
2.22079e-16	0.00606138	0.0176818	0.00407819	0.00497003	0.00515602	0.00404866	0.00404119	0.00475095	0.00353608	0.00264705	0.00198028	0.00148679	0.00111806	0.000868562	0.000708291	0.00058228	0.000482326	0.000402408	0.000321673	0.00022254	0.000154547	0.000107752	7.543e-05
2.22079e-16	-0.00301442	0.0204338	0.0200817	0.0197742	0.0135604	0.0116484	0.00913764	0.00902545	0.00886935	0.00665931	0.00497784	0.0037476	0.00291213	0.0021185	0.00166063	0.00127753	0.00104473	0.000846223	0.000662051	0.00051837	0.000406197	0.000318557	0.000250029
2.22079e-16	0.0101263	0.00481117	0.0115154	0.0131198	0.0103399	0.00759491	0.00658831	0.00565321	0.00441017	0.00343395	0.00282819	0.00250174	0.00217516	0.00162076	0.00116742	0.000843408	0.000611106	0.000444055	0.000301457	0.0001988	0.000131094	8.64535e-05	5.80112e-05
2.22079e-16	0.010137	0.0214488	0.024421	0.027174	0.0223818	0.0210179	0.0199537	0.0174399	0.0130121	0.00914305	0.00723971	0.0055388	0.00434659	0.00343323	0.00244586	0.00194005	0.00171496	0.00125672	0.00090044	0.00053937	0.000304468	0.000211187	0.000156767
2.22079e-16	0.00166962	0.0255005	0.0249069	0.024275	0.024705	0.0261804	0.0226575	0.0168906	0.0144617	0.0110583	0.00852668	0.00758731	0.00562025	0.0040637	0.00293882	0.00212893	0.0015467	0.0011282	0.000827058	0.00060979	0.000451231	0.000335838	0.000264851
2.22079e-16	0.00698528	0.0107705	0.0165694	0.0126086	0.0079529	0.00710499	0.00866734	0.00854968	0.00649656	0.00494084	0.00368485	0.00295525	0.00246856	0.00195467	0.00140932	0.00104138	0.000797145	0.000595799	0.000447861	0.000367307	0.000301242	0.000247063	0.000198836
2.22079e-16	3.91492e-05	0.0104484	0.00602855	0.0124997	0.012368	0.00990857	0.00858607	0.00668037	0.00569185	0.00510105	0.00437668	0.00376031	0.00302496	0.00259531	0.002267	0.00155007	0.00133383	0.00112432	0.000985932	0.000868582	0.000768104	0.000625252	0.000473504
2.22079e-16	0.00833021	0.0129289	0.0136835	0.00560833	0.00837177	0.00747135	0.00679441	0.00572849	0.00561894	0.00533263	0.00424476	0.00344092	0.00256061	0.00186696	0.00137518	0.00105729	0.000821536	0.000601324	0.00048594	0.000403516	0.000287593	0.00017021	0.000138096
2.22079e-16	0.00765699	0.0202161	0.02701	0.0241653	0.022709	0.0187584	0.0138953	0.0105319	0.00758427	0.00554843	0.00417276	0.00329298	0.0024887	0.00182156	0.00154455	0.00129791	0.00108408	0.00088087	0.00071459	0.000578547	0.000467622	0.000377435	0.000304282
2.22079e-16	0.00801045	0.0154352	0.0267747	0.0256869	0.0214069	0.0161488	0.012796	0.0108055	0.00906009	0.00702914	0.00525549	0.00395298	0.00298995	0.00223891	0.00163534	0.0012185	0.000928841	0.000725678	0.000592681	0.000517406	0.000417105	0.000332496	0.000264689
2.22079e-16	0.00351684	0.013142	0.020671	0.0197978	0.0190136	0.0174289	0.0146949	0.0126898	0.0110489	0.00897987	0.00727877	0.00489007	0.00354819	0.00259916	0.0020842	0.00166438	0.00128311	0.000917188	0.000538098	0.000364868	0.000273476	0.000209797	0.000174264
2.22079e-16	0.0107508	0.0190421	0.0176968	0.0163671	0.0134212	0.0138163	0.0141777	0.0114376	0.00956461	0.00830887	0.0071076	0.00570569	0.00434778	0.0032134	0.00240573	0.00182001	0.00148948	0.00123997	0.00103376	0.000819513	0.00062937	0.000457934	0.000333183
2.22079e-16	0.0152536	0.0223768	0.0240956	0.0218397	0.0190394	0.0182356	0.0153756	0.0137276	0.012669	0.0114794	0.00827434	0.00586793	0.00452997	0.00365974	0.00287032	0.0022789	0.00171084	0.00132795	0.000973431	0.00073432	0.000558326	0.000425273	0.00032451
2.22079e-16	0.0113786	0.0183691	0.00880574	0.00900487	0.00939125	0.00931808	0.00849317	0.00773317	0.00701012	0.00561802	0.00435696	0.00344217	0.00276993	0.0023116	0.00198122	0.00165064	0.00117244	0.000750509	0.000475483	0.000306253	0.000219909	0.000169807	0.000132383
2.22079e-16	0.0282455	0.0168119	0.0108846	0.00802292	0.00840842	0.00684532	0.00608891	0.00476771	0.00342638	0.00249299	0.00212542	0.00167718	0.00129386	0.0010388	0.000914614	0.00081804	0.000637485	0.000355895	0.000275465	0.00021335	0.000135116	8.04357e-05	5.11298e-05
2.22079e-16	0.0186357	0.00740349	0.0012364	-0.000848092	0.00022319	-0.000767229	-0.000790411	-0.00107268	-0.000986871	-0.000848289	-0.000732305	-0.000631786	-0.000546951	-0.000474864	-0.000413791	-0.000348539	-0.000278931	-0.00022325	-0.000178731	-0.000143132	-0.000114659	-9.1877e-05	-7.36428e-05
2.22079e-16	0.0067708	0.0143235	0.00015103	-0.000829239	-0.00036866	-0.000715318	-0.000600732	-0.000250884	-0.000197897	-0.000163443	-0.000129336	-9.85444e-05	-7.36467e-05	-5.45045e-05	-4.01604e-05	-2.95533e-05	-2.17604e-05	-1.60496e-05	-1.18656e-05	-8.79669e-06	-6.54101e-06	-4.8788e-06	-3.65036e-06
2.22079e-16	0.0165907	0.0173092	-0.000921882	0.00282758	0.00280121	0.00131963	-2.67095e-05	-0.00141105	-0.0020742	-0.00195441	-0.00157003	-0.00121301	-0.000937585	-0.000725612	-0.000562683	-0.00043728	-0.000340586	-0.000265881	-0.000208032	-0.000163129	-0.000128192	-0.000101119	-8.22716e-05
2.22079e-16	0.00810092	0.0165983	0.0127307	0.00826529	0.00040864	-0.000771516	-0.00110997	-0.00118131	-0.00122279	-0.00120129	-0.00117026	-0.00112855	-0.00108779	-0.000969487	-0.000774264	-0.000579612	-0.000435289	-0.000328038	-0.000248167	-0.000188515	-0.000143827	-0.000110231	-8.48785e-05
2.22079e-16	0.0244335	0.0288736	0.00879211	0.00304151	-0.000615308	0.00218247	0.00223778	0.00196016	0.00165865	0.00143271	0.00103889	0.000721626	0.000502475	0.000350303	0.00024433	0.000170417	0.000118831	8.28254e-05	5.77002e-05	4.0175e-05	2.79573e-05	1.94446e-05	1.35169e-05
2.22079e-16	0.00706505	0.0151621	0.00725104	0.0058831	0.00401098	0.00285932	0.00201201	0.00141806	0.000679097	0.000204299	-8.93988e-05	-0.000255653	-0.00033353	-0.00036349	-0.000365072	-0.000343959	-0.00030579	-0.000272763	-0.000228696	-0.000167793	-0.000119377	-8.6073e-05	-6.29131e-05
2.22079e-16	-0.00723252	-4.6599e-05	-0.00800096	-0.00507159	-0.00279034	-0.00134469	-0.00147379	-0.0025735	-0.00199466	-0.00197103	-0.00162333	-0.00146501	-0.00117935	-0.000998802	-0.000811147	-0.000675531	-0.000551964	-0.000456687	-0.000374597	-0.000309194	8.64257e-05	6.10741e-05	4.34171e-05
2.22079e-16	-0.0178633	-0.00407297	-0.016199	-0.00411905	-0.00636719	-0.00609585	-0.00401204	-0.00244455	-0.00195207	-0.00228314	-0.00241922	-0.00240456	-0.00229902	-0.0019392	-0.00160564	-0.00132898	-0.00105035	-0.000826372	-0.000724026	-0.000632944	-0.000411626	-0.000328814	-0.000260379
2.22079e-16	-0.0291538	-0.0243375	-0.0326564	-0.0154356	-0.013041	-0.0157833	-0.0148061	-0.0125485	-0.0120748	-0.0118329	-0.0116691	-0.0113847	-0.00982777	-0.00734557	-0.00538976	-0.00428479	-0.00350571	-0.00270034	-0.00202183	-0.00152503	-0.00116019	-0.000891014	-0.000666502
2.22079e-16	-0.0241737	-0.0286707	-0.0337206	-0.033867	-0.0290487	-0.0263827	-0.0256704	-0.0215542	-0.0183508	-0.0162044	-0.0153808	-0.0135011	-0.0110447	-0.0089575	-0.00721431	-0.00614479	-0.00480162	-0.0035574	-0.0030029	-0.00246978	-0.00193703	-0.00151547	-0.00115124
2.22079e-16	-0.0174715	-0.0296897	-0.0487414	-0.0479899	-0.0428292	-0.0400354	-0.0367729	-0.0332043	-0.0297828	-0.0257306	-0.0221231	-0.019286	-0.0163824	-0.0145448	-0.0111808	-0.00838701	-0.00655442	-0.00548831	-0.00459897	-0.00368362	-0.00275642	-0.00225021	-0.00187567
2.22079e-16	-0.00132253	-0.0173336	-0.0426171	-0.0460229	-0.041212	-0.037381	-0.0347072	-0.0292048	-0.0241821	-0.019744	-0.0159875	-0.0134645	-0.0117619	-0.00931855	-0.00766667	-0.00619198	-0.00468264	-0.00376714	-0.00303184	-0.00244103	-0.00196615	-0.00158429	-0.00127712
2.22079e-16	0.012001	-0.00248832	-0.024117	-0.0310996	-0.0389783	-0.0367796	-0.0321704	-0.0272406	-0.0240964	-0.0199508	-0.0165853	-0.0144583	-0.0126208	-0.0106252	-0.00827987	-0.00631836	-0.00469142	-0.0039194	-0.00337683	-0.00273544	-0.00202895	-0.00146808	-0.00111219
2.22079e-16	0.029593	0.0124061	-0.00705611	-0.018499	-0.0231395	-0.0215173	-0.0196404	-0.0168956	-0.0152016	-0.0138737	-0.0115212	-0.00970136	-0.00854226	-0.00663337	-0.00540448	-0.00421683	-0.00339402	-0.00258548	-0.00200957	-0.00141755	-0.00111228	-0.000896839	-0.000723522
2.22079e-16	0.0339466	0.0175481	-0.00326376	-0.00364679	-0.0075966	-0.0123725	-0.0148546	-0.0151547	-0.012228	-0.00984297	-0.00784313	-0.00651102	-0.0057754	-0.00531084	-0.00466641	-0.00366135	-0.00250711	-0.00198898	-0.00153826	-0.00118886	-0.0009328	-0.000759326	-0.000633425
2.22079e-16	0.0361095	0.0314079	0.0104477	-0.000440682	-0.00363767	-0.00341612	-0.00518145	-0.00498128	-0.00466793	-0.00423199	-0.00378035	-0.00341178	-0.00307588	-0.00277807	-0.00250773	-0.0021678	-0.00181586	-0.00138363	-0.0010586	-0.000813482	-0.00062802	-0.000473971	-0.000339841
2.22079e-16	0.0450101	0.0364861	0.00878705	0.000928233	0.00130425	0.000753087	0.00038684	0.000302438	0.000238477	0.000182124	9.38201e-05	5.06359e-05	2.9871e-05	2.01732e-05	1.56978e-05	1.35617e-05	1.23803e-05	5.86887e-05	5.07296e-05	4.38543e-05	3.79141e-05	3.27812e-05	2.83455e-05
2.22079e-16	0.0258878	0.00929628	-0.00594256	-0.0167275	-0.0170937	-0.0161874	-0.0136175	-0.0113008	-0.00957893	-0.00806707	-0.00687486	-0.00572577	-0.00448408	-0.00372191	-0.00310477	-0.00267122	-0.00236091	-0.00211373	-0.00189199	-0.00164961	-0.0013309	-0.00115579	-0.000932296
2.22079e-16	0.019869	0.00424572	-0.0165451	-0.0181549	-0.0177743	-0.0209598	-0.01991	-0.0174234	-0.0150059	-0.0129572	-0.010803	-0.00817893	-0.00621414	-0.00525794	-0.00450546	-0.003865	-0.00333318	-0.00289784	-0.00250928	-0.00200664	-0.00156641	-0.00129537	-0.000973392
2.22079e-16	0.0147654	-0.00431457	-0.0259729	-0.0334119	-0.0350338	-0.0324137	-0.028496	-0.025208	-0.021549	-0.0187498	-0.0151195	-0.0128551	-0.0104136	-0.00849318	-0.00692865	-0.00566284	-0.00479973	-0.00414793	-0.00340745	-0.00280472	-0.00229771	-0.00175328	-0.0014058
2.22079e-16	0.0388702	0.00056257	-0.0387697	-0.0486532	-0.0557459	-0.0485861	-0.0421539	-0.0366679	-0.0314505	-0.0222902	-0.0177838	-0.0150893	-0.0106478	-0.00842522	-0.00681509	-0.00534951	-0.00385014	-0.00304699	-0.00237749	-0.00176978	-0.00132133	-0.000989562	-0.000822169
2.22079e-16	0.0341716	0.0160212	-0.0351448	-0.0470073	-0.0498787	-0.0464966	-0.041661	-0.0366861	-0.0285255	-0.0224782	-0.0167028	-0.0133282	-0.0095595	-0.00701255	-0.00507102	-0.00407241	-0.00279063	-0.00201619	-0.0016328	-0.00132267	-0.0010719	-0.000835882	-0.000599641
2.22079e-16	0.0321378	0.0140861	-0.0313515	-0.04057	-0.0464133	-0.0399561	-0.0351634	-0.0305647	-0.0269834	-0.0226581	-0.0202092	-0.0154895	-0.0100448	-0.00715126	-0.00577916	-0.00466964	-0.00362725	-0.00262021	-0.00201278	-0.00168589	-0.00142	-0.00113168	-0.000897773
2.22079e-16	0.0246673	0.00903585	-0.028182	-0.0401577	-0.0439698	-0.0435435	-0.040433	-0.0337791	-0.0289795	-0.0230941	-0.0184596	-0.0108061	-0.00800881	-0.00646294	-0.00540344	-0.00452342	-0.0033156	-0.00254575	-0.00212285	-0.00169748	-0.0014145	-0.00110287	-0.000817998
2.22079e-16	0.0230353	-0.0107934	-0.0468179	-0.0361494	-0.0430904	-0.0419027	-0.0403649	-0.0364268	-0.0312237	-0.0252547	-0.0186992	-0.0131692	-0.0103207	-0.00788556	-0.00611579	-0.00503608	-0.00418702	-0.00332176	-0.00243439	-0.00183883	-0.00150603	-0.00124315	-0.00102871
2.22079e-16	0.0216423	-0.0023826	-0.0374765	-0.0414676	-0.0434426	-0.0403816	-0.0419689	-0.038392	-0.0329517	-0.0263651	-0.0210739	-0.0160975	-0.0100395	-0.00712284	-0.00552646	-0.00427722	-0.00345604	-0.00281819	-0.00234545	-0.00185995	-0.00146328	-0.00116317	-0.00100312
2.22079e-16	0.0208952	0.00140009	-0.0359408	-0.0443878	-0.0432768	-0.0384475	-0.0360673	-0.0336367	-0.0288952	-0.0214682	-0.0154331	-0.0123663	-0.00953569	-0.00687816	-0.00527138	-0.00403464	-0.00310527	-0.00245836	-0.0019787	-0.00166545	-0.00139633	-0.0010748	-0.000826874
2.22079e-16	0.0185566	0.00444672	-0.0313178	-0.0298472	-0.0281897	-0.0249598	-0.0196665	-0.0180886	-0.0170684	-0.015512	-0.0138014	-0.0108568	-0.0083165	-0.00745472	-0.00440112	-0.00341648	-0.00245985	-0.00194502	-0.00139396	-0.00100213	-0.000757831	-0.000661205	-0.000579759
2.22079e-16	0.0204831	-0.00158323	-0.0291901	-0.0368416	-0.0337391	-0.0284145	-0.0246513	-0.0194997	-0.0165069	-0.014357	-0.0121883	-0.0103695	-0.00792378	-0.0060555	-0.00483771	-0.00380634	-0.00298966	-0.00220058	-0.00160795	-0.00112479	-0.000878479	-0.000648259	-0.000504147
2.22079e-16	0.0239314	0.0121361	-0.0350633	-0.0386536	-0.0372794	-0.035556	-0.031569	-0.0260211	-0.0199681	-0.0170569	-0.0122482	-0.00992745	-0.0077812	-0.00598711	-0.00449162	-0.00284883	-0.00248465	-0.00202596	-0.00149747	-0.00111224	-0.000855817	-0.000675208	-0.000533613
