# Supplementary material for: Research on the dynamic spillover of stock markets under COVID-19—Taking the stock markets of China, Japan, and South Korea as an example
Source: Front Public Health. 2022 Nov 11;10:1008348. doi: 10.3389/fpubh.2022.1008348 (PMC9691647; doi:10.3389/fpubh.2022.1008348)
Supplement: Supplementary file 3 [file Data_Sheet_1.ZIP › CM_HK_1 (1).xls]

## Sheet: Sheet6
0	0	0	0	0	0	0	0	0	0	0	0	0	0	0	0	0	0	0	0	0	0	0	0
0	0	0	0	0	0	0	0	0	0	0	0	0	0	0	0	0	0	0	0	0	0	0	0
-6.74193e-16	0.289542	0.152513	0.0819911	0.0416737	0.0188899	0.00770871	0.00445392	0.00146867	0.00082789	0.000695242	0.000194526	0.000185865	0.000102936	3.52514e-05	2.3961e-05	1.00073e-05	4.03529e-06	2.88019e-06	2.16024e-06	7.50434e-07	3.2137e-07	2.1507e-07	1.3041e-07
-6.74193e-16	0.287113	0.158313	0.0873707	0.0409178	0.0188993	0.00785334	0.00404897	0.00188993	0.00097846	0.000537945	0.000228034	0.000191952	9.48546e-05	4.09429e-05	2.7629e-05	1.15638e-05	4.79756e-06	2.42927e-06	1.14014e-06	9.39671e-07	4.06232e-07	1.62242e-07	1.27673e-07
-6.74193e-16	0.286264	0.156509	0.0847077	0.0466607	0.0193769	0.00810004	0.00528573	0.00186655	0.00109573	0.000556249	0.000275883	0.000196717	0.000100746	6.82987e-05	3.69358e-05	1.94993e-05	1.0012e-05	5.14372e-06	2.3457e-06	1.47351e-06	3.81609e-07	2.03266e-07	1.99731e-07
-6.74193e-16	0.278551	0.147168	0.0837609	0.0422756	0.0194909	0.00711156	0.00428834	0.00225613	0.0010193	0.000607917	0.000249422	0.000140484	9.02333e-05	3.95256e-05	2.50203e-05	1.1222e-05	6.33168e-06	2.62928e-06	1.87925e-06	7.45264e-07	4.74885e-07	2.0127e-07	1.27108e-07
-6.74193e-16	0.283472	0.159874	0.0900804	0.0426858	0.0201294	0.00792263	0.00511539	0.00243749	0.00123186	0.0007286	0.000383212	0.000167628	0.000149237	5.87453e-05	3.55079e-05	2.45393e-05	7.26984e-06	6.67822e-06	2.01011e-06	1.10285e-06	5.20598e-07	2.92646e-07	2.73008e-07
-6.74193e-16	0.283508	0.161048	0.0849847	0.0409659	0.0180383	0.00882746	0.00496231	0.00241767	0.00122633	0.000777478	0.000294507	0.00020631	0.000125933	5.59512e-05	4.6712e-05	1.31304e-05	9.51594e-06	5.35942e-06	2.11646e-06	9.84807e-07	5.71075e-07	2.56012e-07	1.47087e-07
-6.74193e-16	0.292564	0.160257	0.0887334	0.0426923	0.0171227	0.0100196	0.00463844	0.00258353	0.00143694	0.000745388	0.000320098	0.000182798	0.000125644	4.94373e-05	4.34598e-05	1.36136e-05	6.68846e-06	5.21766e-06	1.49926e-06	1.06712e-06	4.42106e-07	1.94262e-07	1.54572e-07
-6.74193e-16	0.28713	0.163894	0.0887882	0.0440427	0.0193502	0.00972951	0.00569981	0.00270176	0.0017289	0.000944976	0.000407887	0.000274763	0.000160407	8.00746e-05	5.56389e-05	2.84755e-05	1.23503e-05	9.62891e-06	3.78084e-06	2.1113e-06	1.17957e-06	7.16805e-07	2.74552e-07
-6.74193e-16	0.280889	0.158964	0.0901381	0.0434801	0.0207095	0.0109409	0.00562562	0.00328956	0.00173224	0.0010243	0.00051463	0.000272722	0.000162379	5.6154e-05	4.57439e-05	2.4157e-05	7.89356e-06	6.69435e-06	3.39415e-06	1.57164e-06	9.99832e-07	5.26769e-07	2.27632e-07
-6.74193e-16	0.27384	0.162353	0.104005	0.0429173	0.0199539	0.0109954	0.00521995	0.00250181	0.00165193	0.000950282	0.00044834	0.000245018	0.000139629	5.89648e-05	4.244e-05	2.7788e-05	1.0279e-05	7.75186e-06	3.80186e-06	1.66758e-06	1.20356e-06	6.54829e-07	2.31073e-07
-6.74193e-16	0.276095	0.15698	0.108255	0.0430712	0.0205032	0.011971	0.0053308	0.00278017	0.001664	0.000826371	0.000636487	0.000341575	0.000219746	8.37036e-05	5.23872e-05	4.53955e-05	2.50029e-05	1.01232e-05	1.0993e-05	5.48203e-06	2.9601e-06	1.6702e-06	1.42889e-06
-6.74193e-16	0.261992	0.153393	0.100103	0.0446639	0.0203892	0.0135107	0.00640213	0.00316565	0.00218021	0.00106641	0.000645471	0.000397115	0.000219926	0.000109957	6.96626e-05	4.86813e-05	3.06154e-05	1.43344e-05	1.26819e-05	4.12439e-06	2.69468e-06	1.77356e-06	1.33843e-06
-6.74193e-16	0.260828	0.153879	0.0894564	0.0387941	0.0188295	0.0124127	0.00513931	0.00279282	0.00145014	0.000756309	0.000524134	0.000333062	0.00015322	9.53924e-05	4.8033e-05	2.52812e-05	2.60057e-05	6.72526e-06	1.01187e-05	3.85247e-06	1.78594e-06	1.87309e-06	1.38568e-06
-6.74193e-16	0.263061	0.150024	0.0869184	0.0449459	0.0223802	0.0126364	0.00700318	0.00402875	0.00178339	0.00121889	0.000784375	0.000343119	0.000232706	0.000128521	7.78637e-05	4.6957e-05	3.05257e-05	1.46807e-05	8.99874e-06	5.74182e-06	3.00659e-06	2.06102e-06	1.04587e-06
-6.74193e-16	0.269638	0.136279	0.0887309	0.0386404	0.0198993	0.0121442	0.00625542	0.00317608	0.00189127	0.00110743	0.000617924	0.000376432	0.000206042	0.000121873	6.22587e-05	3.13825e-05	2.25161e-05	1.15702e-05	7.17183e-06	4.70265e-06	2.04321e-06	1.2753e-06	8.08782e-07
-6.74193e-16	0.280061	0.138687	0.0906356	0.0402723	0.0191559	0.00956561	0.00573167	0.00319999	0.00159993	0.00111982	0.000731452	0.00032231	0.000201317	0.000107203	6.24108e-05	3.84999e-05	2.40392e-05	1.11044e-05	8.17667e-06	4.22319e-06	2.58484e-06	1.38009e-06	9.5042e-07
-6.74193e-16	0.287066	0.140426	0.0838176	0.0430265	0.0176551	0.00995061	0.00563398	0.00289475	0.00150367	0.00109508	0.000702515	0.000306925	0.000175686	0.000112348	6.22807e-05	3.49118e-05	2.43744e-05	9.15606e-06	6.85971e-06	4.14682e-06	2.05711e-06	8.55811e-07	7.67664e-07
-6.74193e-16	0.292796	0.131718	0.0765269	0.0405813	0.0157418	0.00877339	0.00462276	0.0018347	0.00100278	0.000843887	0.000275162	0.000175989	0.000101427	4.95491e-05	1.82044e-05	1.21427e-05	8.19235e-06	2.55557e-06	2.68984e-06	1.51017e-06	9.74287e-07	3.41077e-07	2.42073e-07
-6.74193e-16	0.285875	0.127807	0.0741216	0.0353255	0.0147022	0.00865898	0.00454199	0.00240215	0.00129322	0.000727317	0.000437291	0.000203039	0.00012718	7.25078e-05	2.34112e-05	1.56992e-05	7.85149e-06	1.78132e-06	2.1166e-06	1.23278e-06	4.29015e-07	3.21235e-07	2.46043e-07
-6.74193e-16	0.298209	0.12106	0.0705765	0.0339299	0.0138094	0.00631824	0.00324669	0.00188383	0.00063206	0.000439927	0.000316755	9.34673e-05	4.77507e-05	4.11188e-05	9.10127e-06	5.75492e-06	4.2795e-06	1.25587e-06	7.24532e-07	5.50199e-07	1.76065e-07	1.32042e-07	8.5726e-08
-6.74193e-16	0.298567	0.118904	0.0656574	0.0321156	0.0119398	0.00526423	0.00366737	0.00106674	0.000480115	0.000548235	0.000175332	5.7633e-05	7.65053e-05	2.14051e-05	5.07629e-06	4.44343e-06	2.47573e-06	4.15437e-07	9.09313e-07	8.90646e-07	1.93538e-07	3.62621e-07	3.6228e-07
-6.74193e-16	0.293086	0.118653	0.0600295	0.0324849	0.0110824	0.00567139	0.00329301	0.00135013	0.00056915	0.000519073	0.000243902	6.01479e-05	8.29218e-05	3.7095e-05	3.84767e-06	7.89438e-06	5.59211e-06	1.04717e-06	1.58805e-06	9.35536e-07	3.64085e-07	2.52932e-07	1.98342e-07
-6.74193e-16	0.297813	0.105574	0.0560511	0.035172	0.0100528	0.00338248	0.00336836	0.00122102	0.000494373	0.000338436	0.000121246	5.33185e-05	4.40618e-05	2.97602e-05	7.22897e-06	8.97422e-06	4.71934e-06	1.87989e-06	1.5391e-06	8.858e-07	1.98133e-07	1.33802e-07	1.29829e-07
-6.74193e-16	0.31438	0.111741	0.0486221	0.0313675	0.00929215	0.00346746	0.00346643	0.00105383	0.000469266	0.000378674	0.000183599	6.09121e-05	5.08603e-05	4.88928e-05	1.35768e-05	7.7143e-06	9.43686e-06	2.29453e-06	1.92328e-06	1.69741e-06	6.20964e-07	1.05403e-07	2.35656e-07
-6.74193e-16	0.314198	0.106371	0.0529211	0.0327184	0.00641452	0.0024932	0.0030362	0.000837593	0.00030189	0.00024959	9.93154e-05	1.56609e-05	2.6788e-05	1.65824e-05	1.47786e-06	2.14322e-06	2.71061e-06	9.14431e-07	3.82351e-07	5.67647e-07	8.79537e-08	4.92439e-08	1.67888e-07
-6.74193e-16	0.321971	0.111474	0.0397523	0.0300386	0.0053239	0.00215185	0.00228913	0.000822581	0.000154994	0.000259081	0.000149426	1.99087e-05	2.54629e-05	2.79826e-05	2.43391e-06	3.5038e-06	5.16206e-06	4.47988e-07	9.6227e-07	2.8876e-07	3.2591e-07	1.70387e-07	4.09175e-08
-6.74193e-16	0.326312	0.106241	0.0508223	0.0315934	0.00512403	0.00203185	0.00332985	0.000460953	0.000121942	0.000390778	0.00015717	7.80478e-06	1.94734e-05	2.68367e-05	2.70479e-06	2.17171e-06	1.47571e-06	4.73051e-07	2.11989e-07	2.4431e-07	1.21915e-07	2.58873e-08	3.23989e-08
-6.74193e-16	0.335495	0.108087	0.0506942	0.0345843	0.00700798	0.00198137	0.00371598	0.000826286	0.000109612	0.000527706	0.000176234	2.40878e-05	4.39611e-05	3.64511e-05	4.42024e-06	8.92845e-06	4.65981e-06	4.93277e-07	1.29671e-06	5.32572e-07	1.24583e-07	1.0108e-07	9.16634e-08
-6.74193e-16	0.338589	0.106579	0.0421529	0.0317246	0.00685276	0.00126013	0.00266958	0.000923673	9.40427e-05	0.000223448	0.000171289	1.53564e-05	1.37498e-05	1.83756e-05	1.83865e-06	3.0634e-06	2.58079e-06	2.80325e-07	2.93548e-07	2.29126e-07	6.33213e-08	4.75277e-08	2.1774e-08
-6.74193e-16	0.326295	0.109711	0.0391047	0.0274879	0.0077056	0.00102277	0.00208463	0.000745126	-1.08017e-05	7.8777e-05	0.000123302	3.36932e-06	3.89153e-06	1.5755e-05	7.24376e-07	1.05654e-06	8.81482e-07	3.35747e-07	1.84303e-07	2.00256e-07	5.07188e-08	1.00063e-08	3.07258e-08
-6.74193e-16	0.327856	0.109996	0.0509688	0.026388	0.00770402	0.00211889	0.00230828	0.00100883	6.09708e-05	0.000120081	6.89234e-05	1.05847e-05	9.18836e-06	1.47721e-05	2.94779e-06	8.93596e-07	2.24747e-06	6.45294e-07	3.9775e-07	3.37973e-07	7.98399e-08	3.0463e-08	3.74691e-08
-6.74193e-16	0.342106	0.115002	0.0492823	0.0296178	0.00694949	0.00237298	0.00193759	0.000511099	0.000211981	0.000122727	8.79757e-05	1.0788e-05	7.69592e-06	1.27172e-05	3.1584e-06	1.20709e-06	2.14357e-06	9.22131e-07	2.72238e-07	2.68802e-07	1.31064e-07	2.1624e-08	6.77076e-09
-6.74193e-16	0.335636	0.109272	0.0470645	0.0271704	0.0089576	0.00237873	0.00195572	0.00069325	0.000188014	0.000139844	7.13266e-05	1.8617e-05	7.70646e-06	8.42496e-06	3.44315e-06	1.07516e-06	5.16077e-07	2.94112e-07	1.02218e-07	4.14018e-08	6.42806e-08	2.29272e-08	2.80701e-09
-6.74193e-16	0.323868	0.110459	0.0461931	0.0286227	0.00639612	0.00207565	0.00190706	0.000650664	7.27749e-05	8.59385e-05	6.47359e-05	2.21146e-05	1.22569e-05	6.64943e-06	5.58844e-06	1.1312e-06	5.65434e-07	6.12086e-07	1.2066e-07	4.78591e-08	7.39708e-08	3.63075e-08	1.25574e-08
-6.74193e-16	0.317057	0.113961	0.0511062	0.0314407	0.00770665	0.00254769	0.0020834	0.000617452	0.000234541	0.000105231	0.000108554	2.62045e-05	1.23285e-05	1.20586e-05	4.41273e-06	1.97321e-06	1.47396e-06	1.0165e-06	3.08315e-07	3.01254e-07	8.81047e-08	4.10675e-08	1.85768e-08
-6.74193e-16	0.317261	0.10899	0.0457593	0.0289618	0.0091046	0.00411954	0.00231325	0.00139668	0.000396798	0.000153742	0.000110676	4.36888e-05	1.01806e-05	6.36973e-06	5.52622e-06	1.28236e-06	7.84458e-07	7.21222e-07	1.90182e-07	9.50495e-08	4.18171e-08	5.44023e-08	2.17505e-08
-6.74193e-16	0.315089	0.111597	0.056319	0.0281823	0.00862879	0.00259789	0.00208438	0.000650642	0.000271044	9.81777e-05	6.19824e-05	2.95717e-05	8.76082e-06	7.06736e-06	2.5655e-06	1.05394e-06	5.88088e-07	3.44041e-07	1.16639e-07	4.29169e-08	5.74837e-08	1.64079e-08	1.41584e-08
-6.74193e-16	0.316297	0.115396	0.056565	0.0275811	0.0105113	0.00313859	0.0018198	0.000746504	0.000268279	8.86321e-05	6.95754e-05	4.26974e-05	1.01596e-05	7.71868e-06	4.05119e-06	6.70681e-07	9.09275e-07	4.64387e-07	2.6939e-07	9.93199e-08	6.94146e-08	3.67766e-08	1.67671e-08
-6.74193e-16	0.317455	0.120388	0.0544327	0.028837	0.00843911	0.00354341	0.00231602	0.00103548	0.000332142	0.000190778	9.41372e-05	5.25722e-05	1.2366e-05	8.38155e-06	7.08868e-06	8.92952e-07	4.64781e-07	8.61147e-07	4.10155e-07	3.30362e-08	6.55882e-08	4.11482e-08	3.12547e-09
-6.74193e-16	0.322963	0.118921	0.0572245	0.0300909	0.0102276	0.00312248	0.00179177	0.000793655	0.000245115	0.000145849	7.15437e-05	3.52053e-05	1.55485e-05	6.11175e-06	5.30262e-06	1.76528e-06	6.14684e-07	8.26492e-07	3.41126e-07	7.68681e-08	1.45559e-07	8.9187e-08	8.46183e-09
-6.74193e-16	0.312108	0.113048	0.0573055	0.0295821	0.00912875	0.0032444	0.00166168	0.000770502	0.000339355	0.00017127	9.66222e-05	4.39617e-05	1.08364e-05	9.70473e-06	6.32551e-06	1.92509e-06	1.32476e-06	1.05951e-06	2.63701e-07	1.17662e-07	1.00769e-07	2.93286e-08	1.41122e-08
-6.74193e-16	0.302012	0.107138	0.0477117	0.0294115	0.0105164	0.00399231	0.00207838	0.00110162	0.000518947	0.000133313	0.00013904	7.08279e-05	1.32355e-05	1.45784e-05	9.3915e-06	3.48962e-06	1.75888e-06	9.76185e-07	3.70824e-07	1.48517e-07	1.08016e-07	4.44848e-08	1.82862e-08
-6.74193e-16	0.296678	0.100635	0.0491581	0.0279938	0.00927741	0.00376843	0.0021607	0.000843717	0.000400933	0.00020479	7.24913e-05	3.13023e-05	1.67635e-05	8.90175e-06	5.94287e-06	2.63851e-06	1.34169e-06	1.50115e-06	6.98383e-07	1.5582e-07	3.89508e-07	1.0604e-07	7.66471e-08
-6.74193e-16	0.29043	0.0963381	0.0499386	0.0234208	0.00644134	0.00304122	0.00186947	0.00051821	0.000224782	9.13071e-05	6.91276e-05	2.36216e-05	8.65716e-06	4.73473e-06	3.2891e-06	2.78314e-06	6.61922e-07	5.27909e-07	3.26717e-07	5.8181e-08	3.02802e-08	4.08746e-08	1.10734e-08
-6.74193e-16	0.278869	0.0930194	0.0420839	0.0210705	0.00655943	0.00199832	0.00140174	0.000566979	0.000156469	9.30151e-05	4.46896e-05	2.70595e-05	1.47395e-05	6.55564e-06	5.59658e-06	2.00107e-06	3.62608e-07	4.30381e-07	4.17686e-07	6.17463e-08	6.944e-08	2.89464e-08	5.07097e-09
-6.74193e-16	0.277454	0.0916168	0.0373341	0.0227025	0.00620158	0.00181246	0.00137365	0.000559531	0.000318236	6.08466e-05	5.28158e-05	1.91922e-05	1.49902e-05	6.31465e-06	9.09319e-06	1.79464e-06	6.20771e-07	5.61971e-07	2.97596e-07	8.36593e-08	5.4515e-08	1.06331e-08	8.70501e-09
-6.74193e-16	0.28672	0.0923737	0.0291857	0.021418	0.00410628	0.00184839	0.0013285	0.000323589	0.000215311	0.000118848	5.16168e-05	3.48452e-05	1.72409e-05	9.93722e-06	5.07927e-06	8.94922e-07	4.27863e-07	6.84086e-07	1.45241e-07	4.58519e-08	8.50847e-08	3.61485e-08	9.252e-09
-6.74193e-16	0.289383	0.0932332	0.0296044	0.0216795	0.00691912	0.00295688	0.00133267	0.000535237	0.00030598	0.000184374	0.000108571	4.72154e-05	2.65005e-05	1.20461e-05	7.65283e-06	1.25117e-06	9.33004e-07	8.36626e-07	3.27897e-07	8.95111e-08	9.08061e-08	4.82174e-08	2.05811e-08
-6.74193e-16	0.302502	0.078746	0.024406	0.0175083	0.00554035	0.00186711	0.00152881	0.000557205	0.000242198	0.000128659	5.00928e-05	2.34532e-05	1.41294e-05	9.41561e-06	2.05463e-06	9.5837e-07	6.45631e-07	2.13474e-07	9.95974e-08	4.85302e-08	1.93251e-08	1.48975e-08	5.95606e-09
-6.74193e-16	0.293152	0.0927624	0.0265294	0.0186218	0.00490048	0.00151269	0.00121086	0.000517711	0.000174075	8.58476e-05	4.38025e-05	1.70419e-05	9.45557e-06	6.32615e-06	1.27281e-06	9.55563e-07	7.90901e-07	1.58554e-07	9.25498e-08	7.76097e-08	1.07795e-08	2.34082e-08	7.55836e-09
-6.74193e-16	0.301323	0.0886306	0.0156612	0.0101231	0.00259841	0.000233582	0.00076666	0.000229607	4.19992e-05	5.62503e-05	2.78008e-05	7.69612e-06	3.05738e-06	1.67763e-06	8.48737e-08	2.18552e-07	1.35819e-07	2.15218e-08	1.74554e-08	1.09052e-08	2.61666e-09	6.43817e-10	3.48485e-10
-6.74193e-16	0.308532	0.0871779	0.0236029	0.0191107	0.00246722	0.000988655	0.00090173	0.0002335	7.12161e-05	5.42225e-05	3.48769e-05	6.6108e-06	6.28294e-06	2.44997e-06	2.98755e-07	2.56048e-07	2.43072e-07	2.06107e-08	4.13858e-08	3.15078e-08	3.12956e-09	4.53904e-09	8.33023e-10
-6.74193e-16	0.295646	0.0799533	0.0339818	0.0183486	0.00359928	0.00164332	0.00112125	0.000354119	0.000132504	7.43161e-05	5.29632e-05	9.76064e-06	1.50208e-05	4.57218e-06	1.41164e-06	3.54792e-07	5.28571e-07	5.45216e-08	1.35211e-07	4.58884e-08	6.91696e-09	1.81402e-08	6.72192e-09
-6.74193e-16	0.275317	0.0806389	0.0305267	0.0188834	0.00344316	0.000786238	0.000923167	0.000316068	0.000133209	7.61958e-05	3.5437e-05	1.37283e-05	1.02904e-05	4.5879e-06	2.91006e-06	5.07559e-07	6.71121e-07	1.30946e-07	2.13394e-07	4.55774e-08	1.66411e-08	9.49429e-09	3.92767e-09
-6.74193e-16	0.27569	0.0914197	0.0357924	0.0183056	0.00539033	0.00148244	0.00100055	0.000298717	0.000137668	5.67967e-05	3.26735e-05	1.46664e-05	6.57438e-06	9.22571e-07	1.32169e-06	5.51832e-07	1.54851e-07	1.40624e-07	6.1785e-08	2.04405e-08	2.54567e-08	4.63789e-09	2.28578e-09
-6.74193e-16	0.260595	0.0865626	0.0388857	0.0191344	0.00619374	0.00215142	0.000975323	0.000261236	0.000110377	5.04767e-05	1.91717e-05	1.52746e-05	1.15493e-05	1.90106e-06	6.08368e-07	1.41135e-07	1.68086e-07	7.51529e-08	8.31422e-08	9.43792e-09	6.82627e-09	2.5738e-09	2.8724e-09
-6.74193e-16	0.249401	0.0872145	0.0337957	0.0145038	0.00544386	0.00203442	0.00107707	0.000265754	0.00014742	0.00011519	4.6929e-05	2.06764e-05	1.1173e-05	1.24599e-06	7.8612e-07	2.64647e-07	1.98834e-07	7.25309e-08	1.38953e-07	2.01577e-08	1.7789e-08	4.28892e-09	6.23199e-09
-6.74193e-16	0.249277	0.0892861	0.0303088	0.0135736	0.00494189	0.00157334	0.000804261	0.000217212	0.000120138	6.15833e-05	3.38422e-05	1.0756e-05	1.03015e-05	2.15003e-06	4.44699e-07	1.05171e-07	1.41815e-07	3.18072e-08	1.96425e-08	5.93561e-09	6.88369e-09	9.93456e-10	2.22417e-09
-6.74193e-16	0.243245	0.0921691	0.0258566	0.011862	0.00476692	0.00157622	0.000691474	0.000242405	7.75503e-05	4.70436e-05	2.03695e-05	1.4264e-05	9.43089e-06	8.33572e-07	7.49793e-07	1.85349e-07	3.48876e-08	7.23263e-08	3.02696e-08	2.67564e-09	3.18007e-09	2.21401e-09	4.21973e-10
-6.74193e-16	0.229266	0.0944539	0.0222666	0.0125626	0.00355604	0.00116484	0.000820812	0.000298101	8.27258e-05	6.42134e-05	1.90013e-05	9.71065e-06	3.85155e-06	1.20278e-06	2.70148e-07	9.46225e-08	6.60783e-08	2.81156e-08	9.51652e-09	3.10819e-09	2.85951e-09	9.68532e-10	3.74404e-10
-6.74193e-16	0.208597	0.0887252	0.0199143	0.00628727	0.00181124	0.000497575	0.000407096	0.000136288	6.03111e-05	2.05225e-05	1.09964e-05	2.93729e-06	5.03923e-07	1.01362e-07	1.74653e-07	2.82503e-08	2.22105e-09	3.08756e-09	5.52195e-09	5.92082e-10	4.67803e-10	1.95645e-11	7.47962e-11
-6.74193e-16	0.183746	0.077735	0.0174015	0.00493161	0.00150589	0.000286111	0.000361018	0.000201783	7.75809e-05	2.97186e-05	4.27567e-06	3.50306e-07	1.35501e-06	3.92782e-07	2.09682e-08	1.92332e-08	2.34415e-10	4.1954e-08	5.28571e-09	4.25465e-09	4.88811e-10	1.12549e-10	1.56634e-11
-6.74193e-16	0.165144	0.067404	0.0162967	0.0044653	0.000532362	0.000286408	0.000207586	0.000117436	2.79563e-05	2.34206e-05	5.84276e-06	2.85117e-06	1.05023e-07	1.03414e-07	-6.35372e-09	5.70305e-09	1.2274e-09	2.12573e-08	8.41102e-09	9.46453e-10	9.73108e-12	8.45452e-11	7.5274e-13
-6.74193e-16	0.156939	0.0693256	0.016758	0.00380496	0.00114606	0.000431981	0.000258318	0.000134424	3.53102e-05	3.2173e-05	5.96368e-06	2.27291e-06	1.00925e-06	2.73914e-07	7.45342e-08	6.34885e-08	7.59432e-09	2.05836e-08	9.09287e-09	6.32504e-09	2.03862e-09	8.76442e-10	3.13197e-10
-6.74193e-16	0.16157	0.0737529	0.0158942	0.00430436	0.00139696	0.000859877	0.000446158	0.00025285	4.87491e-05	2.43874e-05	5.94871e-06	3.11826e-06	7.65574e-07	2.75871e-07	1.20841e-07	5.4467e-08	2.59976e-08	2.03081e-08	9.53897e-09	3.85044e-09	6.10097e-10	7.36152e-10	2.3621e-10
-6.74193e-16	0.165425	0.0689462	0.0141092	0.00502938	0.00138195	0.000786792	0.000388452	0.00021012	7.92399e-05	3.37086e-05	8.05277e-06	5.66439e-06	6.29323e-07	5.55402e-07	7.28102e-08	3.64428e-08	5.34659e-09	2.48248e-08	3.70926e-09	5.20044e-09	7.44354e-10	1.29545e-09	1.40777e-10
-6.74193e-16	0.150894	0.0569465	0.0130408	0.00354861	0.00163975	0.00104797	0.000463738	0.000294145	0.000132978	6.73609e-05	1.63008e-05	7.7978e-06	1.47833e-06	4.84277e-07	1.28204e-07	4.49818e-07	8.07181e-08	6.18477e-08	1.34355e-08	6.56895e-09	3.81429e-10	3.30808e-09	3.64702e-10
-6.74193e-16	0.14599	0.0584131	0.0148424	0.00367602	0.00208901	0.000733452	0.000277462	0.000186211	6.42269e-05	3.51739e-05	5.1761e-06	3.48401e-06	1.71089e-07	2.61203e-07	-1.51025e-09	1.12042e-07	1.69584e-08	3.63623e-08	3.90612e-09	3.39429e-09	5.05789e-11	7.2121e-10	1.37391e-11
-6.74193e-16	0.139633	0.0594218	0.0148386	0.00460718	0.00102419	0.000813055	0.000409968	0.000135897	5.8346e-05	1.72037e-05	1.32376e-05	2.78767e-06	5.46984e-07	4.25788e-07	5.3805e-08	6.36948e-08	2.77454e-08	2.81245e-08	3.85922e-09	3.61249e-09	2.82595e-10	4.61853e-10	1.2681e-10
-6.74193e-16	0.137074	0.0490572	0.0116439	0.00387961	0.0013972	0.000702752	0.000381934	0.000125459	0.000113174	1.54707e-05	1.14189e-05	2.68377e-06	1.34321e-06	-9.87307e-10	1.66291e-07	6.55915e-08	6.55006e-08	3.11938e-08	4.38492e-08	4.17638e-09	2.08128e-09	7.44158e-10	2.13355e-10
-6.74193e-16	0.142775	0.042204	0.0110026	0.00595466	0.0025683	0.000750195	0.000428185	0.000134811	0.000101025	1.34413e-05	8.85676e-06	2.31795e-06	1.43857e-06	4.48643e-07	3.35314e-07	1.34011e-07	6.03727e-08	1.70558e-08	7.77924e-09	2.589e-09	1.53237e-09	7.01096e-10	4.84535e-10
-6.74193e-16	0.126434	0.044698	0.0174833	0.00652348	0.00265729	0.000582734	0.00044633	0.00012637	7.13001e-05	2.3231e-05	1.27426e-05	2.85297e-06	2.33537e-06	1.49822e-07	1.44544e-07	5.79832e-08	1.08245e-07	3.13346e-08	1.44573e-08	2.15839e-09	4.2978e-09	6.44651e-10	2.9365e-10
-6.74193e-16	0.126231	0.0541349	0.0199614	0.00893766	0.00335785	0.000800748	0.000345933	8.09608e-05	3.86932e-05	7.86265e-06	5.66584e-06	1.02718e-07	4.46964e-07	1.29601e-07	9.569e-08	5.69807e-09	1.34059e-08	2.26243e-09	2.53167e-10	2.63924e-10	3.51593e-10	1.35297e-10	1.13975e-10
-6.74193e-16	0.11695	0.0466747	0.0236955	0.0071901	0.00218236	0.000589786	0.000381066	6.07736e-05	3.48825e-05	1.34023e-05	1.08698e-05	5.50499e-07	1.80186e-06	3.92953e-09	2.39394e-07	9.27183e-09	3.46929e-08	3.48714e-09	2.00223e-08	3.3129e-10	1.42529e-10	-2.10546e-11	1.78468e-11
-6.74193e-16	0.127892	0.0418581	0.0138092	0.00451175	0.00181092	0.000247774	0.000202218	2.76613e-05	2.51845e-05	2.75724e-06	3.48952e-06	6.04923e-07	8.16801e-07	5.55403e-09	4.55673e-08	5.42153e-09	1.58989e-08	4.56031e-09	5.41771e-09	6.38675e-10	4.96739e-10	-2.04264e-12	3.83591e-11
-6.74193e-16	0.12612	0.033772	0.00978936	0.000960906	0.000231188	-0.00033793	7.74766e-05	2.58741e-05	1.48249e-05	2.5016e-06	4.6812e-06	-1.19843e-07	2.44102e-07	-7.10215e-09	6.49964e-09	-1.51808e-08	2.22747e-10	-1.74285e-09	1.03981e-10	-2.49338e-10	3.64504e-11	7.64723e-13	1.77998e-11
-6.74193e-16	0.138368	0.03661	0.0136032	0.00173486	0.000641548	-2.95989e-07	0.000247249	2.72902e-05	2.92898e-05	6.03463e-07	2.47694e-06	5.27762e-07	9.54901e-07	1.54355e-08	4.84711e-08	-6.27242e-09	5.55597e-10	-9.14e-10	3.40882e-10	1.60798e-11	6.32707e-11	1.35061e-11	2.22721e-11
-6.74193e-16	0.137797	0.0320584	0.0109583	0.00246897	0.000796053	9.84811e-05	0.000166924	2.34179e-05	1.49918e-05	3.9672e-07	2.89804e-06	1.2349e-07	3.48006e-07	2.07043e-08	4.45082e-08	-1.98441e-09	2.8002e-09	-1.8482e-11	4.40719e-10	-8.06276e-13	2.22807e-10	6.3296e-12	3.3578e-11
-6.74193e-16	0.148004	0.0391141	0.0149616	0.00266217	0.00208889	0.000291186	0.000354644	4.75937e-05	3.15975e-05	2.67115e-06	4.69623e-06	3.45848e-07	1.46341e-06	1.28963e-07	2.47228e-07	4.75844e-09	1.13818e-08	8.72398e-10	3.3396e-09	8.67125e-11	9.35397e-11	-1.24302e-15	8.73656e-11
-6.74193e-16	0.156236	0.0490014	0.0179765	0.00537667	0.00265071	0.000529107	0.000425786	0.000118592	6.0697e-05	8.62996e-06	9.16737e-06	1.19744e-06	1.49082e-06	1.27821e-07	2.07279e-07	4.79486e-08	5.7712e-08	5.00544e-09	9.17779e-09	7.27352e-10	1.41325e-09	1.72608e-10	2.96996e-10
-6.74193e-16	0.135526	0.0524442	0.0221372	0.00512552	0.00248897	0.000751448	0.000358234	6.52469e-05	5.44456e-05	1.11708e-05	5.66735e-06	5.95852e-07	6.73292e-07	7.09873e-08	6.1292e-08	6.88802e-09	1.63321e-08	1.82984e-10	4.75778e-10	3.12943e-11	2.61004e-11	9.38451e-12	6.18618e-11
-6.74193e-16	0.144392	0.0591008	0.0209835	0.00878925	0.00284334	0.000818155	0.000301769	9.65264e-05	3.98063e-05	8.60089e-06	2.21673e-06	4.31735e-07	4.96242e-07	4.27626e-08	6.13323e-08	3.98281e-09	3.89248e-09	4.97501e-11	1.10851e-10	7.11619e-12	1.86063e-10	1.09318e-11	4.21005e-11
-6.74193e-16	0.138424	0.0578592	0.0203374	0.0100755	0.00269654	0.000938665	0.000411577	0.000119435	4.22725e-05	7.54121e-06	2.99017e-06	6.78292e-07	3.02917e-07	1.31405e-07	4.37627e-08	1.06347e-08	9.02626e-09	3.21515e-09	1.29299e-09	2.1437e-10	1.07303e-10	6.94895e-11	9.9895e-11
-6.74193e-16	0.144593	0.0615167	0.025433	0.0080935	0.00303599	0.000629937	0.000373984	0.000109464	4.32612e-05	7.7145e-06	2.89529e-06	9.82129e-07	4.42189e-07	1.34078e-07	6.72879e-08	2.48944e-08	1.01034e-08	1.29457e-09	1.25506e-09	2.82794e-10	3.51296e-10	4.38369e-11	1.34378e-10
-6.74193e-16	0.143041	0.0621985	0.0276457	0.00959654	0.00457801	0.00121872	0.000637418	0.000181448	8.05056e-05	2.38427e-05	1.52509e-05	2.02845e-06	2.86154e-06	3.6455e-07	3.31803e-07	4.25116e-08	5.79477e-08	7.17945e-09	7.93605e-09	6.1415e-10	7.69605e-10	2.88152e-10	6.23879e-10
-6.74193e-16	0.134621	0.0545903	0.0296963	0.0111983	0.00494495	0.00123817	0.000595097	0.000157239	7.43407e-05	2.09185e-05	1.09665e-05	2.5397e-06	2.32584e-06	5.68522e-07	4.28635e-07	7.75078e-08	6.56854e-08	7.48406e-09	1.00184e-08	7.28339e-10	1.58936e-09	3.2415e-10	4.56386e-10
-6.74193e-16	0.126647	0.0502038	0.0267592	0.00828008	0.00386322	0.000971564	0.000490783	0.000135917	9.61359e-05	2.56782e-05	1.96259e-05	3.36143e-06	2.13778e-06	4.17937e-07	3.20937e-07	7.40687e-08	5.21925e-08	8.45301e-09	1.61184e-08	1.11428e-09	3.12524e-09	1.6472e-10	7.508e-10
-6.74193e-16	0.117082	0.0468476	0.0241605	0.00634409	0.00320368	0.000525329	0.000217228	8.20029e-05	3.66454e-05	1.22881e-05	6.15218e-06	5.4808e-07	3.6931e-07	5.10184e-08	8.28927e-08	1.91388e-08	1.84717e-08	2.52444e-09	1.14992e-09	3.13219e-11	9.57519e-11	6.71454e-12	1.18101e-10
-6.74193e-16	0.114702	0.0355231	0.0162091	0.00473876	0.00176734	0.000281162	0.000129681	3.95659e-05	1.99715e-05	7.85072e-06	2.97364e-06	1.09181e-06	5.32155e-07	1.49379e-07	1.15585e-07	1.97653e-08	1.55003e-08	7.76837e-10	4.51252e-10	1.4303e-10	1.6519e-10	4.86219e-11	1.87692e-11
-6.74193e-16	0.109134	0.0328805	0.0137159	0.00388452	0.00190933	0.000151746	0.000107567	6.09677e-05	3.58224e-05	1.04042e-05	5.17904e-06	8.1269e-07	6.71174e-07	2.06736e-07	6.96051e-08	3.23283e-09	4.48574e-09	-2.08105e-11	1.21137e-10	-1.19333e-11	2.07342e-11	4.00466e-12	2.62592e-11
-6.74193e-16	0.11575	0.0304381	0.00969846	0.000967603	0.000235155	4.121e-05	4.72104e-05	1.53066e-05	1.12867e-05	2.98647e-07	5.5345e-07	3.70657e-08	2.26393e-08	-5.60715e-09	1.20278e-08	2.61597e-10	2.40457e-10	-8.52013e-10	-6.41989e-11	-1.0735e-10	2.90871e-13	-5.24863e-13	-1.88346e-14
-6.74193e-16	0.108166	0.0280095	0.0023412	-0.00286473	-0.000425961	-0.000245454	2.37786e-05	-4.22195e-06	1.62732e-06	-1.01229e-06	1.42282e-07	-4.17301e-07	7.6222e-09	-1.47328e-08	4.31403e-09	8.31252e-11	3.11164e-10	-7.69953e-10	-3.32333e-12	-9.55598e-11	9.9494e-13	-8.80672e-12	6.99096e-13
-6.74193e-16	0.100925	0.0215031	-0.00203497	-0.00392431	-0.00100861	-0.000513919	-1.27711e-05	-2.23767e-05	2.38001e-06	-7.23668e-07	-3.14416e-08	-8.05824e-07	-7.57957e-11	-6.06721e-08	9.93294e-10	-1.50615e-09	1.41243e-11	-1.53475e-09	-1.20064e-10	-8.72582e-10	-1.06005e-11	-6.34107e-11	-2.23526e-13
-6.74193e-16	0.108857	0.0144789	-0.00140104	-0.00350462	-0.000863979	-0.000117312	-4.13085e-06	-5.41206e-06	2.80157e-06	-3.94043e-06	-1.1701e-06	-1.1893e-06	-3.15689e-07	-7.92044e-08	7.85279e-10	-8.14473e-10	6.8146e-10	-2.04389e-10	5.85395e-12	-5.34841e-11	-6.15115e-11	-4.80388e-11	-1.49175e-12
-6.74193e-16	0.108509	0.0201156	-0.00142934	-0.00265242	-0.000295782	-0.000112083	-1.49968e-05	-7.2838e-06	1.1206e-06	-6.66324e-07	3.30804e-08	-3.88154e-07	-4.01383e-08	-6.75649e-09	1.20509e-09	-4.53902e-10	6.17317e-12	-3.62798e-10	-2.08023e-11	-1.20819e-11	-1.54057e-14	-6.02223e-12	-6.51376e-13
-6.74193e-16	0.101158	0.0254527	0.00238545	-0.000492636	-0.000155168	-0.000143298	-1.90207e-05	-2.49732e-06	-5.74413e-07	-1.21184e-07	3.94043e-08	-1.9179e-08	-4.79491e-09	-4.93796e-09	-9.20646e-11	2.51404e-10	6.86443e-11	1.21029e-11	3.32133e-12	-1.82858e-12	-2.59348e-13	-4.11507e-13	-1.56064e-13
-6.74193e-16	0.100003	0.0339638	0.00299493	-0.00130957	-0.0009304	-0.000393811	-7.24412e-05	-1.8515e-05	-8.50376e-07	5.57045e-08	-1.3799e-08	-2.52461e-08	-8.14768e-08	-5.04516e-08	-8.06048e-11	-2.92996e-09	-7.32046e-11	-4.4029e-11	-2.43731e-12	-3.79055e-12	-3.0918e-13	-5.89108e-12	-3.22964e-13
-6.74193e-16	0.0902797	0.0295768	0.00509664	-0.00132787	-0.00102653	-0.000663601	-0.000126866	-2.16022e-05	-1.36811e-06	-5.04616e-07	-1.90689e-07	-1.226e-07	5.77914e-10	-4.17718e-11	1.22795e-11	-5.67656e-10	-3.101e-10	-1.60695e-09	-1.90001e-10	-1.33208e-10	-7.05241e-13	-5.06697e-12	-1.94388e-14
-6.74193e-16	0.0940075	0.0371117	0.00523171	-0.000281066	-0.000758507	-0.000608378	-0.000114669	-2.22641e-05	-1.83322e-06	-1.21119e-07	-9.58848e-08	-2.21745e-08	-3.73597e-10	-3.24933e-10	-4.73822e-11	-1.24711e-10	-4.87751e-11	-3.13223e-11	-4.08311e-11	-6.27424e-12	-1.1536e-12	-8.64098e-13	-8.22365e-14
-6.74193e-16	0.0745902	0.0258286	0.00253401	-0.000793706	-0.000758174	-0.000514405	-0.000197406	-6.15816e-05	-6.56852e-06	-5.81915e-07	-9.62476e-07	-6.752e-07	-3.61283e-08	-2.51675e-08	-5.90614e-09	-1.37867e-09	-6.61218e-10	-3.2918e-10	-2.54065e-11	-1.35255e-11	-1.17202e-11	-9.7434e-12	-3.35724e-12
-6.74193e-16	0.0759841	0.0396671	0.0100123	0.00119581	-0.000123979	-0.000204801	-5.37967e-05	-2.57834e-05	-2.08681e-06	-9.04786e-07	-1.79857e-08	-9.61603e-08	-1.10958e-07	-2.09257e-09	-1.53542e-10	-1.70244e-10	-7.44677e-11	-7.97166e-11	-1.88766e-11	-9.51556e-14	-8.27287e-15	-2.43445e-13	-2.83271e-14
-6.74193e-16	0.0923847	0.0472686	0.0118691	0.000199206	-0.00012907	-0.00013224	-8.10317e-05	-6.17772e-06	-1.53179e-07	-5.06578e-07	-7.40983e-09	-3.56027e-08	-1.51216e-10	1.56771e-11	6.58957e-10	6.49901e-12	9.94825e-13	-2.61784e-12	-2.17533e-12	-1.75592e-11	-4.74596e-17	-4.92426e-15	3.42825e-15
-6.74193e-16	0.10847	0.0525861	0.0142447	0.00214086	-3.16127e-05	-0.000127501	-0.000113682	-1.57701e-05	-2.80637e-06	-8.61548e-07	-2.08144e-07	-3.54524e-08	-7.79382e-09	-6.26824e-11	4.18198e-12	1.46535e-13	7.18829e-15	-1.35764e-13	-1.76947e-14	-5.36965e-13	-8.71897e-13	-1.23271e-12	-6.01188e-14
-6.74193e-16	0.0903895	0.0510323	0.0171807	0.00374624	0.000135519	-9.34632e-05	-8.04336e-05	-4.93648e-05	-1.15712e-05	-1.09424e-06	-2.08856e-07	-1.26453e-07	-1.83763e-08	2.25763e-13	7.86315e-13	-3.17615e-13	-5.39797e-12	-7.78652e-12	-1.65869e-12	-6.73195e-13	-1.71617e-12	-1.40229e-12	-4.07187e-15
-6.74193e-16	0.0865637	0.0534557	0.014593	0.00237978	0.000481895	5.15941e-05	-2.63972e-05	-9.38108e-06	-5.68073e-06	-3.16839e-06	-5.16736e-07	-3.56314e-07	-3.67391e-07	-1.21675e-07	-1.34283e-08	-1.34627e-10	1.56612e-11	4.1095e-12	4.36589e-12	7.42919e-13	8.27243e-15	-2.20823e-15	-2.66934e-15
-6.74193e-16	0.100511	0.0547427	0.0185633	0.00387082	0.000561735	9.07908e-05	-2.96396e-05	-2.17219e-05	-4.56064e-06	-2.11072e-06	-2.49512e-07	-1.10811e-07	-4.71603e-09	-5.76289e-11	4.88238e-12	-6.3134e-12	5.55164e-12	6.91895e-12	7.27728e-12	3.79886e-12	5.49742e-14	-3.54481e-16	-6.22149e-15
-6.74193e-16	0.0954981	0.0589503	0.0191628	0.00420601	0.000364693	7.01808e-05	-5.0361e-05	-1.75052e-05	-7.05965e-06	-8.03804e-07	-2.22466e-07	-1.45877e-08	3.51939e-10	-7.99437e-10	-3.22244e-11	-4.72858e-11	5.74295e-13	9.12768e-12	1.00477e-12	3.59923e-15	-7.84314e-16	-1.24287e-13	-5.06681e-14
-6.74193e-16	0.0986329	0.0524362	0.0163952	0.00323452	0.000438283	-1.1562e-05	-5.82403e-05	-2.49803e-05	-1.80191e-07	-1.43511e-06	-4.51611e-08	-4.55991e-08	4.38031e-09	-1.20152e-08	-2.53176e-09	-6.94898e-09	-1.8568e-12	1.65972e-13	1.01408e-14	-2.30505e-10	-1.59899e-13	-2.4914e-12	9.87492e-18
