# Supplementary material for: Research on the dynamic spillover of stock markets under COVID-19—Taking the stock markets of China, Japan, and South Korea as an example
Source: Front Public Health. 2022 Nov 11;10:1008348. doi: 10.3389/fpubh.2022.1008348 (PMC9691647; doi:10.3389/fpubh.2022.1008348)
Supplement: Supplementary file 3 [file Data_Sheet_1.ZIP › CM_JPN_1 (3).xls]

## Sheet: Sheet1
0	0	0	0	0	0	0	0	0	0	0	0	0	0	0	0	0	0	0	0	0	0	0	0
0	0	0	0	0	0	0	0	0	0	0	0	0	0	0	0	0	0	0	0	0	0	0	0
-3.18804e-16	0.00497849	0.00608639	0.00484406	0.00715055	0.00881456	0.0107088	0.00989967	0.00824802	0.00701986	0.00613509	0.00552278	0.00513951	0.00494977	0.00492916	0.00505805	0.00130479	-0.00211441	-0.00436292	-0.00451703	-0.00405133	-0.00362291	-0.00411498	-0.00386964
-3.18804e-16	0.00868026	0.0143091	0.0187551	0.0158984	0.0185506	0.0229928	0.0251474	0.0267488	0.028026	0.0285729	0.0276727	0.0266258	0.0254812	0.0225801	0.0152053	0.0141306	0.0135689	0.0130368	0.0115651	0.00840995	0.00773982	0.00719061	0.00657172
-3.18804e-16	0.0151744	0.0312832	0.0333698	0.0403626	0.0454957	0.0470549	0.0473705	0.0486038	0.0506478	0.0523857	0.0538423	0.0550456	0.0518601	0.0437378	0.0364006	0.0323202	0.0293392	0.0265864	0.0240584	0.0200166	0.0187824	0.0176393	0.0159972
-3.18804e-16	0.0157122	0.024463	0.0286278	0.0316372	0.0344583	0.0362885	0.0373439	0.0377616	0.0380239	0.0383438	0.0382535	0.037834	0.0366639	0.0344617	0.0323204	0.0302566	0.0284237	0.0269235	0.0254378	0.0195288	0.017849	0.0162905	0.0148483
-3.18804e-16	0.0152516	0.0316542	0.0485953	0.0637246	0.0765087	0.0829279	0.0859062	0.0842957	0.0799691	0.0750794	0.0704348	0.0674231	0.069299	0.0703036	0.0730872	0.0741269	0.0656113	0.0612511	0.0574508	0.053771	0.0479414	0.0367514	0.0324864
-3.18804e-16	0.014413	0.0315199	0.0473222	0.0638966	0.0818525	0.0910393	0.0960367	0.104339	0.103237	0.108372	0.110306	0.107098	0.100351	0.0939162	0.0897449	0.0858814	0.0760878	0.0707612	0.0609425	0.059619	0.0563421	0.0502849	0.0483566
-3.18804e-16	0.0178081	0.0322916	0.0455586	0.0605638	0.0713203	0.0860548	0.0938617	0.100973	0.103295	0.104957	0.100795	0.102567	0.104991	0.103639	0.100573	0.0972616	0.0933788	0.0874541	0.0818662	0.0768297	0.0690683	0.0637571	0.0552536
-3.18804e-16	0.013313	0.0297119	0.0420856	0.052518	0.0602089	0.0655929	0.0698272	0.070707	0.075375	0.0803879	0.0796022	0.0758377	0.0735743	0.0710625	0.070958	0.0723204	0.0737516	0.0666699	0.0640384	0.062595	0.0539438	0.0449227	0.03493
-3.18804e-16	0.0122793	0.0250283	0.0270954	0.0391542	0.0526549	0.0543998	0.0612323	0.063945	0.0681402	0.0742351	0.0783966	0.0822005	0.0832068	0.0820697	0.0801472	0.0790183	0.0776289	0.0726052	0.0679796	0.0646939	0.0631444	0.0544501	0.0498842
-3.18804e-16	0.0132918	0.0316984	0.053267	0.0653781	0.0697511	0.081982	0.0901512	0.0906823	0.093639	0.097038	0.0997856	0.100722	0.100916	0.100304	0.0996081	0.101376	0.105253	0.0925338	0.0881218	0.0823007	0.0767792	0.0715652	0.0638477
-3.18804e-16	0.0105782	0.0288908	0.0450938	0.0568227	0.0667446	0.0739997	0.0795336	0.0848217	0.08644	0.0881399	0.0909934	0.0944986	0.0977064	0.0993966	0.0994455	0.0959818	0.0914684	0.0908423	0.0974936	0.102113	0.0990545	0.0936104	0.0885798
-3.18804e-16	0.0111348	0.0371187	0.0517265	0.0640537	0.0751744	0.0867031	0.0989594	0.105762	0.112899	0.118376	0.121767	0.120635	0.118149	0.120029	0.124514	0.126126	0.12361	0.123187	0.117378	0.11363	0.109768	0.105737	0.0956073
-3.18804e-16	0.0233393	0.0538966	0.0838456	0.108039	0.125056	0.142656	0.152563	0.159971	0.166976	0.176011	0.193474	0.195196	0.188723	0.18578	0.175021	0.172866	0.160888	0.14973	0.147443	0.135966	0.13079	0.130187	0.118426
-3.18804e-16	0.0380748	0.0793391	0.108439	0.134513	0.146409	0.162227	0.177128	0.18825	0.201407	0.209959	0.216452	0.211497	0.209828	0.206909	0.202977	0.198232	0.190519	0.184824	0.178425	0.173763	0.167561	0.160803	0.15402
-3.18804e-16	0.0465544	0.0842959	0.114211	0.140579	0.161629	0.173139	0.179173	0.190034	0.207255	0.2191	0.210299	0.203608	0.193551	0.195822	0.199354	0.205812	0.206611	0.195172	0.194756	0.192622	0.184522	0.174807	0.157673
-3.18804e-16	0.0563579	0.10201	0.141127	0.163659	0.181245	0.200346	0.218695	0.22899	0.249639	0.244287	0.236214	0.218264	0.207613	0.207594	0.212204	0.206909	0.208075	0.207488	0.203547	0.177349	0.169244	0.168165	0.159439
-3.18804e-16	0.0529911	0.0983218	0.13407	0.164538	0.189026	0.214888	0.228359	0.234384	0.242707	0.236953	0.23569	0.232881	0.226524	0.209963	0.198896	0.193074	0.197168	0.195515	0.192461	0.19238	0.186394	0.16795	0.147568
-3.18804e-16	0.0461252	0.0869879	0.121795	0.152009	0.178146	0.191876	0.206237	0.208272	0.219592	0.220784	0.219105	0.205639	0.205782	0.201723	0.19661	0.192351	0.186317	0.179725	0.175785	0.17222	0.161719	0.150849	0.144065
-3.18804e-16	0.0389593	0.0763479	0.113496	0.147316	0.175386	0.197744	0.210462	0.212551	0.208617	0.200038	0.200059	0.189742	0.186188	0.185987	0.174843	0.172249	0.171268	0.170014	0.168544	0.166907	0.159495	0.150377	0.14144
-3.18804e-16	0.0359096	0.0723363	0.10001	0.12628	0.1505	0.173828	0.191326	0.203076	0.206935	0.199805	0.191535	0.185611	0.191084	0.187259	0.193521	0.191472	0.186448	0.185623	0.184539	0.183249	0.173913	0.149119	0.135585
-3.18804e-16	0.0247528	0.0609168	0.0898184	0.113302	0.132663	0.151095	0.160148	0.162082	0.165233	0.171599	0.177088	0.173209	0.170634	0.171033	0.170764	0.168637	0.16818	0.166185	0.163019	0.159774	0.153316	0.143743	0.143313
-3.18804e-16	0.0201211	0.047902	0.0723952	0.0873256	0.0995286	0.110729	0.123408	0.135289	0.144417	0.149059	0.152784	0.154115	0.154896	0.158367	0.160244	0.157156	0.147735	0.141696	0.133964	0.0949376	0.0858145	0.079899	0.0772108
-3.18804e-16	0.0202257	0.0508489	0.0754011	0.0940613	0.111932	0.125054	0.139249	0.147563	0.156154	0.156941	0.147792	0.143843	0.149108	0.145377	0.139102	0.133395	0.12671	0.12111	0.118708	0.119217	0.11633	0.0968914	0.0816704
-3.18804e-16	0.0272766	0.0638926	0.0974129	0.125875	0.146199	0.158808	0.172587	0.18246	0.191143	0.201002	0.194477	0.18829	0.188494	0.186841	0.182621	0.173608	0.164328	0.155659	0.143969	0.135121	0.126764	0.120629	0.114498
-3.18804e-16	0.0349663	0.0716769	0.104465	0.128584	0.149524	0.163969	0.17253	0.179839	0.183279	0.194858	0.192343	0.191965	0.187377	0.181469	0.179339	0.17679	0.173603	0.169891	0.16575	0.150198	0.139169	0.127212	0.109866
-3.18804e-16	0.0291521	0.0641914	0.0987082	0.122389	0.149316	0.169319	0.180614	0.192742	0.201817	0.210272	0.21514	0.216692	0.229802	0.224981	0.219151	0.211098	0.199707	0.187625	0.17121	0.155207	0.147051	0.140708	0.134513
-3.18804e-16	0.0315249	0.0690053	0.0969874	0.120774	0.136456	0.152525	0.167957	0.172612	0.18347	0.197796	0.210585	0.21759	0.215919	0.213333	0.206288	0.200251	0.1943	0.192015	0.191244	0.176296	0.160763	0.149484	0.137526
-3.18804e-16	0.0371526	0.0720558	0.109203	0.130826	0.152653	0.166953	0.170916	0.178001	0.189447	0.190138	0.18774	0.187189	0.186346	0.188846	0.185659	0.187082	0.183233	0.178947	0.176712	0.172798	0.156324	0.147413	0.137674
-3.18804e-16	0.0375958	0.0710092	0.0885825	0.11215	0.126359	0.141412	0.158011	0.169589	0.175671	0.180599	0.183987	0.185019	0.188326	0.187318	0.178969	0.172002	0.168019	0.155957	0.146297	0.143359	0.140865	0.13749	0.128154
-3.18804e-16	0.0446125	0.0821125	0.105825	0.130373	0.156544	0.171279	0.187734	0.194682	0.197825	0.198552	0.194908	0.185788	0.180053	0.177279	0.169688	0.167592	0.16812	0.161417	0.15763	0.152197	0.145595	0.137323	0.128151
-3.18804e-16	0.0430473	0.0783382	0.11994	0.147005	0.16034	0.17705	0.180389	0.185393	0.19643	0.199361	0.200995	0.197461	0.200261	0.198096	0.192131	0.191812	0.18427	0.175537	0.172528	0.169228	0.165702	0.156837	0.149724
-3.18804e-16	0.0370359	0.0709731	0.101207	0.124118	0.139841	0.154045	0.170422	0.181718	0.189412	0.198552	0.205678	0.207346	0.199923	0.194024	0.188794	0.186325	0.179447	0.174614	0.168268	0.159179	0.151036	0.142997	0.138605
-3.18804e-16	0.0390367	0.0819576	0.11369	0.137011	0.148676	0.155772	0.164342	0.171218	0.174106	0.175592	0.173316	0.173919	0.172784	0.167086	0.1635	0.155687	0.153522	0.151464	0.148705	0.144832	0.140892	0.136919	0.132941
-3.18804e-16	0.0438928	0.0806371	0.119051	0.143743	0.154067	0.161551	0.166231	0.16741	0.167519	0.168836	0.170546	0.176955	0.182794	0.186391	0.184523	0.180885	0.177569	0.175149	0.167512	0.157653	0.153402	0.148908	0.142619
-3.18804e-16	0.0413846	0.0825225	0.114254	0.138473	0.158306	0.168762	0.17282	0.176189	0.183524	0.191249	0.197715	0.198974	0.20026	0.200967	0.19736	0.18928	0.182614	0.186429	0.18552	0.180485	0.175752	0.172304	0.167724
-3.18804e-16	0.0361977	0.0772721	0.112321	0.143264	0.162867	0.180666	0.194725	0.204941	0.210637	0.216055	0.222025	0.222571	0.224689	0.22671	0.223282	0.222191	0.217976	0.214749	0.211069	0.208017	0.20677	0.204482	0.200705
-3.18804e-16	0.0384375	0.084919	0.119916	0.142746	0.168022	0.177112	0.185348	0.190574	0.193971	0.190991	0.195543	0.202031	0.190498	0.185571	0.17887	0.179021	0.18089	0.172617	0.166199	0.160081	0.152108	0.143288	0.135833
-3.18804e-16	0.0412144	0.0797943	0.105062	0.130226	0.148905	0.161393	0.17115	0.175791	0.176774	0.18129	0.181785	0.182854	0.182755	0.181952	0.174583	0.165291	0.155067	0.147392	0.139905	0.131079	0.123236	0.117926	0.110722
-3.18804e-16	0.0497593	0.0895066	0.116655	0.130423	0.147581	0.156886	0.160768	0.164232	0.169738	0.170159	0.162372	0.163382	0.159699	0.155465	0.149115	0.143893	0.13841	0.132841	0.12675	0.117133	0.113346	0.109259	0.103784
-3.18804e-16	0.0540138	0.097577	0.120078	0.138666	0.151536	0.162629	0.168636	0.167561	0.172408	0.174756	0.172781	0.172951	0.172611	0.170851	0.160773	0.145901	0.134906	0.123087	0.116237	0.112961	0.102594	0.0991187	0.0942127
-3.18804e-16	0.0494042	0.0888263	0.108795	0.125136	0.139271	0.150873	0.157679	0.158173	0.157345	0.153758	0.148623	0.138195	0.132729	0.12666	0.12227	0.117803	0.11535	0.111222	0.10501	0.0987585	0.0951629	0.0914114	0.0869071
-3.18804e-16	0.0539924	0.0891843	0.109355	0.125203	0.13979	0.147366	0.15145	0.143521	0.143748	0.140177	0.133556	0.135861	0.136053	0.129783	0.127819	0.120009	0.103076	0.0933223	0.0872843	0.0816809	0.0758682	0.0688095	0.0627358
-3.18804e-16	0.0599648	0.0972013	0.125924	0.142647	0.153811	0.15375	0.149999	0.146371	0.139847	0.136026	0.131484	0.124901	0.119077	0.113828	0.106783	0.100543	0.0948182	0.0873033	0.0805487	0.0751556	0.0678933	0.0615177	0.0565308
-3.18804e-16	0.0580783	0.0945286	0.116536	0.132515	0.136537	0.135466	0.134247	0.127202	0.12126	0.11493	0.108806	0.1023	0.0987005	0.0957306	0.0927246	0.0848443	0.0773423	0.0721315	0.064691	0.060541	0.0565786	0.0514835	0.0471328
-3.18804e-16	0.0615171	0.0909234	0.107514	0.125796	0.138273	0.147582	0.144431	0.13513	0.127493	0.121795	0.111995	0.108005	0.10541	0.100267	0.0922144	0.0854639	0.0819936	0.0781284	0.0723689	0.0662023	0.0608139	0.0548852	0.0494872
-3.18804e-16	0.0636053	0.103849	0.124663	0.135875	0.144713	0.150719	0.154181	0.151344	0.152538	0.151271	0.143436	0.138222	0.127387	0.117257	0.112263	0.106852	0.0934673	0.0880722	0.0804556	0.0746285	0.0697478	0.0644252	0.0590792
-3.18804e-16	0.0675273	0.105278	0.131573	0.148646	0.154824	0.155698	0.155194	0.154362	0.155393	0.144441	0.138473	0.12896	0.117534	0.109409	0.104729	0.0974647	0.0915742	0.0864241	0.0828097	0.0760048	0.068926	0.0630028	0.0575677
-3.18804e-16	0.0596297	0.0969482	0.118045	0.135903	0.148316	0.149987	0.151077	0.15518	0.151606	0.145374	0.134879	0.124292	0.116648	0.112514	0.106683	0.0987514	0.0919894	0.0837346	0.076126	0.0691345	0.0616325	0.055403	0.0504453
-3.18804e-16	0.0574335	0.0928806	0.108133	0.120265	0.127158	0.129926	0.128903	0.127686	0.123634	0.121159	0.111009	0.103984	0.0992602	0.0942492	0.0859072	0.0799976	0.0759537	0.0701399	0.0653991	0.0605075	0.0559431	0.0507351	0.0458752
-3.18804e-16	0.0514511	0.0794794	0.0978596	0.107037	0.11164	0.115637	0.116688	0.10642	0.101349	0.0957302	0.0918706	0.0842929	0.079966	0.0751837	0.0695226	0.0635074	0.0570492	0.050431	0.0444229	0.0402401	0.0360973	0.0325545	0.0293093
-3.18804e-16	0.0629334	0.0976932	0.108102	0.11961	0.127945	0.132343	0.135736	0.127158	0.119304	0.111035	0.104575	0.0950781	0.085821	0.0770146	0.0699223	0.0631256	0.0566943	0.0516006	0.0476181	0.044426	0.0389412	0.0339596	0.0294563
-3.18804e-16	0.0650111	0.100765	0.114111	0.127431	0.131837	0.129817	0.126609	0.118971	0.109441	0.103023	0.0969645	0.0869633	0.0777536	0.0690219	0.061578	0.0547486	0.048729	0.0427529	0.0378918	0.0341853	0.0312459	0.0279968	0.0249661
-3.18804e-16	0.0629569	0.102964	0.120799	0.130471	0.131269	0.127172	0.122499	0.11587	0.107507	0.0992983	0.0920806	0.0863477	0.078993	0.0719907	0.0644162	0.0564521	0.0500264	0.0439131	0.036974	0.0312624	0.0267665	0.023587	0.0203058
-3.18804e-16	0.0545371	0.0869746	0.106051	0.116281	0.118347	0.116905	0.115501	0.115033	0.108738	0.098689	0.0912846	0.0852463	0.0756575	0.069248	0.0633307	0.0561704	0.0508452	0.0445154	0.0399663	0.0352459	0.0302514	0.0280384	0.0249257
-3.18804e-16	0.0546868	0.0898969	0.103697	0.110209	0.1221	0.125505	0.122905	0.119015	0.110723	0.105437	0.0967604	0.0901695	0.0841042	0.0778516	0.0719934	0.0650796	0.0585845	0.0527329	0.0474681	0.0421231	0.0373891	0.0339356	0.0299707
-3.18804e-16	0.0594852	0.0898204	0.106661	0.120318	0.126223	0.127687	0.128232	0.121181	0.112783	0.103318	0.097011	0.0901476	0.0824936	0.0766855	0.071291	0.0653968	0.0607355	0.0538541	0.0488838	0.0456778	0.0410241	0.0373228	0.0340738
-3.18804e-16	0.0616692	0.0984085	0.115993	0.120383	0.131505	0.137016	0.133544	0.126549	0.118018	0.112249	0.108433	0.10462	0.0946937	0.0854869	0.075103	0.0662356	0.058183	0.0519908	0.0477534	0.0439373	0.0385094	0.0347846	0.0330556
-3.18804e-16	0.0611357	0.0970237	0.11042	0.12258	0.1331	0.134391	0.133293	0.123635	0.114764	0.108697	0.103845	0.095885	0.0895705	0.0812464	0.0718378	0.0659203	0.0593994	0.0555501	0.0505409	0.0471119	0.0438601	0.0392322	0.0351694
-3.18804e-16	0.0570999	0.0880034	0.103327	0.114396	0.119529	0.121038	0.121226	0.119014	0.117632	0.11463	0.106057	0.100506	0.0919917	0.0865888	0.078319	0.0711341	0.0679859	0.0621154	0.0557923	0.0499164	0.0444938	0.0399773	0.0358747
-3.18804e-16	0.0636775	0.0989353	0.115994	0.125572	0.126899	0.129806	0.128138	0.127385	0.12154	0.113092	0.103476	0.0955881	0.0916088	0.0833451	0.0740737	0.0671259	0.0596813	0.0555706	0.050046	0.0447546	0.0415493	0.0372342	0.0328276
-3.18804e-16	0.0630256	0.0947916	0.117268	0.127914	0.12868	0.133839	0.129696	0.126443	0.125425	0.120481	0.113488	0.111398	0.101572	0.0901704	0.0790834	0.0676967	0.0605141	0.0566886	0.0534313	0.0497549	0.0435336	0.0379775	0.0344981
-3.18804e-16	0.067219	0.106579	0.127014	0.139698	0.152851	0.159817	0.156931	0.152591	0.147627	0.139521	0.127391	0.115931	0.105322	0.102531	0.0898136	0.0814099	0.0767201	0.0728633	0.0659078	0.0605061	0.0531791	0.04725	0.0401239
-3.18804e-16	0.0695698	0.107342	0.133787	0.14557	0.151961	0.155935	0.15813	0.153409	0.147768	0.140153	0.130936	0.127397	0.115913	0.105757	0.0961346	0.0858264	0.0789457	0.0703269	0.0604031	0.0533848	0.0479797	0.0453917	0.0427972
-3.18804e-16	0.0674543	0.110736	0.137011	0.146688	0.151621	0.152836	0.155535	0.152077	0.144795	0.135937	0.123077	0.113985	0.104382	0.102372	0.098415	0.0933522	0.0896328	0.0849105	0.0744572	0.0643926	0.0550607	0.0468364	0.0396275
-3.18804e-16	0.0602289	0.0902226	0.113431	0.12578	0.134119	0.127671	0.123738	0.116928	0.116584	0.10802	0.0988093	0.0958114	0.0912464	0.0876541	0.073676	0.0714779	0.067553	0.0603159	0.0516637	0.044284	0.0376103	0.0306714	0.0256553
-3.18804e-16	0.0557184	0.0790234	0.09446	0.104343	0.113507	0.113244	0.111947	0.103394	0.09342	0.0856408	0.0811922	0.0766155	0.0711031	0.0634197	0.0578232	0.0505509	0.0439357	0.0375925	0.0319756	0.0270568	0.0222492	0.0192294	0.0166254
-3.18804e-16	0.0524811	0.0748585	0.0870146	0.0954366	0.100922	0.101751	0.102315	0.101536	0.100108	0.0949315	0.0852196	0.0775298	0.0703117	0.0622122	0.0557865	0.0493116	0.0428031	0.0337397	0.0283629	0.0238629	0.0194179	0.0161813	0.0128191
-3.18804e-16	0.050832	0.0823229	0.0975691	0.109347	0.11989	0.117306	0.109298	0.0974478	0.0901577	0.0874191	0.0829121	0.0777358	0.0661975	0.0549366	0.0466322	0.0402297	0.0341173	0.0296878	0.025592	0.0209501	0.0170915	0.0134845	0.0113916
-3.18804e-16	0.0437814	0.0777403	0.091313	0.0992237	0.103956	0.0978216	0.0890484	0.0860362	0.0753375	0.0684463	0.0614547	0.0538968	0.0459787	0.0405078	0.0368844	0.0332318	0.0280797	0.0245522	0.0214204	0.01833	0.0162069	0.0123517	0.0108281
-3.18804e-16	0.0429401	0.0654205	0.0755274	0.0868769	0.0945056	0.0938288	0.0921361	0.0853527	0.0743235	0.0670528	0.0598548	0.0533866	0.0446886	0.0386153	0.0332051	0.0284287	0.0242446	0.0188311	0.0159247	0.0134467	0.0113407	0.00908934	0.00818707
-3.18804e-16	0.0455497	0.0729075	0.0902169	0.0971088	0.0933946	0.0884292	0.0887934	0.0778644	0.0716454	0.0635084	0.0555934	0.0513254	0.0449764	0.0403232	0.0343603	0.0279281	0.0247496	0.0218509	0.0185032	0.0149827	0.0128379	0.0110346	0.00967211
-3.18804e-16	0.0410555	0.0592639	0.0691919	0.0770302	0.0794802	0.0803629	0.0750401	0.0750332	0.0691636	0.0640187	0.0581668	0.0521736	0.0476461	0.0421518	0.0371936	0.0329902	0.0286845	0.0241927	0.0200371	0.0168114	0.0142359	0.0121196	0.0104267
-3.18804e-16	0.0331353	0.0424972	0.0503744	0.0527944	0.0514299	0.0479271	0.0441912	0.0402458	0.0377919	0.0350322	0.0334875	0.0298955	0.0262055	0.0243793	0.0216469	0.0178489	0.01534	0.0128234	0.0109661	0.00926917	0.00749642	0.00605356	0.00491753
-3.18804e-16	0.028831	0.0441864	0.0561824	0.0599185	0.0616396	0.0598554	0.0557814	0.0503078	0.0480459	0.0421175	0.0386668	0.0351454	0.031408	0.0272858	0.0234315	0.0196557	0.0167843	0.0145666	0.0106503	0.0091761	0.00810834	0.00693395	0.00565212
-3.18804e-16	0.028793	0.0390665	0.0438135	0.047429	0.0456827	0.0469197	0.0444916	0.0414437	0.0382429	0.0355973	0.0335289	0.0313357	0.0275479	0.02387	0.0205876	0.0169486	0.014082	0.0117941	0.00984284	0.00818846	0.00685405	0.00574542	0.00458951
-3.18804e-16	0.0237266	0.0363812	0.0385781	0.0381347	0.0378898	0.0335333	0.0334445	0.0331354	0.0298461	0.0252772	0.02134	0.0179751	0.0151113	0.0129952	0.0111716	0.00954732	0.00798687	0.00667643	0.0056467	0.00495046	0.00422689	0.00356743	0.00279515
-3.18804e-16	0.0208213	0.0253285	0.0288603	0.0267616	0.0234094	0.0237978	0.0217108	0.0197262	0.0172905	0.0142555	0.0128954	0.0116664	0.0105202	0.00918258	0.00808564	0.0071772	0.00626276	0.00537919	0.00461446	0.00395038	0.00336783	0.00287326	0.0023952
-3.18804e-16	0.00879476	0.0202744	0.0270479	0.0258167	0.0245009	0.0190058	0.0168793	0.0149309	0.0131914	0.0112136	0.00905406	0.00795584	0.00742062	0.00690103	0.0059169	0.00508001	0.00436689	0.00375801	0.00323714	0.00279079	0.00204678	0.00144733	0.00100944
-3.18804e-16	0.011744	0.0234758	0.0367228	0.0366401	0.0321763	0.030291	0.0259795	0.0236148	0.0225576	0.0213607	0.0194136	0.016384	0.0138434	0.0120022	0.0104865	0.00842641	0.00667903	0.00528491	0.00417619	0.00329672	0.0026006	0.00205055	0.00160421
-3.18804e-16	0.00570868	0.00995348	0.013301	0.0147102	0.0201156	0.0211303	0.0191854	0.0180914	0.0181039	0.015423	0.0133347	0.0117689	0.0106193	0.00842553	0.00689787	0.00570211	0.00523233	0.00482693	0.00434598	0.00359461	0.00283372	0.00213469	0.00159786
-3.18804e-16	0.0111588	0.0183707	0.0224899	0.0290594	0.0300808	0.0281438	0.0272441	0.0259386	0.0244633	0.02293	0.021414	0.0185929	0.0159144	0.0121493	0.00914424	0.00683429	0.00507467	0.00374505	0.0027477	0.00200464	0.00145453	0.00104968	0.000753446
-3.18804e-16	0.0068474	0.0111516	0.0172933	0.0196043	0.0227615	0.0252874	0.0272604	0.0284899	0.0277592	0.0250114	0.0218488	0.0187204	0.0163971	0.0123865	0.00948417	0.00807572	0.00701303	0.00604872	0.00501269	0.00430524	0.00371633	0.00298925	0.00223923
-3.18804e-16	0.0177586	0.0291498	0.0339426	0.0389922	0.041125	0.0389686	0.0386634	0.0340715	0.0306983	0.0264201	0.020422	0.0150273	0.0121252	0.0100126	0.00910385	0.00824667	0.00744893	0.00640914	0.00512061	0.00428763	0.00376417	0.00329744	0.00288319
-3.18804e-16	0.0310121	0.047127	0.0545787	0.0584075	0.0609429	0.0606201	0.0557726	0.0507024	0.0442322	0.0386167	0.0367497	0.0365675	0.0361726	0.0338988	0.0276427	0.0224373	0.0195413	0.0166666	0.0143525	0.0123454	0.0106873	0.00952982	0.00842777
-3.18804e-16	0.0411318	0.0617649	0.0786889	0.08665	0.0894774	0.0805381	0.0735439	0.0725748	0.0703027	0.0649436	0.0575473	0.0543043	0.0512599	0.0475376	0.0392783	0.0347605	0.0306179	0.0269111	0.0226927	0.0191613	0.0164135	0.0140638	0.0122392
-3.18804e-16	0.0490658	0.0701083	0.0830762	0.0885317	0.0866547	0.0837278	0.077897	0.0763985	0.0774563	0.0706586	0.0613473	0.0500664	0.0470234	0.0418065	0.0379269	0.0342575	0.0308137	0.0271991	0.023866	0.0201694	0.0160975	0.0111306	0.00816048
-3.18804e-16	0.0490222	0.0797954	0.0927166	0.0940544	0.0897603	0.0884948	0.0856602	0.0825406	0.0759308	0.0718957	0.0630483	0.0564321	0.0502618	0.0445833	0.0406273	0.0380849	0.0351805	0.0294471	0.0233904	0.0204456	0.0169049	0.0123892	0.0105478
-3.18804e-16	0.0429282	0.0726448	0.0880333	0.0954047	0.089653	0.0791027	0.0848058	0.0785872	0.0635718	0.0574257	0.0529688	0.0511379	0.0484064	0.0464813	0.0447793	0.0395862	0.0325271	0.0276855	0.025584	0.0227678	0.0205367	0.0176164	0.0143526
-3.18804e-16	0.0430464	0.0690472	0.0869828	0.0947259	0.100432	0.0947914	0.0860227	0.0812245	0.0732999	0.0697287	0.0654546	0.0606467	0.0559181	0.0526952	0.0452227	0.0384631	0.0354028	0.0323681	0.0278888	0.0231807	0.0191939	0.0158357	0.0130205
-3.18804e-16	0.0321151	0.0528593	0.0622696	0.0642277	0.0621286	0.0668553	0.0628559	0.0608304	0.0515874	0.0443068	0.0375762	0.032108	0.0295557	0.0270657	0.0246794	0.0220825	0.0162592	0.0144803	0.0128735	0.0114285	0.0101338	0.00865953	0.00720706
-3.18804e-16	0.0374776	0.0605473	0.0740075	0.0780708	0.0748329	0.0753879	0.0691499	0.0660691	0.0591048	0.0508689	0.0410103	0.0369544	0.0331422	0.028863	0.0265142	0.0227384	0.020985	0.0189089	0.0160798	0.0136248	0.0114299	0.00960374	0.00740037
-3.18804e-16	0.0326188	0.0534177	0.0626431	0.0645374	0.0669095	0.065393	0.0610819	0.0587774	0.0543005	0.0488941	0.0479778	0.0407842	0.0356816	0.028281	0.0240397	0.0207634	0.0181389	0.0152724	0.0130163	0.0109039	0.00902108	0.00745545	0.00630338
-3.18804e-16	0.0289311	0.0472948	0.0592899	0.0655031	0.0655886	0.0596731	0.0541428	0.0486013	0.0383258	0.0378657	0.0371964	0.0309954	0.0258193	0.0215318	0.0183229	0.0155313	0.0131229	0.0116984	0.0106944	0.00922997	0.0076558	0.00634388	0.00526501
-3.18804e-16	0.0306393	0.0491011	0.062197	0.0666942	0.0685542	0.0676307	0.0686104	0.0629797	0.0606672	0.0555682	0.047877	0.0349662	0.0289482	0.0245173	0.0194756	0.0160881	0.0135027	0.0115677	0.0109295	0.00983129	0.00815285	0.00689581	0.00572497
-3.18804e-16	0.0347808	0.0534876	0.0685194	0.0763534	0.0786563	0.0782692	0.0710656	0.0638562	0.059004	0.0510893	0.0434481	0.0351643	0.0311774	0.0271555	0.0235339	0.0198013	0.0165191	0.0142513	0.0131146	0.011107	0.009137	0.00750393	0.00523033
-3.18804e-16	0.0341757	0.0503645	0.055157	0.0645389	0.0676276	0.0678562	0.0676432	0.0627591	0.0594478	0.05064	0.0430207	0.0370454	0.030344	0.0260486	0.0224593	0.0192913	0.016522	0.0143259	0.0124212	0.0103756	0.00847145	0.00662075	0.00563837
-3.18804e-16	0.0384752	0.0512705	0.0611554	0.0689894	0.0745263	0.0787301	0.0739241	0.0735118	0.0688881	0.0630669	0.0548806	0.0486275	0.0463692	0.0419868	0.0373839	0.0314035	0.0262589	0.0219744	0.0173423	0.0132096	0.0111164	0.00935045	0.00786313
-3.18804e-16	0.0417747	0.0588099	0.0688838	0.0753835	0.0821564	0.0884324	0.0773655	0.0721451	0.0618362	0.0591446	0.0506347	0.0487098	0.0439815	0.0385131	0.0366477	0.0330752	0.028526	0.022117	0.0181606	0.0156401	0.0116686	0.0102546	0.00882528
-3.18804e-16	0.051504	0.0728726	0.0819297	0.0861028	0.0890463	0.0905067	0.0893279	0.086164	0.0809169	0.074911	0.0665172	0.0614552	0.0594435	0.0542066	0.0463185	0.0405491	0.0341173	0.0308337	0.0277439	0.0243647	0.0215353	0.0185447	0.0150469
-3.18804e-16	0.0598589	0.0824439	0.104001	0.121536	0.11792	0.113722	0.113423	0.113813	0.109533	0.0963161	0.0932171	0.0909849	0.0814111	0.0752643	0.0698427	0.062744	0.056604	0.0487213	0.0438457	0.0387919	0.0351844	0.0294702	0.0246043
-3.18804e-16	0.0708065	0.106863	0.127875	0.138965	0.145109	0.144791	0.131814	0.127192	0.124726	0.113304	0.109969	0.104739	0.0884453	0.0845892	0.0810043	0.073236	0.0658294	0.0602864	0.0532263	0.0465264	0.0412059	0.0357964	0.0299736
-3.18804e-16	0.0778702	0.120512	0.148493	0.163807	0.170563	0.168703	0.155401	0.143327	0.130726	0.118873	0.112005	0.10487	0.0866416	0.0758308	0.0732191	0.0663297	0.0538778	0.0466212	0.0427092	0.0382975	0.0330612	0.0286336	0.0244554
-3.18804e-16	0.0821502	0.130863	0.157378	0.180047	0.186436	0.175304	0.168481	0.158104	0.146289	0.135757	0.124562	0.113207	0.0980889	0.0885596	0.0778059	0.0689068	0.0626043	0.0549069	0.0480786	0.0420437	0.0375617	0.0321936	0.0274032
-3.18804e-16	0.0835614	0.129244	0.159429	0.172721	0.174737	0.176083	0.167889	0.160414	0.139014	0.132074	0.1224	0.108301	0.0989404	0.0873403	0.0743636	0.0688791	0.0623554	0.0540141	0.0465496	0.0385611	0.0333421	0.0287246	0.0269037
-3.18804e-16	0.0872839	0.13008	0.159367	0.163671	0.164514	0.155541	0.149381	0.143137	0.121004	0.118902	0.111551	0.100641	0.0930567	0.0841597	0.0722458	0.0619348	0.0581555	0.0559112	0.0526542	0.0493666	0.039823	0.03528	0.023559
-3.18804e-16	0.0934106	0.153294	0.168421	0.182932	0.178281	0.166161	0.154527	0.141361	0.120495	0.111394	0.108046	0.102524	0.0873158	0.0803288	0.0695267	0.0631795	0.0565439	0.0523467	0.0482953	0.0423555	0.0375892	0.0329183	0.0281412
-3.18804e-16	0.0924402	0.136465	0.163037	0.160535	0.151381	0.150518	0.137275	0.132088	0.115908	0.110673	0.0996955	0.084513	0.0713853	0.0630644	0.0559509	0.04794	0.0464705	0.0398027	0.0366754	0.0301435	0.0264744	0.0200428	0.013592
-3.18804e-16	0.088728	0.130511	0.152775	0.15399	0.149958	0.142615	0.135129	0.130502	0.120552	0.103457	0.0944639	0.0911439	0.0886815	0.0801125	0.077521	0.0724294	0.0646188	0.0550406	0.0479641	0.0413034	0.0333745	0.0246154	0.0182654
