# Supplementary material for: Research on the dynamic spillover of stock markets under COVID-19—Taking the stock markets of China, Japan, and South Korea as an example
Source: Front Public Health. 2022 Nov 11;10:1008348. doi: 10.3389/fpubh.2022.1008348 (PMC9691647; doi:10.3389/fpubh.2022.1008348)
Supplement: Supplementary file 3 [file Data_Sheet_1.ZIP › CM_KR_1 (1).xls]

## Sheet: Sheet6
0	0	0	0	0	0	0	0	0	0	0	0	0	0	0	0	0	0	0	0	0	0	0	0
0	0	0	0	0	0	0	0	0	0	0	0	0	0	0	0	0	0	0	0	0	0	0	0
3.95999e-16	0.21135	0.0665493	0.00166236	0.00832339	0.00129774	0.00140181	0.000518534	0.000212597	8.9896e-05	4.57551e-05	2.8373e-05	1.25024e-05	3.95792e-06	1.61796e-06	5.72118e-07	6.7806e-07	2.18685e-07	1.7339e-07	3.29265e-08	1.60081e-08	7.13164e-11	8.53407e-10	3.30045e-10
3.95999e-16	0.208524	0.0710434	0.00204599	0.00826561	0.00134561	0.00196531	0.000512363	0.0002838	7.14025e-05	4.97272e-05	7.04041e-06	1.21634e-05	2.02517e-06	1.25076e-06	4.48911e-08	4.80234e-07	2.21866e-08	1.45748e-07	8.91504e-09	1.69911e-08	2.90589e-10	1.09641e-09	1.01311e-10
3.95999e-16	0.209606	0.0758073	0.00719803	0.00947598	0.00363498	0.00203237	0.00066961	0.000515893	6.81618e-05	8.67163e-05	2.21967e-05	1.53134e-05	4.84116e-06	2.35843e-06	6.10769e-07	4.12584e-07	5.51144e-08	7.64405e-08	1.56734e-08	1.14168e-08	9.75156e-11	1.70524e-10	-5.4676e-13
3.95999e-16	0.211176	0.0732179	0.00352438	0.00947873	0.00308361	0.00241132	0.000842913	0.000489579	0.000167006	0.000116973	3.18671e-05	1.55155e-05	4.38288e-06	4.15904e-06	6.79782e-07	8.60641e-07	2.31132e-07	1.92859e-07	4.1628e-08	3.85418e-08	5.39605e-09	5.40129e-09	-1.01588e-11
3.95999e-16	0.215813	0.0701924	0.00503211	0.00754193	0.00311159	0.00195818	0.000782532	0.000430618	0.000179742	9.59705e-05	4.04458e-05	1.57184e-05	2.54219e-06	1.92213e-06	4.0293e-07	4.23064e-07	4.09029e-08	8.20964e-08	1.72455e-08	1.48645e-08	2.43898e-09	9.28572e-10	7.09006e-10
3.95999e-16	0.215421	0.0696613	0.00473081	0.00622811	0.00244921	0.0019444	0.000765201	0.00048328	0.000153343	8.06282e-05	2.73974e-05	1.35931e-05	4.58532e-06	2.14318e-06	4.25957e-07	1.75314e-07	6.99369e-08	8.79207e-08	2.33022e-08	1.09311e-08	3.30823e-09	1.63769e-09	3.68957e-10
3.95999e-16	0.208784	0.0655939	0.00371423	0.00948042	0.00270823	0.00172402	0.000860878	0.000515375	0.000150686	9.35731e-05	2.96047e-05	1.68861e-05	4.43081e-06	2.94505e-06	1.65008e-06	8.64136e-07	9.29189e-08	4.277e-08	7.15766e-09	1.52258e-08	8.03025e-10	2.47096e-09	6.99245e-11
3.95999e-16	0.204528	0.0660239	0.00511523	0.00850152	0.0024694	0.00233811	0.000820253	0.000610322	0.00019134	0.000115655	4.28448e-05	1.81256e-05	6.50709e-06	3.66994e-06	1.07928e-06	9.88277e-07	1.66615e-07	1.01093e-07	2.22386e-08	2.97161e-08	4.61847e-09	2.86338e-09	2.28299e-10
3.95999e-16	0.203465	0.0685213	0.00810644	0.00817945	0.00262838	0.00212423	0.000677748	0.000442105	0.000115227	7.94549e-05	1.67837e-05	1.13792e-05	3.59198e-06	2.34814e-06	9.25429e-07	7.19891e-07	6.61557e-08	6.42625e-08	1.00892e-08	3.24633e-08	4.37507e-09	4.60083e-09	2.89785e-10
3.95999e-16	0.204496	0.0660558	0.00656742	0.00446395	0.00188559	0.00181482	0.000572181	0.000359782	4.75818e-05	5.41199e-05	9.03629e-06	8.76701e-06	1.55831e-06	1.771e-06	4.5179e-07	2.42075e-07	2.98194e-08	5.68672e-08	4.19195e-09	1.74954e-08	4.97445e-09	3.45679e-09	1.2731e-10
3.95999e-16	0.20251	0.058439	0.00355588	0.00563979	0.0019373	0.00147759	0.000564586	0.000419627	0.000117278	9.97711e-05	2.0953e-05	1.21981e-05	3.16473e-06	3.00008e-06	4.28006e-07	5.23583e-07	4.18029e-08	5.15909e-08	1.51468e-08	3.11725e-08	2.12217e-09	3.78397e-09	-8.52562e-12
3.95999e-16	0.198116	0.0597008	0.00146988	0.00661569	0.00222263	0.00148298	0.000555198	0.000418546	9.82537e-05	6.87816e-05	2.09111e-05	1.29041e-05	3.48347e-06	2.8215e-06	6.39398e-07	2.43764e-07	-1.69894e-09	1.78816e-08	-3.24928e-10	1.65911e-08	2.46642e-09	1.73532e-09	9.40122e-11
3.95999e-16	0.209654	0.0531347	0.00290385	0.00510878	0.00139903	0.00147906	0.000513583	0.000409174	0.000101207	5.2814e-05	1.28541e-05	5.87954e-06	1.22742e-06	1.16322e-06	4.30561e-07	6.76121e-08	1.81694e-09	4.62e-09	9.57898e-10	1.14439e-09	3.70522e-10	1.43449e-10	2.13092e-11
3.95999e-16	0.209634	0.058597	0.00356128	0.00433056	0.00114175	0.00129667	0.000637461	0.000336388	0.000147246	6.74419e-05	2.36124e-05	1.39634e-05	4.37111e-06	2.29351e-06	1.01053e-06	2.02942e-07	1.09967e-08	5.39565e-09	9.27298e-10	5.50313e-09	8.47535e-09	1.6609e-09	1.21972e-09
3.95999e-16	0.204435	0.0553371	0.00039981	0.00397543	0.000708692	0.000846835	0.000260494	0.00021357	7.58407e-05	5.32137e-05	1.31587e-05	4.42516e-06	1.65273e-07	8.45586e-07	3.94706e-07	2.02225e-07	8.71947e-09	1.05629e-09	1.23774e-08	9.77639e-09	3.89669e-09	2.07809e-09	1.47869e-09
3.95999e-16	0.206245	0.0572648	0.000916341	0.0041064	0.000599239	0.0010771	0.000251773	0.000331969	6.34477e-05	6.84807e-05	1.71228e-06	2.03454e-06	1.56767e-07	2.20598e-07	-1.33231e-08	9.77903e-09	-4.52053e-09	3.05862e-09	-1.10591e-09	9.8891e-09	1.20554e-09	8.10514e-10	1.13034e-11
3.95999e-16	0.205215	0.0539762	-0.00152661	0.00210723	0.000140174	0.000600373	0.000194826	0.000191875	5.61486e-05	4.2652e-05	3.5638e-07	6.1106e-06	2.48311e-07	4.88481e-07	1.01066e-07	1.79466e-07	6.65409e-09	9.68549e-09	-2.34481e-10	3.4504e-09	1.18327e-09	2.60126e-10	-2.95434e-13
3.95999e-16	0.202336	0.0552048	-0.000163776	0.00142948	-0.000309315	0.000439243	7.17151e-05	0.000154552	3.90134e-05	2.54884e-05	4.57032e-06	3.99263e-06	4.93203e-07	6.6559e-07	8.00379e-08	7.77652e-08	-2.05414e-09	-2.34747e-10	-9.76258e-10	8.38929e-10	8.84773e-11	2.66316e-10	-1.52807e-12
3.95999e-16	0.204414	0.057204	-0.00204112	0.000794497	0.000264961	0.000402125	8.38162e-05	0.000170647	6.74794e-05	2.88785e-05	3.79469e-06	4.12461e-06	2.70955e-07	4.18459e-07	1.00268e-07	7.78178e-08	-3.47863e-10	8.78407e-09	-1.97347e-09	1.02558e-09	1.41941e-11	4.72466e-11	-3.31227e-11
3.95999e-16	0.191991	0.0513021	-0.000268266	0.00129599	1.42108e-05	0.000153329	0.000171507	0.000167514	4.43826e-05	1.67847e-05	3.48636e-06	3.75123e-06	5.01194e-07	6.40946e-07	6.58797e-08	7.87821e-08	-1.46705e-09	1.0717e-08	4.89057e-10	2.8963e-09	1.12389e-10	4.06057e-10	3.14745e-12
3.95999e-16	0.194615	0.0462036	0.000181721	3.58361e-05	-0.000601777	0.000233457	4.58305e-05	0.000140342	3.46592e-05	2.12709e-05	3.85563e-06	1.92306e-06	2.53267e-07	4.12823e-07	9.413e-08	1.31165e-07	7.66543e-09	5.89639e-09	4.79562e-10	1.76179e-09	3.01285e-11	3.92794e-10	-8.5151e-12
3.95999e-16	0.186584	0.0495442	0.0014431	0.0004187	0.000176698	4.4344e-05	2.33408e-05	8.07913e-05	4.46036e-05	1.99037e-05	2.96078e-06	3.60024e-06	4.80705e-07	8.24916e-07	1.45104e-07	1.3735e-07	1.59503e-08	1.41921e-08	4.97187e-09	1.69578e-09	-1.40447e-11	-6.06305e-11	-9.21879e-11
3.95999e-16	0.183219	0.0477334	-0.00198033	-0.00133821	-0.000232701	0.00043682	6.79434e-05	0.000123623	2.30497e-05	2.88398e-05	5.87394e-06	2.96552e-06	6.74962e-07	4.27608e-07	1.12802e-07	1.22492e-07	7.79121e-09	1.26053e-08	3.66606e-09	2.27157e-09	-3.6299e-11	4.09871e-10	5.7616e-12
3.95999e-16	0.188899	0.0481682	-0.00176675	-0.00138792	-0.000969918	0.000296759	-7.21608e-05	8.00358e-05	-1.98373e-05	1.2558e-05	-1.46574e-06	1.65614e-06	-1.13416e-07	4.42481e-07	9.42756e-09	9.733e-08	6.50797e-10	1.67513e-08	-1.03164e-10	6.39224e-10	4.38479e-10	2.80241e-10	-7.1308e-13
3.95999e-16	0.180608	0.0450329	-0.0049476	-0.000592934	-0.00140886	0.000418424	-0.000137793	6.92809e-05	-2.10833e-05	1.0057e-05	-2.866e-06	3.0061e-06	1.23177e-07	6.8385e-07	3.39109e-09	1.5799e-07	-1.00036e-09	1.52421e-08	-7.28485e-11	3.31565e-09	-1.64334e-11	8.97017e-10	4.4809e-12
3.95999e-16	0.183105	0.0449655	-0.00579413	-0.000678036	-0.00147176	0.000329067	-0.000132641	0.000123325	-6.04415e-06	1.62113e-05	-5.40254e-07	7.65009e-07	-3.09659e-09	1.67351e-07	-1.18416e-07	5.63774e-09	-1.29128e-08	1.0334e-08	-2.29136e-09	1.79163e-09	-1.56304e-09	-2.55187e-10	-2.08661e-10
3.95999e-16	0.179544	0.044277	-0.00699438	0.00016086	-0.00141324	0.000226312	-9.39244e-05	5.27399e-05	-1.10094e-05	6.18576e-07	-2.13249e-06	2.24755e-07	-4.28715e-07	1.97373e-07	-2.0063e-07	3.38405e-08	-5.13935e-08	8.14685e-09	-9.41745e-11	1.0028e-09	-4.39617e-10	-7.00526e-11	-1.32619e-09
3.95999e-16	0.177737	0.0429104	-0.00552422	0.000228598	-0.00175698	0.000260673	-0.000159177	0.000100596	-2.75927e-06	1.69192e-05	2.31101e-07	1.89273e-06	-7.25509e-07	4.62865e-07	-1.05767e-07	1.24782e-07	-5.52525e-09	4.05884e-08	-8.90556e-11	5.4285e-09	-1.48759e-10	4.35638e-10	-1.50916e-10
3.95999e-16	0.175953	0.0413666	-0.00828932	0.000621429	-0.00187129	-6.75137e-05	-0.000374717	-4.59101e-05	-3.66093e-05	8.83713e-07	-8.64841e-07	1.28765e-06	-2.52501e-07	2.65319e-07	-1.6806e-07	7.40619e-08	-6.42273e-09	2.44224e-08	-4.9874e-10	1.75075e-10	-1.78449e-10	1.02166e-12	-1.74215e-09
3.95999e-16	0.175514	0.0436549	-0.00970894	-0.00235357	-0.00242507	-0.000338528	-0.000472799	-6.64404e-05	-3.52306e-05	6.07902e-06	-7.06754e-06	1.83709e-06	-1.78098e-06	1.47846e-07	-1.84167e-07	3.18206e-08	-1.35749e-08	2.34598e-08	-2.12362e-09	1.29769e-09	-3.08032e-09	-4.29422e-11	-1.09225e-09
3.95999e-16	0.169019	0.0418918	-0.00753572	-0.0012969	-0.00225984	-0.000506659	-0.000312544	-7.19027e-05	-2.94382e-05	8.68923e-06	-3.85301e-06	2.68057e-06	-1.14809e-06	4.32512e-07	-3.62737e-07	9.56477e-08	-2.85443e-08	2.78227e-08	-1.68721e-09	6.61121e-09	-2.95034e-09	4.50038e-10	-4.5695e-10
3.95999e-16	0.165176	0.0377636	-0.00829857	-0.00229836	-0.00237704	-0.000413733	-0.000407141	-3.28003e-05	-3.3652e-05	1.32726e-05	-2.16154e-06	2.50302e-06	-1.14375e-06	2.90176e-08	-3.47164e-07	-2.89944e-08	-3.55936e-08	1.00317e-08	-1.69773e-09	2.7807e-09	-2.56437e-10	1.84308e-10	-1.6826e-10
3.95999e-16	0.166834	0.0385153	-0.00747331	-0.00211744	-0.00215924	-0.000271105	-0.000295742	-5.41878e-05	-3.40388e-05	6.03871e-06	-3.09198e-06	2.01151e-06	-1.97948e-06	-3.39287e-08	-3.6625e-07	1.22685e-08	-1.33231e-08	8.7681e-09	-7.47368e-10	2.5984e-09	-1.48341e-10	7.05683e-10	-2.50584e-11
3.95999e-16	0.174167	0.0386447	-0.00746896	-0.00143823	-0.0017002	-0.000353405	-0.000269317	-4.48225e-05	-2.59783e-05	3.95704e-06	-2.50988e-06	1.95098e-06	-9.0677e-07	3.55796e-08	-1.9746e-07	2.9115e-08	-2.92698e-08	9.16821e-09	-2.98027e-09	3.61957e-09	-3.17734e-10	4.29488e-10	-5.885e-11
3.95999e-16	0.160823	0.0384181	-0.00872655	-0.00327038	-0.00287725	-0.000455806	-0.000451769	-8.32591e-05	-3.0887e-05	1.29937e-05	-4.20543e-06	5.80837e-06	-6.3982e-07	4.37312e-07	-4.05511e-07	6.4297e-08	-1.47841e-08	1.85814e-08	-3.24925e-09	3.25805e-09	-7.2928e-10	1.00226e-09	-3.73255e-11
3.95999e-16	0.160164	0.0379325	-0.00603064	-0.0025535	-0.00253531	-0.000367245	-0.000431873	-5.47392e-05	-4.47336e-05	4.59497e-06	-7.83898e-06	1.48263e-06	-1.79273e-06	8.12863e-08	-3.67585e-07	9.43915e-09	-5.96591e-08	8.44651e-09	-6.00753e-09	1.43519e-09	-1.84836e-09	9.42327e-11	-2.97853e-10
3.95999e-16	0.163053	0.043718	-0.00826567	-0.00233217	-0.00273387	-0.000385	-0.000327279	-1.79041e-05	-4.39697e-05	1.24946e-05	-6.77661e-06	6.24503e-07	-1.88016e-06	1.58943e-07	-5.50952e-07	3.29522e-08	-7.07518e-08	1.24965e-08	-9.15468e-09	2.61317e-09	-1.68303e-09	4.99109e-10	-2.36358e-10
3.95999e-16	0.168315	0.0458053	-0.0030786	-0.00219207	-0.00234434	-0.000361303	-0.000233537	4.31814e-05	-1.6595e-05	2.08509e-05	1.36608e-07	4.17597e-06	-6.76953e-07	9.04732e-07	-1.07062e-07	1.53878e-07	-9.22409e-09	1.71671e-08	-7.5376e-09	4.07577e-09	-2.15688e-09	9.93503e-10	-7.31125e-11
3.95999e-16	0.16562	0.0469682	-0.0024682	-0.00198905	-0.00225303	-0.000384024	-0.000296509	4.23775e-05	-2.53998e-05	1.87805e-05	-5.63854e-07	6.30836e-06	1.11385e-07	7.01313e-07	-3.68754e-08	7.88832e-08	-4.47936e-09	2.6461e-08	-1.42164e-09	5.76598e-09	-1.69697e-10	9.73023e-10	-2.64359e-11
3.95999e-16	0.168584	0.0415678	-0.00527206	-0.00332171	-0.00242953	-0.000445441	-0.000260971	-2.58817e-05	-1.59046e-05	6.6679e-06	-2.5541e-06	1.58021e-06	-1.24866e-06	3.85155e-07	-9.90893e-08	9.62911e-08	-7.8673e-09	2.57007e-08	7.00785e-10	9.83687e-09	5.39859e-11	1.24101e-09	-2.64527e-12
3.95999e-16	0.159192	0.0406422	-0.0032145	-0.00216533	-0.00136647	6.50756e-05	-0.000119069	1.44893e-05	-6.971e-07	1.41487e-05	2.48101e-07	4.06771e-06	1.3083e-07	8.39891e-07	2.24311e-09	1.3014e-07	6.9247e-10	2.71875e-08	-3.02566e-10	5.56219e-09	2.45535e-10	8.33455e-10	1.55707e-11
3.95999e-16	0.166019	0.0450008	-0.00397611	-0.00147931	-0.00154681	-8.49984e-05	-0.000112682	4.19398e-05	8.36573e-07	3.19765e-05	2.41777e-06	3.86895e-06	4.72494e-08	1.1026e-06	-8.97843e-09	8.51972e-08	-5.2643e-10	3.08019e-08	1.66316e-09	3.45396e-09	-1.58237e-11	5.57193e-10	-2.72086e-11
3.95999e-16	0.159367	0.0436845	-0.00547451	-0.00271406	-0.00248483	-0.000267636	-9.83351e-05	6.54576e-05	-8.01919e-07	2.99682e-05	-6.48777e-07	4.62925e-06	2.73147e-07	7.55227e-07	1.97752e-08	1.89166e-07	3.15045e-09	2.98148e-08	2.81835e-11	7.51316e-09	1.29904e-10	1.26236e-09	-1.2606e-11
3.95999e-16	0.157839	0.0400497	-0.00552168	-0.00283692	-0.00289538	-0.000522099	-0.000295311	1.38902e-05	-1.40579e-05	2.16198e-05	-6.1831e-08	1.24362e-06	6.40038e-08	1.15309e-07	-1.1231e-07	1.32411e-08	-1.46969e-08	3.77395e-08	3.71226e-10	1.26082e-08	4.1683e-11	2.64123e-09	-1.52442e-12
3.95999e-16	0.155196	0.0395599	-0.00386387	-0.00208696	-0.0021643	-0.000639695	-0.000369015	-1.18542e-05	-2.44573e-05	7.94603e-06	-1.23657e-06	2.76251e-06	-9.91008e-08	1.32734e-07	-1.10388e-07	7.85622e-09	-2.80372e-08	1.6548e-08	-4.31813e-11	4.17775e-09	2.24595e-10	9.77622e-10	-2.7689e-13
3.95999e-16	0.152949	0.0388626	-0.0072745	-0.00307201	-0.00260682	-0.000603735	-0.000419787	-5.28446e-05	-4.62605e-05	7.93175e-07	-1.16088e-06	4.50549e-07	-2.10649e-07	1.72146e-08	-1.1679e-07	4.97814e-10	-1.73267e-08	2.11138e-09	-2.20108e-09	2.27978e-10	-1.22079e-09	3.96343e-12	-4.66041e-10
3.95999e-16	0.14887	0.0363603	-0.00499006	-0.00342023	-0.00249657	-0.00049267	-0.000320574	-3.07479e-05	-1.63466e-05	2.6805e-06	-9.18018e-06	2.43289e-07	-1.35267e-06	7.82186e-08	-2.57684e-07	1.39847e-08	-9.19879e-08	1.08675e-09	-2.86721e-08	3.64412e-09	-3.01366e-09	6.97328e-10	-1.27997e-09
3.95999e-16	0.140605	0.0375614	-0.00829395	-0.0022722	-0.00191519	-0.000412779	-0.000347605	-3.0034e-05	-3.0927e-05	5.81723e-06	-1.12744e-05	6.09251e-07	-1.91581e-06	5.20873e-07	-4.98036e-07	1.51628e-08	-1.0639e-07	2.06393e-09	-2.73975e-08	5.07397e-09	-5.48348e-09	2.17651e-09	-1.53852e-10
3.95999e-16	0.146319	0.0347746	-0.00599372	-0.00253946	-0.0023008	-0.000310747	-0.000388853	-1.53811e-05	-2.63947e-05	4.75334e-06	-6.58687e-06	9.53349e-07	-1.41554e-06	1.26246e-07	-4.46991e-07	4.77181e-09	-4.12952e-08	1.34803e-08	-7.21691e-09	2.63053e-09	-1.53702e-09	6.89887e-10	-1.18693e-10
3.95999e-16	0.14652	0.0307948	-0.00639914	-0.00409325	-0.00265773	-0.000371652	-0.000276801	-9.82309e-06	-1.45518e-05	1.09731e-05	-5.0066e-06	6.53967e-07	-1.29602e-06	1.79789e-09	-4.68537e-07	-3.62571e-08	-1.20991e-07	-1.59359e-09	-7.53223e-09	1.84054e-09	-7.02285e-10	2.61036e-10	-1.25121e-10
3.95999e-16	0.140833	0.029467	-0.00572777	-0.00256666	-0.00270513	-0.000751051	-0.000429877	-3.95153e-06	-3.28769e-05	5.93927e-06	-5.92224e-06	-3.48213e-07	-1.57775e-06	-2.42654e-08	-1.98597e-07	-2.13628e-09	-7.01418e-08	-4.00571e-09	-1.86496e-08	-1.56407e-09	-3.07123e-09	3.38307e-10	-9.59861e-10
3.95999e-16	0.142131	0.0307856	-0.0025398	-0.00191027	-0.00229489	-0.000171341	-0.000408857	2.28653e-05	-3.85828e-05	1.67444e-06	-5.43157e-06	3.13709e-07	-1.10613e-06	-5.0246e-08	-1.6996e-07	8.52294e-09	-3.78123e-08	6.69429e-10	-1.16426e-08	-6.60974e-10	-2.11678e-09	-5.83416e-11	-4.23261e-10
3.95999e-16	0.150713	0.0328558	-0.00388556	-0.00254	-0.00197959	-0.00011697	-0.000170974	2.02022e-05	-2.49731e-06	5.59094e-06	-7.71434e-07	5.5766e-07	-1.12787e-06	5.77549e-08	-2.69137e-07	9.74171e-10	-4.53186e-08	-4.08563e-09	-8.63051e-09	-9.20953e-10	-1.35942e-09	1.17513e-11	-8.84719e-11
3.95999e-16	0.151404	0.0360338	-0.00674121	-0.00250375	-0.00241026	-0.000158094	-0.000153961	5.93895e-05	4.27859e-07	1.67629e-05	-1.2468e-07	3.05382e-06	-6.96176e-07	5.2911e-10	-1.59727e-07	1.30688e-09	-3.19507e-08	1.23951e-08	-2.56501e-09	1.06808e-09	-8.97678e-10	-1.50256e-11	-2.32828e-11
3.95999e-16	0.161871	0.0386785	-0.00480318	-0.00300696	-0.00286992	-0.000330262	-0.000207971	4.4942e-05	-1.96356e-05	1.13113e-05	-4.6639e-06	1.8371e-06	-1.35304e-06	-1.5406e-08	-3.1376e-07	6.16569e-08	-7.78382e-08	8.76418e-09	-8.43018e-09	-4.1524e-10	-2.69784e-09	2.93991e-11	-3.66978e-10
3.95999e-16	0.16327	0.0400721	-0.00101674	-0.00130597	-0.00226753	1.55195e-05	-0.000180875	0.000163854	-3.06376e-06	4.57097e-05	3.56565e-06	3.6487e-06	-1.45248e-06	4.71317e-07	-2.47893e-07	1.5511e-07	-2.00243e-08	4.76786e-08	4.09755e-10	9.36042e-10	-2.85687e-09	1.53847e-10	-3.98827e-10
3.95999e-16	0.166716	0.0394966	-0.00129079	-0.000698969	-0.00183521	0.000325005	-1.00666e-05	0.000175734	3.31896e-05	6.05304e-05	7.94494e-06	6.52794e-06	6.47278e-07	9.65876e-07	9.0968e-09	2.57126e-07	-4.6279e-09	4.08741e-08	-1.00737e-09	8.99489e-09	-4.81483e-10	2.10229e-09	-3.36633e-10
3.95999e-16	0.163658	0.0406831	-0.000916255	-0.00115444	-0.00068419	6.57131e-05	1.56309e-05	0.000239452	4.74063e-05	5.89011e-05	1.06912e-05	7.17081e-06	7.90033e-09	2.71183e-07	-1.29465e-07	2.05493e-08	-1.52236e-09	7.05767e-08	7.7923e-10	1.05336e-08	-9.48919e-11	1.28999e-09	-1.34155e-10
3.95999e-16	0.169196	0.0464143	0.00134892	-0.000433569	-0.000924182	0.000311672	2.40207e-05	0.000145357	7.6298e-05	7.24407e-05	1.94069e-05	1.23619e-05	8.59265e-07	6.79523e-07	-1.56165e-08	9.70763e-08	1.13901e-08	1.60027e-07	1.01448e-08	3.93204e-08	1.33587e-09	2.11591e-09	-1.06975e-13
3.95999e-16	0.168839	0.0473835	0.00252089	-0.000751734	-0.00103592	0.000587482	-1.59774e-05	0.000160965	5.36957e-05	8.76065e-05	1.81517e-05	1.56003e-05	2.41744e-06	8.30437e-07	-7.29384e-08	1.30866e-07	3.77528e-09	8.06171e-08	7.9859e-09	1.81491e-08	1.32785e-09	1.37378e-09	8.95566e-11
3.95999e-16	0.169904	0.0474107	0.000315599	-0.00174744	-0.00296215	-0.000512629	-0.00040327	0.000128229	9.44723e-06	5.73131e-05	4.64186e-06	7.96281e-06	4.9989e-07	5.52601e-07	-1.03349e-08	3.7518e-08	-7.64538e-10	4.84927e-08	-1.71759e-10	1.64835e-08	1.29212e-11	1.0942e-09	-1.32698e-11
3.95999e-16	0.173461	0.0526775	0.000724129	-0.00166726	-0.00267177	-0.000527632	-0.000275149	5.29153e-05	-1.13003e-05	2.2787e-05	-2.22904e-06	3.1526e-06	-1.28728e-06	7.78837e-07	-7.55377e-08	4.51439e-08	-2.90923e-08	3.30903e-08	-3.56515e-09	1.43524e-08	-2.66768e-10	2.39542e-09	-1.68254e-10
3.95999e-16	0.168344	0.0492852	-0.00208512	-0.0012822	-0.00281632	-0.000697714	-0.000467189	-1.33535e-06	-5.95271e-05	1.80145e-05	-1.33903e-05	7.15971e-07	-3.5829e-06	-8.33991e-07	-1.20076e-06	-6.32714e-08	-1.38274e-07	-1.4453e-08	-2.24005e-08	3.58345e-09	-1.74572e-09	1.57448e-09	-4.66946e-10
3.95999e-16	0.175785	0.0539755	0.0015185	-0.00154264	-0.0019884	-0.000784911	-0.000583845	-5.83908e-06	-3.45367e-05	-1.61326e-07	-5.87641e-06	-3.51275e-07	-3.00523e-06	-7.72686e-07	-6.59068e-07	-5.78305e-08	-7.49524e-08	1.16019e-08	-6.81345e-09	6.19944e-09	-1.59868e-09	1.19515e-09	-4.20484e-10
3.95999e-16	0.165655	0.0518052	0.00536316	-0.00011476	-0.00218892	-0.000704092	-0.00055903	-1.59094e-05	-1.66638e-05	1.69426e-05	-1.7147e-06	2.53143e-06	-2.46413e-06	-2.35824e-07	-5.17139e-07	-7.76412e-09	-7.36833e-08	1.10876e-08	-2.79395e-09	1.19356e-09	-2.11599e-09	1.15624e-10	-5.90207e-10
3.95999e-16	0.166794	0.0579096	0.00495946	-0.00261104	-0.00237175	-0.000529307	-0.000448697	-4.33777e-05	-4.83732e-05	5.64485e-06	-2.9495e-06	1.40709e-06	-2.88915e-07	3.03519e-07	-2.6981e-07	-2.50556e-08	-5.71197e-08	-1.33855e-09	-6.97412e-09	3.27622e-10	-7.68621e-10	5.82205e-11	-7.91946e-11
3.95999e-16	0.181121	0.053468	0.00632976	-0.000609993	-0.00240489	-0.000701554	-0.000384419	-7.52165e-05	2.03617e-07	6.68853e-06	1.7163e-06	5.21938e-07	-3.20937e-07	-2.42935e-08	-1.39277e-07	-8.87839e-08	-3.9895e-08	-2.14951e-08	-4.81298e-09	-2.37404e-09	-7.37768e-10	-4.84801e-10	-1.87701e-11
3.95999e-16	0.180747	0.0560128	0.00931586	-0.000214096	-0.00197655	-0.000730643	-0.000206266	-1.25918e-05	2.78139e-05	2.29765e-05	9.58832e-06	3.87235e-06	4.02317e-07	2.42778e-08	-1.37426e-07	-6.62404e-08	-8.1488e-09	-1.3341e-08	-1.64183e-09	-2.19446e-09	-8.4371e-10	-3.93262e-10	-1.10345e-10
3.95999e-16	0.185078	0.0580649	0.0109797	-3.46841e-05	-0.0014357	-0.000585141	-0.000416581	-0.000111399	-4.50876e-05	-3.77394e-06	-2.04747e-06	-2.06968e-07	-1.04965e-06	-1.4041e-07	-2.77994e-07	-6.73305e-08	-9.19106e-08	-8.99642e-09	-7.76915e-09	-7.35722e-10	-8.52796e-10	-6.37696e-11	-1.13536e-10
3.95999e-16	0.181969	0.0616951	0.0129512	0.000613288	-0.000773999	-0.000535088	-0.000311076	-7.75237e-05	-3.69807e-05	-4.86022e-06	-9.05093e-07	3.66111e-07	-1.80307e-06	1.76546e-08	-5.89903e-07	-8.65463e-09	-1.07836e-07	2.28923e-09	-1.01217e-09	3.3109e-08	1.32117e-10	8.10285e-10	-2.10037e-10
3.95999e-16	0.195452	0.0657256	0.010024	0.00106969	-0.000678397	-0.000237341	-0.000389144	3.27816e-05	-7.80168e-05	8.81161e-06	-5.24454e-06	3.86763e-06	-6.84996e-06	-5.76641e-08	-1.83051e-06	-1.39425e-07	-2.50858e-07	4.21908e-09	-9.96977e-09	8.70675e-09	-3.06134e-10	4.3042e-09	-5.97099e-11
3.95999e-16	0.194247	0.0683204	0.0133925	0.00178583	-0.000536979	8.96382e-05	-0.000309751	9.53128e-05	-2.52548e-05	2.38126e-05	-4.31106e-06	1.95903e-06	-3.17662e-06	-1.75134e-07	-9.51814e-07	1.54194e-08	-1.43603e-07	1.51403e-09	-2.16787e-08	2.46587e-10	-5.42759e-09	5.54774e-10	-9.65048e-10
3.95999e-16	0.199338	0.0618673	0.0104101	0.000590285	-0.00015732	-0.000202054	-0.000185833	4.31034e-05	1.70704e-05	1.39023e-05	2.11778e-06	1.62976e-07	-5.42713e-07	-3.17226e-07	-8.85478e-08	6.30198e-09	-7.71251e-08	-1.17413e-09	-2.27347e-08	-7.75665e-11	-4.28467e-09	-9.97078e-12	-3.9415e-12
3.95999e-16	0.201424	0.0669421	0.0113298	0.00172771	-0.000326782	5.9281e-06	-0.000222548	2.41466e-05	-2.46015e-05	2.95266e-05	-2.23969e-06	4.15518e-07	-4.23159e-06	-7.8237e-08	-9.54641e-07	-6.12265e-08	-2.44203e-07	-1.61867e-08	-8.92887e-08	-1.282e-09	-2.89559e-08	-4.77018e-10	-4.44885e-09
3.95999e-16	0.197791	0.0670627	0.0123482	0.000912192	-0.00032277	-0.000118362	-0.000135364	4.44341e-05	-1.36666e-05	2.0088e-05	-4.14237e-06	-3.919e-07	-1.15925e-06	-5.66137e-08	-3.18528e-07	-3.58818e-09	-6.53213e-08	-1.55706e-09	-4.38024e-08	-2.20976e-10	-4.86946e-09	-3.42709e-10	-4.57343e-10
3.95999e-16	0.210438	0.0670193	0.0142845	0.00453284	0.000540737	0.000197606	6.5133e-05	9.41782e-05	3.73749e-05	2.62801e-05	5.11969e-06	5.7803e-06	5.84063e-07	1.1181e-06	1.09429e-07	1.29951e-07	3.61271e-09	-4.02953e-10	-4.10462e-09	5.10776e-09	3.62641e-11	9.92897e-10	4.15158e-11
3.95999e-16	0.21256	0.0704869	0.0144299	0.00391592	-0.000337593	-9.01763e-05	-0.000119884	1.24658e-06	7.28406e-06	2.82622e-05	4.17528e-06	3.02682e-06	4.01827e-07	1.66732e-08	-7.78524e-08	-3.87202e-09	-1.20333e-08	2.27997e-10	-2.68326e-09	2.11393e-10	-2.57705e-12	3.25169e-10	1.0354e-11
3.95999e-16	0.21487	0.0717787	0.0130044	0.00252186	-0.000248051	0.00014671	4.33375e-05	5.31934e-05	3.52654e-06	2.59273e-05	3.16754e-06	4.02953e-06	-4.019e-07	-2.54638e-07	-3.8329e-07	-1.95766e-08	-1.21582e-07	-2.02138e-08	-1.4361e-08	-1.13901e-09	-2.88334e-09	-6.24428e-11	-4.82907e-10
3.95999e-16	0.210554	0.0719686	0.0169333	0.00488818	0.000472492	0.00032743	8.63145e-05	0.000102689	1.12431e-05	2.29274e-05	1.07621e-06	4.67049e-06	1.04002e-07	-4.86929e-09	-1.6188e-07	1.50669e-08	-2.92941e-08	2.57248e-09	1.77813e-10	7.73811e-10	-6.02928e-11	6.84738e-10	2.5257e-10
3.95999e-16	0.219502	0.0730199	0.0167334	0.00391994	0.00071417	0.00035743	-5.53121e-05	0.000121332	3.71324e-05	2.19984e-05	2.9316e-06	2.59788e-06	9.58943e-08	7.13453e-08	-1.10273e-07	2.76494e-08	-3.09689e-08	7.66273e-09	-2.88281e-09	5.44791e-10	-4.93782e-12	2.24622e-09	2.12772e-11
3.95999e-16	0.216101	0.0729784	0.0147926	0.0030836	0.000589355	0.000407234	8.58039e-05	0.000173255	3.73826e-05	3.51046e-05	6.23182e-06	5.64738e-06	8.13889e-07	8.89342e-07	8.44876e-08	1.95705e-07	2.8838e-09	2.48256e-08	1.15317e-09	5.88471e-09	8.30307e-11	9.84646e-10	1.38147e-10
3.95999e-16	0.21818	0.0747227	0.0171327	0.0045343	0.00115237	0.000513986	0.000221089	0.00014981	5.83173e-05	2.85476e-05	1.06109e-05	4.99952e-06	1.2944e-06	4.47259e-07	3.99727e-08	9.35681e-08	2.74816e-08	1.75359e-08	5.2062e-10	1.15471e-09	1.49988e-10	1.47134e-10	-7.62505e-13
3.95999e-16	0.218436	0.0737838	0.0189974	0.00309917	0.000589867	0.000240727	-8.56809e-06	6.04189e-05	1.81353e-05	2.25424e-05	8.51628e-06	4.96374e-06	1.08332e-06	8.8405e-07	1.58925e-07	5.74753e-08	1.13563e-08	2.02566e-08	6.81603e-10	1.45464e-09	7.13396e-12	2.64705e-10	1.68096e-11
3.95999e-16	0.229057	0.0784719	0.0192819	0.00531657	0.000851058	0.00029801	-6.23538e-06	3.16689e-05	2.63897e-05	2.04871e-05	9.60103e-06	4.37842e-06	5.85521e-07	7.93502e-07	1.76083e-08	5.78698e-08	2.66261e-10	3.64728e-09	1.69393e-09	5.08895e-10	2.85238e-10	5.85425e-11	1.19608e-10
3.95999e-16	0.226423	0.0814946	0.0195612	0.0064295	0.000711029	0.000468278	-3.40699e-05	4.14462e-05	1.27811e-05	2.1656e-05	7.71378e-06	4.05807e-06	1.0368e-06	1.14499e-06	1.03764e-07	3.38559e-08	1.96092e-08	1.04558e-08	3.99525e-09	2.24742e-09	5.37618e-10	9.98482e-10	9.38496e-11
3.95999e-16	0.2308	0.0784962	0.0175351	0.00485644	0.00124414	0.000415733	2.74879e-05	1.92829e-05	3.82023e-06	2.36484e-06	-4.91568e-08	1.14241e-06	1.42855e-06	1.00286e-06	2.73584e-07	3.53571e-07	4.75867e-08	3.30351e-08	4.21714e-09	2.56441e-09	4.83974e-10	5.09214e-10	5.42283e-11
3.95999e-16	0.227894	0.0723107	0.0156483	0.00244604	0.000210016	-9.07225e-05	-0.00014108	-5.5194e-05	-2.39418e-06	-1.14555e-06	1.07867e-06	8.77655e-07	3.63055e-07	1.12944e-07	5.69854e-08	3.87405e-08	7.88352e-09	7.59408e-09	1.44912e-09	3.0949e-09	5.29106e-10	1.33079e-11	6.01209e-11
3.95999e-16	0.231773	0.0794183	0.0213304	0.0046441	0.00116705	8.27767e-05	-2.75202e-05	9.85951e-06	4.0989e-06	1.24617e-07	-5.21087e-07	5.87256e-07	4.80818e-07	2.06314e-08	4.14806e-08	1.37956e-09	4.91881e-09	3.61597e-09	1.10424e-09	3.12066e-10	1.05109e-11	4.29245e-11	2.01051e-11
3.95999e-16	0.226964	0.0774909	0.0198264	0.00472242	0.00107196	9.76528e-06	0.000155587	2.85325e-06	3.74337e-05	2.95534e-06	7.8988e-06	2.0869e-07	1.20949e-06	2.29693e-07	3.02758e-07	1.10641e-07	3.34441e-08	1.95773e-08	5.13204e-09	2.33639e-09	8.53826e-10	7.38752e-10	1.36406e-10
3.95999e-16	0.224126	0.0777545	0.0203261	0.00602112	0.0018002	0.000520907	0.000218366	9.09417e-05	5.08806e-05	1.97643e-05	8.58034e-06	3.0559e-06	7.33973e-07	2.65847e-07	5.29285e-08	2.96475e-09	7.83545e-09	8.09331e-09	4.64887e-09	2.24213e-09	1.19034e-09	3.88107e-10	1.70028e-10
3.95999e-16	0.225114	0.0862085	0.0257983	0.00857694	0.002427	0.000689449	0.000285376	9.03811e-05	7.59356e-05	9.07041e-06	7.61368e-06	6.86502e-07	6.76307e-07	1.78606e-07	1.43105e-07	2.12696e-08	1.45517e-08	-2.7517e-09	3.04554e-09	1.5068e-09	2.03441e-09	3.63291e-10	6.11172e-10
3.95999e-16	0.220545	0.0780134	0.0198526	0.0068436	0.0026246	0.000476814	0.000435243	8.47445e-05	6.86736e-05	1.26683e-05	1.09178e-05	1.35114e-06	1.57432e-06	1.43542e-07	1.47941e-07	2.79461e-08	2.71725e-08	7.91754e-09	1.6016e-08	6.30775e-09	2.80289e-09	8.06023e-10	1.61074e-09
3.95999e-16	0.224148	0.0758608	0.0223282	0.00683667	0.00242289	0.000329125	0.000292325	2.043e-05	3.98908e-05	6.59841e-06	1.34501e-06	3.36883e-07	-1.60417e-07	-9.15029e-08	2.83697e-08	-3.48631e-08	-3.73048e-09	-1.92627e-08	2.2135e-09	-3.86202e-11	4.7409e-09	1.9609e-11	4.6057e-10
3.95999e-16	0.227966	0.0763052	0.0242254	0.00493476	0.00189222	0.000214339	0.000261794	7.84493e-05	4.51869e-05	9.64438e-07	3.907e-06	2.60563e-08	-1.53546e-08	-7.5461e-07	-1.93638e-07	-4.53368e-07	-3.03591e-08	-4.12093e-08	-8.97642e-10	-3.88404e-10	1.72453e-09	5.83699e-11	4.95416e-11
3.95999e-16	0.227714	0.0710614	0.02797	0.00440582	0.00182145	0.000167372	0.000185958	-1.82895e-05	2.87664e-05	-1.49787e-06	-7.89229e-07	-1.12403e-06	9.4318e-08	-7.31435e-07	-2.13728e-07	-1.18454e-07	-2.81199e-08	-5.3943e-08	-5.83742e-09	-3.93645e-09	-1.45135e-10	-9.29933e-11	2.63057e-11
3.95999e-16	0.225014	0.0839224	0.0268225	0.00634109	0.00224272	0.000297711	0.000256017	7.02647e-06	5.16959e-05	1.12916e-05	4.74442e-06	-3.18026e-07	1.02871e-06	-8.43161e-08	6.9134e-08	-1.4479e-08	1.05677e-08	1.23827e-09	7.42456e-09	1.41483e-09	5.2057e-09	1.49609e-09	8.35832e-10
3.95999e-16	0.212661	0.0767643	0.0269941	0.00624718	0.00139072	6.76629e-05	2.84353e-05	-4.77725e-05	9.58401e-06	-1.54027e-06	4.65274e-07	-3.04547e-06	1.0374e-08	-7.98949e-07	-2.88965e-07	-2.68574e-07	-2.97301e-08	-5.1981e-09	1.64148e-09	-3.53384e-09	5.7431e-10	-1.66069e-10	2.15697e-10
3.95999e-16	0.216925	0.0873361	0.0294524	0.00567319	0.00152539	-4.20375e-05	-5.11404e-05	-7.4985e-05	4.2641e-06	3.52001e-06	2.54622e-06	-2.53505e-06	-1.84648e-07	-2.33983e-07	-1.24514e-08	-1.9304e-07	-2.99402e-09	-1.1626e-08	1.71917e-09	2.39977e-10	1.54423e-09	3.26956e-10	1.03052e-09
3.95999e-16	0.214288	0.0829573	0.0304809	0.0069211	0.00299715	0.000254306	0.000221623	2.31911e-05	1.51374e-05	-1.37731e-06	2.19109e-06	-2.14559e-06	4.72501e-07	-7.40981e-07	-1.10804e-08	-1.23126e-07	-2.88597e-09	-2.70185e-08	-3.59316e-09	-4.3115e-09	1.94497e-10	7.85469e-10	6.33146e-10
3.95999e-16	0.232136	0.0877469	0.032081	0.00691669	0.0028182	0.00031051	0.00028207	-8.43192e-06	4.29351e-06	-6.47239e-06	-1.27745e-06	-3.02791e-06	-4.23548e-07	-7.37374e-07	-3.27794e-07	-1.50203e-07	-3.11548e-08	-2.6511e-08	-1.64722e-08	-5.54055e-09	-9.16571e-10	-4.45856e-10	-1.69827e-10
3.95999e-16	0.228168	0.0832409	0.0341588	0.00816835	0.00245061	0.000105599	0.000230884	-5.89943e-05	4.02815e-06	-8.56023e-06	1.36719e-06	-3.24345e-06	-5.73541e-08	-1.00001e-06	-8.3653e-07	-3.93236e-07	-1.60989e-07	-5.7784e-08	-2.27523e-08	-4.9026e-09	-5.65023e-10	-4.46712e-10	-2.16266e-11
3.95999e-16	0.226973	0.0811624	0.0306171	0.00766513	0.00240257	-5.39548e-05	0.000321141	-4.14945e-07	2.47013e-05	1.4854e-06	5.64609e-06	1.16042e-08	6.21306e-07	2.30851e-08	1.16652e-07	-3.75501e-08	1.74321e-10	-1.7207e-08	-5.97641e-10	-9.51127e-10	-2.47998e-11	-5.98607e-11	4.14659e-10
3.95999e-16	0.21323	0.0884646	0.0302922	0.00643209	0.0020889	0.000210467	9.16694e-05	1.43376e-06	6.41857e-06	-7.69178e-06	-9.57264e-07	-4.457e-06	-1.07282e-06	-1.92185e-06	-3.15354e-07	-6.37692e-07	-1.49074e-07	-1.43976e-07	-3.65577e-08	-2.12978e-08	-9.59642e-10	-9.10398e-10	-5.15214e-11
3.95999e-16	0.224198	0.0799682	0.0341796	0.00875136	0.00387785	0.00073529	0.000263638	1.67355e-05	2.86701e-05	7.59204e-06	8.92017e-06	4.0942e-07	1.15933e-06	-2.55946e-07	5.03828e-08	-2.51853e-07	-1.03658e-08	-3.54145e-08	2.58191e-09	-3.56326e-09	1.65602e-09	-2.96454e-10	1.28463e-10
3.95999e-16	0.23696	0.0819932	0.0329917	0.00824877	0.00253386	1.01748e-05	0.00020246	2.25885e-05	3.18015e-05	-3.63539e-06	5.78505e-06	-1.28059e-06	1.39672e-06	-3.65426e-07	1.85323e-07	-1.36373e-07	3.00492e-08	-6.74222e-09	1.47073e-08	-1.12483e-09	3.22585e-09	-2.57087e-11	7.16435e-10
3.95999e-16	0.243588	0.0842734	0.0344087	0.00529618	0.00159477	-0.000191988	5.02426e-05	-3.7588e-05	4.7281e-06	-9.11161e-06	1.19704e-06	-2.41316e-06	1.29589e-07	-5.96574e-07	3.84722e-08	-1.11606e-07	4.30876e-09	-2.04294e-08	-3.8638e-09	-6.38285e-09	-1.68908e-10	-1.96971e-09	-2.52283e-10
3.95999e-16	0.247317	0.0929544	0.0289953	0.006159	0.00119094	-0.000547696	-1.66203e-05	-0.00012364	-9.90356e-06	-3.56138e-05	-9.04479e-07	-3.35436e-06	-2.59534e-07	-1.07191e-06	-6.11031e-08	-1.83091e-07	1.94552e-08	-2.55264e-08	2.77185e-09	-6.15161e-09	7.81047e-10	-1.38666e-09	2.12066e-11
3.95999e-16	0.232039	0.0876281	0.0313835	0.00469194	0.000890286	-0.000356057	3.72686e-05	-3.17677e-05	2.27317e-05	8.61255e-07	7.4706e-06	1.09546e-06	2.15812e-06	-1.86001e-07	-1.65453e-08	-6.24045e-08	6.87107e-09	-8.3769e-09	1.39296e-09	-1.38742e-09	5.17927e-10	-1.27016e-10	9.52993e-11
