# Supplementary material for: Research on the dynamic spillover of stock markets under COVID-19—Taking the stock markets of China, Japan, and South Korea as an example
Source: Front Public Health. 2022 Nov 11;10:1008348. doi: 10.3389/fpubh.2022.1008348 (PMC9691647; doi:10.3389/fpubh.2022.1008348)
Supplement: Supplementary file 3 [file Data_Sheet_1.ZIP › COM_CHN_1 (1).xls]

## Sheet: Sheet8
0	0	0	0	0	0	0	0	0	0	0	0	0	0	0	0	0	0	0	0	0	0	0	0
0	0	0	0	0	0	0	0	0	0	0	0	0	0	0	0	0	0	0	0	0	0	0	0
7.30256e-17	0.0230107	0.0254909	0.0318181	0.0308644	0.031112	0.0316155	0.0313467	0.0329884	0.0331124	0.0319734	0.0310545	0.0293261	0.0271342	0.0239978	0.0232521	0.0215368	0.019956	0.01751	0.0162101	0.0163494	0.0157781	0.0150378	0.0136015
7.30256e-17	0.0240745	0.0260605	0.0287252	0.0302819	0.0306364	0.0293216	0.0298058	0.0297895	0.029016	0.0291211	0.0283695	0.0268855	0.0258369	0.0263364	0.0232379	0.0217084	0.0210375	0.0202234	0.0193378	0.0185722	0.0180782	0.0171204	0.0167966
7.30256e-17	0.0263384	0.0245656	0.0260793	0.0269859	0.028095	0.0279051	0.0268168	0.0264872	0.025949	0.0249617	0.0255119	0.0239096	0.0217969	0.019948	0.0181918	0.0173048	0.0164686	0.015967	0.0153389	0.0138454	0.0123044	0.0116087	0.0113547
7.30256e-17	0.0240074	0.02971	0.0355092	0.0328384	0.0340472	0.0347303	0.0346075	0.0322878	0.0303009	0.0291096	0.028522	0.0268096	0.0258802	0.02563	0.0235293	0.0216808	0.0204136	0.0185874	0.0174003	0.0164893	0.0156316	0.0148215	0.0140577
7.30256e-17	0.0380778	0.0414917	0.0442338	0.0434946	0.0450797	0.0446057	0.0419839	0.0395764	0.0387464	0.0395333	0.0375413	0.0361342	0.0355616	0.03314	0.0318194	0.0297451	0.0278386	0.0266974	0.0257029	0.0249673	0.0241063	0.0228643	0.0221488
7.30256e-17	0.0353482	0.0427177	0.0494783	0.0492602	0.048876	0.0488296	0.0471192	0.0447654	0.046425	0.0453345	0.045632	0.0426577	0.0405157	0.0398656	0.0398641	0.039216	0.0381182	0.0391782	0.0383414	0.0350173	0.0334951	0.0327756	0.0320836
7.30256e-17	0.0371921	0.0462024	0.0540198	0.0534209	0.0530547	0.0524867	0.0527448	0.0498949	0.0486796	0.0459148	0.0449139	0.0434152	0.0416998	0.0426116	0.0429173	0.0428918	0.0433017	0.0428276	0.0422675	0.0434985	0.0421875	0.0401895	0.0402027
7.30256e-17	0.0365597	0.0409353	0.049264	0.0511389	0.0546135	0.0553868	0.0538013	0.0557832	0.0533181	0.0521751	0.0514575	0.0469641	0.0449228	0.0442663	0.0442415	0.0439674	0.0423717	0.0406209	0.0404343	0.0402934	0.0402296	0.0402973	0.0404059
7.30256e-17	0.0309713	0.041725	0.0495751	0.0508054	0.0523017	0.0517349	0.0520507	0.0517297	0.0551238	0.0543825	0.0539544	0.0518361	0.0506556	0.0496457	0.0505415	0.0510391	0.0518073	0.0524325	0.053476	0.0536136	0.0526413	0.0516505	0.0506074
7.30256e-17	0.0305374	0.0443418	0.0549554	0.0551521	0.0559438	0.0561118	0.0556577	0.0532355	0.0508436	0.0520263	0.0534798	0.0535575	0.0545542	0.0534543	0.0535139	0.0526764	0.0531669	0.0532193	0.0519214	0.0513558	0.0512974	0.0512392	0.0498256
7.30256e-17	0.0335828	0.0493852	0.0599569	0.0636111	0.0636318	0.0661467	0.0671603	0.0693088	0.0658698	0.0650366	0.0651768	0.0645867	0.0659078	0.0657031	0.0671517	0.0674602	0.0678806	0.0674754	0.0674492	0.0666825	0.0667937	0.0678569	0.0678425
7.30256e-17	0.0344124	0.0438998	0.0522876	0.0544409	0.0573279	0.055858	0.0544725	0.0534029	0.0530204	0.053974	0.0541436	0.055676	0.0559129	0.0558497	0.056237	0.0574477	0.0586986	0.0599913	0.0587819	0.0590495	0.0584458	0.059833	0.0613144
7.30256e-17	0.0300182	0.0411357	0.045762	0.0483687	0.0489137	0.0486727	0.0510747	0.0510401	0.0523568	0.0525893	0.0530394	0.0553436	0.0553547	0.0552602	0.0559395	0.0568226	0.0573713	0.0582522	0.0582718	0.0590587	0.0598619	0.0604429	0.0610416
7.30256e-17	0.0288488	0.039425	0.0476559	0.0489188	0.0505284	0.0517769	0.0545784	0.054093	0.0558542	0.0569545	0.0555321	0.0547218	0.0553876	0.0562528	0.055253	0.0548368	0.054463	0.0548826	0.0573005	0.0574614	0.0576592	0.0574852	0.0561042
7.30256e-17	0.0186941	0.0258521	0.033381	0.0337473	0.0339633	0.0365313	0.0365714	0.0378834	0.0369195	0.0360595	0.0349169	0.0342562	0.035259	0.037453	0.0381713	0.0378595	0.0394742	0.0409968	0.041166	0.0413365	0.0414045	0.0426834	0.0443484
7.30256e-17	0.0195771	0.0273288	0.0329175	0.0330531	0.034976	0.0344422	0.0340985	0.0341504	0.0365809	0.0374783	0.0368783	0.0371375	0.0377995	0.0369601	0.0370712	0.0373393	0.0376107	0.0377648	0.0371936	0.0385295	0.039022	0.0391135	0.0393104
7.30256e-17	0.0224649	0.0266698	0.0344543	0.0360772	0.0367785	0.0370013	0.0380557	0.0379528	0.0375298	0.0366712	0.0370013	0.0366136	0.0366095	0.0354665	0.0357244	0.0363966	0.0370826	0.037873	0.0384973	0.038821	0.0388639	0.0397557	0.039489
7.30256e-17	0.0221789	0.0286593	0.0372722	0.0370379	0.0390489	0.039252	0.0388817	0.0400251	0.0401585	0.0403298	0.0394629	0.0398552	0.0402769	0.0420424	0.0415417	0.040999	0.0410938	0.0427179	0.0433687	0.0432822	0.0428451	0.042006	0.0411859
7.30256e-17	0.0310933	0.035008	0.0372927	0.0374596	0.0386923	0.0383515	0.0375569	0.0370072	0.0371427	0.0375427	0.0382852	0.0378475	0.0374683	0.0370979	0.0372899	0.0375245	0.0380689	0.0378815	0.0377683	0.0382842	0.0384559	0.0391909	0.0391344
7.30256e-17	0.0226772	0.0317103	0.0388685	0.0406142	0.0420938	0.0418297	0.0406608	0.0406319	0.041198	0.0412311	0.0410568	0.0400441	0.0388225	0.0377992	0.0367415	0.0358365	0.0355264	0.034741	0.0337761	0.0336721	0.0339151	0.0334547	0.0331577
7.30256e-17	0.0281854	0.0360988	0.0427332	0.0423292	0.0416048	0.0419405	0.0432978	0.0425357	0.0416538	0.0415619	0.0407406	0.0403867	0.0402927	0.0416877	0.042279	0.0417666	0.0395117	0.038385	0.0391434	0.0385811	0.037461	0.0368564	0.0361115
7.30256e-17	0.0231768	0.025812	0.031646	0.0345737	0.03479	0.0356041	0.0347973	0.0339794	0.0332718	0.0333749	0.0341531	0.0343036	0.0343653	0.0337993	0.0343193	0.0353284	0.0356555	0.0378826	0.0395302	0.0402467	0.039754	0.0391782	0.0388173
7.30256e-17	0.019816	0.029436	0.0354402	0.0378115	0.0389601	0.0392265	0.0376889	0.0370197	0.0354973	0.034527	0.0332948	0.0326201	0.0324385	0.0318421	0.0324161	0.0329631	0.033161	0.0326144	0.0321133	0.0321988	0.0326739	0.032598	0.032243
7.30256e-17	0.0253192	0.0352895	0.0408338	0.0412645	0.0415813	0.041202	0.0424663	0.0438458	0.042959	0.0431783	0.0421911	0.0416594	0.0418645	0.0419584	0.0411929	0.0410885	0.0415746	0.042173	0.0427867	0.043002	0.0440889	0.0436988	0.0437559
7.30256e-17	0.0278943	0.0367142	0.044115	0.0471859	0.0479576	0.0484098	0.0485035	0.0482256	0.0480125	0.0486071	0.0486569	0.0489257	0.0487564	0.0488205	0.0490429	0.0492664	0.0492507	0.0497168	0.0499438	0.0511007	0.0519811	0.052215	0.0530921
7.30256e-17	0.0274862	0.043576	0.0516841	0.0537706	0.0559246	0.0561084	0.0566517	0.0560817	0.0554877	0.0528937	0.0522814	0.0525404	0.0540387	0.0555198	0.0557029	0.0570045	0.0582349	0.0588303	0.0591713	0.0589624	0.0579661	0.0576148	0.0581444
7.30256e-17	0.0295437	0.0401547	0.0486962	0.0495944	0.0494758	0.0483933	0.0481678	0.0503525	0.0487647	0.0481367	0.049169	0.0504022	0.0508819	0.0510466	0.049715	0.0491631	0.0492173	0.0491806	0.0485673	0.0484789	0.0497959	0.0502082	0.0496716
7.30256e-17	0.0273806	0.0369343	0.0433115	0.0435604	0.0438097	0.0438953	0.0434795	0.0428165	0.0423551	0.0408006	0.0400554	0.0396418	0.039967	0.0400862	0.0401226	0.0403145	0.0401501	0.0388587	0.0383735	0.0377137	0.0372535	0.036767	0.036692
7.30256e-17	0.0339781	0.0455282	0.0509627	0.0504612	0.0496202	0.0481378	0.0471405	0.0455123	0.0434679	0.0420628	0.0415952	0.0402242	0.0391818	0.038535	0.0373618	0.0360765	0.0348407	0.033439	0.0319866	0.0305293	0.0296349	0.0287638	0.0283674
7.30256e-17	0.0351072	0.0450341	0.0488872	0.0483294	0.0457949	0.0448194	0.0432926	0.0425087	0.0417365	0.0411392	0.0400237	0.0391412	0.0373693	0.0355096	0.0340566	0.0323443	0.032119	0.0311009	0.0293946	0.0288033	0.0285751	0.0283516	0.0280751
7.30256e-17	0.0388064	0.0516347	0.0557535	0.0541284	0.0519443	0.0497153	0.0485218	0.0469007	0.0441051	0.0434484	0.0434865	0.0410147	0.0391459	0.0379611	0.0375981	0.0364474	0.0360509	0.0351918	0.0331354	0.030653	0.0285674	0.0274151	0.0268406
7.30256e-17	0.048742	0.0607256	0.0651553	0.0630789	0.0623912	0.0613182	0.0603225	0.0576902	0.05657	0.0560112	0.0541054	0.0510117	0.0489491	0.0468481	0.0447294	0.0425534	0.0401126	0.0386359	0.0373588	0.0354348	0.0334384	0.0321109	0.0310907
7.30256e-17	0.0493628	0.0642616	0.0708855	0.0705762	0.0648184	0.0635067	0.0597063	0.0561314	0.0535141	0.0498065	0.0478685	0.0465318	0.0449162	0.0438207	0.0427505	0.0415136	0.0407391	0.0404958	0.0387879	0.0371943	0.0364694	0.0357603	0.0346392
7.30256e-17	0.0487319	0.0606166	0.0646865	0.063492	0.0620662	0.0610825	0.058023	0.0568249	0.0551368	0.0534608	0.0533306	0.0512661	0.050685	0.0501103	0.0493977	0.0484064	0.0465196	0.045531	0.0445654	0.0436223	0.0426712	0.0409289	0.0396916
7.30256e-17	0.0486682	0.0673306	0.0761464	0.0774641	0.0766062	0.0728259	0.0710402	0.0697472	0.0681797	0.0676508	0.0665168	0.0643329	0.0604334	0.0572537	0.0544217	0.0511464	0.0488555	0.0466697	0.0445843	0.0430676	0.042353	0.0409497	0.038773
7.30256e-17	0.0400181	0.0605246	0.0678457	0.0700564	0.0692879	0.0697207	0.0694691	0.067833	0.0674427	0.0668477	0.0672297	0.0659939	0.0646284	0.0623212	0.0596585	0.0589449	0.0577985	0.0563918	0.0548724	0.0536866	0.0522631	0.0505008	0.049885
7.30256e-17	0.0375797	0.0575656	0.0664236	0.0691616	0.0703466	0.069015	0.0659214	0.0636249	0.061319	0.0588406	0.0564622	0.0544501	0.0535637	0.0514272	0.0491407	0.0484737	0.0480393	0.0477948	0.0474837	0.0471917	0.0469186	0.0462088	0.0437565
7.30256e-17	0.0336946	0.0469836	0.0554205	0.0561439	0.0583517	0.0598886	0.0591181	0.0577365	0.0578187	0.0553402	0.0530931	0.0511651	0.0478805	0.0467243	0.0463073	0.0460179	0.044878	0.0437774	0.0429616	0.0428731	0.0417343	0.0404789	0.0391768
7.30256e-17	0.0333441	0.047984	0.0590952	0.0599508	0.0588741	0.0567042	0.0562961	0.0540027	0.0533672	0.0532062	0.0509451	0.0500607	0.0489905	0.0482579	0.0484522	0.048938	0.0494465	0.0499782	0.0494153	0.0496098	0.0486185	0.0475226	0.0462663
7.30256e-17	0.0317454	0.0467513	0.0548955	0.0557914	0.0562242	0.0545309	0.0540424	0.0542047	0.0526456	0.0529612	0.0532709	0.0535806	0.0521369	0.0518073	0.0511854	0.0505239	0.0497448	0.0501831	0.049791	0.0481213	0.0461109	0.0454044	0.0443307
7.30256e-17	0.0308341	0.0447138	0.0524129	0.0544483	0.0535921	0.0514514	0.050765	0.0499753	0.0489375	0.0481007	0.04619	0.0451983	0.0428104	0.0423126	0.0413528	0.0411953	0.0407324	0.0395504	0.0381117	0.0364105	0.035716	0.0363742	0.0352993
7.30256e-17	0.0326205	0.0438036	0.0518025	0.0517482	0.0518097	0.051737	0.0492863	0.0478186	0.0467675	0.047628	0.0481565	0.0467024	0.0443802	0.0419167	0.0414322	0.040013	0.0383383	0.0373843	0.0361508	0.0352261	0.0346004	0.0337139	0.0324948
7.30256e-17	0.038095	0.0508698	0.0605145	0.0593022	0.05648	0.0532963	0.0510032	0.0488475	0.0480208	0.0462536	0.0447198	0.0423683	0.0413675	0.0383205	0.0354233	0.0329272	0.031154	0.0282909	0.0269484	0.0259827	0.025696	0.0246017	0.0232884
7.30256e-17	0.042513	0.0527978	0.0614115	0.0564522	0.0529512	0.0503617	0.0484599	0.0478026	0.0448993	0.0409182	0.0390778	0.0368039	0.0372683	0.0335842	0.0305226	0.0283624	0.0267558	0.0260871	0.0254375	0.0247871	0.024059	0.0233122	0.0224145
7.30256e-17	0.0430258	0.0512857	0.0578893	0.0553545	0.0547035	0.0511089	0.0485345	0.0456943	0.0408783	0.0386892	0.036575	0.0343879	0.0318469	0.0299405	0.0281003	0.0266693	0.0252675	0.0243615	0.0232274	0.0216967	0.020267	0.0189316	0.0176842
7.30256e-17	0.0437147	0.0537305	0.0618904	0.0575207	0.0551223	0.0512995	0.0486329	0.0451456	0.0438288	0.0417775	0.0400784	0.0388881	0.0361985	0.033701	0.0325551	0.0315992	0.0308546	0.0294656	0.0277648	0.0260609	0.0246762	0.0232095	0.0222715
7.30256e-17	0.0436709	0.0570729	0.0643636	0.0605504	0.056121	0.0547381	0.0524017	0.0495028	0.047907	0.0462644	0.0428742	0.0398397	0.037782	0.0346515	0.0330756	0.0308119	0.0273101	0.0258812	0.0253922	0.024795	0.0229337	0.0214221	0.0201782
7.30256e-17	0.0520721	0.0595593	0.0665781	0.0616762	0.0600084	0.0579857	0.0544413	0.0535429	0.0506757	0.0478691	0.0445052	0.0409016	0.0382664	0.0374379	0.0360032	0.034758	0.0342373	0.0326614	0.0305842	0.0287954	0.0271845	0.0256023	0.0241169
7.30256e-17	0.0516903	0.0590432	0.0668893	0.0647517	0.0612369	0.0575619	0.0559466	0.0519636	0.0486126	0.0465182	0.043776	0.0404443	0.0377301	0.0363206	0.0356297	0.0344549	0.0337183	0.031981	0.0301385	0.0291978	0.0281456	0.0267893	0.0251121
7.30256e-17	0.0498523	0.0551323	0.0593858	0.0577727	0.0555559	0.0524237	0.0493725	0.0465814	0.0438428	0.0406697	0.0390518	0.0371081	0.0352046	0.0339365	0.0333382	0.0320056	0.0295259	0.0272399	0.0257482	0.0247911	0.023637	0.0223389	0.0221286
7.30256e-17	0.0548964	0.067474	0.0708734	0.0676239	0.0639656	0.0612239	0.0586769	0.0574557	0.0532097	0.050588	0.046363	0.0450344	0.0432103	0.0402692	0.0395518	0.0376846	0.0357617	0.0341889	0.0329182	0.0323494	0.0318321	0.0304693	0.0293953
7.30256e-17	0.0610404	0.0668461	0.0710264	0.0675771	0.0655825	0.0622658	0.0587571	0.0565258	0.0526224	0.0483066	0.0441036	0.0412958	0.038777	0.0360889	0.0324365	0.0299081	0.0279815	0.0260227	0.02425	0.0232926	0.0222641	0.0211797	0.0198488
7.30256e-17	0.0659515	0.0758865	0.078616	0.0759128	0.0748238	0.0691113	0.0644586	0.0596238	0.0538313	0.04785	0.0427784	0.0388037	0.036492	0.0344045	0.0326136	0.0311313	0.0301598	0.0288632	0.0273137	0.0252526	0.0236405	0.022407	0.021238
7.30256e-17	0.0616594	0.0706427	0.0766795	0.0723249	0.0681702	0.0634684	0.0591043	0.0544866	0.0493459	0.0462401	0.0427275	0.0392705	0.0363566	0.0345555	0.0325115	0.0303848	0.0289519	0.0272208	0.0252627	0.0234031	0.0216878	0.0201052	0.019072
7.30256e-17	0.0611828	0.0678458	0.0741824	0.0675104	0.062646	0.0558033	0.0521434	0.0490499	0.0465031	0.043919	0.0412423	0.0384745	0.0366869	0.0349524	0.0324767	0.0299798	0.0280602	0.0265167	0.0250606	0.0234198	0.0220378	0.0213204	0.0195585
7.30256e-17	0.0653854	0.0762621	0.076742	0.0711263	0.0656863	0.0590764	0.05291	0.047281	0.0450134	0.0413854	0.0387844	0.0372124	0.034031	0.0320083	0.0297792	0.0275863	0.0261682	0.0245467	0.0232338	0.0218874	0.020192	0.018532	0.0170842
7.30256e-17	0.0633669	0.0734382	0.073407	0.0673205	0.061663	0.0576818	0.0529739	0.0491872	0.0452229	0.0417734	0.0377376	0.0346063	0.0313558	0.0281599	0.0258134	0.0245621	0.0232722	0.0213525	0.0197866	0.0185377	0.017498	0.0162332	0.0154903
7.30256e-17	0.070376	0.0781974	0.0811412	0.0737621	0.0665973	0.0622615	0.0573915	0.0528292	0.0489027	0.0467907	0.0443294	0.0396059	0.0358925	0.0333471	0.0306691	0.0279291	0.0273052	0.0253304	0.0228217	0.0214283	0.0202241	0.0186113	0.0172493
7.30256e-17	0.0730175	0.0806779	0.0846316	0.0776344	0.0692952	0.0624139	0.0583819	0.0551075	0.0507531	0.0458189	0.0418564	0.0388278	0.0345686	0.0315417	0.0308371	0.0287686	0.0265327	0.0246462	0.0222654	0.020356	0.0186017	0.0168262	0.0151276
7.30256e-17	0.077747	0.0876743	0.0886773	0.0762811	0.067859	0.0624563	0.0568496	0.0528512	0.0496141	0.0447388	0.0403157	0.0364285	0.0340658	0.0310458	0.0282954	0.0270234	0.0245854	0.0223705	0.0214422	0.0207086	0.0195307	0.018068	0.0164551
7.30256e-17	0.0888055	0.096698	0.0914052	0.0782865	0.0685881	0.0630088	0.0570732	0.0533285	0.0490744	0.044351	0.0392496	0.0356475	0.0332834	0.0304183	0.0284986	0.0262664	0.0246565	0.0223142	0.0201496	0.0189581	0.0174748	0.016108	0.0148483
7.30256e-17	0.0957246	0.0997583	0.0933906	0.0843339	0.078226	0.0699096	0.0629826	0.0578865	0.0531235	0.0502106	0.0461571	0.0394479	0.0371172	0.0349139	0.0319483	0.0286549	0.0264709	0.0245367	0.0224105	0.0200223	0.0179521	0.0166359	0.0155392
7.30256e-17	0.100283	0.0998391	0.0926963	0.0824414	0.0737112	0.067696	0.0620008	0.0587623	0.0549751	0.0512614	0.0470696	0.042728	0.0389777	0.0355195	0.0328206	0.0297767	0.0274414	0.0249882	0.0226109	0.0206404	0.0185632	0.0166974	0.0150212
7.30256e-17	0.096873	0.0939565	0.0889711	0.0799358	0.0691499	0.0632413	0.0562306	0.0519978	0.0477543	0.0431333	0.0393044	0.0354409	0.0320276	0.0290457	0.0264958	0.0241643	0.0220052	0.0199781	0.0179696	0.0162803	0.0147585	0.0133633	0.0122864
7.30256e-17	0.0921509	0.0941455	0.0852767	0.0726512	0.0670047	0.0575661	0.0493554	0.044979	0.0406094	0.0375989	0.0350826	0.0304724	0.0272685	0.0246727	0.0227853	0.0213643	0.0189962	0.0172893	0.0153909	0.0138624	0.0125871	0.0116436	0.0108094
7.30256e-17	0.104797	0.101179	0.0892505	0.079172	0.0643265	0.0557448	0.0496251	0.0436433	0.0393379	0.035845	0.0327762	0.0302949	0.0273455	0.0247027	0.0224386	0.0204634	0.0190126	0.0171126	0.0151707	0.0138418	0.0124384	0.0111226	0.00981618
7.30256e-17	0.101855	0.0925637	0.0826673	0.0757436	0.0650241	0.0566547	0.0509818	0.0458313	0.0405936	0.0366449	0.0328515	0.0289784	0.0250959	0.0222765	0.0198231	0.0179071	0.016074	0.0141163	0.0123648	0.0108621	0.00952441	0.00823939	0.00725782
7.30256e-17	0.0955878	0.093313	0.0815776	0.0698739	0.0613883	0.0550372	0.0490388	0.0418076	0.0368708	0.0326031	0.0294584	0.0260115	0.0231789	0.0204242	0.0176085	0.0148978	0.0129187	0.0113431	0.00990382	0.00884741	0.00790629	0.00706646	0.00611027
7.30256e-17	0.100919	0.0969334	0.0835459	0.0715631	0.0622557	0.0540185	0.047724	0.0414111	0.0350063	0.0304318	0.0259153	0.0225294	0.0196103	0.0168517	0.0148849	0.0128731	0.0114483	0.0100066	0.00918118	0.00792725	0.00682092	0.00576677	0.00487552
7.30256e-17	0.0989586	0.091515	0.0799345	0.0720146	0.0604378	0.0524534	0.043942	0.036816	0.0304142	0.025633	0.0224462	0.019414	0.0164247	0.0137682	0.0117626	0.0100605	0.0088364	0.0080055	0.00711886	0.00647757	0.00562061	0.00487681	0.00432578
7.30256e-17	0.091639	0.0861922	0.0770924	0.06575	0.0551207	0.0487105	0.042302	0.035016	0.0287654	0.0246668	0.0202005	0.0172396	0.0147189	0.0132567	0.0116106	0.0105393	0.00948348	0.00844518	0.00750162	0.00661775	0.00584071	0.00508806	0.0043879
7.30256e-17	0.0910723	0.0821461	0.0731858	0.0587677	0.0513437	0.0440654	0.0374608	0.0328318	0.0289942	0.0249829	0.0213105	0.0188233	0.0162204	0.0138337	0.0118296	0.0104154	0.00909439	0.00803384	0.00685381	0.00582185	0.00495726	0.00423107	0.00361173
7.30256e-17	0.082988	0.0812168	0.0682288	0.0615416	0.053263	0.0435685	0.0368782	0.0314323	0.0271269	0.0223591	0.0194455	0.0167275	0.0142076	0.0119033	0.0103137	0.00927963	0.00831108	0.00724873	0.00632335	0.00544336	0.00457244	0.00389594	0.00340409
7.30256e-17	0.0846869	0.0851269	0.0704669	0.0593587	0.0532603	0.0449151	0.0385208	0.0325797	0.0274184	0.0242703	0.0201571	0.016324	0.0127134	0.010248	0.0090506	0.00765931	0.00676606	0.00597709	0.00528021	0.00461209	0.00401851	0.00344934	0.00298427
7.30256e-17	0.085245	0.0868277	0.0776927	0.0669378	0.0572529	0.0476534	0.0406962	0.0336353	0.0281033	0.0243561	0.0201413	0.0164648	0.0137485	0.0115917	0.0101643	0.00857394	0.00723395	0.00622111	0.00516612	0.00426213	0.00351179	0.00291055	0.00252099
7.30256e-17	0.0948223	0.088642	0.0785752	0.065759	0.0565185	0.0495444	0.0400752	0.034388	0.0297391	0.0257461	0.0219027	0.0179685	0.0149627	0.0131931	0.0113352	0.0100352	0.00846075	0.00735053	0.00636622	0.00542564	0.00469662	0.00411606	0.00352183
7.30256e-17	0.0936576	0.0866978	0.0773669	0.0633694	0.0542909	0.0465506	0.0405297	0.0334597	0.0282367	0.024084	0.0206477	0.0176368	0.0147493	0.0123884	0.0103313	0.00894903	0.00748709	0.0061746	0.00529865	0.00450271	0.00390245	0.00335006	0.00282339
7.30256e-17	0.0964645	0.0861839	0.0758335	0.0630612	0.0494727	0.0433353	0.0374125	0.0312272	0.0258403	0.0213798	0.0183241	0.0162706	0.0132454	0.0107713	0.00906802	0.00774069	0.0063186	0.00543882	0.00454115	0.00380014	0.00312717	0.00248202	0.00207511
7.30256e-17	0.0875898	0.0873919	0.0720693	0.0573891	0.0464715	0.0393124	0.0327996	0.0274414	0.0223783	0.0185874	0.0150126	0.0124609	0.0107241	0.00909645	0.00712536	0.00591433	0.00494334	0.00417204	0.00341222	0.0028157	0.00232228	0.00193464	0.00160596
7.30256e-17	0.0860866	0.0822415	0.071361	0.0597966	0.0496961	0.0406162	0.0336761	0.0269169	0.0218206	0.0179402	0.0147226	0.0122412	0.0102184	0.00854768	0.00730038	0.00594741	0.00488038	0.00403511	0.00333666	0.00281021	0.00233485	0.00191833	0.00157662
7.30256e-17	0.0865911	0.0814368	0.0682361	0.0585422	0.0488054	0.0419956	0.0346816	0.0278712	0.0209224	0.0164113	0.0132747	0.0115784	0.00976876	0.00796766	0.00632125	0.00503059	0.00405268	0.00346449	0.00292051	0.00249548	0.00206599	0.00168429	0.0013628
7.30256e-17	0.0865802	0.0888617	0.0734162	0.0581043	0.0477021	0.0411042	0.0337907	0.0281084	0.0246393	0.0176378	0.013698	0.0119545	0.00993851	0.00862811	0.00742566	0.0060631	0.00478174	0.00377254	0.00297755	0.00239321	0.00194943	0.00157876	0.00125745
7.30256e-17	0.0797215	0.0787521	0.0681053	0.0555729	0.0482898	0.04225	0.0361377	0.0306506	0.024152	0.0190737	0.0157789	0.0127624	0.0105388	0.00835067	0.00680862	0.00580502	0.004958	0.00438629	0.00386023	0.00325625	0.00275543	0.00230073	0.00190952
7.30256e-17	0.0721103	0.071291	0.0637362	0.0579193	0.0469376	0.0396777	0.0349671	0.0306202	0.0261313	0.0207927	0.0182257	0.0160155	0.0135534	0.011235	0.00950685	0.00789282	0.00664029	0.0055971	0.00474282	0.00402599	0.00341315	0.00301265	0.00266635
7.30256e-17	0.0778384	0.0742422	0.0676207	0.0591748	0.0463787	0.0386037	0.0323988	0.0293144	0.0254454	0.0214592	0.0174882	0.0144199	0.0127787	0.0108504	0.00876416	0.00707513	0.0058154	0.00493255	0.00419216	0.0035703	0.00290261	0.00237751	0.00197189
7.30256e-17	0.0801551	0.069922	0.0606155	0.0558824	0.0465645	0.0391666	0.0303699	0.0245467	0.021584	0.0175596	0.0152253	0.0133711	0.0110667	0.00967176	0.00790304	0.00652483	0.0053183	0.00438333	0.00364172	0.00304331	0.00254296	0.00216869	0.00185744
7.30256e-17	0.0866446	0.0817144	0.070534	0.0553802	0.0466072	0.0382657	0.0317994	0.0267533	0.0228409	0.019903	0.0163904	0.0135436	0.0114653	0.00973483	0.00809244	0.00666318	0.00568429	0.00469103	0.0038726	0.00319804	0.00266699	0.00228394	0.00198343
7.30256e-17	0.0877013	0.077853	0.0687968	0.0612457	0.0523059	0.044198	0.0381394	0.0295488	0.0257877	0.020596	0.0168748	0.0148002	0.0121522	0.0100952	0.00831918	0.00686166	0.00572947	0.00482472	0.00406322	0.00342226	0.00288269	0.00242844	0.00201904
7.30256e-17	0.0809595	0.0796628	0.067853	0.0547784	0.047801	0.0403138	0.0339369	0.0288907	0.0242429	0.020429	0.0170829	0.0145801	0.012361	0.0105729	0.00902087	0.00769855	0.00657144	0.00561062	0.00481053	0.0041549	0.00358865	0.00309959	0.00267719
7.30256e-17	0.0787348	0.07504	0.0651579	0.056642	0.0502931	0.0441587	0.0362166	0.0294241	0.0240658	0.0223765	0.0187989	0.0159907	0.0136822	0.0115989	0.00970292	0.00818451	0.00708842	0.00614138	0.00532245	0.00461427	0.00401805	0.00353557	0.00311423
7.30256e-17	0.0832762	0.0803625	0.070456	0.060631	0.0542722	0.047266	0.0411223	0.0349504	0.0289827	0.0241967	0.0203589	0.0169478	0.0145251	0.0129533	0.0115085	0.00990982	0.00848121	0.00740635	0.00617761	0.00510904	0.00428463	0.00363459	0.00302629
7.30256e-17	0.083905	0.0837911	0.0766027	0.0677082	0.0579802	0.0491919	0.0426574	0.035554	0.0303242	0.0276224	0.0235516	0.0200075	0.0170947	0.0147841	0.0126871	0.0108722	0.00956507	0.00817436	0.00693218	0.00588513	0.00507744	0.00440464	0.00382146
7.30256e-17	0.0889297	0.085865	0.0808572	0.071927	0.0606837	0.0514608	0.0441916	0.038339	0.0316218	0.0274773	0.0230817	0.0196399	0.0167953	0.0142165	0.0122339	0.0105647	0.008916	0.00744789	0.00636747	0.00547996	0.00474464	0.00411114	0.00346278
7.30256e-17	0.086057	0.0911568	0.0874221	0.0776533	0.067472	0.0590082	0.051844	0.0445305	0.0388423	0.0329101	0.0277804	0.0241147	0.0205388	0.018011	0.0159196	0.014387	0.0128543	0.0111162	0.00961804	0.00845417	0.00739338	0.00646726	0.00565853
7.30256e-17	0.0962685	0.0997489	0.0926602	0.0815322	0.0734287	0.0636392	0.0539155	0.0487628	0.0411359	0.0344109	0.0294351	0.025158	0.0216937	0.0192885	0.0173921	0.0149868	0.0130419	0.0115878	0.0104039	0.00934134	0.00830242	0.00734145	0.00649339
7.30256e-17	0.102886	0.106525	0.0983885	0.0886075	0.0745522	0.0666473	0.0581632	0.0517474	0.0455875	0.0404033	0.0352263	0.0306836	0.0269373	0.024198	0.0212033	0.0183727	0.0159206	0.0139715	0.0122818	0.0107966	0.00951943	0.00841658	0.00738341
7.30256e-17	0.106344	0.11072	0.104308	0.093341	0.0823626	0.0731354	0.0628225	0.055583	0.049742	0.0420873	0.0363578	0.0330683	0.0293544	0.0258818	0.0227478	0.0199948	0.0176404	0.0158157	0.0141604	0.0125166	0.0110637	0.00967749	0.00853236
7.30256e-17	0.110996	0.117914	0.113074	0.101724	0.0915934	0.0791385	0.0682547	0.0615788	0.0555896	0.047888	0.0429503	0.0387744	0.0345497	0.0309873	0.0277922	0.0248138	0.0224933	0.0200514	0.0177707	0.0159902	0.0142703	0.0127357	0.0112472
7.30256e-17	0.113711	0.117632	0.111	0.100875	0.0926957	0.0810831	0.0734461	0.0649358	0.0565957	0.0504226	0.0450958	0.0397543	0.0351812	0.0323397	0.0294787	0.0268653	0.0244805	0.0223053	0.0203221	0.0185144	0.0165303	0.0148103	0.0133873
7.30256e-17	0.123355	0.130711	0.121595	0.108943	0.0958697	0.088763	0.0796893	0.0705406	0.0634217	0.0554568	0.0496622	0.0443288	0.0390588	0.0358008	0.0335481	0.0306914	0.0275775	0.0247831	0.0222747	0.020023	0.0180014	0.0160474	0.0141446
7.30256e-17	0.121862	0.130595	0.129723	0.115906	0.104739	0.0900542	0.0799185	0.0710921	0.0621121	0.0543951	0.0493176	0.0445394	0.0402945	0.0367623	0.0335365	0.0310658	0.0283835	0.0258029	0.0234568	0.0206711	0.0182978	0.0157105	0.0134895
7.30256e-17	0.132359	0.139603	0.135394	0.121695	0.106276	0.098185	0.0872255	0.0769645	0.0649066	0.0573128	0.0517759	0.0476799	0.0429662	0.0397887	0.0356496	0.0330493	0.030751	0.0279138	0.0242501	0.0209823	0.0181634	0.0161211	0.014035
7.30256e-17	0.139826	0.144586	0.141067	0.128812	0.114089	0.102718	0.0897965	0.0815344	0.0755552	0.0672505	0.0585508	0.0529905	0.0481896	0.0418519	0.0364711	0.032017	0.0289431	0.024972	0.0218834	0.0194224	0.0172409	0.0153069	0.0136046
7.30256e-17	0.131517	0.142691	0.13721	0.125391	0.113359	0.101814	0.0935644	0.0828958	0.073859	0.0644029	0.0570187	0.0504767	0.0441854	0.0388733	0.0354131	0.0315984	0.0280663	0.0249255	0.0226027	0.0205533	0.0186697	0.0166395	0.0146874
7.30256e-17	0.130572	0.147165	0.13642	0.124992	0.112115	0.104253	0.0953222	0.087632	0.0792516	0.0675413	0.0569419	0.0496965	0.0441817	0.0386741	0.0337348	0.0294385	0.0267072	0.0239587	0.0209988	0.0187921	0.0168179	0.0150563	0.0137009
7.30256e-17	0.133274	0.142613	0.134749	0.12904	0.115938	0.1017	0.0921975	0.0782877	0.0715114	0.0652465	0.0597961	0.0546789	0.0496914	0.0449231	0.0397835	0.0349236	0.0307638	0.0267125	0.0233987	0.0213374	0.0194609	0.0177523	0.0161965
7.30256e-17	0.142671	0.148139	0.13683	0.125026	0.113996	0.0999269	0.0905366	0.0823898	0.0770918	0.0682725	0.0597661	0.0534526	0.0465903	0.0414976	0.0363888	0.0324005	0.0295685	0.0268445	0.0238551	0.0211934	0.0189083	0.0166514	0.0146823
7.30256e-17	0.145821	0.150295	0.143809	0.128724	0.118833	0.0999828	0.0925136	0.0856363	0.0754187	0.0715776	0.062771	0.0528836	0.047062	0.0405162	0.0359316	0.0320669	0.0288045	0.0258912	0.0229745	0.0199386	0.0175177	0.0155969	0.0137487
