# Supplementary material for: Research on the dynamic spillover of stock markets under COVID-19—Taking the stock markets of China, Japan, and South Korea as an example
Source: Front Public Health. 2022 Nov 11;10:1008348. doi: 10.3389/fpubh.2022.1008348 (PMC9691647; doi:10.3389/fpubh.2022.1008348)
Supplement: Supplementary file 3 [file Data_Sheet_1.ZIP › COM_HK_1 (1).xls]

## Sheet: Sheet8
0	0	0	0	0	0	0	0	0	0	0	0	0	0	0	0	0	0	0	0	0	0	0	0
0	0	0	0	0	0	0	0	0	0	0	0	0	0	0	0	0	0	0	0	0	0	0	0
2.60591e-16	0.0310753	0.0320627	0.0421385	0.0406794	0.0430024	0.042297	0.0421362	0.0426431	0.0414278	0.039915	0.0374993	0.0358314	0.03358	0.0299207	0.028247	0.0268656	0.0254048	0.0246571	0.023932	0.0233033	0.0223476	0.0209341	0.0205862
2.60591e-16	0.0366322	0.0312455	0.039277	0.0444059	0.0467293	0.0462524	0.0427664	0.0401163	0.0393484	0.0377168	0.0354599	0.0333689	0.0322025	0.0314533	0.0311561	0.0293512	0.028329	0.0275396	0.0264566	0.0260616	0.0262325	0.0250736	0.0240076
2.60591e-16	0.0355841	0.0408821	0.0434414	0.0454871	0.0455494	0.0432542	0.0441988	0.043586	0.0427759	0.0404889	0.0389841	0.0364987	0.0341912	0.033028	0.0326283	0.0313107	0.030406	0.0288662	0.0262746	0.0242033	0.0230381	0.0221029	0.0223397
2.60591e-16	0.0325826	0.0385985	0.0446018	0.0500537	0.0502996	0.0499745	0.046993	0.0433633	0.0429831	0.0426278	0.0406526	0.0393628	0.0383894	0.0362638	0.0366274	0.0371305	0.0373593	0.0364188	0.034222	0.0318483	0.0296394	0.027584	0.0262221
2.60591e-16	0.0330153	0.0440451	0.0521879	0.0535415	0.052028	0.0513554	0.051026	0.0483916	0.0454041	0.0432045	0.0434367	0.041861	0.0389061	0.0367795	0.036427	0.0362154	0.0348946	0.0339386	0.0325387	0.0310537	0.0296366	0.0282843	0.0276079
2.60591e-16	0.0307676	0.0398817	0.0466101	0.0493013	0.0466497	0.0430712	0.0436017	0.044074	0.0427877	0.0418232	0.0405888	0.0398917	0.0382695	0.0362758	0.0343501	0.0321421	0.030286	0.0284149	0.0265954	0.0261403	0.0246489	0.0232425	0.0219164
2.60591e-16	0.0280916	0.034261	0.0397098	0.0408625	0.0407033	0.0415228	0.0408179	0.03911	0.0389862	0.0376556	0.0358547	0.0333682	0.0326105	0.0314171	0.0297345	0.0278938	0.0268039	0.0253093	0.0241075	0.0238731	0.0232293	0.0221748	0.0211683
2.60591e-16	0.0318287	0.0366959	0.0452529	0.0467251	0.0471148	0.0463918	0.0461143	0.0453277	0.0433901	0.04095	0.037766	0.0342787	0.0338603	0.0326876	0.0312137	0.0292226	0.027572	0.0260216	0.0245266	0.023006	0.0223365	0.0215921	0.0204768
2.60591e-16	0.0283432	0.0331794	0.0367781	0.0373597	0.0377035	0.0378782	0.0378288	0.0372767	0.0362147	0.0358798	0.0344801	0.0320441	0.0325186	0.031028	0.0294072	0.0278832	0.0262445	0.0245664	0.0237775	0.0237267	0.0230985	0.0218756	0.0210391
2.60591e-16	0.0287378	0.0309271	0.0358385	0.036113	0.0341761	0.0340036	0.0341382	0.0342035	0.0338041	0.0327656	0.0316621	0.0298386	0.0273477	0.0260016	0.0252454	0.0235627	0.0220015	0.0205682	0.0196979	0.0188876	0.0180581	0.0170031	0.0161183
2.60591e-16	0.026005	0.0297361	0.0326048	0.0343347	0.0334106	0.0329681	0.0310692	0.0290191	0.0272545	0.0264552	0.0249373	0.0223453	0.0208283	0.0198613	0.0189448	0.0176921	0.0163439	0.0154284	0.0149711	0.015026	0.0150128	0.0144172	0.0137206
2.60591e-16	0.0333332	0.0352155	0.0396329	0.0381671	0.036328	0.0345947	0.0330288	0.0324387	0.0313248	0.0296794	0.0288522	0.0272017	0.0257325	0.0255329	0.0250988	0.0246483	0.02368	0.0224766	0.0216887	0.0209337	0.0202101	0.0197473	0.0194778
2.60591e-16	0.0351805	0.0409765	0.0442812	0.0425674	0.0425853	0.0399776	0.0372713	0.0354524	0.0332268	0.0315194	0.0297139	0.0291698	0.027825	0.0261562	0.0245891	0.0231173	0.0217348	0.0209647	0.0202418	0.0195981	0.0191835	0.0186034	0.0172796
2.60591e-16	0.0427674	0.0487194	0.0455723	0.045091	0.0426183	0.040702	0.0369504	0.0346447	0.0351945	0.0342542	0.0317544	0.0300708	0.0291979	0.0287106	0.0270279	0.0257588	0.0253326	0.0245804	0.0233961	0.0217173	0.0206073	0.0193211	0.0183477
2.60591e-16	0.0451483	0.0482903	0.0484411	0.0459693	0.0452855	0.0442009	0.0418827	0.0397705	0.0375248	0.036194	0.0347179	0.0317545	0.0302478	0.0285247	0.0263797	0.0249718	0.0234603	0.0218668	0.0203846	0.0190056	0.0182406	0.0172527	0.0162022
2.60591e-16	0.0476689	0.0544172	0.0575297	0.0558731	0.0508978	0.0481089	0.0448423	0.0434632	0.0434679	0.0419685	0.0393776	0.037311	0.0350159	0.032764	0.0313726	0.0308632	0.0291961	0.0276523	0.0262275	0.0250992	0.0239128	0.0225465	0.0212432
2.60591e-16	0.0526811	0.0601064	0.0569746	0.0530504	0.0513875	0.0493141	0.0471279	0.0447835	0.0412783	0.0382737	0.0366026	0.0350038	0.0329959	0.0312106	0.0298659	0.0277353	0.0258139	0.0243122	0.0232169	0.0224993	0.0220514	0.0213267	0.0210772
2.60591e-16	0.0557957	0.0617129	0.0610974	0.0589344	0.0553955	0.0527081	0.0500779	0.0478407	0.045124	0.0426966	0.0398429	0.0369686	0.0349645	0.0330652	0.0315603	0.030193	0.0287362	0.0271474	0.0259084	0.0247267	0.0235997	0.0225249	0.0214996
2.60591e-16	0.0518717	0.0575767	0.0579314	0.0530618	0.0505472	0.04788	0.0439729	0.0414662	0.0404192	0.0374442	0.0342887	0.0310999	0.0287059	0.0271335	0.0256857	0.0242739	0.0230174	0.0218792	0.020879	0.0195955	0.0184915	0.017453	0.0164759
2.60591e-16	0.0504687	0.0522713	0.0525265	0.0498229	0.0478197	0.0434737	0.0406161	0.0377603	0.0351318	0.0319646	0.0303982	0.0289141	0.026902	0.0249063	0.0232848	0.0225079	0.0214014	0.0194568	0.0180666	0.0169979	0.0156559	0.0144882	0.0135843
2.60591e-16	0.0487758	0.0519881	0.0490523	0.046857	0.0438515	0.0423261	0.040329	0.0378084	0.0367072	0.0326273	0.0301893	0.0275528	0.025357	0.0234971	0.0220814	0.0215872	0.0201378	0.0185381	0.0170722	0.0161065	0.0156735	0.0147711	0.0135848
2.60591e-16	0.0508665	0.0526082	0.0519275	0.0494881	0.0481103	0.0454141	0.042112	0.0392552	0.0349761	0.033351	0.0304883	0.0272689	0.0244315	0.02236	0.0214047	0.0209106	0.019419	0.0180724	0.0160152	0.0144042	0.0129833	0.0114678	0.010461
2.60591e-16	0.04861	0.0498273	0.0477703	0.0437622	0.0403588	0.0390306	0.0379315	0.0344382	0.0314424	0.029268	0.026281	0.0242075	0.0216435	0.0196949	0.0183544	0.0170119	0.0157221	0.0139698	0.0125793	0.0114855	0.0104774	0.00929749	0.00839784
2.60591e-16	0.0506726	0.05249	0.0502546	0.0465182	0.04273	0.0379259	0.0346268	0.0306658	0.0286141	0.0260754	0.0231044	0.0205579	0.0188584	0.0178921	0.0158745	0.0147738	0.0132594	0.0122007	0.0115822	0.0109986	0.0103364	0.00934783	0.00846142
2.60591e-16	0.0495576	0.0499557	0.0490728	0.0455019	0.0383148	0.0347211	0.0308442	0.0274788	0.0251583	0.0232819	0.0209784	0.019359	0.0178697	0.0159296	0.0154631	0.0136372	0.0125421	0.0117433	0.0105364	0.00981486	0.00924029	0.00858623	0.00791839
2.60591e-16	0.0481018	0.0492897	0.0473345	0.0423078	0.0368107	0.0326441	0.0291715	0.0251097	0.023027	0.020856	0.0184275	0.0174147	0.0165097	0.0156536	0.0149105	0.0138094	0.0128827	0.0119981	0.0111748	0.0104084	0.00969511	0.00901688	0.00823693
2.60591e-16	0.0428001	0.0469235	0.0409198	0.0376866	0.0328044	0.0292063	0.0258654	0.022698	0.0199649	0.0171105	0.0152696	0.01379	0.0122715	0.0112213	0.00992082	0.00877383	0.00789168	0.00710882	0.00641324	0.00578579	0.00530027	0.00507998	0.00471261
2.60591e-16	0.0412665	0.0399818	0.038995	0.0346852	0.0307685	0.0274785	0.0242426	0.0209215	0.0186669	0.0170433	0.0155766	0.0136354	0.0124247	0.0112816	0.0100151	0.00865772	0.00792206	0.00689304	0.00587447	0.00507461	0.00451651	0.00405583	0.00378882
2.60591e-16	0.045614	0.0433381	0.0394599	0.0357559	0.0304512	0.0243533	0.0214158	0.0186974	0.0166608	0.0136601	0.0118045	0.0103585	0.00890047	0.00777355	0.00687229	0.00620248	0.0056034	0.00506709	0.00448365	0.00377891	0.00318862	0.00269369	0.00229942
2.60591e-16	0.0505873	0.0471429	0.0434419	0.0384028	0.0340131	0.029792	0.026163	0.0219049	0.0191622	0.0154879	0.0130884	0.0112866	0.0100089	0.00922677	0.00880516	0.00845745	0.00787192	0.00712083	0.00625291	0.00560252	0.00488208	0.00444409	0.0039337
2.60591e-16	0.0452155	0.0456446	0.0389846	0.0338035	0.0301765	0.0262468	0.0233301	0.0218293	0.0194655	0.0172925	0.0147556	0.0129731	0.0115372	0.0102334	0.00927741	0.00842065	0.00745339	0.00623044	0.00521732	0.00474288	0.00452674	0.00429394	0.00413777
2.60591e-16	0.0489001	0.0534784	0.0469597	0.0383249	0.0320994	0.0256438	0.0226558	0.0195057	0.0168803	0.014637	0.0127884	0.01129	0.0101264	0.00930472	0.00890926	0.00853404	0.0078166	0.00681375	0.00590302	0.00527938	0.00456364	0.00383435	0.00331468
2.60591e-16	0.0527921	0.0554258	0.0463359	0.0409615	0.0347072	0.029476	0.0251147	0.0217226	0.0182704	0.015073	0.0135289	0.0121319	0.0109443	0.00988883	0.00900679	0.00832069	0.00768789	0.00696303	0.00629489	0.00551306	0.00478833	0.0042711	0.00388533
2.60591e-16	0.053771	0.0549917	0.0468316	0.0409079	0.0358254	0.0311713	0.0279624	0.0255276	0.0215772	0.019424	0.0170314	0.0157188	0.0139659	0.0129771	0.0115207	0.0101679	0.00894077	0.00777187	0.00684213	0.00603319	0.0055342	0.0050789	0.00458922
2.60591e-16	0.0536345	0.0569746	0.0531465	0.0475363	0.0390213	0.0339673	0.0319239	0.0294765	0.026823	0.0233422	0.0218687	0.0197319	0.0175173	0.0151484	0.0130157	0.0112789	0.00977276	0.00857881	0.00780866	0.00713762	0.00632222	0.00559048	0.0050413
2.60591e-16	0.0549058	0.0639135	0.0578563	0.0515828	0.0439177	0.0370742	0.0331052	0.0311535	0.0284529	0.0255446	0.0220083	0.0179499	0.0161989	0.0149781	0.014002	0.0128565	0.011708	0.010309	0.00950091	0.00856645	0.00769865	0.00681678	0.00591465
2.60591e-16	0.0633599	0.0649863	0.0634133	0.0548363	0.0463947	0.0419831	0.0371117	0.0340874	0.0318292	0.0283845	0.0250081	0.0223893	0.0205199	0.0177663	0.015426	0.014043	0.0129246	0.0112981	0.0101814	0.00918179	0.00828207	0.00757831	0.00696463
2.60591e-16	0.0620515	0.0654148	0.0636021	0.0570761	0.0483803	0.0456241	0.041575	0.0391612	0.0357412	0.0314582	0.0279799	0.0256184	0.0241418	0.0217747	0.0205609	0.0182818	0.016259	0.0144633	0.0126196	0.010999	0.00958671	0.00834854	0.00730172
2.60591e-16	0.0648829	0.0722867	0.0673614	0.0613196	0.0542396	0.0484847	0.046579	0.0408855	0.0366066	0.0323646	0.0290029	0.0250703	0.0224258	0.0209065	0.0189053	0.0171567	0.0155771	0.0141495	0.0128589	0.011599	0.0105058	0.00954772	0.00843479
2.60591e-16	0.05891	0.0665702	0.0595073	0.0592921	0.0533673	0.0459934	0.0392967	0.0339706	0.0305872	0.0262055	0.0229124	0.0196624	0.0171601	0.0157872	0.0145233	0.0133601	0.0122899	0.0113053	0.0103996	0.00949516	0.00879983	0.00808332	0.00737026
2.60591e-16	0.0651264	0.0678366	0.0664785	0.0596466	0.0561855	0.0509125	0.0445945	0.0395206	0.0359526	0.0320909	0.0286152	0.0256185	0.0227453	0.0201816	0.0175715	0.0162762	0.0149691	0.0136612	0.0124535	0.0113559	0.0103582	0.00937581	0.0083826
2.60591e-16	0.0693549	0.0758405	0.0722311	0.0661439	0.060449	0.0554082	0.0509497	0.0462497	0.0407571	0.0355602	0.0307267	0.0279094	0.0248684	0.02269	0.0211479	0.0189871	0.01706	0.0154482	0.0137775	0.0122666	0.0111224	0.0103045	0.00933825
2.60591e-16	0.0721372	0.075968	0.0733192	0.0682329	0.0586326	0.053334	0.0494697	0.0444629	0.0383076	0.0347797	0.0323405	0.0291561	0.0258657	0.0235574	0.0206584	0.0186141	0.0167978	0.0153699	0.0140444	0.0127137	0.011774	0.0107731	0.00985731
2.60591e-16	0.0716638	0.0816891	0.0765351	0.0696353	0.0642498	0.0571055	0.0524546	0.0472865	0.0433062	0.0384683	0.0333684	0.0290358	0.026026	0.0237824	0.021904	0.0201897	0.0184777	0.016699	0.015343	0.0141171	0.0126544	0.0111865	0.0100748
2.60591e-16	0.071149	0.0734241	0.0696459	0.0643443	0.0571021	0.0493513	0.0430586	0.0399389	0.0364018	0.0324478	0.0293702	0.0259345	0.0229487	0.0209918	0.0189106	0.0169303	0.0153505	0.014062	0.0122314	0.0110872	0.0101262	0.00949847	0.00863165
2.60591e-16	0.0705416	0.0722715	0.0663364	0.0604845	0.0506269	0.0467084	0.040694	0.0346222	0.0310423	0.0288128	0.0254017	0.022686	0.0200415	0.018175	0.016433	0.0150572	0.0136762	0.0122198	0.0106225	0.00964741	0.00874048	0.00748222	0.00669697
2.60591e-16	0.0609272	0.0643182	0.0598973	0.0550683	0.0497066	0.0440378	0.0408574	0.035345	0.0309001	0.0266333	0.0230072	0.0203383	0.0182733	0.016594	0.0154456	0.0136408	0.0119812	0.0105249	0.00924682	0.00812499	0.00714018	0.00627557	0.00560811
2.60591e-16	0.0592767	0.0598862	0.057609	0.0544305	0.0493524	0.0463245	0.0378461	0.0332565	0.0301334	0.0276069	0.0244762	0.0213582	0.0192418	0.0166422	0.0140898	0.0120714	0.0106549	0.00920936	0.00796752	0.00692725	0.00618694	0.00549767	0.00494431
2.60591e-16	0.0609496	0.0651935	0.0620924	0.0559593	0.0496749	0.0401921	0.0347106	0.03023	0.0269208	0.0238357	0.0211283	0.018742	0.0179638	0.016601	0.0144418	0.0132318	0.0119524	0.0107129	0.00981046	0.00863599	0.00774234	0.006935	0.00621568
2.60591e-16	0.0564616	0.0615222	0.0662876	0.0569013	0.0487636	0.0429796	0.0367263	0.0308315	0.026945	0.0243245	0.0213063	0.0185741	0.0160396	0.0145114	0.013156	0.0117417	0.010556	0.00943477	0.00865477	0.00761203	0.00675077	0.00598732	0.00523362
2.60591e-16	0.0502573	0.0548088	0.0568249	0.0552123	0.0499113	0.0430371	0.0362588	0.0326624	0.0274103	0.0234798	0.0216389	0.0190336	0.017137	0.0140444	0.0120482	0.0105137	0.00981388	0.00916802	0.00816787	0.00726369	0.00692061	0.0063407	0.00549784
2.60591e-16	0.0533798	0.0564401	0.0592359	0.0554839	0.0491401	0.0437995	0.0387063	0.0326113	0.0299682	0.0258101	0.0229501	0.0207583	0.0179363	0.0158069	0.013589	0.0121304	0.0106141	0.00958753	0.00838504	0.0073463	0.00657491	0.00588679	0.00517082
2.60591e-16	0.0606767	0.0623659	0.0620927	0.0566689	0.0498166	0.0450913	0.0396299	0.0341188	0.0306487	0.0282175	0.0249402	0.0218936	0.0190028	0.0168102	0.0143786	0.0129238	0.0111972	0.009934	0.00897159	0.00794511	0.00698942	0.00609098	0.00547632
2.60591e-16	0.0616331	0.0675901	0.0651968	0.0608934	0.0557587	0.0497802	0.0441123	0.0393341	0.0337396	0.0300764	0.0263153	0.0226723	0.0211101	0.0182857	0.0160045	0.0140737	0.0121452	0.0106428	0.00882231	0.00773385	0.00699593	0.00607786	0.0055055
2.60591e-16	0.0665619	0.0636127	0.0621776	0.0577367	0.0537973	0.0466111	0.0416829	0.0359123	0.0338597	0.0298437	0.0268926	0.0242018	0.0210385	0.0171592	0.0153612	0.0133351	0.0112422	0.00977488	0.00875485	0.00794559	0.0071067	0.0063606	0.0057086
2.60591e-16	0.061994	0.0654154	0.067398	0.0609747	0.0565	0.0505158	0.0446079	0.0381626	0.0335686	0.0290887	0.025389	0.0216091	0.0193185	0.017657	0.0159571	0.013383	0.0118417	0.0100966	0.00850906	0.00739749	0.00647979	0.00573463	0.00529514
2.60591e-16	0.0595528	0.0630772	0.0650386	0.0587352	0.0546348	0.0492027	0.0436456	0.0394939	0.0355526	0.0319486	0.0281029	0.0243719	0.0210496	0.0184706	0.0161335	0.0138769	0.0114344	0.00957031	0.00830344	0.00719435	0.00612292	0.00527408	0.00463884
2.60591e-16	0.0583963	0.0585162	0.0597969	0.0504701	0.0454137	0.0401875	0.0368733	0.034319	0.0290016	0.0258972	0.0241219	0.0220302	0.0200179	0.0178827	0.0157138	0.0139457	0.0118326	0.0104969	0.00898362	0.00756358	0.00683093	0.00610485	0.005311
2.60591e-16	0.0578676	0.064086	0.0672484	0.0601921	0.0547993	0.0495288	0.0435724	0.0380855	0.0330203	0.0296336	0.025924	0.0227718	0.0194562	0.0169905	0.0147368	0.013148	0.0116266	0.0103881	0.00910895	0.0080136	0.00698462	0.00625012	0.00550646
2.60591e-16	0.0610073	0.0715339	0.0736553	0.0672018	0.0623747	0.0571748	0.0510039	0.0437178	0.0368495	0.0315651	0.0284653	0.0257103	0.0226049	0.0196036	0.017673	0.0156553	0.0138342	0.0121455	0.0106959	0.00913889	0.00811114	0.00715024	0.00609041
2.60591e-16	0.0613738	0.0740993	0.073153	0.065171	0.0605839	0.0538598	0.0480287	0.0415932	0.0359875	0.0322008	0.0293753	0.0261193	0.0224137	0.0200876	0.0173478	0.0157348	0.0136699	0.0118988	0.00999249	0.0085137	0.00726922	0.00636857	0.00567813
2.60591e-16	0.0717364	0.0765999	0.0804379	0.0755472	0.0663533	0.0582014	0.0532389	0.0468295	0.0394858	0.035927	0.0311176	0.028673	0.0246387	0.0211144	0.0179606	0.0162197	0.014653	0.0126624	0.010709	0.0096285	0.00852007	0.00747726	0.00660982
2.60591e-16	0.0632049	0.0734312	0.0731932	0.067709	0.0624118	0.055547	0.0483016	0.0421401	0.0373574	0.0322607	0.0285989	0.0261188	0.0217822	0.0183659	0.0166963	0.015114	0.0139496	0.0125761	0.0108456	0.00930256	0.00797904	0.00684079	0.00612094
2.60591e-16	0.0691312	0.0789755	0.0792173	0.068652	0.0641332	0.0584105	0.0530052	0.0469953	0.0397207	0.0342448	0.029756	0.0267592	0.024956	0.0222251	0.021178	0.0189817	0.0167268	0.0147477	0.0129101	0.0111538	0.00975197	0.00884622	0.0076009
2.60591e-16	0.0711398	0.0758076	0.0732638	0.0686455	0.0600524	0.057496	0.0531943	0.0456319	0.0389812	0.0334033	0.0288066	0.0234153	0.0202343	0.01787	0.016205	0.0147431	0.0135081	0.0122664	0.0108444	0.00922834	0.00833538	0.00733956	0.00643856
2.60591e-16	0.0748006	0.0791558	0.0770268	0.0702429	0.0629478	0.0599464	0.0539565	0.0451646	0.0383046	0.0352867	0.0316816	0.0287697	0.0263503	0.0242487	0.0223505	0.0205931	0.0191912	0.0175281	0.0158053	0.0142348	0.0125715	0.011192	0.0101399
2.60591e-16	0.0723812	0.0774574	0.0783757	0.0735939	0.0642381	0.0592695	0.0518071	0.043758	0.0377897	0.0343676	0.0306224	0.0268792	0.0241228	0.0218194	0.0210869	0.0195763	0.0176137	0.0153705	0.0136891	0.0120908	0.0109078	0.0098417	0.00888073
2.60591e-16	0.0775438	0.0848976	0.0861242	0.0797768	0.0732602	0.0628106	0.0557148	0.0488101	0.0437823	0.0393089	0.0347847	0.0301803	0.0263092	0.0231057	0.0203924	0.0182424	0.0165626	0.0154061	0.013525	0.0122559	0.0111565	0.00994661	0.00883324
2.60591e-16	0.0725048	0.0830327	0.0844998	0.0789652	0.0740894	0.0660864	0.059821	0.0530527	0.046219	0.0426013	0.0387868	0.0352414	0.0314107	0.0287741	0.0251511	0.0221288	0.0195098	0.0175814	0.0157806	0.0136868	0.0118721	0.010299	0.00900068
2.60591e-16	0.0831374	0.090285	0.0925232	0.0853358	0.0768172	0.0681596	0.0593923	0.0526353	0.0464488	0.0402903	0.035298	0.0304893	0.0264816	0.0237195	0.0206686	0.0185534	0.0167674	0.0151538	0.013696	0.0124689	0.0115407	0.0106294	0.00952114
2.60591e-16	0.0852213	0.101034	0.0926115	0.0841366	0.0745136	0.0657333	0.0567103	0.0516814	0.0460262	0.0398297	0.0347239	0.0315362	0.0286285	0.0261479	0.0236806	0.021787	0.0200056	0.0182942	0.0164636	0.0145011	0.0127832	0.0110893	0.00964069
2.60591e-16	0.079706	0.0893719	0.0802791	0.0742993	0.066813	0.0634789	0.0537346	0.0468499	0.0404089	0.0358015	0.0329653	0.0296124	0.0265991	0.0237338	0.0208484	0.0186067	0.0171884	0.0153846	0.0139672	0.0122069	0.0105229	0.00900743	0.00767609
2.60591e-16	0.0837006	0.0929031	0.0861961	0.0758685	0.0734111	0.06581	0.0583992	0.0517967	0.044124	0.040732	0.0381734	0.0340418	0.0288145	0.0252181	0.0225872	0.0201691	0.0177276	0.0154462	0.013182	0.0112496	0.00960065	0.00830602	0.00726898
2.60591e-16	0.0918089	0.107552	0.101844	0.0841864	0.0791416	0.0738444	0.0616836	0.0533989	0.0463613	0.0418925	0.037439	0.0333067	0.0299489	0.0261585	0.0236538	0.020991	0.0183482	0.0158992	0.0144318	0.0129833	0.0114282	0.00970778	0.0082389
2.60591e-16	0.0914171	0.0988678	0.0929336	0.0884225	0.0790263	0.0762436	0.0677637	0.0577565	0.0492234	0.0448799	0.0377855	0.0324174	0.0278654	0.0248175	0.0221421	0.0197214	0.0171689	0.0153733	0.0136622	0.0122518	0.0112533	0.00973082	0.00840295
2.60591e-16	0.0917616	0.104071	0.0997993	0.090923	0.0822195	0.0739127	0.0652698	0.0568112	0.0499864	0.0440602	0.0374115	0.0325664	0.026629	0.0241035	0.0212092	0.0190934	0.0175011	0.016002	0.0147523	0.0134747	0.0121342	0.0105422	0.00960157
2.60591e-16	0.0974981	0.104585	0.100429	0.0940998	0.0860905	0.0778453	0.0662529	0.0568733	0.0481897	0.041898	0.0381222	0.0335097	0.0296312	0.0271903	0.0239698	0.021711	0.0199289	0.0183202	0.0160265	0.0137501	0.0118014	0.0101447	0.00892082
2.60591e-16	0.088967	0.0958139	0.0917483	0.086337	0.0793474	0.0699163	0.0629659	0.0549589	0.0475759	0.0407204	0.0370401	0.032807	0.0287547	0.0253201	0.0233969	0.0216486	0.0200081	0.0180499	0.0159303	0.0148846	0.0136228	0.0123741	0.0112409
2.60591e-16	0.0883339	0.092413	0.0898598	0.0845348	0.0794271	0.0701609	0.0604766	0.0531828	0.046984	0.0422451	0.0379603	0.0341021	0.0295571	0.0264366	0.0227651	0.0190881	0.0164799	0.0150596	0.0142453	0.013463	0.0125033	0.0116073	0.0104286
2.60591e-16	0.0963305	0.103115	0.0984447	0.0893604	0.0781356	0.070126	0.0601903	0.0532553	0.0455641	0.0406498	0.0378475	0.0340014	0.0308243	0.0276375	0.0240666	0.0224322	0.0205584	0.0183354	0.0167459	0.0157064	0.0149807	0.0140638	0.0126892
2.60591e-16	0.101619	0.11251	0.108132	0.101491	0.0906769	0.0797745	0.065811	0.0612872	0.0548656	0.0481363	0.042968	0.0395034	0.0360284	0.0348509	0.0295041	0.0256547	0.0233047	0.0213594	0.0195765	0.0175773	0.0161439	0.0146099	0.0134807
2.60591e-16	0.10749	0.124922	0.117587	0.104302	0.0944144	0.084108	0.075266	0.067983	0.0606976	0.0532	0.0474614	0.0436355	0.0409872	0.0367578	0.0336907	0.030487	0.027588	0.0248085	0.0223025	0.019603	0.0170104	0.0151711	0.0138152
2.60591e-16	0.107163	0.120163	0.11463	0.106351	0.0978529	0.0886594	0.081193	0.0735848	0.0655575	0.0602847	0.0543271	0.0468896	0.0401189	0.0344411	0.0298957	0.0269578	0.024937	0.0221938	0.0197552	0.017587	0.0159618	0.0146966	0.0135384
2.60591e-16	0.114456	0.124877	0.119519	0.109065	0.0998577	0.0942774	0.0830312	0.0727426	0.0640188	0.0567576	0.0508335	0.0455365	0.0425455	0.0385573	0.0348436	0.0293152	0.0262594	0.0235226	0.021071	0.0188861	0.0169033	0.0152402	0.0134824
2.60591e-16	0.109548	0.128147	0.120688	0.112531	0.101775	0.0939825	0.0829655	0.0708729	0.0625322	0.0546993	0.048862	0.0442323	0.0402505	0.0363396	0.0328099	0.0297703	0.0267479	0.0216873	0.0197278	0.0179638	0.0159364	0.013776	0.0127491
2.60591e-16	0.109919	0.126275	0.121791	0.112255	0.106298	0.091059	0.0839099	0.0758831	0.0629983	0.0543005	0.0480776	0.0438889	0.0409951	0.0353976	0.0317957	0.0288293	0.0256774	0.0201624	0.0181201	0.0164496	0.0149331	0.0135564	0.0123067
2.60591e-16	0.110269	0.133001	0.123141	0.114525	0.105099	0.0900917	0.081817	0.0743609	0.0696255	0.061958	0.0563863	0.0510588	0.0453379	0.0406154	0.0359161	0.0313589	0.0273787	0.0239032	0.0208685	0.0176246	0.0157284	0.0138863	0.0121233
2.60591e-16	0.120035	0.131628	0.12943	0.120672	0.109351	0.0965588	0.0842903	0.0773834	0.0696022	0.0616635	0.0525559	0.0466296	0.0420109	0.0381693	0.0346044	0.0320312	0.0287262	0.0258901	0.0217119	0.0192921	0.0169555	0.0149017	0.0130966
2.60591e-16	0.121996	0.129668	0.123911	0.114507	0.106046	0.0946136	0.0769739	0.0674888	0.0624819	0.057089	0.0503132	0.0452344	0.041574	0.0378594	0.0347724	0.0303504	0.0263857	0.0223867	0.019883	0.0176961	0.0157565	0.0140357	0.0125082
2.60591e-16	0.127782	0.137497	0.118235	0.112167	0.107359	0.0916124	0.0815227	0.0764398	0.0664301	0.0597133	0.0546871	0.0476408	0.0432632	0.0389444	0.0344935	0.0278579	0.0246164	0.0220466	0.0197485	0.0172857	0.0150583	0.0135064	0.012251
2.60591e-16	0.132999	0.1448	0.138013	0.128105	0.114178	0.0985198	0.0840883	0.0733619	0.06473	0.056069	0.0474434	0.0412525	0.0352343	0.0315086	0.0299534	0.0270659	0.0240021	0.0207138	0.0178885	0.0161277	0.0137942	0.0121284	0.0106718
2.60591e-16	0.138927	0.147202	0.137077	0.131918	0.123796	0.108594	0.0960897	0.0838731	0.0703848	0.063429	0.0543616	0.0461812	0.0389253	0.0351524	0.0301658	0.0259539	0.0226924	0.0198488	0.0172867	0.0152217	0.0134406	0.01238	0.0108633
2.60591e-16	0.139375	0.155538	0.146363	0.139236	0.122852	0.110583	0.0971402	0.086454	0.075871	0.065978	0.0573541	0.0502877	0.0419331	0.0361623	0.0318772	0.0287377	0.0237193	0.0205294	0.0188033	0.0168495	0.0147529	0.0129173	0.01131
2.60591e-16	0.143813	0.158237	0.149752	0.134161	0.125905	0.111626	0.101112	0.0877849	0.0784373	0.0681867	0.0607043	0.0550816	0.0468322	0.040392	0.034657	0.0280045	0.0247892	0.022281	0.0199505	0.0174502	0.0153511	0.0136025	0.0121846
2.60591e-16	0.151425	0.165338	0.164351	0.156489	0.136014	0.122097	0.105096	0.0958511	0.0855018	0.0759064	0.0656058	0.0558343	0.0493503	0.0423867	0.0341496	0.0295586	0.0253226	0.0225384	0.0196279	0.0170906	0.0151221	0.0133345	0.0117581
2.60591e-16	0.158349	0.174444	0.179111	0.162314	0.147139	0.133119	0.12212	0.110301	0.0964308	0.0858382	0.0723349	0.0617044	0.053297	0.0439442	0.0392603	0.0347684	0.0290105	0.0248995	0.0228508	0.0201639	0.0175094	0.0155154	0.0139271
2.60591e-16	0.168345	0.18781	0.178029	0.172139	0.149201	0.140471	0.125906	0.11324	0.100165	0.091039	0.0772713	0.0653915	0.0549392	0.0479883	0.0410102	0.0367129	0.0328144	0.0291795	0.026222	0.0233442	0.0209187	0.0191479	0.0168212
2.60591e-16	0.167556	0.198041	0.192617	0.179859	0.161023	0.147488	0.126022	0.109336	0.0934233	0.0820978	0.072281	0.0653831	0.0576749	0.0502408	0.0438993	0.0383633	0.0332376	0.0279916	0.02467	0.0224305	0.0200764	0.0173883	0.0152309
2.60591e-16	0.173259	0.201483	0.195569	0.177068	0.16049	0.141857	0.126081	0.106983	0.0908927	0.0793059	0.0767057	0.0687992	0.0604956	0.0558662	0.048871	0.0420063	0.0370159	0.0323159	0.0276584	0.0236745	0.020618	0.0181465	0.0159784
2.60591e-16	0.180379	0.205018	0.203546	0.181081	0.156718	0.136459	0.11959	0.100688	0.0902	0.0806783	0.071212	0.0655913	0.0551853	0.0463545	0.0427196	0.0382463	0.0344352	0.0312564	0.028371	0.0257521	0.023375	0.0205239	0.0184431
2.60591e-16	0.175622	0.193197	0.190896	0.18205	0.161163	0.137052	0.127806	0.113847	0.0992884	0.0896074	0.0802792	0.0713719	0.0619373	0.0537283	0.0465931	0.0403384	0.0342218	0.0290696	0.0246124	0.0213596	0.018902	0.0167387	0.0148332
2.60591e-16	0.178944	0.196083	0.199024	0.179949	0.154477	0.133268	0.121961	0.10255	0.0937082	0.0828651	0.0725342	0.0676981	0.0593588	0.054471	0.049739	0.0444232	0.0380966	0.0319903	0.0289863	0.0256958	0.0222411	0.0194757	0.0170859
2.60591e-16	0.171843	0.197593	0.189706	0.183274	0.154894	0.128553	0.110793	0.106755	0.0969871	0.0861901	0.0775269	0.0681495	0.056533	0.0496643	0.0453233	0.0388231	0.0332559	0.0284876	0.0244471	0.0213039	0.0185738	0.0162013	0.0142332
2.60591e-16	0.175444	0.200305	0.20342	0.182743	0.161269	0.147187	0.124127	0.10962	0.0996106	0.0908125	0.0819341	0.0732651	0.066012	0.0591332	0.0540873	0.0502863	0.0457929	0.040106	0.0351507	0.03083	0.0270474	0.0229663	0.0194984
2.60591e-16	0.182909	0.212028	0.206771	0.177609	0.166642	0.143698	0.12737	0.111253	0.103606	0.0921105	0.082984	0.0755471	0.0669421	0.0582142	0.049864	0.0425598	0.0373845	0.0326832	0.0287536	0.025471	0.0224135	0.0197233	0.0173563
2.60591e-16	0.186784	0.210488	0.204802	0.185671	0.163591	0.146977	0.122748	0.105148	0.0990547	0.0934217	0.0789025	0.0697985	0.0635536	0.0583111	0.051641	0.0451349	0.0411863	0.0376	0.0343415	0.0313796	0.0279128	0.0248245	0.0220787
2.60591e-16	0.183135	0.216456	0.209647	0.192168	0.17037	0.148897	0.130846	0.120492	0.103273	0.0927134	0.0851358	0.0782855	0.0677486	0.0570404	0.0480999	0.0429817	0.0391694	0.0352392	0.0307035	0.0267464	0.0233043	0.0206498	0.0184452
2.60591e-16	0.185993	0.215053	0.206735	0.197561	0.172922	0.154292	0.131842	0.113464	0.100656	0.0945242	0.0799998	0.074422	0.0647722	0.0599343	0.0552117	0.0540652	0.051578	0.0451091	0.0386593	0.0331478	0.0284369	0.0251058	0.0224382
