# Supplementary material for: Research on the dynamic spillover of stock markets under COVID-19—Taking the stock markets of China, Japan, and South Korea as an example
Source: Front Public Health. 2022 Nov 11;10:1008348. doi: 10.3389/fpubh.2022.1008348 (PMC9691647; doi:10.3389/fpubh.2022.1008348)
Supplement: Supplementary file 3 [file Data_Sheet_1.ZIP › COM_JPN_1 (1).xls]

## Sheet: Sheet8
0	0	0	0	0	0	0	0	0	0	0	0	0	0	0	0	0	0	0	0	0	0	0	0
0	0	0	0	0	0	0	0	0	0	0	0	0	0	0	0	0	0	0	0	0	0	0	0
-2.96689e-17	0.237246	0.0891234	0.0484223	0.0241117	0.0106773	0.00567573	0.00282796	0.00149931	0.000796756	0.000408845	0.000171461	0.00013624	4.9204e-05	2.98152e-05	8.87536e-06	6.0883e-06	2.04807e-06	2.06679e-06	2.6758e-07	5.8262e-07	1.60261e-07	1.60118e-07	6.48809e-08
-2.96689e-17	0.225371	0.0943324	0.051707	0.0263629	0.00918302	0.00422679	0.00271099	0.00152942	0.00067579	0.00038784	0.000192565	0.000132183	4.68757e-05	3.6932e-05	1.28957e-05	6.54702e-06	2.95521e-06	2.30825e-06	7.54172e-07	5.67048e-07	2.06359e-07	2.75509e-07	6.07213e-08
-2.96689e-17	0.218387	0.0821583	0.0486162	0.0263284	0.0108963	0.00524623	0.00237469	0.00145699	0.000635864	0.000280066	0.000126246	9.13175e-05	3.08667e-05	2.10588e-05	7.9016e-06	3.31581e-06	1.22736e-06	1.3052e-06	2.95685e-07	3.60531e-07	8.69637e-08	1.16935e-07	2.36735e-08
-2.96689e-17	0.21825	0.0851775	0.0507015	0.0300049	0.0122716	0.0057496	0.0027993	0.00143784	0.000738853	0.000439402	0.000202894	0.00014197	3.52648e-05	3.53006e-05	1.0104e-05	6.98945e-06	3.19271e-06	1.76163e-06	8.20107e-07	5.52081e-07	1.66139e-07	2.19658e-07	3.59396e-08
-2.96689e-17	0.222982	0.0888298	0.053127	0.027975	0.0125795	0.00635209	0.00309391	0.0016638	0.000954934	0.000492663	0.000237905	0.000125131	4.27316e-05	4.43198e-05	2.19379e-05	1.1083e-05	2.01779e-06	3.58952e-06	4.31953e-07	7.4668e-07	1.51239e-07	1.52024e-07	2.8166e-08
-2.96689e-17	0.226053	0.104657	0.0634377	0.0324481	0.0141749	0.00660061	0.00328438	0.0015648	0.000716171	0.000407617	0.00018852	0.00012548	4.8612e-05	4.45278e-05	1.41431e-05	1.3945e-05	7.29414e-06	4.23032e-06	2.00203e-06	1.26267e-06	5.91855e-07	3.64661e-07	1.65541e-07
-2.96689e-17	0.224515	0.100808	0.063597	0.0336001	0.0142822	0.00753408	0.00379351	0.00208625	0.00102661	0.00054563	0.000275868	0.000176698	7.22299e-05	5.05531e-05	1.88494e-05	1.22675e-05	5.18545e-06	3.37985e-06	1.25969e-06	8.4376e-07	5.13978e-07	3.30184e-07	1.4397e-07
-2.96689e-17	0.223201	0.108762	0.0670855	0.0377006	0.017276	0.00914469	0.00525068	0.00283897	0.001586	0.000840153	0.000445865	0.00024071	0.000121618	6.81935e-05	3.43295e-05	1.67696e-05	6.46563e-06	5.5567e-06	2.30221e-06	1.39527e-06	7.79473e-07	4.28808e-07	2.18513e-07
-2.96689e-17	0.222087	0.109234	0.0709241	0.0390192	0.0181531	0.00940428	0.00504866	0.00272587	0.00153323	0.000857127	0.000480812	0.0002648	0.000137692	8.20884e-05	4.34372e-05	2.14579e-05	9.85972e-06	6.99798e-06	3.25735e-06	1.74506e-06	8.23424e-07	6.61686e-07	2.48596e-07
-2.96689e-17	0.227839	0.112632	0.0671139	0.0379254	0.0178259	0.00912649	0.00488572	0.00280305	0.00147416	0.000825976	0.000496602	0.000246862	0.000117447	5.70048e-05	3.40833e-05	1.34607e-05	7.91967e-06	4.57963e-06	2.5277e-06	1.42673e-06	7.1277e-07	4.42519e-07	2.29729e-07
-2.96689e-17	0.229057	0.115402	0.0784092	0.0429556	0.0217122	0.0102063	0.0052735	0.00295453	0.00146889	0.000814039	0.00050212	0.000240387	0.000121994	6.70252e-05	3.86838e-05	1.79323e-05	8.84758e-06	4.95312e-06	3.05839e-06	1.58704e-06	7.52719e-07	6.19566e-07	2.92966e-07
-2.96689e-17	0.224557	0.111396	0.0706585	0.039589	0.019024	0.00959462	0.00511409	0.002919	0.00153796	0.000752502	0.000451019	0.000247067	0.000145348	8.31837e-05	3.81532e-05	2.04957e-05	1.28113e-05	7.37651e-06	3.04292e-06	2.27487e-06	1.24941e-06	6.76931e-07	3.71246e-07
-2.96689e-17	0.217543	0.11375	0.0702004	0.0406269	0.0187236	0.0103396	0.00583691	0.00321331	0.00158678	0.000879386	0.00052679	0.000227761	0.00012503	7.5081e-05	4.33217e-05	1.80267e-05	9.80644e-06	6.40556e-06	3.71999e-06	1.94395e-06	9.69328e-07	6.50399e-07	3.20115e-07
-2.96689e-17	0.215844	0.113488	0.0791745	0.0459003	0.0212536	0.0118715	0.00681533	0.00350244	0.00183766	0.00107324	0.000592243	0.000264595	0.000151453	8.62732e-05	4.48837e-05	2.56708e-05	1.47663e-05	8.48057e-06	5.14043e-06	2.86814e-06	1.5782e-06	8.13326e-07	3.33156e-07
-2.96689e-17	0.210399	0.10743	0.0775096	0.0417873	0.0205145	0.0106168	0.00614544	0.00302851	0.00147499	0.000933643	0.000480757	0.000210199	0.000105569	6.16079e-05	2.71224e-05	1.27748e-05	7.50999e-06	5.06161e-06	2.71029e-06	1.43387e-06	1.22719e-06	4.04374e-07	1.47468e-07
-2.96689e-17	0.207038	0.108854	0.0705043	0.0387914	0.0188093	0.00977082	0.00582479	0.00278704	0.00156747	0.000900442	0.000526485	0.000252424	0.000139351	6.47122e-05	3.73505e-05	1.73331e-05	1.00287e-05	5.8596e-06	2.79103e-06	1.54573e-06	1.01688e-06	5.09763e-07	2.32823e-07
-2.96689e-17	0.212517	0.106025	0.0674839	0.0413782	0.0164326	0.00802639	0.00415201	0.00213666	0.00104822	0.000612462	0.00033297	0.000176588	9.16878e-05	5.08072e-05	2.66199e-05	1.35747e-05	8.59057e-06	4.42878e-06	2.07955e-06	1.17871e-06	5.94266e-07	3.13918e-07	1.31608e-07
-2.96689e-17	0.212966	0.112983	0.0719023	0.0399535	0.0156855	0.00826802	0.00439819	0.00212053	0.000893735	0.000564877	0.000351867	0.000186045	0.000107499	5.57324e-05	2.26797e-05	1.22747e-05	7.91943e-06	3.76658e-06	1.26126e-06	7.95019e-07	4.16512e-07	2.2201e-07	1.11497e-07
-2.96689e-17	0.211122	0.111932	0.0628907	0.0349228	0.014898	0.0075737	0.00366993	0.00165372	0.000698868	0.000432203	0.000238831	0.00010388	6.15323e-05	3.42405e-05	1.60287e-05	6.82427e-06	3.55417e-06	1.91441e-06	9.11327e-07	4.99649e-07	2.54366e-07	1.21727e-07	6.12116e-08
-2.96689e-17	0.202392	0.107667	0.0636076	0.0373259	0.0136418	0.00650705	0.00271979	0.00129299	0.000509439	0.000297496	0.000141418	8.26287e-05	4.27504e-05	2.19855e-05	1.09956e-05	5.12656e-06	2.54614e-06	1.16593e-06	5.55789e-07	2.7546e-07	1.79316e-07	8.27655e-08	3.7447e-08
-2.96689e-17	0.212696	0.109639	0.0575659	0.0333394	0.0109403	0.005743	0.00289786	0.00125715	0.000585492	0.000294565	0.000161529	7.98778e-05	3.74508e-05	2.12867e-05	1.0469e-05	4.92406e-06	2.54766e-06	1.42727e-06	6.81076e-07	3.31236e-07	1.65445e-07	7.92161e-08	3.51815e-08
-2.96689e-17	0.210945	0.0878342	0.0492811	0.0267882	0.010234	0.00475315	0.00244057	0.00112295	0.00059961	0.00031528	0.000149089	7.95655e-05	3.87275e-05	1.97164e-05	9.97185e-06	5.5759e-06	2.36523e-06	1.43278e-06	6.25939e-07	2.80242e-07	1.58031e-07	6.79509e-08	2.2893e-08
-2.96689e-17	0.21369	0.0823129	0.0419507	0.0238427	0.00956419	0.0039855	0.00212227	0.00109227	0.000606443	0.000258042	0.000130936	4.88165e-05	2.92603e-05	9.26491e-06	7.09524e-06	1.99997e-06	9.53682e-07	5.98217e-07	5.53206e-07	9.19727e-08	5.01523e-08	5.01785e-08	1.72914e-08
-2.96689e-17	0.207221	0.0757602	0.0404323	0.0232446	0.0089574	0.00351724	0.00197464	0.000905187	0.000459438	0.000206747	0.000106152	4.60631e-05	2.19993e-05	9.86815e-06	5.96148e-06	2.33158e-06	1.39445e-06	6.72718e-07	2.81537e-07	1.2073e-07	3.36215e-08	1.3889e-08	1.08397e-08
-2.96689e-17	0.213544	0.0787195	0.0383116	0.020205	0.00700062	0.00343869	0.00155503	0.00065885	0.000315275	0.000132997	6.02717e-05	3.25715e-05	1.55995e-05	6.81578e-06	4.1996e-06	1.70192e-06	9.48241e-07	4.56243e-07	2.02206e-07	8.50962e-08	4.27159e-08	2.34382e-08	1.23077e-08
-2.96689e-17	0.213936	0.0802796	0.0395711	0.0207079	0.00800178	0.0028639	0.00132687	0.000726248	0.000298683	0.000149391	8.53938e-05	5.01965e-05	1.25941e-05	8.91933e-06	5.21944e-06	2.78164e-06	1.3511e-06	1.0655e-06	4.05037e-07	2.09448e-07	3.85744e-08	3.86027e-08	1.62031e-08
-2.96689e-17	0.217879	0.0840716	0.0378485	0.0205499	0.00803481	0.00244177	0.00101469	0.00045194	0.00015349	7.34135e-05	3.71307e-05	1.52316e-05	6.22105e-06	3.01316e-06	1.40265e-06	1.15397e-06	5.69187e-07	1.36628e-07	5.25951e-08	2.01795e-08	7.19081e-09	3.84788e-09	1.56209e-09
-2.96689e-17	0.217304	0.0880772	0.0406428	0.0202704	0.0059861	0.00220796	0.00101487	0.000452817	0.000167879	7.79964e-05	3.79129e-05	2.04001e-05	8.37706e-06	4.62716e-06	1.97389e-06	9.70075e-07	4.04951e-07	1.81148e-07	9.77539e-08	4.15308e-08	1.19018e-08	1.09012e-08	5.71876e-09
-2.96689e-17	0.229978	0.0912726	0.0422373	0.0214568	0.00649363	0.00266833	0.00131257	0.000573271	0.00018798	0.000106363	4.58917e-05	2.41258e-05	8.58246e-06	4.85837e-06	2.21225e-06	9.45871e-07	5.43386e-07	2.28701e-07	1.22434e-07	7.58746e-08	2.27801e-08	1.09938e-08	8.30211e-09
-2.96689e-17	0.235758	0.0979317	0.0444949	0.0216243	0.00808894	0.00257423	0.00131597	0.000655168	0.000185444	0.000117717	7.44683e-05	3.13685e-05	8.07993e-06	4.48377e-06	2.11989e-06	4.66825e-07	9.36559e-07	4.59535e-07	2.04405e-07	7.79441e-08	3.77063e-08	1.12773e-08	6.91644e-09
-2.96689e-17	0.234089	0.110586	0.047095	0.0220354	0.0078289	0.00331828	0.0013057	0.000428172	0.000221196	8.17013e-05	4.65848e-05	1.3192e-05	4.81126e-06	3.19359e-06	1.29728e-06	4.36567e-07	1.32768e-06	3.61042e-07	1.49526e-07	4.09212e-08	1.75593e-08	3.11271e-09	5.2768e-09
-2.96689e-17	0.239168	0.130654	0.0604524	0.0241675	0.00830944	0.00365997	0.00146492	0.000465792	0.000256598	7.9492e-05	4.65732e-05	2.44826e-05	6.55904e-06	4.88399e-06	2.45764e-06	9.69614e-07	4.51013e-07	2.41336e-07	9.1758e-08	4.06563e-08	1.75873e-08	3.91073e-09	3.31092e-09
-2.96689e-17	0.234455	0.125119	0.0574478	0.0220718	0.00719253	0.00288413	0.00117843	0.000585033	0.00025077	8.43607e-05	4.80074e-05	1.79792e-05	8.20444e-06	4.30752e-06	2.06842e-06	4.58317e-07	2.17102e-07	1.73834e-07	2.72417e-08	1.06753e-08	1.30171e-08	1.77087e-09	7.81073e-10
-2.96689e-17	0.237379	0.123629	0.0543332	0.0198836	0.00678477	0.00339972	0.00137987	0.000613806	0.000278212	9.48844e-05	4.63942e-05	1.81277e-05	1.09485e-05	5.02787e-06	2.30965e-06	8.98323e-07	3.63162e-07	1.67922e-07	1.04774e-07	3.40821e-08	1.25165e-08	7.06012e-09	3.59341e-09
-2.96689e-17	0.2353	0.114011	0.047255	0.0181623	0.00666753	0.00185326	0.000899046	0.000485169	0.0001957	8.10763e-05	3.86276e-05	1.61415e-05	7.44221e-06	3.21365e-06	1.35368e-06	7.1433e-07	2.42471e-07	1.01984e-07	3.68688e-08	1.78793e-08	8.48504e-09	2.24753e-09	1.72629e-09
-2.96689e-17	0.235557	0.103465	0.0404086	0.0154001	0.00565826	0.00216482	0.000885959	0.000458143	0.000195072	8.91378e-05	4.13595e-05	1.90608e-05	6.8475e-06	2.39875e-06	8.52855e-07	4.80397e-07	1.87357e-07	1.06387e-07	3.93981e-08	2.5301e-08	1.0156e-08	2.51169e-09	6.75669e-10
-2.96689e-17	0.235062	0.100993	0.033107	0.0148579	0.00461202	0.00166959	0.000697038	0.000355096	0.000123286	6.4786e-05	3.00135e-05	1.14064e-05	4.88651e-06	2.46411e-06	9.51168e-07	4.08418e-07	1.03704e-07	4.33764e-08	2.29972e-08	8.87668e-09	4.9534e-09	5.21178e-09	9.77927e-10
-2.96689e-17	0.221165	0.0928859	0.034944	0.0166312	0.00488927	0.0015327	0.000859919	0.000410448	0.000109573	4.59152e-05	1.76107e-05	6.54418e-06	2.41151e-06	2.67262e-06	7.66577e-07	3.70972e-07	7.99231e-08	9.97206e-08	1.55314e-08	1.81548e-08	8.49354e-09	4.62311e-09	5.95458e-10
-2.96689e-17	0.219056	0.0952737	0.0348494	0.017694	0.00585414	0.00209131	0.00104213	0.00053535	0.000134299	4.92539e-05	4.0554e-05	1.41558e-05	7.91158e-06	3.96076e-06	1.5817e-06	4.58841e-07	1.17779e-07	9.52426e-08	3.74966e-08	1.77225e-08	1.17848e-08	4.9138e-09	1.06198e-09
-2.96689e-17	0.225659	0.106412	0.0416472	0.0191292	0.00670348	0.00262491	0.00124541	0.000497769	0.000216152	9.1092e-05	3.81639e-05	2.12371e-05	9.3484e-06	5.03396e-06	2.15441e-06	1.03886e-06	3.29695e-07	1.80404e-07	6.99925e-08	4.347e-08	1.75301e-08	8.40092e-09	2.91992e-09
-2.96689e-17	0.229517	0.110058	0.045118	0.0219307	0.00813156	0.00375044	0.00157567	0.000699601	0.000223663	6.72312e-05	5.59495e-05	2.4574e-05	1.0593e-05	4.75353e-06	1.63096e-06	8.70099e-07	2.59388e-07	1.48176e-07	5.3796e-08	3.22105e-08	2.10807e-08	1.35508e-08	4.48025e-09
-2.96689e-17	0.225788	0.111493	0.052339	0.0207071	0.00959771	0.00318562	0.00123655	0.000562498	0.000192225	8.31312e-05	3.74293e-05	1.76163e-05	9.01194e-06	5.30301e-06	2.03354e-06	7.04194e-07	4.10859e-07	1.72464e-07	7.94494e-08	5.1459e-08	2.63249e-08	1.2789e-08	4.94724e-09
-2.96689e-17	0.239068	0.117134	0.0536316	0.0258077	0.0105821	0.00477802	0.00186595	0.00092242	0.000327916	0.000157927	6.07708e-05	2.68833e-05	1.3681e-05	6.69014e-06	3.26109e-06	1.65259e-06	9.50433e-07	4.113e-07	2.5964e-07	8.44678e-08	4.38339e-08	1.6229e-08	7.77517e-09
-2.96689e-17	0.22759	0.117486	0.0558137	0.025006	0.00929749	0.00427312	0.00175112	0.000645121	0.000241448	0.000104995	4.80144e-05	1.6209e-05	9.37761e-06	3.94443e-06	2.09145e-06	8.59017e-07	4.97457e-07	2.44568e-07	1.35455e-07	5.87842e-08	2.38059e-08	8.33644e-09	3.76685e-09
-2.96689e-17	0.240185	0.107213	0.0515561	0.0244983	0.00950441	0.00449901	0.00203307	0.000811847	0.000310006	0.000133243	5.44625e-05	1.64661e-05	9.92565e-06	4.75355e-06	1.72203e-06	6.31517e-07	3.62387e-07	1.83888e-07	8.35771e-08	3.92212e-08	2.58704e-08	3.18459e-09	9.36022e-10
-2.96689e-17	0.237576	0.101002	0.0451165	0.019584	0.00899805	0.0038957	0.00173872	0.000774041	0.000279036	0.000140247	5.89201e-05	2.21958e-05	1.02957e-05	5.54263e-06	2.47174e-06	8.53432e-07	3.08507e-07	2.29342e-07	9.01504e-08	6.4133e-08	4.0501e-08	1.42233e-08	4.1878e-09
-2.96689e-17	0.23157	0.096769	0.0487976	0.0212057	0.0097578	0.0042059	0.00183342	0.000838092	0.000328816	0.000135971	4.14631e-05	3.04265e-05	7.19042e-06	7.10533e-06	1.72801e-06	1.37576e-06	4.5137e-07	2.78713e-07	7.87087e-08	5.20755e-08	2.43767e-08	1.48229e-08	4.97244e-09
-2.96689e-17	0.233615	0.0962424	0.042785	0.0182177	0.00727483	0.00301103	0.00146311	0.000589606	0.00021818	0.000126494	5.09334e-05	2.8838e-05	1.14476e-05	5.33182e-06	1.58132e-06	1.2669e-06	4.52577e-07	3.27897e-07	1.48039e-07	6.66339e-08	2.70762e-08	1.64316e-08	5.96476e-09
-2.96689e-17	0.230268	0.0880306	0.0393925	0.016887	0.00699366	0.0027239	0.00131473	0.000465301	0.000169295	7.82225e-05	4.81956e-05	1.95344e-05	7.11226e-06	2.65133e-06	9.22024e-07	5.5191e-07	2.08236e-07	8.41999e-08	3.39339e-08	1.32515e-08	1.18257e-08	5.7801e-09	1.64504e-09
-2.96689e-17	0.23283	0.0885872	0.0390078	0.0152032	0.0062882	0.00260691	0.000892278	0.000530752	0.00018936	9.74277e-05	5.28543e-05	1.8669e-05	7.97835e-06	2.95131e-06	1.19286e-06	1.12274e-06	5.17115e-07	2.55717e-07	9.33945e-08	4.99855e-08	2.40706e-08	8.76144e-09	3.9441e-09
-2.96689e-17	0.233235	0.086377	0.0337645	0.0116469	0.00642788	0.00184607	0.00104631	0.000520472	0.000261907	7.63447e-05	5.19642e-05	7.80411e-06	4.72247e-06	1.39681e-06	1.47471e-06	3.13584e-07	4.41535e-07	7.79235e-08	9.50355e-08	2.02012e-08	1.73299e-08	2.84077e-09	2.6563e-09
-2.96689e-17	0.237751	0.0895508	0.0367226	0.0150423	0.00640757	0.00169067	0.00126515	0.00053318	0.00022981	0.000128912	6.32099e-05	1.46537e-05	1.07702e-05	3.11506e-06	1.93839e-06	5.00082e-07	3.23908e-07	8.28544e-08	9.19214e-08	3.11713e-08	2.71206e-08	1.0599e-08	3.46205e-09
-2.96689e-17	0.236959	0.093477	0.0368255	0.0161152	0.00660117	0.00212512	0.00160512	0.000438752	0.000259735	7.53686e-05	4.42762e-05	1.5176e-05	1.30487e-05	2.63941e-06	1.30985e-06	2.32922e-07	3.09103e-07	1.35047e-07	2.03553e-07	4.51641e-08	3.66627e-08	7.2512e-09	4.98234e-09
-2.96689e-17	0.242564	0.0879384	0.0369686	0.0162048	0.00589132	0.00301248	0.00159388	0.000352249	0.000292438	7.02498e-05	6.58762e-05	2.40951e-05	1.84243e-05	4.38136e-06	2.75317e-06	1.03971e-06	6.90484e-07	3.11213e-07	2.51272e-07	5.83108e-08	2.85484e-08	1.01265e-08	9.65613e-09
-2.96689e-17	0.232229	0.0913676	0.0363553	0.0141612	0.00562496	0.00240789	0.000897898	0.000143211	0.000117617	3.99591e-05	4.08916e-05	1.89158e-05	1.114e-05	3.02303e-06	2.30915e-06	1.00985e-06	3.831e-07	1.82468e-07	8.20221e-08	2.84882e-08	3.22601e-08	1.30348e-08	9.72654e-09
-2.96689e-17	0.238557	0.0995654	0.0370229	0.0144286	0.00484882	0.00235927	0.000938888	0.000284464	0.00014462	4.16083e-05	3.60527e-05	1.85871e-05	8.07802e-06	3.82987e-06	8.98574e-07	3.9863e-07	2.82339e-07	1.82115e-07	7.54973e-08	4.36811e-08	1.77252e-08	6.29296e-09	2.14623e-09
-2.96689e-17	0.239997	0.100873	0.0440462	0.0188737	0.00695929	0.00279772	0.00176643	0.000501641	0.000256053	0.000154059	7.0621e-05	3.955e-05	1.63963e-05	4.3235e-06	1.94868e-06	9.98701e-07	3.12708e-07	1.76213e-07	8.60181e-08	4.34147e-08	1.88074e-08	8.47925e-09	3.34939e-09
-2.96689e-17	0.23792	0.0963155	0.0451656	0.0180125	0.00614597	0.00257762	0.00151253	0.000534891	0.000300618	0.000138458	6.96947e-05	2.8571e-05	1.26766e-05	4.33232e-06	2.07141e-06	1.02689e-06	5.20931e-07	2.81269e-07	1.57031e-07	6.62899e-08	3.3944e-08	1.02562e-08	3.76884e-09
-2.96689e-17	0.251392	0.0924114	0.0432267	0.0166805	0.00692876	0.00246065	0.00121874	0.000285112	0.000133182	6.49389e-05	2.60116e-05	1.73611e-05	6.13599e-06	2.85247e-06	1.15917e-06	6.09266e-07	2.37692e-07	1.35066e-07	5.89037e-08	3.0993e-08	8.89524e-09	6.05354e-09	2.00764e-09
-2.96689e-17	0.246162	0.0932526	0.0438033	0.0175518	0.00717492	0.00292675	0.0016005	0.000461853	0.000259878	8.95689e-05	4.39188e-05	2.01287e-05	1.00095e-05	4.35097e-06	1.88791e-06	8.43644e-07	4.72665e-07	1.59657e-07	7.56858e-08	3.16742e-08	1.44379e-08	7.31357e-09	3.76262e-09
-2.96689e-17	0.24362	0.104544	0.0444426	0.0180926	0.00807177	0.00289554	0.00127201	0.000428137	0.000232841	0.00012047	5.56082e-05	2.92811e-05	1.49763e-05	5.62805e-06	2.64076e-06	1.0996e-06	4.90305e-07	2.69975e-07	9.11755e-08	5.00114e-08	2.23244e-08	1.37464e-08	4.46956e-09
-2.96689e-17	0.251255	0.112596	0.0445584	0.0168615	0.00698985	0.00253218	0.00136482	0.00051476	0.000279664	0.000121818	5.59144e-05	2.80584e-05	1.22558e-05	6.19647e-06	2.28215e-06	8.1447e-07	4.26623e-07	1.95337e-07	7.41833e-08	5.02471e-08	2.84633e-08	1.19604e-08	5.37769e-09
-2.96689e-17	0.248347	0.110165	0.0488632	0.0170964	0.00677271	0.00254459	0.00113009	0.000451146	0.000190162	7.84494e-05	3.43355e-05	1.69644e-05	6.75865e-06	2.9068e-06	1.11882e-06	5.77852e-07	2.00241e-07	1.03815e-07	5.54471e-08	1.24178e-08	4.64577e-09	2.46174e-09	9.52438e-10
-2.96689e-17	0.261682	0.11612	0.0496371	0.0181127	0.00715038	0.0028854	0.00111833	0.000487019	0.000230292	8.29418e-05	3.92655e-05	1.43112e-05	6.62534e-06	2.81896e-06	1.33137e-06	4.29106e-07	3.24625e-07	1.45903e-07	7.88904e-08	1.81536e-08	1.33088e-08	3.55256e-09	2.54679e-09
-2.96689e-17	0.248526	0.106801	0.041575	0.0186208	0.0071063	0.00271834	0.00130157	0.000512905	0.000209393	8.29364e-05	3.25576e-05	1.54881e-05	7.5326e-06	2.84333e-06	1.38396e-06	6.39471e-07	5.69065e-07	1.90081e-07	1.21338e-07	1.45953e-08	2.25257e-08	5.92674e-09	4.63849e-09
-2.96689e-17	0.249245	0.104344	0.0402137	0.0156449	0.00502335	0.00218621	0.000956731	0.000450172	0.000174814	8.24468e-05	3.63106e-05	1.10933e-05	4.91001e-06	2.12372e-06	9.35876e-07	3.92435e-07	1.80698e-07	7.71067e-08	2.65753e-08	8.94858e-09	6.52046e-09	2.83236e-09	1.28846e-09
-2.96689e-17	0.251962	0.099602	0.0365274	0.0147809	0.00521974	0.00203004	0.00121087	0.000520544	0.000188665	6.40637e-05	2.40963e-05	8.54398e-06	4.77427e-06	2.2205e-06	7.22716e-07	2.98552e-07	1.41886e-07	5.67243e-08	2.23902e-08	1.46454e-08	5.12742e-09	1.68851e-09	1.06596e-09
-2.96689e-17	0.248405	0.102251	0.0372779	0.0151494	0.00573583	0.00182617	0.00107855	0.000518901	0.000249708	8.46159e-05	3.2455e-05	1.28115e-05	8.65835e-06	3.19033e-06	2.29329e-06	6.18152e-07	4.00876e-07	1.43716e-07	9.51559e-08	3.15079e-08	1.76079e-08	5.78215e-09	4.66968e-09
-2.96689e-17	0.261456	0.10006	0.0352159	0.0101837	0.0056165	0.00197722	0.00115494	0.000361411	0.000251347	8.15352e-05	4.67158e-05	1.6794e-05	8.35398e-06	3.74307e-06	2.69327e-06	1.0002e-06	5.6509e-07	1.93008e-07	1.40084e-07	3.77059e-08	3.83317e-08	1.19654e-08	8.50743e-09
-2.96689e-17	0.261663	0.108317	0.0368533	0.0127756	0.00540428	0.00202646	0.000862828	0.000442884	0.000266015	0.000113674	5.19079e-05	2.04222e-05	9.45491e-06	4.25676e-06	2.43693e-06	1.15454e-06	6.02609e-07	2.696e-07	1.32934e-07	4.85177e-08	3.00431e-08	7.5144e-09	5.20077e-09
-2.96689e-17	0.265645	0.108554	0.0449045	0.0161989	0.00634914	0.00277492	0.00129752	0.000652997	0.000319883	0.000149153	8.04842e-05	2.10273e-05	1.03992e-05	2.95915e-06	2.11173e-06	5.24006e-07	6.30764e-07	1.71347e-07	1.50685e-07	5.65725e-08	3.31931e-08	1.28543e-08	1.09863e-08
-2.96689e-17	0.268888	0.110747	0.0386966	0.0133617	0.00552303	0.00231738	0.00106438	0.00051437	0.000330841	0.000126645	5.67477e-05	1.72032e-05	1.0273e-05	3.86239e-06	2.09474e-06	1.12457e-06	6.24367e-07	3.13698e-07	1.39424e-07	5.54848e-08	3.58556e-08	1.25989e-08	5.8336e-09
-2.96689e-17	0.27164	0.114163	0.0420981	0.0169722	0.00658085	0.00246974	0.00107208	0.000469065	0.000216373	9.72004e-05	3.23286e-05	1.11034e-05	8.42107e-06	2.32543e-06	1.57282e-06	5.63592e-07	4.84374e-07	1.58864e-07	7.78888e-08	1.50535e-08	1.4626e-08	4.41312e-09	2.87428e-09
-2.96689e-17	0.264701	0.107375	0.0385507	0.0153868	0.00606713	0.00238403	0.00106116	0.000392063	0.000187621	7.92995e-05	2.97014e-05	1.1671e-05	4.79063e-06	1.74727e-06	8.95956e-07	3.47961e-07	1.81489e-07	4.96512e-08	2.28807e-08	7.00343e-09	4.32115e-09	1.31286e-09	9.37363e-10
-2.96689e-17	0.263369	0.0935525	0.0361602	0.0149438	0.00541323	0.00145186	0.000623942	0.000234832	0.000126797	3.68058e-05	1.42283e-05	5.30907e-06	2.84415e-06	1.27015e-06	1.04164e-06	3.43331e-07	2.17937e-07	6.52101e-08	2.89345e-08	1.02848e-08	3.93164e-09	2.2488e-09	5.72726e-10
-2.96689e-17	0.258588	0.0959959	0.0384326	0.0140245	0.00463822	0.00167919	0.000721064	0.00030525	9.94709e-05	4.93623e-05	2.48686e-05	1.20378e-05	4.76437e-06	2.78135e-06	1.05649e-06	3.13005e-07	1.17997e-07	3.21689e-08	1.04798e-08	5.43743e-09	2.4764e-09	6.93847e-10	3.99839e-10
-2.96689e-17	0.254507	0.0912721	0.0323942	0.00941886	0.00377536	0.00124297	0.000578734	0.00029496	0.000133504	5.15481e-05	1.8097e-05	6.82978e-06	3.69741e-06	1.57455e-06	8.26663e-07	3.82422e-07	1.37191e-07	7.62319e-08	3.30659e-08	1.0332e-08	2.15337e-09	4.90454e-10	6.19792e-10
-2.96689e-17	0.254286	0.0863191	0.0257361	0.00684285	0.00226083	0.00111953	0.00047935	0.000268402	8.88763e-05	3.40531e-05	1.48086e-05	4.21499e-06	2.63469e-06	1.4487e-06	6.56862e-07	3.3189e-07	1.00358e-07	4.88118e-08	1.46526e-08	9.97662e-09	2.77248e-09	8.64037e-10	2.25424e-10
-2.96689e-17	0.2505	0.0878147	0.0268379	0.00603385	0.00336592	0.000919178	0.00061127	0.000303705	7.39501e-05	5.20954e-05	1.70337e-05	8.44869e-06	3.10551e-06	1.25443e-06	4.64159e-07	2.67702e-07	9.30209e-08	5.01771e-08	1.69202e-08	9.51991e-09	2.54001e-09	1.25965e-09	5.42596e-10
-2.96689e-17	0.253486	0.0827437	0.024786	0.00817242	0.00335763	0.00156354	0.000707928	0.000239624	0.000130795	5.4715e-05	2.33493e-05	1.2123e-05	4.68375e-06	2.3126e-06	4.88849e-07	2.93515e-07	8.65082e-08	4.85615e-08	2.5775e-08	8.8225e-09	3.62948e-09	7.41441e-10	5.72416e-10
-2.96689e-17	0.242826	0.0745825	0.0297497	0.0096825	0.00380397	0.00151416	0.000813544	0.000351816	0.00017998	5.36722e-05	3.48308e-05	8.46278e-06	4.66038e-06	1.93371e-06	8.39117e-07	2.71537e-07	1.33454e-07	4.78634e-08	2.67836e-08	7.10715e-09	4.53873e-09	1.20858e-09	7.84533e-10
-2.96689e-17	0.244162	0.0833632	0.025989	0.00854618	0.00313875	0.00135096	0.00073446	0.000239721	0.000102092	4.32763e-05	2.01004e-05	7.54129e-06	3.03422e-06	1.07521e-06	3.79832e-07	1.09268e-07	5.98958e-08	1.87998e-08	1.39422e-08	3.07728e-09	2.07749e-09	4.16016e-10	2.67184e-10
-2.96689e-17	0.252672	0.0863544	0.0331158	0.00884512	0.00369547	0.00117641	0.000614498	0.000271345	0.000121782	4.48255e-05	1.81251e-05	5.8301e-06	2.80121e-06	1.0117e-06	7.35699e-07	1.6996e-07	1.0914e-07	2.98973e-08	2.83114e-08	6.04738e-09	7.11795e-09	1.83586e-09	1.1538e-09
-2.96689e-17	0.252421	0.0920229	0.0392922	0.0141052	0.00597202	0.00249708	0.000950101	0.000394075	0.000182823	5.92372e-05	2.8613e-05	9.51343e-06	4.94205e-06	2.26891e-06	9.97033e-07	5.0369e-07	2.56026e-07	9.80507e-08	4.25705e-08	1.79024e-08	9.41869e-09	3.48038e-09	2.37298e-09
-2.96689e-17	0.248684	0.101605	0.0478663	0.0167757	0.00718405	0.00361576	0.00146361	0.000617687	0.000287647	0.000129879	6.60408e-05	2.62703e-05	1.14879e-05	4.5319e-06	2.26569e-06	9.57178e-07	4.83436e-07	2.37872e-07	1.12117e-07	5.44894e-08	2.63811e-08	1.53147e-08	5.62629e-09
-2.96689e-17	0.251662	0.11101	0.0529927	0.0200282	0.00963469	0.00418121	0.00163817	0.000806013	0.000388319	0.000202949	8.25088e-05	3.59165e-05	1.51349e-05	8.38787e-06	2.22357e-06	1.38255e-06	6.26395e-07	5.09123e-07	1.42223e-07	1.2114e-07	4.72888e-08	3.47305e-08	1.08068e-08
-2.96689e-17	0.253799	0.106161	0.0513029	0.0231822	0.00913988	0.00419823	0.00191009	0.000952747	0.000388441	0.000211576	8.54759e-05	4.00779e-05	1.45452e-05	7.46331e-06	3.10146e-06	1.42531e-06	6.10042e-07	3.15966e-07	1.46285e-07	8.48458e-08	3.18226e-08	1.48239e-08	6.10609e-09
-2.96689e-17	0.252215	0.105475	0.0465688	0.0199021	0.00810681	0.00303174	0.00126181	0.000514316	0.000176738	7.14598e-05	3.77302e-05	1.95244e-05	6.24148e-06	3.04898e-06	8.30387e-07	3.59228e-07	1.54635e-07	1.42287e-07	3.81215e-08	1.60377e-08	1.62497e-09	2.29695e-09	3.48707e-10
-2.96689e-17	0.252977	0.0984453	0.0381104	0.016714	0.007291	0.00260332	0.00123926	0.000457572	0.000215984	7.66229e-05	4.39085e-05	2.0663e-05	1.04998e-05	5.72423e-06	2.67445e-06	1.15622e-06	6.05382e-07	2.50268e-07	1.11418e-07	4.64078e-08	1.5415e-08	6.43402e-09	2.53009e-09
-2.96689e-17	0.245165	0.0965382	0.0371889	0.0127536	0.00521741	0.00225443	0.00111341	0.000335046	0.000135879	6.18501e-05	2.31839e-05	7.49152e-06	3.60243e-06	2.09808e-06	7.81838e-07	5.13557e-07	2.21072e-07	1.15271e-07	3.66638e-08	2.79016e-08	4.36639e-09	3.58045e-09	7.41718e-10
-2.96689e-17	0.259671	0.0981396	0.0472132	0.0167369	0.00443691	0.00244319	0.00112783	0.000505081	0.000169232	5.28043e-05	2.59784e-05	1.16235e-05	3.54312e-06	1.31633e-06	4.98327e-07	2.37052e-07	5.85554e-08	2.5034e-08	7.51891e-09	2.27254e-09	1.00996e-09	2.82233e-10	1.54009e-10
-2.96689e-17	0.260683	0.100592	0.0447706	0.0161661	0.00620915	0.00178108	0.000764956	0.000250632	9.98522e-05	5.34658e-05	1.22391e-05	1.08059e-05	2.69553e-06	1.24122e-06	7.32532e-07	3.34339e-07	1.20349e-07	1.98224e-08	1.19524e-08	5.02479e-09	5.96749e-09	3.30214e-09	1.37892e-09
-2.96689e-17	0.252752	0.0879426	0.0365766	0.00886881	0.00459738	0.00153538	0.000422251	9.57167e-05	1.09787e-05	5.22955e-06	7.62643e-07	4.38622e-07	1.01023e-06	2.64569e-07	1.61674e-07	5.46943e-08	2.50512e-08	7.14299e-09	4.38729e-09	2.50536e-09	1.61001e-09	4.70522e-10	1.15536e-11
-2.96689e-17	0.256581	0.0768308	0.0320758	0.0101233	0.00383246	0.00117661	0.000437618	8.93903e-05	3.0348e-05	1.44307e-05	6.13475e-06	2.82463e-06	1.14086e-06	5.24654e-07	2.92751e-07	9.14847e-08	3.08974e-08	1.60294e-08	1.13209e-08	3.72931e-09	1.69085e-09	9.79845e-10	3.50596e-10
-2.96689e-17	0.246981	0.08049	0.0266327	0.00694839	0.00248476	0.00108894	0.000637185	0.000107948	5.33369e-05	1.24305e-05	1.33261e-05	3.95016e-06	1.59251e-06	1.96302e-07	1.84298e-07	3.74968e-08	2.66582e-08	1.21035e-08	9.88077e-09	3.5369e-09	1.69474e-09	4.61562e-10	1.88872e-10
-2.96689e-17	0.257161	0.0875428	0.0304698	0.0066003	0.00256488	0.00103986	0.000464671	0.000148141	4.36634e-05	1.92446e-05	1.2125e-05	2.19078e-06	1.7008e-06	2.7924e-07	2.97724e-07	4.57894e-08	6.53476e-08	1.13489e-08	1.82642e-08	1.80963e-09	1.43625e-09	4.18092e-10	1.54152e-10
-2.96689e-17	0.247529	0.0769561	0.0291525	0.00617826	0.00372116	0.000770854	0.000407466	0.000117848	6.80458e-05	6.89376e-06	7.73721e-06	1.13662e-07	1.39935e-06	2.00989e-08	3.49116e-07	1.20719e-08	9.1148e-08	3.23558e-10	2.64339e-08	2.71741e-11	5.16278e-09	3.66948e-11	9.30185e-10
-2.96689e-17	0.256331	0.0886227	0.0254232	0.00555012	0.00287244	0.000768734	0.000524097	9.93691e-05	0.000101959	1.42478e-06	9.70563e-06	3.73414e-07	2.45675e-06	7.86129e-08	7.98351e-07	1.97435e-08	7.99821e-08	4.23387e-10	9.30429e-09	3.54985e-11	1.26421e-09	2.38674e-12	2.32496e-10
-2.96689e-17	0.251173	0.0830422	0.0276867	0.0040607	0.00261203	0.000435709	0.000510572	6.91883e-05	0.000103002	1.46991e-06	1.83778e-05	4.82921e-07	1.5163e-06	1.64503e-07	4.38384e-07	7.81167e-10	7.05221e-08	3.00786e-09	1.63417e-08	3.41726e-11	4.73304e-09	3.10065e-10	1.219e-09
-2.96689e-17	0.259311	0.0917726	0.029015	0.00552032	0.00238542	-6.65249e-05	0.000405623	4.06449e-05	3.96135e-05	-2.38124e-06	2.84746e-06	-1.25661e-06	4.37729e-07	-9.34435e-09	1.4439e-07	4.03794e-10	4.87817e-08	2.54493e-10	1.16248e-08	-7.45095e-11	2.63837e-09	2.02131e-12	6.14717e-10
-2.96689e-17	0.260716	0.0944705	0.0307232	0.00575039	0.00337709	-0.000108316	0.000438786	-1.41415e-07	6.97358e-05	2.76252e-06	9.28216e-06	-8.0015e-07	7.23903e-07	-3.23757e-07	1.08506e-07	-1.22292e-08	4.81451e-08	-2.84418e-10	1.19067e-08	-2.11479e-10	3.77672e-09	-2.52112e-11	7.16969e-10
-2.96689e-17	0.255913	0.0931384	0.0328802	0.00708018	0.00334937	0.000100602	0.000393893	3.61206e-05	9.78658e-05	3.14992e-06	1.02371e-05	-3.87801e-07	1.00082e-06	-2.70963e-07	1.95095e-07	-1.51345e-08	1.08722e-07	-9.79937e-12	4.79567e-08	5.45536e-12	1.27151e-08	1.0234e-14	5.38411e-10
-2.96689e-17	0.261171	0.102943	0.0343428	0.00510149	0.0022718	-0.000161703	9.61605e-05	-9.94777e-06	7.10712e-05	4.62786e-06	2.26135e-05	-2.26563e-07	2.37697e-06	-2.61399e-07	2.81811e-07	-3.60227e-08	4.93173e-08	-6.00065e-10	6.4318e-08	-5.09011e-12	6.32958e-09	-1.82948e-11	4.75465e-10
-2.96689e-17	0.259262	0.0896383	0.0302872	0.00714111	0.00356151	-4.8851e-05	0.000219241	-2.52443e-05	5.06873e-05	-4.74021e-07	1.75851e-05	-9.53004e-09	2.95875e-06	1.41275e-09	7.44452e-07	6.92034e-11	1.22562e-07	2.10172e-11	5.60124e-08	1.40061e-10	7.00157e-09	-1.36657e-12	8.76514e-10
-2.96689e-17	0.259023	0.0978798	0.0379275	0.00784997	0.00301105	0.000407714	0.000354012	1.83504e-05	7.59694e-05	2.05827e-06	1.32113e-05	-1.01153e-07	1.24633e-06	-6.84755e-08	2.41841e-07	-1.1914e-09	2.72535e-08	-2.39021e-11	1.4591e-08	-2.83479e-11	2.37144e-09	-1.12554e-12	5.83953e-10
-2.96689e-17	0.268968	0.109896	0.0403016	0.00867997	0.00237599	0.000544751	0.000211241	3.27466e-05	3.25027e-05	4.61708e-07	5.19675e-06	3.07347e-08	9.66204e-07	-6.4996e-08	2.27245e-07	5.05104e-09	4.3351e-08	1.05275e-09	9.89219e-09	2.33389e-11	9.77805e-10	7.68727e-13	1.77932e-10
-2.96689e-17	0.275394	0.114132	0.0477316	0.00962123	0.00375239	0.000246755	0.000269686	3.87133e-05	8.36058e-05	1.31195e-05	1.98524e-05	2.57318e-07	2.27491e-06	8.10732e-08	2.43568e-07	2.9837e-09	2.02304e-08	-1.04139e-09	4.19383e-09	-7.68088e-11	1.05648e-09	1.83085e-13	3.11004e-10
-2.96689e-17	0.269266	0.120191	0.0473708	0.0097189	0.00386687	0.000473754	0.00024429	2.89585e-05	5.92882e-05	7.06925e-06	1.33836e-05	3.34089e-07	2.44629e-06	1.43855e-07	3.18011e-07	1.36353e-08	6.06204e-08	-2.34296e-11	7.74633e-09	-2.49632e-10	1.84497e-09	1.06776e-12	9.74827e-10
