# Supplementary material for: Research on the dynamic spillover of stock markets under COVID-19—Taking the stock markets of China, Japan, and South Korea as an example
Source: Front Public Health. 2022 Nov 11;10:1008348. doi: 10.3389/fpubh.2022.1008348 (PMC9691647; doi:10.3389/fpubh.2022.1008348)
Supplement: Supplementary file 3 [file Data_Sheet_1.ZIP › COM_KR_1 (1).xls]

## Sheet: Sheet7
0	0	0	0	0	0	0	0	0	0	0	0	0	0	0	0	0	0	0	0	0	0	0	0
0	0	0	0	0	0	0	0	0	0	0	0	0	0	0	0	0	0	0	0	0	0	0	0
1.50146e-16	0.156392	0.0441919	0.019786	0.00151361	0.00178975	9.87269e-05	0.000311551	6.55815e-05	4.50628e-05	9.65817e-06	1.72302e-05	5.34121e-07	8.80805e-07	1.74492e-07	5.84023e-07	5.84955e-09	8.65024e-08	1.29477e-08	1.13643e-08	1.41574e-10	2.82685e-09	3.66762e-10	1.0158e-09
1.50146e-16	0.153819	0.0409216	0.016029	0.00136132	0.00169377	-4.00647e-05	0.000158784	3.57654e-05	2.28242e-05	8.186e-06	5.55908e-06	1.43972e-06	3.96632e-07	-1.27136e-08	3.61093e-07	5.14031e-10	4.41818e-08	2.32398e-09	1.18043e-09	-3.0607e-12	1.89757e-10	6.73531e-11	3.97412e-10
1.50146e-16	0.159126	0.0442913	0.0185804	0.00224154	0.00126481	5.06786e-05	0.000194196	5.41723e-05	3.95567e-05	2.58332e-06	4.93999e-06	1.30132e-06	2.85865e-07	-1.47707e-08	2.31309e-07	-2.26973e-10	3.80184e-08	2.27357e-08	3.37116e-09	2.48488e-10	9.39532e-10	1.44282e-12	3.73855e-13
1.50146e-16	0.16016	0.0449746	0.0166669	0.00241397	0.000810021	9.4517e-05	0.000219313	5.22213e-05	2.52833e-05	8.09433e-06	2.28252e-06	1.98877e-06	4.5766e-07	1.59952e-07	4.75227e-07	2.8176e-08	6.67624e-08	1.82639e-08	7.11632e-09	3.24682e-10	1.14772e-09	9.51371e-12	5.50913e-12
1.50146e-16	0.163679	0.0382913	0.0192002	0.00228257	0.00165558	0.0002677	0.000208567	8.56456e-05	4.52294e-05	1.50461e-05	1.23659e-05	3.04381e-06	2.33162e-06	1.91834e-07	7.70657e-07	9.69101e-08	1.17146e-07	2.96808e-08	1.67953e-08	1.25338e-10	5.33666e-09	4.11579e-10	1.52373e-10
1.50146e-16	0.170133	0.0374145	0.0185405	0.00324098	0.00219981	0.000338053	0.000375322	0.000107562	7.71942e-05	2.93356e-05	2.03887e-05	6.78911e-06	3.76544e-06	9.67249e-07	8.2424e-07	2.93639e-07	1.30815e-07	3.94051e-08	2.39024e-08	2.98885e-09	3.89894e-09	1.43295e-09	4.44391e-10
1.50146e-16	0.17241	0.0374367	0.0206071	0.00354427	0.00169464	0.000236518	0.000381039	5.21098e-05	3.10827e-05	3.20178e-05	1.03539e-05	4.16585e-06	3.20998e-06	1.43531e-06	6.9374e-07	2.46453e-07	1.53331e-07	2.87582e-08	1.27552e-08	6.58452e-09	1.72473e-09	1.26617e-09	4.8573e-10
1.50146e-16	0.174576	0.0367332	0.0201913	0.00463456	0.00188687	0.000644078	0.000507829	0.00010876	8.24595e-05	3.44316e-05	1.45197e-05	4.47932e-06	2.57902e-06	9.71962e-07	6.8048e-07	2.22345e-07	2.30017e-07	2.41465e-08	2.84537e-08	4.05024e-09	2.47267e-09	6.00358e-10	1.01403e-09
1.50146e-16	0.176739	0.0354422	0.0212083	0.0049451	0.00161844	0.000743223	0.000501287	0.000102732	5.04139e-05	4.30407e-05	1.94104e-05	9.95638e-06	4.7898e-06	1.76687e-06	9.0056e-07	4.15187e-07	1.00014e-07	5.01292e-08	1.81592e-08	1.25661e-08	3.86981e-09	4.12019e-09	2.39062e-09
1.50146e-16	0.175492	0.0326847	0.020801	0.00361822	0.00270184	0.000801267	0.000468764	9.67017e-05	6.66875e-05	1.45837e-05	8.53957e-06	4.02065e-06	1.83971e-06	1.16619e-06	6.68216e-07	2.2928e-07	9.92091e-08	9.76672e-09	8.45906e-09	2.79915e-09	1.75396e-09	6.58259e-10	1.01884e-09
1.50146e-16	0.174825	0.0239699	0.0177773	0.00370078	0.00126246	0.000936548	0.000457242	3.31553e-05	5.29443e-05	2.11775e-05	1.8939e-06	3.74695e-06	1.56546e-06	4.9363e-07	3.66841e-07	1.07209e-07	3.89319e-08	7.15319e-09	2.03081e-09	1.02635e-09	1.26728e-09	2.5902e-10	1.25361e-10
1.50146e-16	0.172553	0.0154506	0.0178488	0.00422278	0.0015495	0.00089323	0.000357485	4.16772e-05	7.34261e-05	3.06431e-05	8.45039e-06	4.99051e-06	4.06076e-06	2.97775e-07	6.37797e-07	1.42461e-07	5.10083e-08	1.44622e-08	8.21341e-09	3.79559e-09	1.20517e-09	7.05603e-10	5.62392e-10
1.50146e-16	0.17244	0.018206	0.0190794	0.00409001	0.00167541	0.000305935	0.000433299	6.82528e-05	0.000101537	2.18811e-05	8.77557e-06	4.05762e-06	2.37516e-06	3.80996e-07	3.82472e-07	7.93071e-08	7.71003e-08	1.78596e-08	8.34522e-09	4.52981e-09	3.53322e-09	2.96999e-10	6.56085e-10
1.50146e-16	0.176888	0.0200536	0.0185611	0.00532716	0.00227439	0.000456824	0.000516255	9.24396e-05	7.98245e-05	2.52327e-05	1.70469e-05	2.27584e-06	2.40654e-06	9.17712e-08	7.62417e-07	8.96046e-08	8.89748e-08	2.35697e-08	4.31537e-08	1.83206e-09	3.08749e-09	2.55566e-10	2.07554e-09
1.50146e-16	0.177727	0.0225726	0.0203922	0.00466986	0.00247868	0.000755569	0.000635889	0.000107314	0.000117457	2.66425e-05	1.75094e-05	1.86734e-06	4.7759e-06	2.25538e-07	9.97148e-07	4.07102e-08	8.36877e-08	1.01448e-08	5.56766e-08	3.17807e-09	9.69051e-09	6.39094e-10	3.11517e-09
1.50146e-16	0.172363	0.0322632	0.0195792	0.00543423	0.00231284	0.000348203	0.000636176	8.17204e-05	9.65631e-05	2.53323e-05	1.32306e-05	2.02215e-06	1.95851e-06	3.03174e-07	3.74023e-07	6.53611e-08	1.20949e-07	1.00519e-08	2.35013e-08	2.50872e-09	5.20028e-09	8.87222e-10	1.72686e-09
1.50146e-16	0.175904	0.0272248	0.021456	0.00539043	0.00167371	0.000316603	0.000532001	0.000112868	0.000118608	2.42074e-05	1.58118e-05	2.674e-06	1.27754e-06	1.54992e-07	1.88324e-07	3.78313e-08	6.02408e-08	4.16583e-09	3.7615e-08	1.72413e-09	1.05903e-09	3.16877e-10	1.07196e-09
1.50146e-16	0.17672	0.0227717	0.021526	0.00502547	0.00232534	0.000195474	0.000536673	0.000128065	0.000126863	2.46767e-05	2.51296e-05	2.79594e-06	9.05154e-07	1.53903e-07	3.40412e-07	1.78333e-08	1.05631e-07	2.25933e-09	1.85964e-08	3.01667e-09	3.02287e-09	1.72759e-10	5.69696e-10
1.50146e-16	0.172642	0.0217036	0.0214058	0.00679641	0.00228624	0.000653544	0.000517427	0.00015564	0.000139907	2.52298e-05	3.15932e-05	2.68814e-06	3.48042e-06	4.53394e-07	9.24677e-07	3.61561e-08	1.56224e-07	4.10722e-09	5.39903e-08	3.65098e-09	7.41158e-09	4.95356e-10	1.62638e-09
1.50146e-16	0.169502	0.020313	0.0163791	0.00457395	0.0016698	0.000395588	0.000513724	0.000101998	0.000139511	1.11651e-05	2.75114e-05	2.1799e-06	2.51705e-06	1.26382e-07	3.74022e-07	3.66487e-08	1.27331e-07	2.1655e-09	4.91828e-08	1.8902e-09	8.17911e-09	6.06575e-10	1.45567e-09
1.50146e-16	0.167942	0.0218795	0.0146158	0.00434789	0.0011309	0.000317504	0.000497813	7.5515e-05	0.000118213	1.06872e-05	2.63002e-05	5.92502e-07	2.21761e-06	7.06231e-08	4.9212e-07	1.94504e-08	7.58563e-08	1.59469e-09	1.45451e-08	4.58921e-10	4.05071e-09	1.31972e-10	8.65861e-10
1.50146e-16	0.171694	0.0167983	0.0142964	0.00337442	0.0020214	0.000357148	0.000540637	7.75933e-05	0.000101069	8.63009e-06	2.74481e-05	1.28439e-06	1.03908e-06	1.10881e-07	4.10565e-07	1.10064e-08	1.11017e-07	5.67902e-10	2.26945e-08	1.21718e-10	2.36561e-09	3.17093e-11	1.69065e-10
1.50146e-16	0.170094	0.0100759	0.0128171	0.00228798	0.00150912	0.000558129	0.000448351	7.1257e-05	0.000100151	1.39874e-05	2.28765e-05	1.67044e-06	1.29029e-06	4.64827e-08	2.41451e-07	2.44498e-08	1.34291e-07	6.61065e-10	2.28625e-08	4.90856e-11	7.05224e-09	3.61638e-11	2.73254e-10
1.50146e-16	0.16813	0.0142332	0.0115985	0.00247718	0.00121422	0.00013418	0.000338283	2.57065e-05	8.13553e-05	8.90331e-06	7.58257e-06	5.44909e-09	1.10569e-06	-2.03409e-08	1.8675e-07	-1.81315e-09	3.43754e-08	1.54745e-10	7.30163e-09	3.80083e-11	1.10795e-09	6.7828e-12	1.63208e-10
1.50146e-16	0.172701	0.0092878	0.0104921	0.00245145	0.00121516	0.000227988	0.000275999	5.19807e-05	9.93524e-05	1.34583e-05	7.01361e-06	3.63916e-07	5.51326e-07	4.10826e-09	1.68532e-07	1.36606e-08	5.90517e-08	1.14079e-09	7.47171e-09	2.60044e-10	1.18485e-09	2.16078e-12	8.56778e-11
1.50146e-16	0.171066	0.0141005	0.0111129	0.00357064	0.00114873	0.000203848	0.000343484	4.85408e-05	5.43342e-05	9.79503e-06	6.99155e-06	1.13579e-06	9.15362e-07	-2.10819e-09	1.48939e-07	7.79127e-09	3.82064e-08	1.51757e-09	2.70752e-09	2.91509e-10	1.54898e-09	5.99956e-11	7.76839e-11
1.50146e-16	0.16652	0.0136676	0.0095761	0.00260116	0.00110467	0.000153426	0.000233493	8.68343e-05	7.86121e-05	1.58019e-05	9.08799e-06	9.07342e-07	1.03816e-06	1.71635e-08	5.99126e-08	4.09259e-09	6.05827e-09	6.72835e-10	9.78873e-10	2.17696e-10	1.47032e-09	1.77998e-11	4.67011e-11
1.50146e-16	0.17262	0.0128343	0.00998063	0.00388704	0.000727213	7.08362e-05	0.000273088	4.67034e-05	6.12109e-05	1.08092e-05	4.95015e-06	2.51974e-07	6.17447e-07	1.22483e-07	6.58135e-08	8.27716e-10	2.2103e-08	1.21875e-09	3.353e-09	-1.18184e-11	5.49338e-10	7.85406e-12	5.12785e-11
1.50146e-16	0.166672	0.0139606	0.00467321	0.00205338	0.000717567	8.49944e-05	0.000314014	4.76456e-05	5.6635e-05	1.14127e-05	5.50941e-06	4.07839e-07	1.12473e-06	9.99508e-08	1.32665e-07	5.51957e-09	3.28182e-08	4.96351e-10	4.0216e-09	3.07431e-11	6.88075e-10	7.49413e-12	1.09971e-10
1.50146e-16	0.167834	0.0111242	0.00601737	0.00271326	0.000909151	0.000210756	0.00025444	4.72727e-05	4.86519e-05	1.42537e-05	6.12782e-06	1.80958e-06	1.73065e-06	2.88044e-07	1.66461e-07	3.52174e-08	4.96781e-08	7.97577e-09	5.07675e-09	2.42555e-10	9.49783e-10	3.21515e-11	1.664e-10
1.50146e-16	0.17331	0.0168757	0.0138725	0.00286673	0.00101435	0.000158402	0.000425842	5.10947e-05	0.000119346	1.79814e-05	1.20984e-05	1.15472e-06	3.01351e-06	4.08149e-08	2.8759e-07	1.95583e-08	4.11238e-08	4.18507e-09	5.88292e-09	9.06869e-11	6.63551e-10	3.27906e-11	6.44899e-11
1.50146e-16	0.181434	0.020555	0.0139379	0.00358272	0.000654761	8.95096e-05	0.000254489	2.26787e-05	0.000107948	1.80574e-05	5.86602e-06	3.44296e-06	1.93272e-06	4.06669e-08	2.92001e-07	4.66348e-08	1.37887e-07	8.62214e-09	2.07711e-08	5.18898e-10	4.73126e-09	8.50578e-11	2.03718e-10
1.50146e-16	0.175733	0.0199321	0.0127745	0.00523402	0.000752008	0.000181922	0.000259981	2.66816e-05	9.95813e-05	2.32088e-05	1.46343e-05	4.28082e-06	3.77814e-06	2.53481e-07	5.92353e-07	5.58488e-08	1.06776e-07	1.21713e-08	2.18133e-08	2.38789e-10	5.2336e-09	8.62832e-10	8.77311e-10
1.50146e-16	0.178586	0.02427	0.0144516	0.00537626	0.000888274	0.000185608	0.000285863	1.55504e-05	9.63328e-05	2.33143e-05	6.96481e-06	2.47731e-06	1.55436e-06	7.04952e-08	4.23816e-07	5.28914e-09	4.57378e-08	8.44367e-09	5.51736e-09	1.04563e-10	5.53254e-09	9.43786e-11	4.74531e-10
1.50146e-16	0.183056	0.0230017	0.0121594	0.00393206	0.00091838	0.000240739	0.00032824	1.99215e-05	7.10283e-05	5.55433e-06	6.56996e-06	5.87043e-07	5.46893e-07	1.8023e-08	1.00381e-07	-7.13554e-09	4.04534e-08	-6.00965e-11	7.54763e-09	1.50971e-09	1.84401e-09	1.99355e-10	3.48771e-10
1.50146e-16	0.188522	0.0171565	0.00800226	0.00369909	0.00055337	0.000137507	0.000312912	1.30237e-05	8.26001e-05	2.02547e-05	4.42671e-06	1.42018e-06	1.4862e-06	1.32824e-08	1.15502e-07	1.6148e-09	2.69109e-08	2.12122e-09	4.08036e-09	3.70009e-09	1.55703e-09	2.10825e-11	3.70686e-10
1.50146e-16	0.191058	0.0200726	0.00712687	0.00386209	9.65058e-05	4.33015e-05	7.84307e-05	-1.1779e-05	2.22325e-05	9.34724e-06	2.57534e-06	2.9735e-07	2.35821e-07	-6.6212e-09	3.01261e-08	3.78944e-10	1.10182e-08	6.31006e-10	1.17543e-09	1.12206e-11	1.77081e-10	-3.05149e-13	2.72521e-11
1.50146e-16	0.195978	0.0271446	0.00804682	0.00455265	0.000386075	0.000166728	0.000147856	1.73793e-06	2.777e-05	6.44108e-06	1.54424e-06	5.28502e-07	2.19557e-07	9.12208e-08	9.63619e-08	4.37818e-10	4.04333e-09	2.44359e-09	6.04198e-10	2.89276e-11	9.72674e-11	2.71226e-12	2.33153e-10
1.50146e-16	0.193619	0.0331699	0.0105793	0.00465092	0.000509813	0.000414713	0.000149358	2.05839e-05	2.84135e-05	1.48865e-05	4.9706e-06	1.13085e-06	1.11827e-06	1.81976e-07	1.29431e-07	4.64957e-08	1.83875e-08	3.47472e-09	2.66808e-09	1.18109e-10	6.28636e-10	5.48528e-11	1.02376e-10
1.50146e-16	0.191866	0.0324698	0.00784481	0.00356384	0.000398591	0.00016583	0.000102689	2.07956e-05	1.29332e-05	8.19159e-06	5.79176e-07	1.7744e-07	3.5209e-07	2.87859e-08	9.86049e-09	4.84359e-09	2.9507e-09	7.06075e-10	3.89495e-10	1.45361e-11	1.36064e-10	4.59609e-12	3.88397e-11
1.50146e-16	0.18938	0.032994	0.00386321	0.00278052	0.000458552	0.000198311	8.77071e-05	3.92398e-05	1.21946e-05	1.06778e-05	2.26572e-06	1.72048e-06	4.0104e-07	1.01287e-07	3.92335e-08	4.8862e-09	4.27217e-09	1.56367e-10	5.97408e-10	7.6412e-11	3.01378e-10	1.91125e-10	1.75094e-10
1.50146e-16	0.186909	0.0363847	0.00617336	0.00322558	0.000304505	0.000256503	8.45971e-05	2.12637e-05	2.10984e-05	8.39397e-06	3.92622e-06	1.2872e-06	7.43924e-07	3.02578e-07	1.15148e-07	3.57289e-08	1.2536e-08	2.6152e-09	1.94869e-09	1.04978e-09	7.08907e-10	5.09986e-10	9.1435e-11
1.50146e-16	0.18681	0.0430751	0.0111652	0.00316713	0.00100138	0.000118836	0.000166585	2.64969e-06	3.79646e-05	1.29928e-05	7.44495e-06	1.53783e-06	1.22616e-06	1.29594e-07	1.99982e-07	2.60549e-08	1.64832e-08	2.03339e-09	6.78139e-09	2.53545e-10	1.21291e-09	6.24537e-11	1.89008e-10
1.50146e-16	0.18702	0.040778	0.0113145	0.00331968	0.0010041	0.000130694	0.000135559	1.84288e-05	5.16425e-05	1.29873e-05	8.19915e-06	1.66138e-06	1.04868e-06	1.60145e-07	1.70005e-07	1.71553e-08	1.48613e-08	5.37899e-09	8.69852e-09	8.2025e-10	1.38414e-09	1.22958e-10	2.62724e-10
1.50146e-16	0.188748	0.0382868	0.0110305	0.00139029	0.00071591	3.18404e-05	0.000167081	-2.67989e-06	4.60531e-05	9.19786e-06	8.38146e-06	4.60485e-07	1.26789e-06	3.3916e-08	1.17188e-07	-4.57745e-09	2.62836e-08	7.47574e-10	5.34707e-09	1.45193e-10	2.16602e-09	6.11953e-12	2.20182e-10
1.50146e-16	0.197162	0.035635	0.0061014	0.000311678	-0.000259763	-1.91565e-06	7.28955e-05	3.82062e-06	4.5419e-05	3.49793e-06	8.5906e-06	4.37882e-07	3.66397e-07	-9.41258e-09	6.59437e-08	2.51316e-10	1.76042e-08	2.57193e-09	6.99268e-09	3.19604e-10	1.09947e-09	7.36776e-12	1.09271e-10
1.50146e-16	0.193405	0.0334353	0.00559932	0.000486231	-0.000277321	-4.56123e-05	7.074e-05	9.8865e-06	4.7211e-05	5.28454e-06	5.33055e-06	3.86806e-07	4.14917e-07	-6.65422e-09	3.33744e-09	-6.46302e-09	1.50836e-09	6.7577e-11	4.31562e-09	7.97653e-11	6.11671e-10	7.91632e-13	7.40938e-11
1.50146e-16	0.194125	0.0299691	0.00424151	-0.000230614	-0.000421207	-1.99882e-05	1.92386e-05	3.81536e-06	1.69599e-05	4.21255e-06	5.02115e-06	7.45114e-07	2.34085e-07	6.11498e-09	7.04716e-09	-2.74689e-09	9.20924e-09	3.34033e-09	1.52056e-09	5.26275e-10	2.28547e-10	2.17347e-11	3.9552e-11
1.50146e-16	0.195064	0.0259628	0.00514841	0.000922699	-0.000527129	-1.7491e-05	9.71159e-05	-1.70935e-06	2.97086e-05	5.68095e-06	5.52057e-06	7.32229e-07	3.30738e-07	-6.83095e-08	6.65023e-09	-1.05204e-08	1.37844e-08	3.15602e-10	2.49516e-09	1.95737e-10	5.06671e-10	-1.54795e-12	6.68303e-11
1.50146e-16	0.196805	0.0266906	0.00498349	0.00175839	-4.13905e-05	0.000160105	6.73803e-05	2.32501e-05	4.76763e-05	1.36748e-05	6.22811e-06	1.67514e-06	4.67275e-07	2.50788e-08	1.224e-07	6.55737e-09	1.82476e-08	5.07537e-09	3.67973e-09	5.15475e-10	9.53233e-10	1.14976e-10	1.23181e-10
1.50146e-16	0.201236	0.0288339	0.0122761	0.00271612	7.40608e-05	0.000276726	0.000138852	3.14232e-05	5.19217e-05	2.68737e-05	8.2052e-06	1.27638e-06	7.8995e-07	2.20765e-07	1.83019e-07	5.3854e-08	8.94325e-09	1.15696e-08	2.43815e-09	5.63255e-10	1.40474e-09	2.2612e-10	2.30562e-10
1.50146e-16	0.203251	0.0290593	0.0107078	0.0029987	0.000464205	0.000274179	0.00023363	3.39989e-05	4.2744e-05	1.31462e-05	5.5304e-06	2.39335e-06	8.63793e-07	6.63958e-07	2.7037e-07	7.75932e-08	3.40158e-08	1.66604e-08	2.50322e-09	1.36281e-09	1.63291e-09	3.80826e-11	2.42622e-10
1.50146e-16	0.203279	0.0306804	0.00914539	0.00186036	-0.000350157	0.000270812	0.000158477	5.88489e-05	5.20984e-05	1.08926e-05	6.76569e-06	2.80648e-06	8.17947e-07	3.30736e-07	1.03039e-07	3.75066e-08	2.14805e-08	1.61256e-09	1.1739e-09	1.85991e-10	2.52452e-10	1.48115e-10	4.57336e-11
1.50146e-16	0.201711	0.0256119	0.00684012	0.00302173	-0.000423039	-7.29251e-05	1.48161e-05	1.78936e-05	2.82107e-05	1.19241e-05	4.91715e-06	1.54521e-06	3.48293e-07	2.32818e-08	7.86126e-08	8.18224e-09	2.33795e-08	1.71695e-09	1.52498e-09	3.04367e-10	5.96127e-10	1.00573e-10	1.12572e-10
1.50146e-16	0.207566	0.0308493	0.00765053	0.00285012	-0.000611646	-8.74035e-05	-6.69063e-05	7.2615e-06	1.9516e-05	1.3027e-05	6.58482e-06	3.5433e-06	5.32243e-07	1.44464e-07	3.79926e-08	2.67774e-08	9.43576e-09	1.43935e-09	5.4692e-10	7.28845e-10	2.21346e-09	2.44213e-10	2.97185e-10
1.50146e-16	0.208899	0.0343235	0.00892885	0.00261708	-0.000556846	-5.29807e-05	0.000157314	-1.05732e-05	4.74492e-05	1.41254e-05	9.03902e-06	5.4885e-06	9.80302e-07	2.6499e-07	4.17182e-08	1.83477e-08	6.61436e-09	1.1607e-08	2.59173e-09	1.77184e-09	8.67887e-10	6.17205e-11	1.51597e-10
1.50146e-16	0.212662	0.0402811	0.0104332	0.00293002	0.000502076	8.28775e-05	0.000165746	7.00237e-06	6.85231e-05	2.39061e-05	1.44271e-05	5.01363e-06	1.89603e-06	4.78533e-07	2.68529e-07	3.52393e-09	2.57423e-08	6.19169e-09	6.68595e-09	8.24499e-10	1.36509e-09	2.53087e-10	6.06171e-10
1.50146e-16	0.212974	0.0488861	0.0116154	0.00378338	0.00101821	0.000392768	0.000187286	7.57959e-05	6.01856e-05	2.73294e-05	1.86643e-05	5.24708e-06	2.6872e-06	4.70075e-07	2.76059e-07	3.63977e-08	4.55436e-08	5.77875e-09	1.50969e-08	1.23736e-09	3.40167e-09	1.94243e-10	1.44965e-10
1.50146e-16	0.216326	0.0515027	0.00958341	0.00309365	0.000808617	0.000249778	0.000174749	5.7873e-05	4.28454e-05	1.13491e-05	1.37568e-05	3.31819e-06	1.27522e-06	4.87106e-07	2.31111e-07	9.9883e-09	5.66508e-08	9.798e-09	1.07256e-08	1.48184e-09	1.34268e-09	2.0161e-10	2.38794e-10
1.50146e-16	0.219119	0.0544716	0.0103331	0.00282746	0.000326967	0.000143274	0.000105493	3.28754e-05	2.29912e-05	6.94025e-06	6.17842e-06	1.60853e-06	7.67857e-07	2.28186e-07	1.21077e-07	2.18961e-08	1.88894e-08	4.65324e-09	2.96465e-09	5.85503e-10	6.40289e-10	7.73492e-11	8.33133e-11
1.50146e-16	0.223109	0.0489957	0.0102743	0.0025365	-2.75942e-05	0.000215876	6.17707e-05	5.25373e-05	2.00945e-05	8.68562e-06	3.89397e-06	2.56005e-06	5.14738e-07	3.76331e-07	9.52816e-08	3.61742e-08	1.92827e-08	3.9661e-09	2.89025e-09	9.70429e-10	6.41407e-10	2.29939e-10	1.13724e-10
1.50146e-16	0.226048	0.0476472	0.00844286	0.00160784	-0.000367038	9.0524e-07	-3.40573e-05	1.34173e-05	9.80456e-06	3.84466e-06	4.38609e-07	5.98389e-08	-9.95439e-09	2.0196e-08	2.01639e-09	-4.65447e-10	6.908e-11	2.08685e-10	3.32809e-11	1.1418e-10	4.43248e-11	3.54058e-11	5.94103e-12
1.50146e-16	0.218744	0.051983	0.00742505	0.00201619	-0.000155631	0.000148734	7.64788e-06	1.45276e-05	1.21868e-05	5.34555e-06	1.01231e-06	1.28802e-06	1.09401e-07	2.2789e-07	1.41684e-08	2.61781e-08	1.20323e-09	2.9484e-09	8.03859e-10	1.53512e-10	1.50282e-10	3.15563e-11	2.32846e-11
1.50146e-16	0.223837	0.0572762	0.00972033	0.0021283	-0.000278795	7.02312e-05	-1.34109e-05	1.94173e-05	4.96887e-06	1.71336e-06	6.32937e-07	4.42993e-07	9.41667e-08	8.74475e-08	2.03573e-08	1.28444e-08	1.02806e-09	4.93062e-10	1.17135e-10	4.14053e-11	7.25638e-12	2.72296e-13	1.70886e-12
1.50146e-16	0.218331	0.0523242	0.00878608	0.00256782	0.000192652	0.000165547	-3.36909e-06	3.6325e-05	1.16705e-05	5.69626e-06	6.94141e-07	1.00332e-07	4.3101e-08	2.6029e-08	2.68066e-08	1.45665e-08	7.66727e-09	3.58782e-09	7.93898e-10	7.41608e-11	2.20205e-11	9.03498e-12	3.87896e-12
1.50146e-16	0.215563	0.0585013	0.00755614	0.00230661	2.34812e-05	0.000174243	2.88314e-06	3.65264e-05	3.25122e-06	2.00428e-06	5.67988e-07	1.18254e-07	4.08057e-08	8.02366e-08	4.18202e-09	1.17961e-08	3.08367e-10	1.647e-09	6.5042e-10	1.87434e-10	4.92083e-11	2.834e-11	5.07727e-12
1.50146e-16	0.213819	0.0607911	0.00646312	0.00118717	-0.000327247	0.00018622	-2.97571e-06	3.42148e-05	-2.35074e-07	2.59392e-06	-1.76154e-07	5.02747e-07	3.72778e-10	1.61825e-07	1.64711e-08	1.86511e-08	1.08732e-10	1.72851e-09	1.37522e-11	2.62377e-10	2.46453e-11	8.31612e-11	2.27396e-14
1.50146e-16	0.223796	0.0602337	0.00554261	0.00135308	-0.000313571	2.36541e-05	-2.14054e-05	1.04641e-05	1.31445e-06	1.24057e-06	1.38991e-07	3.38896e-07	4.43678e-08	4.01513e-08	1.42878e-08	1.35846e-08	3.89872e-09	1.23621e-09	2.33672e-10	1.58138e-10	4.00223e-12	1.52011e-11	2.24532e-12
1.50146e-16	0.21783	0.0575226	0.00646845	0.0026205	-6.25177e-05	0.000277923	6.78961e-06	4.56969e-05	-7.23405e-07	6.9015e-06	1.13878e-07	1.40601e-06	-1.47981e-08	1.15312e-07	6.84092e-09	2.34666e-08	6.0688e-09	3.45429e-09	3.53546e-10	5.47885e-10	1.26286e-10	1.71083e-10	2.85653e-11
1.50146e-16	0.210039	0.0677115	0.006765	0.0026087	-0.000290711	0.000240023	-2.32083e-05	4.19886e-05	-1.18459e-06	1.00944e-05	1.38059e-07	2.25321e-06	-3.37031e-09	2.45221e-07	-3.43965e-09	4.89489e-08	-4.71426e-10	7.03312e-09	-2.1916e-11	8.82907e-10	-9.65644e-12	2.37828e-10	1.31869e-13
1.50146e-16	0.221107	0.0738537	0.0099104	0.00382118	-0.000225029	0.000315054	-3.30915e-05	5.55416e-05	-6.71012e-07	1.25501e-05	2.03431e-07	2.60863e-06	8.35281e-08	3.5678e-07	5.12374e-09	9.96792e-08	7.69855e-10	1.40182e-08	7.01052e-11	1.64371e-09	1.14973e-13	2.83221e-10	3.67334e-14
1.50146e-16	0.210848	0.078174	0.00956385	0.0032307	-0.000604164	0.000270361	-0.000108314	5.78586e-05	-4.80692e-06	1.31189e-05	-4.10968e-08	3.11023e-06	-1.30605e-07	3.85567e-07	-2.62464e-08	8.44796e-08	-6.30055e-12	2.10136e-08	1.90182e-12	3.18211e-09	-3.97264e-13	4.31974e-10	-3.59116e-12
1.50146e-16	0.216521	0.0729637	0.00950663	0.00241566	-0.000631372	0.000249698	-7.55332e-05	4.06421e-05	-9.11652e-07	7.53248e-06	2.78468e-07	1.41621e-06	-8.16986e-08	1.52144e-07	-1.43925e-08	1.8962e-08	-1.0491e-09	6.57424e-09	3.59155e-11	1.58424e-09	-2.77827e-12	2.67764e-10	-3.25257e-13
1.50146e-16	0.216538	0.0730992	0.0124992	0.00411989	-0.00023048	0.000365109	-6.79003e-05	6.36001e-05	-4.02469e-06	1.06919e-05	-5.19797e-08	2.41322e-06	-6.58546e-08	4.36673e-07	2.55998e-09	1.17744e-07	2.72308e-09	1.92581e-08	1.33588e-11	2.82102e-09	-1.23434e-12	4.55988e-10	-4.61519e-13
1.50146e-16	0.218429	0.0771696	0.0138125	0.0042189	8.21269e-05	0.000397004	-4.93411e-06	4.97584e-05	-3.34661e-06	7.122e-06	-1.13701e-06	4.95895e-07	-3.91789e-07	1.08081e-07	-5.69889e-08	1.82187e-08	-8.3958e-09	1.08927e-08	-1.06806e-09	1.59838e-09	-1.63221e-10	4.08053e-10	-1.63682e-11
1.50146e-16	0.224783	0.0770541	0.0142469	0.00429358	0.000211755	0.000346013	-2.90867e-05	8.8165e-05	-3.93662e-06	1.00129e-05	-9.93975e-07	1.55727e-06	-1.66385e-07	3.30542e-07	-1.13331e-08	1.15809e-07	-2.41019e-10	3.55239e-08	-5.38074e-10	5.37974e-09	-4.15888e-11	1.20406e-09	-7.91209e-13
1.50146e-16	0.217675	0.0798562	0.0133048	0.00519992	0.000530631	0.00066429	3.02185e-05	0.000132687	3.77129e-06	3.42863e-05	1.36779e-07	5.54864e-06	-6.81736e-08	8.44518e-07	8.90812e-09	1.5477e-07	2.77524e-09	3.73652e-08	-6.7593e-12	3.53601e-09	-3.09708e-13	5.74104e-10	3.93843e-13
1.50146e-16	0.221521	0.0768337	0.0139184	0.00637688	0.000133613	0.000621794	1.62832e-06	0.000167144	-2.56812e-06	3.52236e-05	-2.00553e-07	5.4409e-06	-6.76178e-08	1.25983e-06	-2.71818e-09	2.10036e-07	2.47466e-09	3.46145e-08	-3.01175e-11	6.0546e-09	-4.34489e-12	1.61339e-09	1.20222e-12
1.50146e-16	0.228654	0.0761378	0.0144267	0.005045	0.000103044	0.00037832	-1.57565e-05	8.1044e-05	-3.89062e-06	1.21635e-05	-3.04723e-07	2.37198e-06	-1.89601e-08	4.51907e-07	2.09734e-09	9.38633e-08	4.00435e-11	1.15801e-08	2.32339e-11	3.07078e-09	4.38428e-11	6.13456e-10	6.52555e-12
1.50146e-16	0.234756	0.080107	0.0149434	0.00360677	-3.47832e-05	0.000217616	-3.37756e-05	5.3599e-05	-1.91496e-06	8.19174e-06	-2.9236e-07	1.09871e-06	3.68486e-08	2.13644e-07	2.39054e-08	5.16349e-08	5.35265e-09	1.03537e-08	3.76108e-10	1.90507e-09	8.41617e-11	2.96966e-10	1.24666e-11
1.50146e-16	0.237359	0.0778571	0.0120089	0.0032564	-9.37272e-06	0.000263087	-9.25658e-06	4.80683e-05	1.67122e-06	9.04267e-06	-9.89129e-08	1.51671e-06	6.98073e-08	1.54208e-07	-6.95684e-09	2.23828e-08	1.39953e-13	5.49453e-09	5.08028e-11	8.60409e-10	1.93112e-12	1.24373e-10	6.52805e-13
1.50146e-16	0.23914	0.0729426	0.0115416	0.00320289	0.000115296	0.000333066	-1.97767e-05	4.18682e-05	1.89933e-06	3.7634e-06	-1.14846e-06	1.92142e-07	-2.1753e-08	7.83402e-08	1.09461e-10	1.94176e-08	2.34609e-10	1.32013e-09	-8.06633e-11	1.78581e-10	-5.77219e-11	4.18888e-11	-4.1921e-12
1.50146e-16	0.239084	0.0728391	0.0117325	0.00234644	0.000117624	0.000177771	-7.0401e-05	3.15719e-05	2.36425e-06	4.20706e-06	-3.1933e-07	4.17286e-07	-7.03076e-08	5.13447e-08	-1.68963e-08	6.00066e-10	-8.05636e-10	1.36659e-09	4.87955e-11	1.47214e-10	-1.22674e-12	2.10387e-11	-5.22455e-13
1.50146e-16	0.244604	0.0718421	0.0120155	0.00347493	0.000107686	0.000168052	-2.85272e-05	2.1698e-06	-7.00074e-06	2.15647e-06	-3.98033e-07	4.67206e-07	3.15899e-08	5.53529e-08	-9.15317e-09	1.3782e-08	6.60238e-10	1.6334e-09	2.47026e-10	2.25007e-10	-1.26118e-11	4.35698e-11	1.68712e-12
1.50146e-16	0.24519	0.0719937	0.0115895	0.00298351	0.000124412	0.00010039	-2.26586e-06	2.10081e-05	1.27782e-06	4.0718e-06	6.17627e-07	6.15496e-07	1.20979e-07	1.54925e-07	1.36105e-08	3.4611e-08	1.68377e-09	3.30556e-09	2.40824e-11	5.89661e-10	6.88618e-11	6.69311e-11	6.71247e-14
1.50146e-16	0.248595	0.0716426	0.0106683	0.00309371	2.76533e-05	7.96287e-05	-3.37063e-05	7.94478e-06	-4.4001e-06	4.02846e-06	7.19184e-07	1.03941e-06	2.00709e-07	1.95046e-07	1.99595e-08	9.41803e-09	1.21234e-10	1.36484e-09	-3.36788e-11	5.40165e-10	2.95456e-11	1.21259e-10	2.09648e-12
1.50146e-16	0.243027	0.0719061	0.0111032	0.00296076	-0.000263344	0.000112508	-7.51539e-05	8.48104e-06	-2.16471e-06	6.3988e-06	6.657e-07	9.97552e-07	1.13774e-07	8.97606e-08	2.37589e-08	1.26912e-08	5.00815e-11	1.30999e-09	2.36392e-10	1.95198e-10	7.54505e-12	3.59797e-11	1.91018e-13
1.50146e-16	0.25016	0.0778738	0.0145798	0.00369575	0.000291193	0.000285741	-8.07047e-05	2.61095e-05	-5.10478e-06	6.44009e-06	1.94361e-07	1.591e-06	9.21805e-08	1.68205e-07	-3.21906e-08	1.1962e-08	-5.21795e-09	2.8364e-09	-8.05327e-10	5.44383e-10	-4.51036e-11	9.05225e-11	-7.90579e-12
1.50146e-16	0.254614	0.0756686	0.00956503	0.0024667	-0.00010065	0.000140574	-3.36448e-05	8.05469e-06	-1.18068e-05	5.91603e-06	-3.61183e-07	1.11628e-06	-8.00195e-08	1.62898e-07	-2.82725e-08	8.52928e-09	-3.35149e-09	4.91495e-09	-3.59503e-10	5.03242e-10	-1.00882e-10	8.92276e-11	-1.21932e-11
1.50146e-16	0.249857	0.0724748	0.00836677	0.00203404	0.000289064	0.000183737	-3.29353e-05	2.94514e-05	-3.13073e-06	9.76881e-06	6.82369e-08	1.57575e-06	4.32238e-08	1.40201e-07	-5.58006e-09	2.00323e-08	-8.52383e-10	3.30336e-09	3.47292e-11	4.99073e-10	6.21855e-12	1.18903e-10	3.11595e-14
1.50146e-16	0.262832	0.0757671	0.009762	0.00154185	0.000118862	0.000211885	-6.85742e-05	2.0797e-05	-6.68807e-07	7.70943e-06	1.10462e-06	2.12682e-06	6.65901e-08	3.85834e-07	5.68536e-09	6.8033e-08	3.73729e-09	7.81777e-09	2.65503e-10	1.71224e-09	1.74143e-11	3.70716e-10	5.98751e-12
1.50146e-16	0.258366	0.0696148	0.00893867	0.0025793	0.000142179	0.0001202	-5.81623e-05	2.41524e-05	-3.23195e-06	8.88379e-06	3.95526e-07	1.97328e-06	-6.42577e-08	3.3648e-07	-2.86522e-09	7.6281e-08	6.18936e-10	1.10562e-08	-9.14748e-11	1.70633e-09	2.69687e-11	3.88483e-10	2.98951e-12
1.50146e-16	0.265679	0.072434	0.00707901	0.00257146	0.000311138	0.000237775	-9.21348e-06	7.29495e-05	-3.79573e-06	1.15458e-05	6.01264e-07	1.92731e-06	-6.38995e-08	1.75701e-07	-1.87336e-08	6.02355e-08	-3.02122e-10	1.2557e-08	-2.75677e-11	1.70774e-09	1.50914e-11	2.82227e-10	1.71505e-12
1.50146e-16	0.265101	0.0636567	0.00530973	0.00197212	0.000185263	0.000125758	-9.04132e-06	3.49415e-05	-2.61159e-06	6.51655e-06	-2.78197e-07	8.0748e-07	4.11118e-08	1.4373e-07	1.74257e-08	3.11354e-08	-4.46061e-10	6.97355e-09	2.60572e-12	7.82559e-10	1.38519e-11	8.85539e-11	-5.11682e-13
1.50146e-16	0.264422	0.0658514	0.00482707	0.00135689	-5.82152e-05	7.25648e-05	-2.29259e-05	2.02164e-05	-9.37643e-06	4.14809e-06	-2.35166e-07	3.9801e-07	-4.84763e-08	9.49682e-08	-8.14446e-11	3.25713e-08	-3.92749e-10	7.04877e-09	2.70942e-12	8.72609e-10	3.81434e-11	1.27412e-10	-1.57028e-14
1.50146e-16	0.262987	0.0694114	0.00643246	0.00202828	-0.000307089	8.07416e-05	-4.23703e-05	4.62049e-06	-1.18016e-05	2.75527e-06	-7.09249e-07	7.80208e-07	2.7448e-08	1.428e-07	-1.1089e-10	1.34815e-08	-3.30678e-09	5.49446e-10	-2.32437e-10	4.47642e-10	8.5859e-11	6.80548e-11	-8.62116e-13
1.50146e-16	0.263322	0.0693679	0.00718132	0.00154645	0.00038746	4.84199e-05	-9.27217e-05	1.09152e-05	-5.42228e-06	7.08596e-06	-5.50141e-07	9.29257e-07	6.24895e-08	1.96742e-07	4.18934e-09	3.0525e-08	-2.82281e-12	7.29305e-09	9.60315e-10	6.84808e-10	1.64478e-10	2.48864e-10	1.58945e-11
1.50146e-16	0.271928	0.0731442	0.0065376	0.000278764	-0.000340815	-2.45162e-05	-7.41261e-05	1.10817e-05	3.62266e-06	1.62137e-05	3.36104e-06	2.28239e-06	9.03584e-08	2.61984e-07	2.9433e-08	7.81399e-08	-6.86007e-10	1.58028e-08	1.99646e-09	1.48321e-09	1.13251e-10	3.56571e-10	2.06549e-12
1.50146e-16	0.270179	0.0721044	0.00683675	0.000947068	-8.99729e-05	-4.17777e-05	-6.72433e-05	1.30056e-05	8.40497e-06	8.34148e-06	8.17719e-07	1.12975e-06	-3.51945e-08	2.15467e-08	-5.3759e-09	9.78668e-09	-6.50759e-11	2.0898e-09	6.24235e-10	4.92129e-10	2.60727e-11	1.42596e-10	9.31837e-12
1.50146e-16	0.269261	0.0716616	0.00715792	-0.000468831	-0.000328318	1.36941e-05	-3.70835e-05	-4.3726e-06	1.26866e-05	1.2492e-05	1.4183e-06	1.16784e-06	7.69857e-09	5.14212e-08	-8.64353e-09	2.88807e-08	5.22863e-09	1.55603e-09	-1.40111e-10	1.51404e-10	4.33698e-11	1.52053e-11	-2.3894e-12
1.50146e-16	0.277428	0.0737928	0.00978461	0.000400072	-0.000466516	-2.05082e-05	-6.09126e-05	-5.30956e-06	1.52162e-06	4.004e-06	5.20477e-07	3.53645e-07	-2.90625e-09	1.51994e-08	2.97872e-09	7.6603e-09	8.66872e-11	3.09125e-10	-1.1354e-11	2.85982e-12	8.18527e-12	1.60043e-11	1.05415e-12
1.50146e-16	0.269367	0.075059	0.00743212	-0.000489975	-0.000228254	6.95489e-05	-5.58832e-05	4.4239e-06	1.8647e-06	7.36733e-06	7.3201e-07	4.98688e-07	-2.06974e-08	2.2374e-08	1.89396e-09	5.49006e-09	-1.59647e-13	4.72395e-10	-2.93566e-11	2.21845e-10	5.53933e-12	8.75492e-12	-6.44586e-13
1.50146e-16	0.274528	0.0743687	0.00673217	-0.000251535	-0.000512711	3.65863e-06	-6.02442e-05	4.13671e-07	-6.93894e-06	1.64173e-06	3.12404e-07	3.80525e-07	6.24096e-09	6.56709e-08	1.47888e-10	9.03528e-09	1.33691e-10	3.8711e-10	-4.8077e-11	7.59402e-12	2.22357e-13	8.01259e-11	1.45241e-12
1.50146e-16	0.266392	0.0794592	0.00767842	-0.000185802	-0.00113796	-9.74479e-05	-0.000108948	-1.02188e-05	-5.34707e-06	3.20623e-06	-1.36106e-09	3.87734e-07	-1.3787e-07	-1.20413e-08	-3.5923e-08	-7.03972e-10	-3.85351e-09	9.51383e-10	-3.05878e-10	3.72495e-11	-9.81728e-11	1.37417e-11	-7.2118e-12
1.50146e-16	0.267422	0.0825708	0.00537873	0.000155143	-0.00109487	-0.000232534	-0.000145892	-1.09411e-05	-4.75906e-06	1.94982e-06	-1.76869e-07	5.37369e-07	2.9606e-08	4.64291e-08	-1.36875e-09	5.4781e-09	-1.63682e-09	2.36144e-10	-6.54466e-11	6.16538e-11	-3.19521e-11	1.54872e-13	2.61355e-13
1.50146e-16	0.270654	0.0846939	0.00716835	-0.000325373	-0.00120009	-0.000120824	-0.000150108	-3.00895e-06	-9.83238e-06	1.42429e-07	5.06776e-08	7.40911e-07	1.02789e-08	3.9652e-08	-1.30872e-08	1.61671e-09	-1.21245e-10	7.29732e-10	3.64117e-13	1.01876e-10	-1.96593e-12	1.31987e-11	-3.57781e-15
1.50146e-16	0.266073	0.086208	0.00592825	-0.00144795	-0.00120142	-0.000220786	-6.91249e-05	1.03254e-06	-6.0899e-06	1.43716e-06	-3.3877e-07	3.00991e-07	-3.58097e-08	1.00248e-08	-1.15253e-08	1.19162e-09	-4.42951e-10	2.36676e-10	-2.4931e-10	3.32483e-11	-1.59098e-12	4.50229e-11	-3.40314e-13
1.50146e-16	0.271985	0.084522	0.00654363	-0.00114161	-0.000437618	4.05163e-05	8.93563e-06	4.0189e-06	1.65696e-06	2.42677e-06	5.53538e-07	4.82478e-07	-2.00324e-09	2.41974e-08	-3.19022e-09	5.73435e-09	3.92057e-11	1.84963e-09	1.37848e-10	2.57886e-10	1.30626e-12	5.15123e-11	7.90502e-15
