# Supplementary material for: Research on the dynamic spillover of stock markets under COVID-19—Taking the stock markets of China, Japan, and South Korea as an example
Source: Front Public Health. 2022 Nov 11;10:1008348. doi: 10.3389/fpubh.2022.1008348 (PMC9691647; doi:10.3389/fpubh.2022.1008348)
Supplement: Supplementary file 3 [file Data_Sheet_1.ZIP › FEM_CHN_1 (1).xls]

## Sheet: Sheet6
0	0	0	0	0	0	0	0	0	0	0	0	0	0	0	0	0	0	0	0	0	0	0	0
0	0	0	0	0	0	0	0	0	0	0	0	0	0	0	0	0	0	0	0	0	0	0	0
-2.36735e-17	-0.0182637	-0.0318261	-0.033767	-0.0305366	-0.0285628	-0.0253431	-0.0232868	-0.0197522	-0.0161048	-0.0142247	-0.0112065	-0.00913022	-0.00754138	-0.0058295	-0.00423937	-0.00338438	-0.00298006	-0.00253784	-0.00229518	-0.00202995	-0.00166799	-0.00136354	-0.00115896
-2.36735e-17	-0.0176053	-0.0272149	-0.0280703	-0.0274161	-0.0250055	-0.0224177	-0.01874	-0.0170736	-0.0143245	-0.0117085	-0.00976828	-0.00867188	-0.00728812	-0.00581392	-0.00466497	-0.0042865	-0.00338591	-0.00277344	-0.00235908	-0.00193653	-0.00161956	-0.00138486	-0.00118417
-2.36735e-17	-0.0181064	-0.0245702	-0.0234195	-0.0244762	-0.0224287	-0.0200658	-0.0177585	-0.0156762	-0.0136515	-0.0116789	-0.0100625	-0.00876917	-0.00750487	-0.00684147	-0.00559374	-0.004493	-0.00360439	-0.00288491	-0.00246872	-0.00212071	-0.00175047	-0.00143387	-0.00119994
-2.36735e-17	-0.0201617	-0.0251013	-0.0287645	-0.0263718	-0.0263197	-0.0238098	-0.0211395	-0.0183899	-0.0167545	-0.0146458	-0.013183	-0.0120063	-0.0100608	-0.00930035	-0.00846236	-0.00737557	-0.00659449	-0.0057599	-0.00497531	-0.00428248	-0.00361739	-0.00310246	-0.00273892
-2.36735e-17	-0.0202011	-0.0277937	-0.0291368	-0.0288306	-0.0274718	-0.0249169	-0.0223151	-0.0189206	-0.0154195	-0.0133921	-0.0112347	-0.00980597	-0.00802542	-0.00699434	-0.00618907	-0.00553266	-0.0048751	-0.00416492	-0.00355244	-0.00312397	-0.00263363	-0.00217854	-0.00180387
-2.36735e-17	-0.0147968	-0.0239746	-0.0208709	-0.022774	-0.0205242	-0.0193588	-0.0166455	-0.0147924	-0.0122392	-0.0101711	-0.00829282	-0.00731912	-0.00565452	-0.00467635	-0.00373973	-0.00310446	-0.00277379	-0.00236955	-0.00203104	-0.00173641	-0.00144598	-0.00120065	-0.00100742
-2.36735e-17	-0.006375	-0.0180655	-0.0204954	-0.0210644	-0.0194808	-0.017136	-0.0155933	-0.0129222	-0.0111559	-0.00907828	-0.00775547	-0.00627812	-0.00521468	-0.00426408	-0.00348536	-0.00285437	-0.00235984	-0.00199038	-0.00168816	-0.00134245	-0.00118118	-0.00100213	-0.000823335
-2.36735e-17	-0.0128058	-0.0243906	-0.0276083	-0.0244833	-0.0215476	-0.018398	-0.0158292	-0.0136641	-0.0108887	-0.00913678	-0.00842237	-0.00740596	-0.00612448	-0.00500079	-0.00414754	-0.00344346	-0.00290731	-0.0023449	-0.00194146	-0.00165018	-0.00141771	-0.00124435	-0.0010895
-2.36735e-17	-0.011702	-0.019341	-0.0252632	-0.0209265	-0.0191731	-0.0175004	-0.015413	-0.0133262	-0.0106915	-0.00869913	-0.00712819	-0.0062461	-0.00516475	-0.00451171	-0.00364548	-0.00305984	-0.00254925	-0.00215817	-0.00174587	-0.00141398	-0.00114814	-0.000959104	-0.000801312
-2.36735e-17	-0.0116092	-0.0241331	-0.0233273	-0.0222605	-0.0196792	-0.0171412	-0.0154934	-0.0128974	-0.0113187	-0.00973795	-0.00832359	-0.00714751	-0.00575526	-0.00469792	-0.00404569	-0.00352188	-0.00286049	-0.00242432	-0.00205465	-0.00170903	-0.00132449	-0.00104569	-0.000859754
-2.36735e-17	-0.00865291	-0.0233117	-0.0217807	-0.0188924	-0.0168108	-0.0155303	-0.0141629	-0.0116881	-0.0101715	-0.00856843	-0.0069412	-0.00610988	-0.00490998	-0.0041246	-0.00346434	-0.00277077	-0.00232172	-0.002018	-0.00172751	-0.00145375	-0.00111572	-0.00091665	-0.00075583
-2.36735e-17	0.000531727	-0.0113063	-0.0146745	-0.0137696	-0.0148028	-0.013221	-0.0122128	-0.0100943	-0.00783947	-0.00648741	-0.00507744	-0.00450665	-0.0040871	-0.0035497	-0.00269662	-0.00204471	-0.00140566	-0.00115077	-0.000961599	-0.000798225	-0.000709132	-0.00058266	-0.000478402
-2.36735e-17	-0.00501423	-0.0146709	-0.0140905	-0.0129185	-0.0127389	-0.0114639	-0.00945202	-0.00862855	-0.0078132	-0.00694926	-0.00548881	-0.00410285	-0.0030466	-0.00247679	-0.002216	-0.00202251	-0.00180795	-0.00153788	-0.00129428	-0.00103777	-0.00081689	-0.000631876	-0.000507801
-2.36735e-17	-0.00386628	-0.0108237	-0.0140266	-0.0145148	-0.0142208	-0.0126538	-0.0108131	-0.00907802	-0.00850159	-0.00719935	-0.00585311	-0.00487763	-0.00409937	-0.00355993	-0.00292202	-0.00225634	-0.00181424	-0.00145375	-0.00116976	-0.00098984	-0.000845349	-0.000724185	-0.000626035
-2.36735e-17	-0.00956478	-0.012656	-0.0127192	-0.012499	-0.0129173	-0.0125202	-0.0109066	-0.00902485	-0.0075879	-0.00609809	-0.0050629	-0.00469886	-0.00436488	-0.0038873	-0.00349336	-0.00295275	-0.00240688	-0.00192959	-0.001547	-0.00133234	-0.00117164	-0.00094538	-0.000762905
-2.36735e-17	-0.00435815	-0.00910266	-0.00756906	-0.0107154	-0.00990658	-0.00983999	-0.00822074	-0.0069626	-0.00577205	-0.00494833	-0.0043913	-0.00376612	-0.00314691	-0.00254184	-0.00210365	-0.00172444	-0.00141992	-0.00121125	-0.00100898	-0.00081128	-0.000652716	-0.000525461	-0.000423273
-2.36735e-17	-0.00644462	-0.00842543	-0.00803828	-0.0094353	-0.00919705	-0.00858996	-0.00763801	-0.00656647	-0.00535915	-0.00466409	-0.00387698	-0.0032066	-0.00256537	-0.00208359	-0.00182262	-0.00151112	-0.00125309	-0.00103935	-0.000862627	-0.000716251	-0.00059506	-0.000481533	-0.000380095
-2.36735e-17	-0.00595784	-0.00497917	-0.00572411	-0.00955127	-0.00975465	-0.00877783	-0.00785231	-0.00643578	-0.00534655	-0.00465653	-0.00394853	-0.00321182	-0.002626	-0.00211296	-0.00162224	-0.00138478	-0.00116601	-0.000946647	-0.000809448	-0.000660069	-0.000518822	-0.00040802	-0.000321056
-2.36735e-17	0.00186566	-0.00302584	-0.00196357	-0.00270913	-0.00200999	-0.00228763	-0.00220531	-0.00214219	-0.0019898	-0.00183054	-0.00166587	-0.00130987	-0.00120493	-0.00108372	-0.000878249	-0.000704238	-0.000578564	-0.000495365	-0.000407055	-0.00030338	-0.0002333	-0.00018705	-0.000149973
-2.36735e-17	0.00826832	0.00455458	0.00144564	-0.000227231	-0.000149461	-0.000781759	-0.00106028	-0.00108043	-0.000954954	-0.000839957	-0.000732665	-0.00055867	-0.000313211	-0.000246098	-0.00019903	-0.00016118	-0.000130684	-0.000106084	-8.62236e-05	-6.7437e-05	-5.1253e-05	-3.91754e-05	-3.01356e-05
-2.36735e-17	0.00245438	-0.00286952	-0.00431113	-0.00487401	-0.00468132	-0.00417927	-0.00342513	-0.00296261	-0.00239735	-0.00174387	-0.00150903	-0.00135715	-0.00116864	-0.000999663	-0.000821002	-0.000663793	-0.000547484	-0.000466837	-0.000398241	-0.000340284	-0.000281886	-0.00023101	-0.000189296
-2.36735e-17	0.00460061	0.000224635	2.55854e-05	-0.00088208	-0.00136009	-0.00119417	-0.00155013	-0.00160104	-0.00147234	-0.00106834	-0.000754565	-0.000596286	-0.000472203	-0.000381452	-0.000336607	-0.00028603	-0.000247806	-0.000205124	-0.000152094	-0.000119961	-9.85752e-05	-8.11362e-05	-6.43879e-05
-2.36735e-17	0.00533769	-0.00290554	0.000900181	-0.00155369	-0.00307802	-0.0026279	-0.00221038	-0.0019313	-0.00142883	-0.00102639	-0.000847733	-0.000711966	-0.00058955	-0.000482417	-0.000392224	-0.00031851	-0.000261291	-0.00021434	-0.000175833	-0.000144261	-0.000118376	-9.18245e-05	-6.43995e-05
-2.36735e-17	6.59511e-05	-0.00682018	-0.00795818	-0.00973583	-0.00925983	-0.00851215	-0.00732504	-0.00615437	-0.00568548	-0.00516989	-0.00437034	-0.00368707	-0.00320376	-0.00261437	-0.00213247	-0.00181623	-0.00152803	-0.00128026	-0.00103763	-0.000838395	-0.00070889	-0.000591591	-0.000504891
-2.36735e-17	0.000113842	-0.000186518	-0.00350115	-0.00549485	-0.00469034	-0.00505361	-0.00383698	-0.00332866	-0.00253574	-0.0020228	-0.00173569	-0.00148968	-0.0012717	-0.00108931	-0.000899792	-0.000738404	-0.000612843	-0.000479801	-0.000383907	-0.000313792	-0.000257847	-0.000212002	-0.000174413
-2.36735e-17	-0.00672516	-0.00533207	-0.00494917	-0.00625478	-0.00803144	-0.00718418	-0.00587823	-0.00533349	-0.00479196	-0.00404912	-0.00341336	-0.00284101	-0.00238543	-0.00203787	-0.00189948	-0.00158309	-0.00129177	-0.0011313	-0.000982386	-0.000796418	-0.00064792	-0.000528949	-0.000433305
-2.36735e-17	-0.0086154	-0.0139229	-0.00961213	-0.00941531	-0.00989518	-0.0092111	-0.00790868	-0.0062536	-0.00555784	-0.00484733	-0.00429738	-0.00388077	-0.00345852	-0.00283446	-0.00243633	-0.00220565	-0.00199738	-0.00179083	-0.00156137	-0.00137157	-0.00124134	-0.0011237	-0.000982525
-2.36735e-17	-0.0165409	-0.0237353	-0.0197522	-0.0180591	-0.0159224	-0.0139578	-0.0116708	-0.0103669	-0.00926945	-0.00827989	-0.00715648	-0.00606631	-0.00514375	-0.00437183	-0.0036195	-0.00300522	-0.00249515	-0.00207168	-0.0017429	-0.00151225	-0.0013433	-0.00115879	-0.0009821
-2.36735e-17	-0.0188213	-0.020968	-0.0168155	-0.0154992	-0.0154126	-0.0134458	-0.0119164	-0.00998818	-0.00889295	-0.00756976	-0.00601578	-0.0050856	-0.00449432	-0.00361926	-0.00303413	-0.00249822	-0.00205242	-0.00170882	-0.00148448	-0.00129109	-0.00112422	-0.000889499	-0.000728701
-2.36735e-17	-0.0259918	-0.0274366	-0.0258704	-0.0243278	-0.0214415	-0.02011	-0.0168702	-0.0147252	-0.012953	-0.0116171	-0.00987325	-0.00819671	-0.00699994	-0.00576219	-0.00483546	-0.00401101	-0.00335933	-0.00287435	-0.00245432	-0.00209566	-0.00179048	-0.00150275	-0.00128751
-2.36735e-17	-0.0308	-0.029309	-0.0239117	-0.0224526	-0.0211678	-0.0188546	-0.0157301	-0.0139618	-0.0124952	-0.011064	-0.00991186	-0.00812311	-0.00682273	-0.00606678	-0.00523021	-0.0043877	-0.00352983	-0.0029049	-0.00237619	-0.00184903	-0.00158524	-0.00128845	-0.00106117
-2.36735e-17	-0.0310212	-0.0346009	-0.0313361	-0.0293202	-0.0273085	-0.0230822	-0.0196854	-0.0167269	-0.014274	-0.0122331	-0.0100646	-0.00816362	-0.00692419	-0.00601175	-0.00524049	-0.00456925	-0.00382486	-0.00309721	-0.00246356	-0.00197055	-0.00161425	-0.00138525	-0.00114987
-2.36735e-17	-0.0355705	-0.041044	-0.0374053	-0.034213	-0.0304917	-0.0259552	-0.0236002	-0.0196114	-0.0164027	-0.0142669	-0.0123741	-0.0111751	-0.00973325	-0.00855972	-0.00757702	-0.00667933	-0.00575051	-0.00514801	-0.00432962	-0.00364571	-0.00325686	-0.00292071	-0.00257358
-2.36735e-17	-0.0408944	-0.0435302	-0.0391186	-0.0364152	-0.0335855	-0.02909	-0.027159	-0.0235836	-0.0205037	-0.0173641	-0.0145604	-0.0128158	-0.0112774	-0.00946716	-0.00756185	-0.00663412	-0.00563907	-0.00502722	-0.00433356	-0.00374256	-0.00320987	-0.00270563	-0.00232476
-2.36735e-17	-0.040883	-0.0398881	-0.035693	-0.033987	-0.031762	-0.029351	-0.0255044	-0.0223452	-0.0189952	-0.0166654	-0.0141505	-0.0121469	-0.0105687	-0.00877442	-0.00798918	-0.00721463	-0.005988	-0.00521434	-0.004516	-0.00391193	-0.00338932	-0.00295594	-0.0026076
-2.36735e-17	-0.0362639	-0.0386091	-0.0351332	-0.0324481	-0.0273708	-0.023139	-0.0202043	-0.0163346	-0.0137366	-0.0121973	-0.0108247	-0.00953692	-0.0078115	-0.0064639	-0.00548931	-0.00496452	-0.0045083	-0.00379885	-0.00312313	-0.0025688	-0.00228855	-0.00196542	-0.00173522
-2.36735e-17	-0.0314102	-0.0388558	-0.0343284	-0.0326339	-0.0291239	-0.0258454	-0.0226022	-0.0195542	-0.0171378	-0.0147762	-0.0131807	-0.0114162	-0.00971841	-0.00845835	-0.00742146	-0.0064366	-0.00563619	-0.00494513	-0.00440321	-0.00377848	-0.00321668	-0.00290226	-0.00252276
-2.36735e-17	-0.0355795	-0.0384999	-0.0344471	-0.0320965	-0.0297018	-0.0274139	-0.0238468	-0.0217128	-0.0178464	-0.0149324	-0.0131126	-0.0115815	-0.0100271	-0.0088141	-0.00758686	-0.00650737	-0.00560708	-0.00466619	-0.00392458	-0.00328192	-0.00275357	-0.00229634	-0.00192483
-2.36735e-17	-0.0375574	-0.0359767	-0.0331109	-0.0311584	-0.0297681	-0.0283674	-0.0239298	-0.0200265	-0.0171075	-0.0148779	-0.0122226	-0.0102798	-0.00871605	-0.00742991	-0.00596002	-0.00478101	-0.00399928	-0.00352835	-0.00307116	-0.00267811	-0.00232674	-0.00194384	-0.00164999
-2.36735e-17	-0.0359376	-0.0352232	-0.0304418	-0.0275001	-0.025142	-0.0222405	-0.0198441	-0.0176032	-0.0150182	-0.0130327	-0.0115253	-0.0101367	-0.00899375	-0.00800077	-0.00716652	-0.00620383	-0.00541643	-0.00466447	-0.00401049	-0.00347664	-0.00305584	-0.00261568	-0.0022308
-2.36735e-17	-0.0424653	-0.0369805	-0.0336958	-0.0319448	-0.0283988	-0.0264613	-0.0221314	-0.019175	-0.0163523	-0.0143483	-0.0129111	-0.0105872	-0.00872641	-0.00726497	-0.00604787	-0.00521858	-0.00439898	-0.00382425	-0.00326768	-0.00278792	-0.00242792	-0.00216166	-0.00192492
-2.36735e-17	-0.0394167	-0.0360906	-0.0321546	-0.0298604	-0.0297002	-0.026015	-0.0227277	-0.0202826	-0.0182685	-0.015705	-0.013644	-0.012497	-0.0106611	-0.0089504	-0.00770609	-0.00675618	-0.0060187	-0.0052513	-0.00472201	-0.00418042	-0.00367661	-0.00323403	-0.00284492
-2.36735e-17	-0.0453542	-0.0492618	-0.0376433	-0.0325567	-0.031237	-0.0285452	-0.0257942	-0.0224569	-0.0200804	-0.0184495	-0.0170145	-0.0152345	-0.0145196	-0.013349	-0.0121644	-0.0105183	-0.00907218	-0.00778019	-0.00674417	-0.00569661	-0.00488476	-0.00426204	-0.00392998
-2.36735e-17	-0.0448446	-0.0448896	-0.0371015	-0.0379084	-0.0364941	-0.032153	-0.0287449	-0.0264336	-0.0245312	-0.0232698	-0.0222577	-0.0199743	-0.0180093	-0.0157935	-0.0140603	-0.0119375	-0.0102916	-0.00899572	-0.00774727	-0.00683124	-0.006005	-0.00526736	-0.00465402
-2.36735e-17	-0.048823	-0.0428158	-0.0401922	-0.0396992	-0.035633	-0.0317015	-0.0290175	-0.0263911	-0.0233974	-0.0214128	-0.0192982	-0.0170498	-0.0148449	-0.0133411	-0.0122685	-0.010961	-0.00966278	-0.00849367	-0.00746688	-0.00656515	-0.0059624	-0.00558799	-0.00502407
-2.36735e-17	-0.0445474	-0.0482547	-0.0455181	-0.0417391	-0.0394397	-0.0358343	-0.0336189	-0.0303263	-0.0269296	-0.0248291	-0.022365	-0.0202174	-0.0183947	-0.0160322	-0.0143976	-0.0124357	-0.0113634	-0.0103954	-0.00952049	-0.00843683	-0.00747778	-0.00677744	-0.00645438
-2.36735e-17	-0.0545467	-0.0542824	-0.0486185	-0.0432867	-0.0430642	-0.0388575	-0.0351707	-0.0304929	-0.0264477	-0.0229146	-0.0200991	-0.0180708	-0.0153008	-0.0135114	-0.0123064	-0.0113758	-0.0105992	-0.00967594	-0.00839997	-0.0075426	-0.00723304	-0.00662467	-0.00606038
-2.36735e-17	-0.0627341	-0.0584365	-0.0533333	-0.049547	-0.044846	-0.0415886	-0.0382211	-0.0353422	-0.0330085	-0.0296159	-0.0256363	-0.0230593	-0.0209988	-0.0192298	-0.0176759	-0.0161241	-0.0145736	-0.0130293	-0.0114391	-0.0104219	-0.009494	-0.0085418	-0.00768573
-2.36735e-17	-0.0628029	-0.0681043	-0.0556512	-0.0513569	-0.0476582	-0.0420039	-0.0365725	-0.0329499	-0.0303383	-0.0283587	-0.0262284	-0.0242775	-0.0234847	-0.0219512	-0.0217704	-0.0206291	-0.0193153	-0.0177721	-0.0163659	-0.0149425	-0.0133649	-0.0119509	-0.0108379
-2.36735e-17	-0.0661655	-0.065309	-0.0549431	-0.0533718	-0.0490221	-0.0478127	-0.0451478	-0.0402494	-0.0377803	-0.0376104	-0.0355871	-0.0329872	-0.0336175	-0.0318616	-0.0291602	-0.0260032	-0.0220669	-0.0195265	-0.0174433	-0.0161525	-0.0159377	-0.0157365	-0.0150174
-2.36735e-17	-0.0720549	-0.069428	-0.0631284	-0.0585105	-0.0556049	-0.0530814	-0.0502949	-0.0460143	-0.0451487	-0.0416767	-0.0392692	-0.0380804	-0.0348091	-0.0315244	-0.0288801	-0.0265106	-0.0246062	-0.0234136	-0.0219947	-0.0213398	-0.0207003	-0.0198041	-0.0191885
-2.36735e-17	-0.0689346	-0.0648646	-0.0601164	-0.0535052	-0.0510908	-0.0471589	-0.0459147	-0.0423392	-0.0417184	-0.0420678	-0.0400379	-0.038344	-0.03591	-0.0334524	-0.0311618	-0.0297236	-0.0297188	-0.0283426	-0.026636	-0.0258129	-0.0247165	-0.0224492	-0.0209447
-2.36735e-17	-0.0650155	-0.0669527	-0.0571379	-0.0549798	-0.0530636	-0.0499109	-0.0475888	-0.0448527	-0.0415283	-0.0403508	-0.0390497	-0.0360185	-0.0341207	-0.03156	-0.0300997	-0.0282043	-0.0264153	-0.0245879	-0.0239019	-0.0221978	-0.0204745	-0.0191611	-0.0178096
-2.36735e-17	-0.0599345	-0.0578842	-0.0546695	-0.0507869	-0.0497856	-0.0478492	-0.0455333	-0.0429788	-0.0389113	-0.0360316	-0.0332708	-0.0311374	-0.0292194	-0.0278452	-0.0257861	-0.0244793	-0.0245671	-0.0235135	-0.0223437	-0.0216756	-0.0207114	-0.0193843	-0.0183347
-2.36735e-17	-0.0634978	-0.0628449	-0.0583054	-0.0542364	-0.0505991	-0.0476844	-0.0436355	-0.0417357	-0.0381725	-0.0334852	-0.0301358	-0.0270061	-0.0258344	-0.0247367	-0.0227549	-0.0207343	-0.0189893	-0.0175841	-0.0163703	-0.0158658	-0.0145612	-0.0131732	-0.0119179
-2.36735e-17	-0.0636734	-0.0617573	-0.0572436	-0.0531271	-0.0492905	-0.0452482	-0.0410047	-0.0379504	-0.0335232	-0.0309148	-0.029633	-0.0275123	-0.0259933	-0.024541	-0.0233045	-0.0218655	-0.0200793	-0.0182793	-0.0167045	-0.0152783	-0.0140727	-0.0131096	-0.012066
-2.36735e-17	-0.0595237	-0.0595948	-0.0519325	-0.048647	-0.0464423	-0.041654	-0.0401716	-0.0362506	-0.0316985	-0.030714	-0.0297699	-0.0278958	-0.0257502	-0.0242036	-0.0234904	-0.0223066	-0.0205453	-0.0189854	-0.0180544	-0.016768	-0.0158894	-0.0151489	-0.0144433
-2.36735e-17	-0.0620135	-0.0649537	-0.0568891	-0.0521962	-0.0494667	-0.0436633	-0.0406157	-0.0377453	-0.0371826	-0.0361875	-0.0337188	-0.0312538	-0.0292845	-0.0274406	-0.0256893	-0.0242768	-0.0226323	-0.0214461	-0.0199672	-0.0190341	-0.0181181	-0.0170882	-0.0161169
-2.36735e-17	-0.0646612	-0.0667995	-0.0585189	-0.0543936	-0.0520234	-0.0497145	-0.0478163	-0.0459812	-0.0421969	-0.0386485	-0.0361795	-0.0341025	-0.032108	-0.0309417	-0.0298966	-0.0290711	-0.0273189	-0.0251853	-0.0238494	-0.0224695	-0.0211728	-0.0199543	-0.0188089
-2.36735e-17	-0.0672967	-0.0718097	-0.0623095	-0.0614128	-0.0580159	-0.0529597	-0.0478681	-0.0424422	-0.0398639	-0.0373772	-0.0357057	-0.0332351	-0.0319687	-0.0307498	-0.0288332	-0.0268701	-0.0255492	-0.0251309	-0.0251806	-0.0246552	-0.0231396	-0.0212257	-0.0199526
-2.36735e-17	-0.0659469	-0.064309	-0.059754	-0.0561675	-0.0522339	-0.0506528	-0.0493376	-0.0462544	-0.0436277	-0.041951	-0.0406883	-0.0392584	-0.0380267	-0.0355424	-0.0338227	-0.0313988	-0.0291545	-0.0298772	-0.0301321	-0.0291226	-0.0281267	-0.0271625	-0.0265185
-2.36735e-17	-0.0716142	-0.0683147	-0.0625006	-0.0574924	-0.0545329	-0.0523059	-0.0503713	-0.0482482	-0.0461664	-0.0448167	-0.0436131	-0.0411809	-0.0406093	-0.0394913	-0.0378442	-0.036735	-0.0346641	-0.0329757	-0.0319133	-0.0313552	-0.0308154	-0.0312167	-0.0316851
-2.36735e-17	-0.0749938	-0.0660109	-0.0613112	-0.0597044	-0.0612749	-0.059757	-0.058617	-0.0516868	-0.0492091	-0.0476139	-0.0460092	-0.0443077	-0.0431425	-0.0416731	-0.0403341	-0.0393097	-0.0383097	-0.0367046	-0.0348693	-0.0345932	-0.0344755	-0.0336773	-0.032886
-2.36735e-17	-0.0694501	-0.0697662	-0.0648854	-0.0611099	-0.059168	-0.0571619	-0.0568452	-0.0562377	-0.0534352	-0.0521871	-0.0507677	-0.048348	-0.0470954	-0.0441664	-0.0426218	-0.0391987	-0.0370082	-0.0356297	-0.034343	-0.0330783	-0.032636	-0.0322279	-0.031853
-2.36735e-17	-0.063093	-0.0695342	-0.0651387	-0.0649671	-0.0618639	-0.0627841	-0.0592526	-0.0564527	-0.0546564	-0.0537092	-0.050198	-0.0478168	-0.0447966	-0.0420497	-0.0407848	-0.0379319	-0.0372315	-0.036819	-0.0341033	-0.031616	-0.0304025	-0.0290211	-0.0273979
-2.36735e-17	-0.0590409	-0.0622228	-0.059654	-0.0564137	-0.0552692	-0.0548217	-0.0506579	-0.0467118	-0.0442423	-0.0413254	-0.0380239	-0.0366724	-0.033751	-0.0307009	-0.0270619	-0.0248418	-0.0236005	-0.0223131	-0.0217196	-0.0201371	-0.0186779	-0.0176003	-0.0164245
-2.36735e-17	-0.0483335	-0.050864	-0.044713	-0.0405482	-0.0382132	-0.037074	-0.0354942	-0.0352019	-0.0326598	-0.030191	-0.028332	-0.0262307	-0.024745	-0.0227943	-0.0213317	-0.0193315	-0.0172801	-0.0156788	-0.0140614	-0.0126112	-0.0113396	-0.0101712	-0.00907622
-2.36735e-17	-0.0373987	-0.0403973	-0.0365246	-0.0358744	-0.0342559	-0.0320193	-0.0287534	-0.02705	-0.0253096	-0.0229836	-0.0212606	-0.0191257	-0.0176164	-0.0159763	-0.0141444	-0.0128982	-0.0119369	-0.0108265	-0.00982743	-0.00892735	-0.00790105	-0.00708811	-0.00633365
-2.36735e-17	-0.0414994	-0.0416566	-0.0375916	-0.0352763	-0.0327019	-0.0296488	-0.0268697	-0.0248554	-0.0229265	-0.0213692	-0.0197426	-0.0178061	-0.0159719	-0.0139483	-0.0124897	-0.0111806	-0.00999477	-0.00901386	-0.00807594	-0.00717497	-0.00624958	-0.00551669	-0.00485716
-2.36735e-17	-0.0368424	-0.0368697	-0.0349353	-0.0336673	-0.0310506	-0.0287756	-0.0274281	-0.0260505	-0.0236569	-0.0212514	-0.0204375	-0.0196233	-0.017878	-0.0162377	-0.0155935	-0.0151003	-0.0137279	-0.0129235	-0.0114697	-0.0107216	-0.00996522	-0.00962769	-0.00914281
-2.36735e-17	-0.0366406	-0.041239	-0.0451072	-0.0416098	-0.0383644	-0.0354075	-0.0334807	-0.0312679	-0.0295998	-0.0273698	-0.0251223	-0.023124	-0.0210662	-0.0194448	-0.0171739	-0.0162643	-0.0154882	-0.0146763	-0.0134532	-0.0121893	-0.011179	-0.0102095	-0.00932432
-2.36735e-17	-0.039769	-0.0415595	-0.0388271	-0.0362401	-0.035094	-0.0326717	-0.0318229	-0.0295455	-0.0277991	-0.0270196	-0.0250414	-0.0224118	-0.0203646	-0.0191902	-0.0182357	-0.0170871	-0.0159955	-0.0152555	-0.0141221	-0.0128046	-0.0123256	-0.0117527	-0.0107749
-2.36735e-17	-0.0370434	-0.0409646	-0.039026	-0.0359485	-0.0338893	-0.0310723	-0.029829	-0.0269081	-0.0239781	-0.0217263	-0.0197679	-0.0183601	-0.0178466	-0.0161164	-0.0145023	-0.0133275	-0.012381	-0.011186	-0.0101254	-0.00948015	-0.00880965	-0.0079517	-0.00753423
-2.36735e-17	-0.0384678	-0.038798	-0.0328587	-0.0322295	-0.0305766	-0.0296392	-0.0276684	-0.0260721	-0.0237992	-0.0223396	-0.0213556	-0.0185588	-0.0165612	-0.0152071	-0.0143451	-0.0131478	-0.0120511	-0.0110465	-0.00987335	-0.00885143	-0.00859611	-0.00814183	-0.00730823
-2.36735e-17	-0.0303881	-0.0349919	-0.0320018	-0.0306115	-0.0306348	-0.0288822	-0.0262114	-0.0247418	-0.0229683	-0.0201993	-0.017826	-0.0163656	-0.0150824	-0.014054	-0.0124756	-0.0109289	-0.0102529	-0.00926618	-0.00855925	-0.00782268	-0.00714755	-0.00675935	-0.00600909
-2.36735e-17	-0.0274918	-0.0281424	-0.0236996	-0.0231765	-0.0221854	-0.0210214	-0.0198417	-0.0178549	-0.0158435	-0.0134133	-0.0117722	-0.0105953	-0.00928124	-0.00803124	-0.00690917	-0.00590878	-0.00536183	-0.00445541	-0.0038238	-0.00344572	-0.00303105	-0.00263503	-0.00228904
-2.36735e-17	-0.0183389	-0.0186288	-0.019061	-0.017376	-0.016882	-0.0153204	-0.0143797	-0.0132989	-0.0117953	-0.0100999	-0.00830619	-0.00699826	-0.00606176	-0.00534947	-0.00444383	-0.00372572	-0.0031577	-0.0026128	-0.00226314	-0.00196115	-0.00172821	-0.00157554	-0.00137506
-2.36735e-17	-0.00335549	0.000833092	-0.000521115	-0.00100438	-0.000842693	-0.00110862	-0.000867931	-0.000734965	-0.000638258	-0.000569949	-0.000515002	-0.000469733	-0.000430593	-0.000396217	-0.000365554	-0.000338021	-0.000313174	-0.000171979	-0.000167494	-0.000142491	-0.000122188	-0.000105684	-9.22463e-05
-2.36735e-17	-6.3105e-05	0.00243197	0.00283877	0.00174787	0.000991843	0.00078814	0.000489785	0.000121008	4.95784e-05	8.79688e-06	-2.60721e-07	-1.24145e-06	-5.15502e-05	-1.67278e-06	-1.65735e-06	-1.59169e-06	-1.49075e-06	-1.37502e-06	-1.25208e-06	-1.12888e-06	-1.00933e-06	-8.96183e-07	-7.91007e-07
-2.36735e-17	0.0107341	0.00333401	0.00214519	0.00247374	0.00291707	0.00274449	0.0023623	0.001965	0.0015559	0.00101499	0.000643006	0.000443641	0.000382695	0.00032924	0.000469854	0.000383938	0.000314402	0.000258041	0.000207699	0.00015741	0.000119431	9.0716e-05	6.89816e-05
-2.36735e-17	0.0136445	0.0168841	0.0139877	0.013665	0.0104745	0.0088406	0.00724229	0.00555931	0.00419424	0.00335407	0.00268001	0.00208812	0.00168365	0.00130951	0.00101848	0.000834718	0.000639789	0.000490618	0.00037641	0.000301679	0.000242961	0.000195814	0.00015793
-2.36735e-17	0.011293	0.0157141	0.0138353	0.0130092	0.0116532	0.00954115	0.00758602	0.0061908	0.00508843	0.00412358	0.00334835	0.00272407	0.00222001	0.0018046	0.00144067	0.00108476	0.000827918	0.000646498	0.000504862	0.00039428	0.000307938	0.000245383	0.000196373
-2.36735e-17	0.0158185	0.0220847	0.0165218	0.0136868	0.0118553	0.0100537	0.00811946	0.00627983	0.00539412	0.0042374	0.00331536	0.00253392	0.001951	0.00152143	0.00114839	0.000869885	0.000674221	0.000565895	0.000472464	0.000373218	0.000283659	0.000209163	0.000148463
-2.36735e-17	0.0236553	0.024253	0.0199044	0.016574	0.0133782	0.010745	0.00861842	0.00680709	0.00547429	0.00403793	0.00291706	0.00223822	0.00161922	0.00118303	0.000934681	0.000779818	0.000641475	0.000500416	0.00038686	0.000299266	0.000231658	0.000175864	0.000133638
-2.36735e-17	0.0203995	0.016719	0.015085	0.0128199	0.0114442	0.00955082	0.00832776	0.00653663	0.00459658	0.00324502	0.00247651	0.0018165	0.00141813	0.0011759	0.000975217	0.000840642	0.000740701	0.000584728	0.000439754	0.000331783	0.000248866	0.000186994	0.000140509
-2.36735e-17	0.015196	0.0112561	0.0110614	0.00707719	0.00539356	0.00416396	0.00327676	0.00274099	0.00215001	0.00170699	0.00129069	0.000976945	0.000698482	0.000518751	0.000399226	0.000307884	0.000239318	0.000193976	0.000152924	0.000117312	8.99244e-05	6.53828e-05	4.74693e-05
-2.36735e-17	0.00668284	0.00619041	0.00337729	0.000977955	0.000896346	0.000945589	0.00125431	0.00126657	0.000952814	0.000727102	0.000556776	0.000428961	0.000331285	0.000256607	0.000199079	0.00015471	0.000120372	9.37671e-05	7.31151e-05	5.65423e-05	4.21208e-05	3.13785e-05	2.33764e-05
-2.36735e-17	0.0115777	0.00707945	0.00581966	0.00328307	0.00228092	0.00165942	0.001306	0.0011649	0.00104244	0.000970101	0.000830869	0.000687591	0.000570917	0.000441986	0.000325086	0.000236928	0.000159591	0.000107096	7.15953e-05	4.76765e-05	3.16223e-05	2.08882e-05	1.37394e-05
-2.36735e-17	0.010513	0.0123054	0.0133068	0.0114138	0.00899842	0.00699073	0.00568781	0.0041692	0.00318304	0.00229529	0.00160628	0.00113382	0.000817452	0.000589425	0.000425016	0.00030648	0.000221007	0.000168945	0.000135957	0.000110196	8.92754e-05	7.23067e-05	5.85546e-05
-2.36735e-17	0.0196325	0.0227001	0.0175199	0.0124285	0.00958624	0.00701765	0.00504725	0.00345591	0.00237674	0.00175485	0.00145538	0.0011174	0.000854116	0.000655738	0.000505406	0.00038022	0.000299233	0.000233978	0.000173019	0.000127714	9.43006e-05	6.96495e-05	5.14565e-05
-2.36735e-17	0.0215567	0.0218685	0.0177083	0.0169615	0.0129455	0.0103481	0.00855451	0.0068862	0.00554389	0.00463091	0.0039444	0.00303745	0.00234719	0.00187633	0.00146507	0.0011334	0.000876733	0.000678173	0.000524609	0.000405864	0.000314052	0.000243064	0.000188173
-2.36735e-17	0.0222059	0.0261174	0.0239781	0.0197886	0.0129883	0.00962216	0.00757748	0.00553116	0.00421206	0.00339284	0.00277855	0.0022404	0.00176619	0.00137043	0.00104136	0.000799911	0.000636288	0.000487929	0.000368384	0.000284497	0.000220033	0.000173815	0.000137154
-2.36735e-17	0.0301101	0.029269	0.0260622	0.0207125	0.0166146	0.0128188	0.0103063	0.00830969	0.00644119	0.00502299	0.00364902	0.00271444	0.00197773	0.00142679	0.00103205	0.000761714	0.00055481	0.000409915	0.000317398	0.000258315	0.000207169	0.00015644	0.000118448
-2.36735e-17	0.0407623	0.0441202	0.0340852	0.0268507	0.0194977	0.0146894	0.010822	0.0079222	0.00556191	0.00385982	0.0028044	0.00187613	0.00130146	0.000940989	0.000651396	0.000467603	0.000336809	0.000242771	0.000175108	0.000129354	9.82659e-05	7.48573e-05	5.59054e-05
-2.36735e-17	0.0382301	0.0417213	0.0358869	0.0276502	0.0194326	0.0133653	0.0104353	0.00778702	0.00551222	0.00412605	0.0031828	0.00254134	0.00205789	0.00158126	0.00119514	0.000871881	0.000626272	0.000455507	0.000334055	0.000267579	0.000215017	0.000162193	0.000122144
-2.36735e-17	0.0378885	0.0354054	0.0365037	0.0300938	0.0209379	0.0155935	0.0116571	0.00836311	0.00667428	0.00514012	0.00368883	0.00271715	0.00205677	0.00155733	0.00117863	0.000880497	0.000648819	0.000478693	0.000368872	0.000292347	0.000221154	0.000164415	0.000120351
-2.36735e-17	0.0377742	0.0416258	0.0368104	0.0281554	0.0222332	0.0163585	0.0120221	0.0082853	0.00581035	0.00445063	0.00364829	0.00293472	0.00234293	0.00180902	0.00137633	0.00104511	0.000792782	0.000601204	0.00039904	0.000300942	0.000232819	0.000183642	0.000145226
-2.36735e-17	0.0334667	0.0308876	0.0311247	0.0250081	0.0197636	0.0156823	0.0125545	0.00957319	0.00679925	0.00506838	0.00383369	0.00289249	0.00220383	0.00155528	0.00113328	0.000854728	0.000643123	0.000466082	0.000337811	0.000239622	0.000178754	0.00013445	0.000100417
-2.36735e-17	0.0294664	0.0354531	0.0321259	0.0226469	0.0182373	0.0133014	0.0103988	0.00743178	0.00528969	0.00380967	0.00262484	0.00181984	0.00131629	0.000915975	0.000650494	0.000472071	0.000342799	0.000249078	0.000181088	0.000123436	8.48269e-05	5.08524e-05	3.26495e-05
-2.36735e-17	0.031389	0.0330598	0.0263269	0.0217907	0.0153463	0.0113697	0.00820739	0.00577123	0.00408827	0.00294419	0.00207821	0.00147452	0.00104824	0.000754246	0.000542533	0.000390145	0.000280501	0.000201637	0.000158021	0.000111415	7.04733e-05	4.22078e-05	2.97152e-05
-2.36735e-17	0.0288507	0.0294175	0.0279801	0.021468	0.0162746	0.0115105	0.00859747	0.00576013	0.00387949	0.00280875	0.0019428	0.00134243	0.000921879	0.000651455	0.000477461	0.000350872	0.000258828	0.000192084	0.000124831	7.33455e-05	5.11793e-05	3.57153e-05	2.65785e-05
-2.36735e-17	0.0225884	0.0258224	0.0210367	0.0150871	0.0122998	0.00935023	0.00672684	0.00504286	0.00340973	0.00234976	0.0015285	0.00104804	0.000817071	0.000587489	0.000420196	0.000336839	0.000235871	0.000174057	0.000125087	8.67645e-05	5.79593e-05	4.61197e-05	3.32617e-05
-2.36735e-17	0.029836	0.0286837	0.0250546	0.0180943	0.0123102	0.010848	0.00754901	0.00550588	0.00373336	0.00250845	0.00170084	0.00129794	0.00102319	0.000730612	0.000545014	0.000393339	0.000282182	0.000205641	0.000150288	0.000109861	8.05385e-05	6.24453e-05	4.7663e-05
-2.36735e-17	0.0232669	0.0261958	0.0226756	0.0176429	0.0127449	0.00876862	0.007023	0.00493973	0.00338104	0.00241535	0.00170067	0.00125757	0.000963791	0.000714614	0.000530294	0.000393835	0.000282484	0.000199555	0.00014104	9.97316e-05	7.05556e-05	4.99388e-05	3.53632e-05
-2.36735e-17	0.0309668	0.0307799	0.023345	0.0188028	0.0160308	0.010294	0.00731011	0.00478922	0.00329101	0.00253572	0.00171643	0.00118308	0.000808838	0.000575369	0.000411938	0.000276186	0.000204109	0.000136634	9.1174e-05	6.06524e-05	4.02288e-05	2.79973e-05	2.13506e-05
-2.36735e-17	0.0277306	0.0283372	0.0234998	0.0167879	0.0124765	0.00820223	0.00571045	0.00445279	0.00338669	0.00268603	0.00177682	0.00135948	0.000997955	0.000737022	0.000520605	0.000364415	0.000261974	0.000200869	0.000142169	9.65509e-05	6.75147e-05	4.49952e-05	2.52756e-05
-2.36735e-17	0.0309482	0.02564	0.0223181	0.0149946	0.0104904	0.00675828	0.00475156	0.00439931	0.00339104	0.00233916	0.00168669	0.00116156	0.00107274	0.000787877	0.000579355	0.000426268	0.000313892	0.000231275	0.000170509	0.000125773	9.25879e-05	5.96189e-05	3.82004e-05
-2.36735e-17	0.0283241	0.0280958	0.0226413	0.016206	0.0101393	0.00686778	0.0047343	0.00298122	0.00182236	0.00126287	0.000945879	0.000590354	0.000464252	0.000301518	0.000202901	0.000136494	9.17983e-05	6.17251e-05	4.14967e-05	2.78937e-05	1.87478e-05	1.25996e-05	8.46715e-06
