# Supplementary material for: Research on the dynamic spillover of stock markets under COVID-19—Taking the stock markets of China, Japan, and South Korea as an example
Source: Front Public Health. 2022 Nov 11;10:1008348. doi: 10.3389/fpubh.2022.1008348 (PMC9691647; doi:10.3389/fpubh.2022.1008348)
Supplement: Supplementary file 3 [file Data_Sheet_1.ZIP › FEM_HK_1 (1).xls]

## Sheet: Sheet2
0	0	0	0	0	0	0	0	0	0	0	0	0	0	0	0	0	0	0	0	0	0	0	0
0	0	0	0	0	0	0	0	0	0	0	0	0	0	0	0	0	0	0	0	0	0	0	0
1.81847e-16	-0.00117804	-0.00900536	-0.0170175	-0.0252127	-0.026343	-0.0286936	-0.0309841	-0.0353381	-0.03929	-0.0421028	-0.0440307	-0.0465833	-0.0496314	-0.0513169	-0.0492962	-0.0472816	-0.0454391	-0.0431996	-0.0410761	-0.0390685	-0.0371966	-0.0356958	-0.0342647
1.81847e-16	-0.00499056	-0.0155404	-0.0283312	-0.0348539	-0.0388884	-0.0432338	-0.0517785	-0.0538943	-0.0541011	-0.0506857	-0.046361	-0.0415609	-0.0368274	-0.0343862	-0.033402	-0.0332392	-0.0330436	-0.0328205	-0.032719	-0.0338034	-0.0421654	-0.0427879	-0.0433889
1.81847e-16	-0.0111163	-0.0325397	-0.0469291	-0.0598769	-0.072808	-0.0807209	-0.0838862	-0.085945	-0.0852975	-0.087639	-0.0909823	-0.0881104	-0.0861742	-0.0857504	-0.0895357	-0.0900217	-0.0876005	-0.0851004	-0.0825648	-0.0812623	-0.0826736	-0.0863954	-0.0852245
1.81847e-16	-0.00731521	-0.0219432	-0.0396351	-0.0553667	-0.066366	-0.0733651	-0.0802564	-0.0827135	-0.080681	-0.0808928	-0.0781914	-0.0719535	-0.0663325	-0.061316	-0.0568354	-0.0528056	-0.0502869	-0.04997	-0.0495772	-0.0491234	-0.0536669	-0.0515053	-0.0500914
1.81847e-16	-0.0116869	-0.0238806	-0.0385966	-0.0464008	-0.0548053	-0.0644357	-0.0717123	-0.0762821	-0.0793408	-0.0805879	-0.0831805	-0.0839129	-0.0848386	-0.0844537	-0.0824593	-0.0781714	-0.0739538	-0.0698425	-0.0667815	-0.0641753	-0.062794	-0.0608557	-0.0657588
1.81847e-16	-0.0123795	-0.0333164	-0.045697	-0.0600432	-0.0670097	-0.0729809	-0.0815573	-0.0884418	-0.0902143	-0.0868664	-0.0876885	-0.0873135	-0.0835387	-0.0802962	-0.0813587	-0.0817105	-0.0820549	-0.0824263	-0.0789025	-0.0741019	-0.0696723	-0.0700358	-0.0672829
1.81847e-16	-0.00410589	-0.0229277	-0.0271416	-0.0359577	-0.0355289	-0.0342119	-0.0335137	-0.0362837	-0.0392372	-0.0415597	-0.0401763	-0.0383541	-0.0363409	-0.0342561	-0.0321806	-0.0318403	-0.0308838	-0.031266	-0.0309277	-0.0305679	-0.030193	-0.0298079	-0.0294161
1.81847e-16	-0.00773426	-0.0259007	-0.038225	-0.0492955	-0.0584091	-0.0664594	-0.0732929	-0.0786601	-0.0816027	-0.0812059	-0.0806937	-0.0774842	-0.074577	-0.0755671	-0.0751696	-0.0751478	-0.0769314	-0.0760312	-0.0709595	-0.0662892	-0.0619703	-0.0579609	-0.0542269
1.81847e-16	-0.00127363	-0.00768952	-0.0111927	-0.0166794	-0.0180426	-0.0179182	-0.0204995	-0.023265	-0.0283899	-0.0354335	-0.0423834	-0.0456598	-0.047757	-0.0496466	-0.0509721	-0.0505065	-0.0517736	-0.0505899	-0.0492488	-0.0478808	-0.046502	-0.0451248	-0.0437591
1.81847e-16	0.00357316	-0.0134463	-0.0102902	-0.0102032	-0.0157102	-0.0202684	-0.0225255	-0.0244025	-0.0259527	-0.0274118	-0.0287932	-0.0301092	-0.0313699	-0.0319748	-0.0318856	-0.0317363	-0.0315422	-0.0307211	-0.0292257	-0.0320279	-0.0310884	-0.0286531	-0.0264121
1.81847e-16	0.00639372	-0.00282446	-0.00716584	-0.00743411	-0.0100055	-0.0126555	-0.0145132	-0.0156737	-0.016262	-0.0167626	-0.0175908	-0.0180768	-0.0183198	-0.0186219	-0.0170621	-0.0153033	-0.0140627	-0.0131554	-0.0180068	-0.0174438	-0.0169014	-0.0198893	-0.01878
1.81847e-16	0.00973875	-0.00294886	-0.00104454	-0.00324387	-0.00734494	-0.00913351	-0.00985494	-0.0104698	-0.0108669	-0.011252	-0.0115588	-0.011784	-0.0130958	-0.0145127	-0.0156817	-0.0163905	-0.0232906	-0.0226514	-0.0207269	-0.0189808	-0.0173936	-0.0159484	-0.0146309
1.81847e-16	0.00398545	-0.00247916	-0.00508276	-0.00658682	-0.00783711	-0.00879012	-0.0108686	-0.0123617	-0.0131754	-0.014059	-0.014908	-0.0157263	-0.0165159	-0.0172804	-0.0176104	-0.0174353	-0.0172011	-0.0169375	-0.017013	-0.0175294	-0.0176135	-0.01687	-0.0156185
1.81847e-16	0.00940238	0.00108955	0.00108521	0.0019467	0.00184998	-0.00184186	-0.00429728	-0.00586408	-0.00717214	-0.00824296	-0.00911381	-0.00981209	-0.0103613	-0.0107827	-0.0110943	-0.0113116	-0.0111211	-0.0107398	-0.0103397	-0.00992894	-0.0091053	-0.0131403	-0.0144825
1.81847e-16	0.00336784	-0.0145174	-0.0115409	-0.0170732	-0.0240416	-0.0277425	-0.0312124	-0.034532	-0.0377068	-0.040758	-0.0423649	-0.0423531	-0.0421209	-0.0418082	-0.0434211	-0.0442017	-0.0449104	-0.04556	-0.0461613	-0.0461615	-0.0461575	-0.0448369	-0.0422982
1.81847e-16	-0.00213696	-0.0214362	-0.0281933	-0.0358238	-0.0421415	-0.0469748	-0.0507119	-0.053639	-0.0558478	-0.0574574	-0.058566	-0.0592544	-0.0595921	-0.0566483	-0.053504	-0.0526168	-0.0541264	-0.0551093	-0.0545478	-0.0575832	-0.0593419	-0.0586965	-0.0579214
1.81847e-16	-0.00496872	-0.0180334	-0.0250602	-0.0362504	-0.045083	-0.0520062	-0.0574154	-0.0609869	-0.0617277	-0.061556	-0.0617572	-0.0625703	-0.0594157	-0.0581315	-0.0575463	-0.0567741	-0.0558541	-0.0543693	-0.0529448	-0.0514842	-0.0500047	-0.0485202	-0.0494499
1.81847e-16	-0.00353593	-0.0264014	-0.0295079	-0.0403286	-0.0470011	-0.0540486	-0.0619426	-0.0683595	-0.0711604	-0.07266	-0.0786906	-0.0828945	-0.0835884	-0.0836769	-0.0834289	-0.0850402	-0.0862685	-0.0833326	-0.0803795	-0.07881	-0.077449	-0.0759996	-0.0744796
1.81847e-16	-0.00208285	-0.0231968	-0.0281414	-0.0345295	-0.0472461	-0.0559979	-0.062971	-0.0682676	-0.0723185	-0.0786569	-0.0850059	-0.088546	-0.0915293	-0.0938457	-0.0946911	-0.0952986	-0.0957075	-0.0956142	-0.0921823	-0.0887875	-0.0854554	-0.0822034	-0.0790431
1.81847e-16	-0.00724989	-0.0304599	-0.034896	-0.0439581	-0.0531098	-0.0617137	-0.0695919	-0.0769413	-0.0838257	-0.0864132	-0.0863627	-0.0858603	-0.0886732	-0.0913873	-0.0937683	-0.0958498	-0.0972431	-0.0983084	-0.0997126	-0.0999352	-0.100529	-0.10079	-0.0989056
1.81847e-16	-0.00579164	-0.0269474	-0.0320696	-0.0436945	-0.0558449	-0.0674261	-0.0745002	-0.0789675	-0.0822683	-0.0842723	-0.0854054	-0.0853179	-0.0847414	-0.0843533	-0.081615	-0.0788492	-0.0761068	-0.0746754	-0.0757619	-0.0749291	-0.0720784	-0.0693056	-0.0666197
1.81847e-16	-0.00506217	-0.0267297	-0.0388114	-0.0540166	-0.0647918	-0.0677142	-0.0689347	-0.0689134	-0.0717921	-0.0742278	-0.0766369	-0.0787981	-0.0788659	-0.0768037	-0.0725357	-0.0683872	-0.0674141	-0.067396	-0.0673294	-0.067112	-0.0655649	-0.0639822	-0.0624077
1.81847e-16	-0.00177804	-0.0147945	-0.027594	-0.0381077	-0.0469202	-0.0510082	-0.0528158	-0.0539334	-0.0551953	-0.0560052	-0.0546265	-0.0530274	-0.0516466	-0.0495153	-0.0477397	-0.0468142	-0.0458258	-0.0443979	-0.0421338	-0.0399886	-0.0379586	-0.0360392	-0.0342246
1.81847e-16	0.00511356	-0.00153458	-0.000305049	-0.00651656	-0.0126962	-0.0158297	-0.0190222	-0.022211	-0.0252332	-0.0278341	-0.0300589	-0.0319757	-0.0336412	-0.0339276	-0.0337992	-0.0330884	-0.0311623	-0.029288	-0.0281786	-0.027565	-0.0269694	-0.0263942	-0.0253281
1.81847e-16	0.00361637	-0.00889952	-0.00995094	-0.0133804	-0.0194592	-0.0253404	-0.028975	-0.0357693	-0.0405085	-0.0438537	-0.0437293	-0.0431989	-0.0424107	-0.0414583	-0.040413	-0.0393266	-0.0382331	-0.0371555	-0.0351692	-0.029352	-0.0289127	-0.0313342	-0.0303051
1.81847e-16	7.21246e-05	-0.00626401	-0.0136667	-0.0255952	-0.0346697	-0.0419255	-0.0481347	-0.0516302	-0.0524807	-0.0527712	-0.052709	-0.0523406	-0.0517785	-0.0510964	-0.0492144	-0.046786	-0.049897	-0.0536277	-0.0523088	-0.0497912	-0.0444516	-0.0397197	-0.035552
1.81847e-16	0.00746483	0.00491264	0.00359797	0.00115008	0.00255222	4.09194e-05	-0.00515965	-0.0067285	-0.00801852	-0.00915148	-0.0101664	-0.0111046	-0.0114744	-0.0176977	-0.0188957	-0.0200843	-0.0202542	-0.019675	-0.019089	-0.0185034	-0.017228	-0.0141789	-0.011635
1.81847e-16	0.00696263	0.0064325	0.0131208	0.0106302	0.0132043	0.0171995	0.0180916	0.0196025	0.0210604	0.0229699	0.0248504	0.026547	0.0280721	0.0284258	0.0232223	0.0170619	0.0151925	0.0147683	0.00992571	0.00864453	0.00770869	0.00702781	0.00652919
1.81847e-16	0.0105482	0.0126761	0.0156041	0.0164628	0.0165732	0.0166755	0.0169009	0.0171202	0.0173732	0.0164748	0.0153194	0.0142463	0.0132564	0.0123479	0.011517	0.00988979	0.00895014	0.00623217	0.000592116	-6.684e-05	-0.00120623	-0.00303872	-0.00436914
1.81847e-16	0.00648274	0.00318144	0.00498146	0.00677401	0.00789772	0.00966681	0.0103973	0.010839	0.0100708	0.00938156	0.00876268	0.0082031	0.00741171	0.00553899	0.00410857	0.00332233	0.000930777	0.000492167	0.000213275	4.92833e-05	0.000758567	-0.000636	-0.00156892
1.81847e-16	0.00284374	-0.00480048	0.00107544	-0.00524782	-0.00873218	-0.0116959	-0.0156353	-0.0199123	-0.0233146	-0.0259362	-0.0278426	-0.0291274	-0.029916	-0.0296073	-0.0283432	-0.0268637	-0.0252913	-0.0236881	-0.0221015	-0.0196018	-0.0172064	-0.0154074	-0.0147744
1.81847e-16	-0.00127805	-0.0107422	-0.0164876	-0.0229007	-0.0303104	-0.0362146	-0.0412076	-0.0454694	-0.0490083	-0.0492836	-0.0491049	-0.0486263	-0.0484676	-0.0475025	-0.0437568	-0.0409934	-0.0385588	-0.0362206	-0.0339894	-0.0318708	-0.0298662	-0.0279747	-0.0279721
1.81847e-16	-0.0071393	-0.0288526	-0.0380797	-0.04898	-0.0563719	-0.0606397	-0.0633361	-0.0646812	-0.0673625	-0.0702195	-0.0699821	-0.0730738	-0.0739721	-0.0754382	-0.0763436	-0.0777031	-0.076799	-0.0741622	-0.0715134	-0.068876	-0.0667445	-0.0669348	-0.0668166
1.81847e-16	-0.00801911	-0.0292506	-0.0354647	-0.0449991	-0.0508191	-0.0554864	-0.059349	-0.059256	-0.0581971	-0.0582632	-0.057885	-0.0571625	-0.0561769	-0.0549932	-0.0549961	-0.0567222	-0.0584386	-0.0601619	-0.0615017	-0.0648763	-0.0698475	-0.0796272	-0.0832098
1.81847e-16	-0.00683463	-0.0231731	-0.0294831	-0.0396692	-0.0442987	-0.0436906	-0.0456174	-0.0469865	-0.0479394	-0.048581	-0.0489908	-0.0492291	-0.049342	-0.0493649	-0.0493248	-0.0645539	-0.0672424	-0.066455	-0.0715994	-0.069688	-0.075949	-0.0753238	-0.0815197
1.81847e-16	-0.0117714	-0.0364888	-0.0466796	-0.0597448	-0.0702147	-0.079073	-0.0835652	-0.085204	-0.0859507	-0.0859928	-0.0854797	-0.0845287	-0.0832371	-0.0825907	-0.0827385	-0.0843388	-0.0919194	-0.0908344	-0.0898001	-0.0922138	-0.0963037	-0.0956956	-0.0916591
1.81847e-16	-0.0115083	-0.0325444	-0.0451517	-0.0560688	-0.0614558	-0.0702779	-0.0754238	-0.0802745	-0.0845038	-0.0876688	-0.0904637	-0.0922545	-0.0955346	-0.0987951	-0.102116	-0.102707	-0.101751	-0.098673	-0.096921	-0.0922334	-0.0868116	-0.0824018	-0.0794984
1.81847e-16	-0.0165324	-0.0325623	-0.0472715	-0.0629272	-0.0694485	-0.0736455	-0.0771524	-0.0822805	-0.0877899	-0.0882818	-0.0887712	-0.0884287	-0.0858564	-0.0831107	-0.0840817	-0.0855108	-0.0802093	-0.0757436	-0.074785	-0.0739558	-0.0736892	-0.0725139	-0.0709222
1.81847e-16	-0.0209699	-0.0466154	-0.0731861	-0.0954368	-0.114166	-0.123858	-0.123636	-0.121306	-0.124452	-0.124158	-0.122227	-0.126146	-0.126503	-0.125625	-0.129647	-0.12848	-0.125982	-0.121251	-0.11799	-0.114182	-0.111005	-0.105422	-0.100072
1.81847e-16	-0.0234508	-0.0460641	-0.0696282	-0.0910861	-0.107911	-0.118371	-0.125236	-0.133025	-0.135486	-0.136908	-0.137089	-0.132016	-0.127426	-0.127283	-0.125052	-0.12497	-0.125265	-0.123073	-0.120046	-0.116944	-0.113799	-0.110634	-0.107471
1.81847e-16	-0.0237409	-0.0459595	-0.0645021	-0.0776224	-0.0875776	-0.0928595	-0.0959948	-0.102307	-0.111347	-0.118026	-0.118343	-0.117557	-0.113551	-0.105473	-0.099202	-0.096173	-0.0933239	-0.0892535	-0.0844784	-0.0799477	-0.0756563	-0.0709503	-0.0661156
1.81847e-16	-0.0210267	-0.0465949	-0.0658727	-0.0814796	-0.0932127	-0.102361	-0.10923	-0.114779	-0.121347	-0.119262	-0.113453	-0.109567	-0.10999	-0.106802	-0.102549	-0.098378	-0.0948651	-0.093512	-0.0922153	-0.0908259	-0.0888051	-0.0854679	-0.0822253
1.81847e-16	-0.020872	-0.0423162	-0.0633736	-0.0729378	-0.0790556	-0.0831367	-0.0870651	-0.0946744	-0.102199	-0.100342	-0.0974615	-0.0967786	-0.0955325	-0.095609	-0.0969255	-0.100651	-0.100772	-0.104718	-0.108638	-0.112544	-0.115508	-0.116997	-0.118021
1.81847e-16	-0.019968	-0.0427265	-0.0622355	-0.0775818	-0.0878784	-0.0983046	-0.103468	-0.107543	-0.108156	-0.107689	-0.106418	-0.106142	-0.105485	-0.104554	-0.103467	-0.102244	-0.0998761	-0.097823	-0.0974587	-0.0993376	-0.101028	-0.101219	-0.100657
1.81847e-16	-0.021883	-0.0503144	-0.0637446	-0.0826629	-0.0987445	-0.112221	-0.120903	-0.134158	-0.145807	-0.151708	-0.158787	-0.159677	-0.157795	-0.158122	-0.157141	-0.155885	-0.154236	-0.152268	-0.150041	-0.147606	-0.152482	-0.151699	-0.147635
1.81847e-16	-0.0290089	-0.0556325	-0.0817202	-0.0971649	-0.107352	-0.115386	-0.125108	-0.126641	-0.125301	-0.133569	-0.134834	-0.135458	-0.137347	-0.135027	-0.133779	-0.133498	-0.131777	-0.129739	-0.127624	-0.125461	-0.123274	-0.121081	-0.118894
1.81847e-16	-0.0248968	-0.0576476	-0.0809449	-0.0993968	-0.111387	-0.120123	-0.135351	-0.142549	-0.135082	-0.138051	-0.135124	-0.13409	-0.138644	-0.138302	-0.133621	-0.129175	-0.124433	-0.119969	-0.115819	-0.11168	-0.107587	-0.103562	-0.0996259
1.81847e-16	-0.0214993	-0.0548892	-0.079582	-0.096741	-0.113357	-0.127548	-0.139911	-0.14522	-0.143586	-0.145629	-0.141605	-0.135054	-0.130702	-0.129803	-0.12832	-0.121169	-0.119319	-0.117351	-0.11559	-0.112342	-0.109518	-0.108782	-0.107849
1.81847e-16	-0.0238894	-0.0517857	-0.0845826	-0.108031	-0.124482	-0.130552	-0.14015	-0.146741	-0.146324	-0.15442	-0.154582	-0.151809	-0.143695	-0.140205	-0.134423	-0.131336	-0.128391	-0.123974	-0.118026	-0.112335	-0.1069	-0.101719	-0.0980604
1.81847e-16	-0.0261805	-0.0547101	-0.0812851	-0.101591	-0.118099	-0.130516	-0.139295	-0.14244	-0.142226	-0.143496	-0.142892	-0.141116	-0.136343	-0.129272	-0.122225	-0.115295	-0.108563	-0.102073	-0.0958591	-0.0898953	-0.0852849	-0.0816921	-0.0784496
1.81847e-16	-0.0245786	-0.0566014	-0.0836655	-0.103935	-0.114724	-0.123526	-0.129209	-0.133196	-0.133916	-0.128946	-0.127493	-0.127519	-0.123817	-0.11837	-0.116012	-0.110769	-0.105603	-0.100565	-0.0963622	-0.0936471	-0.0909055	-0.0876617	-0.0833716
1.81847e-16	-0.0166197	-0.0373057	-0.0553962	-0.0718476	-0.0863928	-0.0974782	-0.106083	-0.108328	-0.110088	-0.106174	-0.0984974	-0.0897194	-0.0858249	-0.0819017	-0.0815742	-0.0805941	-0.0752094	-0.0704085	-0.0673239	-0.0649881	-0.0645445	-0.0603479	-0.0563952
1.81847e-16	-0.00971589	-0.0222453	-0.0340423	-0.0387835	-0.0478837	-0.0516242	-0.0551425	-0.0585497	-0.0572777	-0.0560741	-0.055026	-0.0517514	-0.0493128	-0.0459088	-0.0420427	-0.0392559	-0.0380449	-0.0366638	-0.0351724	-0.0336142	-0.0320262	-0.0304353	-0.028863
1.81847e-16	-0.00787959	-0.0227295	-0.0364644	-0.0435396	-0.0460173	-0.0488231	-0.0500549	-0.0489932	-0.0505039	-0.0513084	-0.0517371	-0.0512606	-0.048897	-0.0450803	-0.0400742	-0.0364417	-0.033794	-0.0314225	-0.0293035	-0.0266858	-0.0233986	-0.0205183	-0.0179944
1.81847e-16	-0.0108168	-0.0291945	-0.0468036	-0.0512708	-0.0584829	-0.0643796	-0.0665568	-0.0649089	-0.0626242	-0.0599706	-0.0570998	-0.0541552	-0.0520431	-0.0498793	-0.047222	-0.0433416	-0.039832	-0.0365607	-0.0335251	-0.030718	-0.0283659	-0.0274198	-0.0255964
1.81847e-16	-0.00926174	-0.0223243	-0.0323152	-0.0373264	-0.0446408	-0.0472512	-0.0514686	-0.0505628	-0.0480943	-0.0453241	-0.0423976	-0.0394562	-0.0374537	-0.0354728	-0.0334298	-0.0299309	-0.0267594	-0.0238962	-0.0213156	-0.0192592	-0.0171605	-0.0152251	-0.0134356
1.81847e-16	-0.00622201	-0.0222692	-0.0338523	-0.0482497	-0.0496604	-0.0511206	-0.0507418	-0.0520415	-0.053053	-0.0511816	-0.0476108	-0.0439699	-0.0408453	-0.0361047	-0.0325671	-0.0292922	-0.0262945	-0.0235716	-0.0225045	-0.0216517	-0.0209027	-0.0202499	-0.0188823
1.81847e-16	-0.00793179	-0.0276361	-0.0371049	-0.0411352	-0.0466788	-0.0491495	-0.0537011	-0.0540021	-0.0516304	-0.0471112	-0.0425796	-0.0382015	-0.0340773	-0.030262	-0.0267793	-0.0238427	-0.0214776	-0.0193129	-0.0169358	-0.0147424	-0.012824	-0.0117918	-0.0107048
1.81847e-16	-0.0145437	-0.0327696	-0.0438084	-0.0493602	-0.0576758	-0.0621	-0.0689168	-0.0706921	-0.067611	-0.0665569	-0.0596102	-0.0552209	-0.0503262	-0.0450681	-0.0391937	-0.0344265	-0.03017	-0.0263916	-0.0230527	-0.0201129	-0.0175316	-0.0152704	-0.0133267
1.81847e-16	-0.0196206	-0.0378292	-0.0470119	-0.0592756	-0.0652357	-0.0632474	-0.0616474	-0.0581453	-0.0559052	-0.0528292	-0.0463131	-0.0458065	-0.0461314	-0.0462835	-0.0435443	-0.0397126	-0.0362533	-0.0318804	-0.0287695	-0.0259456	-0.022874	-0.0200299	-0.0174835
1.81847e-16	-0.0257507	-0.0493276	-0.0633973	-0.0724916	-0.0792094	-0.0791344	-0.0782962	-0.074316	-0.0724171	-0.0675601	-0.0601662	-0.0582908	-0.0521928	-0.049774	-0.0471201	-0.0412172	-0.0386845	-0.0347861	-0.032176	-0.0289333	-0.026144	-0.023655	-0.0213895
1.81847e-16	-0.0191352	-0.0475057	-0.0656313	-0.0768953	-0.0804368	-0.0854766	-0.0813755	-0.0748409	-0.0728179	-0.0712181	-0.0683929	-0.06412	-0.058801	-0.0510984	-0.0453882	-0.0417912	-0.0361341	-0.0304434	-0.0275963	-0.0252246	-0.0228304	-0.0198682	-0.017287
1.81847e-16	-0.0248347	-0.042746	-0.0581479	-0.0649659	-0.0759787	-0.0736805	-0.06818	-0.0625651	-0.0606227	-0.0608025	-0.0605065	-0.0556853	-0.0492566	-0.0420878	-0.0372997	-0.0335924	-0.030313	-0.0283906	-0.0258514	-0.0234102	-0.0210951	-0.0188962	-0.0164611
1.81847e-16	-0.0225266	-0.0523045	-0.0679258	-0.0809784	-0.0886186	-0.0864269	-0.0819961	-0.0845987	-0.0830975	-0.0735272	-0.0643753	-0.0558759	-0.0461693	-0.0423284	-0.0385749	-0.0341719	-0.0301379	-0.0269911	-0.022868	-0.019464	-0.0166536	-0.0142414	-0.0122265
1.81847e-16	-0.0288376	-0.0563302	-0.0776473	-0.0850294	-0.0889862	-0.0899076	-0.0892982	-0.0870107	-0.0756788	-0.0685503	-0.0596072	-0.057801	-0.0533752	-0.0464187	-0.0402809	-0.0349596	-0.0310306	-0.0275129	-0.0244315	-0.0212637	-0.0185223	-0.016095	-0.0145856
1.81847e-16	-0.0324797	-0.0642806	-0.0799526	-0.0844018	-0.0901864	-0.0864835	-0.088961	-0.0902325	-0.0839199	-0.0785074	-0.0700468	-0.0597738	-0.0518091	-0.0448545	-0.0390674	-0.0348419	-0.0310545	-0.0276642	-0.0246362	-0.0214999	-0.0186681	-0.0161883	-0.0139351
1.81847e-16	-0.0241084	-0.0433128	-0.0538464	-0.0626654	-0.070644	-0.0780558	-0.0826455	-0.0804151	-0.0764787	-0.0722194	-0.0674153	-0.061978	-0.056899	-0.0497889	-0.0424226	-0.0376595	-0.033483	-0.0283535	-0.0237393	-0.0189571	-0.0158398	-0.0134302	-0.0117556
1.81847e-16	-0.0303415	-0.0602033	-0.0764798	-0.0879789	-0.0921411	-0.09447	-0.0875999	-0.0832023	-0.0844355	-0.0821139	-0.0737186	-0.0657522	-0.0558672	-0.0473296	-0.0396983	-0.0348691	-0.0308129	-0.027074	-0.0250071	-0.0216643	-0.0185785	-0.0160093	-0.0138939
1.81847e-16	-0.0304458	-0.0576479	-0.0668247	-0.070683	-0.0805196	-0.0886007	-0.0832031	-0.0766582	-0.0706277	-0.0624787	-0.0531017	-0.0465096	-0.040094	-0.0345125	-0.0304518	-0.0268269	-0.0234057	-0.0204072	-0.0180564	-0.015757	-0.0142532	-0.0117359	-0.00990361
1.81847e-16	-0.0385165	-0.0588269	-0.0841981	-0.0909706	-0.0943953	-0.0895744	-0.0856503	-0.0749783	-0.0735164	-0.0727932	-0.0647442	-0.0578639	-0.0472893	-0.043054	-0.0376017	-0.0320722	-0.0298467	-0.0254879	-0.0215973	-0.0181379	-0.0150126	-0.0128835	-0.0108883
1.81847e-16	-0.030863	-0.0548514	-0.0702219	-0.0809022	-0.0873198	-0.0883286	-0.084983	-0.0796515	-0.0735394	-0.0628373	-0.0538532	-0.045224	-0.0401741	-0.0366109	-0.034917	-0.0297977	-0.0253542	-0.0214005	-0.0179909	-0.0156783	-0.0131413	-0.010934	-0.0089812
1.81847e-16	-0.0298467	-0.0566009	-0.0738926	-0.0886354	-0.0865413	-0.0839313	-0.0825562	-0.0786062	-0.0690017	-0.0626476	-0.0608378	-0.0523867	-0.0426527	-0.0387584	-0.0349054	-0.0280828	-0.0213069	-0.0156318	-0.0128721	-0.0111777	-0.00734261	-0.00590653	-0.00474884
1.81847e-16	-0.0290603	-0.0574889	-0.0736206	-0.0864912	-0.0834616	-0.0776814	-0.0820201	-0.0800662	-0.0687185	-0.0513801	-0.0459024	-0.0379705	-0.0400274	-0.0369232	-0.0315387	-0.0229745	-0.0186783	-0.0164083	-0.0152857	-0.0132469	-0.0100382	-0.00806522	-0.0064759
1.81847e-16	-0.0304341	-0.0573621	-0.0735729	-0.0793748	-0.0844117	-0.0805973	-0.0816044	-0.0826588	-0.0748593	-0.0634381	-0.0599006	-0.050448	-0.0453035	-0.0408872	-0.0367503	-0.0329179	-0.0299824	-0.0263365	-0.0224562	-0.0192488	-0.0170277	-0.0154852	-0.0136089
1.81847e-16	-0.0277525	-0.0589997	-0.0768749	-0.0880192	-0.0876248	-0.083695	-0.0883401	-0.0747106	-0.0639257	-0.0581986	-0.0519401	-0.044927	-0.0404161	-0.0351825	-0.0302979	-0.0255015	-0.0201176	-0.0162688	-0.0142264	-0.0118661	-0.00984824	-0.00815236	-0.0068424
1.81847e-16	-0.038472	-0.0697512	-0.0953677	-0.105665	-0.106762	-0.112182	-0.103169	-0.101742	-0.0992667	-0.0942324	-0.0859077	-0.0752943	-0.0630008	-0.0490926	-0.0415709	-0.0356176	-0.0293861	-0.0238912	-0.019619	-0.0177338	-0.0160938	-0.0170432	-0.0152709
1.81847e-16	-0.031087	-0.0665505	-0.0848779	-0.1076	-0.109017	-0.117825	-0.112533	-0.0979145	-0.0917559	-0.0827634	-0.0730514	-0.0674907	-0.0569933	-0.0497876	-0.0430699	-0.035214	-0.0324529	-0.0304669	-0.0267792	-0.0216531	-0.0188582	-0.0161822	-0.0135528
1.81847e-16	-0.0279193	-0.0593572	-0.0861659	-0.0942704	-0.102373	-0.103991	-0.0967252	-0.0908242	-0.0780475	-0.0724866	-0.0623281	-0.057739	-0.050138	-0.0439439	-0.0363017	-0.0292651	-0.0244509	-0.0241176	-0.0237741	-0.0217366	-0.0140048	-0.0118043	-0.0099549
1.81847e-16	-0.0325385	-0.0595565	-0.0845632	-0.089508	-0.0901475	-0.0895987	-0.0851643	-0.0765428	-0.072882	-0.0677969	-0.063872	-0.058801	-0.0544984	-0.0476122	-0.0408229	-0.0340183	-0.0280679	-0.0233911	-0.0186325	-0.0164847	-0.0136164	-0.0109229	-0.00873178
1.81847e-16	-0.0378724	-0.0668318	-0.076617	-0.0905151	-0.0965943	-0.0980705	-0.0842595	-0.0850937	-0.0788514	-0.0742343	-0.0700569	-0.0676762	-0.0558716	-0.0505507	-0.0484956	-0.0414372	-0.0357424	-0.0287843	-0.0250175	-0.0219821	-0.0177336	-0.0142983	-0.0115248
1.81847e-16	-0.0346442	-0.0754674	-0.0871409	-0.0960221	-0.102349	-0.104803	-0.0984416	-0.104155	-0.0991007	-0.0953968	-0.0809098	-0.0716281	-0.0647565	-0.0593267	-0.0521129	-0.0456228	-0.0394704	-0.0369099	-0.0345431	-0.0320114	-0.0255325	-0.02047	-0.0161054
1.81847e-16	-0.0318712	-0.0654422	-0.0811673	-0.0993306	-0.0975734	-0.0980002	-0.0925066	-0.0882018	-0.0778682	-0.0678441	-0.0585848	-0.0514763	-0.0473225	-0.0394647	-0.0366052	-0.031169	-0.0273921	-0.0234296	-0.0211289	-0.0181673	-0.0140924	-0.0121606	-0.0109576
1.81847e-16	-0.0299892	-0.0650087	-0.0775312	-0.0908578	-0.0992078	-0.0980902	-0.0956471	-0.0987567	-0.0884168	-0.0710393	-0.0610962	-0.0517239	-0.0457603	-0.043745	-0.0391412	-0.0371036	-0.0346509	-0.0307355	-0.0257775	-0.0223763	-0.0183816	-0.0150818	-0.01242
1.81847e-16	-0.0385981	-0.0716189	-0.105716	-0.112592	-0.11597	-0.117921	-0.111043	-0.103377	-0.0959568	-0.0824882	-0.0707452	-0.0600493	-0.0543371	-0.0473146	-0.0410321	-0.0354341	-0.0313141	-0.0278339	-0.0251113	-0.0226518	-0.0193871	-0.0163283	-0.013734
1.81847e-16	-0.0274399	-0.0523494	-0.0682081	-0.0820819	-0.0915958	-0.0906537	-0.088191	-0.0860061	-0.0810814	-0.0747812	-0.0612761	-0.0525573	-0.0461369	-0.0395358	-0.0328083	-0.0270566	-0.022587	-0.0207466	-0.0179825	-0.0185478	-0.0149289	-0.0131228	-0.0118493
1.81847e-16	-0.0322341	-0.0594473	-0.0779959	-0.091118	-0.0996308	-0.0982989	-0.09089	-0.0793852	-0.0744726	-0.0777249	-0.0614408	-0.0566217	-0.0469428	-0.0390094	-0.035769	-0.0346357	-0.0341196	-0.032577	-0.0321716	-0.0293149	-0.027003	-0.0240433	-0.0209644
1.81847e-16	-0.022018	-0.047304	-0.0672728	-0.079182	-0.0881168	-0.0913744	-0.0962986	-0.091973	-0.0798652	-0.0691644	-0.0617481	-0.0568539	-0.0497374	-0.0449538	-0.0397046	-0.0375487	-0.0350291	-0.0319795	-0.0273261	-0.0258089	-0.0230911	-0.020645	-0.0185437
1.81847e-16	-0.024641	-0.0485911	-0.068819	-0.0919929	-0.101857	-0.0993305	-0.0997693	-0.100194	-0.0961819	-0.0847927	-0.0746145	-0.0661117	-0.0593233	-0.0533248	-0.0467903	-0.040886	-0.0356449	-0.031183	-0.0271834	-0.0245317	-0.0226156	-0.0199188	-0.0171602
1.81847e-16	-0.0241625	-0.0496064	-0.0650079	-0.0833086	-0.0956722	-0.0996505	-0.103359	-0.103891	-0.0938166	-0.0831656	-0.0856388	-0.0637341	-0.0578233	-0.0557951	-0.0462726	-0.0405264	-0.0335615	-0.0294188	-0.0270592	-0.025983	-0.0240678	-0.0218918	-0.0192359
1.81847e-16	-0.0153263	-0.0382174	-0.0593295	-0.0766665	-0.0901706	-0.0955288	-0.0937584	-0.0836958	-0.0778243	-0.0764273	-0.0698977	-0.070433	-0.0650545	-0.0624988	-0.0577672	-0.0539336	-0.0480284	-0.0436422	-0.0385174	-0.0340011	-0.0280046	-0.0251227	-0.0282687
1.81847e-16	-0.0165563	-0.0446373	-0.0639419	-0.0779519	-0.0881566	-0.0955153	-0.104567	-0.103594	-0.100218	-0.091873	-0.0895582	-0.0801322	-0.0698592	-0.0661202	-0.0612114	-0.0575396	-0.0564181	-0.0546531	-0.049376	-0.0450194	-0.0404139	-0.043923	-0.0478165
1.81847e-16	-0.0179599	-0.0554517	-0.0763159	-0.0902114	-0.0980383	-0.103401	-0.101831	-0.102207	-0.0995046	-0.0949317	-0.0871883	-0.0804392	-0.0736583	-0.06801	-0.0638886	-0.0598091	-0.0558933	-0.0497764	-0.0456051	-0.0471014	-0.0493327	-0.0498186	-0.0480521
1.81847e-16	-0.0205389	-0.0504648	-0.0712725	-0.0841661	-0.0976242	-0.102806	-0.101927	-0.102947	-0.099275	-0.0932077	-0.0938017	-0.089889	-0.0882926	-0.0791715	-0.074498	-0.0644752	-0.0559217	-0.0435492	-0.0357611	-0.03362	-0.0324026	-0.0294577	-0.0300268
1.81847e-16	-0.0279597	-0.0495029	-0.065627	-0.0794733	-0.089207	-0.0994532	-0.107212	-0.105723	-0.0927172	-0.0892209	-0.083587	-0.0725188	-0.062345	-0.0632687	-0.0649928	-0.0607024	-0.0559559	-0.0514569	-0.0487619	-0.0431728	-0.0398687	-0.0365736	-0.0332118
1.81847e-16	-0.0343914	-0.0672104	-0.0777803	-0.091825	-0.104663	-0.116531	-0.107952	-0.108689	-0.111909	-0.106318	-0.0994636	-0.0870145	-0.0745704	-0.0722404	-0.0647313	-0.0616573	-0.0580505	-0.0529674	-0.048279	-0.0440009	-0.0410077	-0.0375622	-0.0358198
1.81847e-16	-0.03719	-0.080689	-0.115175	-0.13173	-0.150532	-0.145889	-0.143349	-0.125357	-0.112795	-0.107487	-0.105268	-0.100065	-0.0946208	-0.0860883	-0.0810584	-0.0708148	-0.0645988	-0.0611192	-0.0568096	-0.0541517	-0.0498219	-0.0449244	-0.0399231
1.81847e-16	-0.0423201	-0.0767343	-0.102886	-0.132264	-0.153171	-0.163689	-0.15961	-0.148265	-0.140028	-0.13077	-0.118175	-0.106563	-0.0953535	-0.0865564	-0.0803163	-0.0684996	-0.0627622	-0.0566961	-0.0495695	-0.0439901	-0.0400547	-0.0354175	-0.0332558
1.81847e-16	-0.0433133	-0.0920363	-0.130696	-0.148392	-0.156305	-0.16832	-0.161907	-0.150355	-0.147576	-0.143145	-0.133847	-0.123554	-0.113383	-0.108586	-0.101105	-0.0894593	-0.0830838	-0.0790568	-0.0738302	-0.0674541	-0.0609089	-0.0567632	-0.0514531
1.81847e-16	-0.0427121	-0.102848	-0.143155	-0.168333	-0.183966	-0.18572	-0.173609	-0.167459	-0.163191	-0.158378	-0.149229	-0.132997	-0.125863	-0.117915	-0.107531	-0.097729	-0.0898538	-0.0846727	-0.0785524	-0.0708772	-0.0637632	-0.0549954	-0.047523
1.81847e-16	-0.0396361	-0.0965847	-0.132395	-0.159028	-0.177606	-0.18436	-0.175508	-0.158894	-0.153534	-0.148407	-0.139412	-0.129902	-0.119381	-0.110963	-0.0971868	-0.0888785	-0.0791712	-0.0723546	-0.06545	-0.0607069	-0.0557417	-0.0483864	-0.0437779
1.81847e-16	-0.0422926	-0.0954247	-0.128462	-0.152384	-0.177476	-0.187424	-0.190045	-0.1825	-0.174177	-0.161821	-0.153352	-0.142904	-0.124492	-0.107403	-0.0958666	-0.0874624	-0.0798017	-0.072949	-0.0664678	-0.0588487	-0.0508248	-0.0446631	-0.0392299
1.81847e-16	-0.0298129	-0.0793214	-0.110786	-0.138233	-0.15287	-0.1627	-0.164376	-0.158956	-0.1488	-0.14548	-0.132301	-0.126606	-0.115302	-0.103265	-0.0957575	-0.0867652	-0.075046	-0.0647031	-0.0555869	-0.0510722	-0.0457432	-0.0403666	-0.0355994
1.81847e-16	-0.0378917	-0.0873796	-0.123598	-0.147285	-0.161127	-0.172312	-0.174962	-0.169383	-0.163925	-0.157439	-0.150121	-0.136256	-0.129962	-0.121568	-0.112117	-0.100791	-0.0863082	-0.0766189	-0.0724438	-0.0656698	-0.0532156	-0.0470749	-0.0415714
1.81847e-16	-0.0333547	-0.0839976	-0.118631	-0.146474	-0.147997	-0.159393	-0.158639	-0.155694	-0.149036	-0.137012	-0.122394	-0.114495	-0.104111	-0.0943797	-0.0848473	-0.0768979	-0.0691241	-0.0619636	-0.0535395	-0.0460306	-0.0425488	-0.0366736	-0.0312384
1.81847e-16	-0.0295773	-0.0829213	-0.120756	-0.146523	-0.150919	-0.154067	-0.149301	-0.14244	-0.140562	-0.129453	-0.118407	-0.104878	-0.0921176	-0.0806473	-0.0704355	-0.0614174	-0.0534958	-0.0460124	-0.0448857	-0.0408976	-0.0351244	-0.0301337	-0.0259116
1.81847e-16	-0.038327	-0.0953441	-0.135134	-0.158467	-0.168133	-0.172604	-0.161517	-0.155245	-0.139173	-0.129385	-0.112071	-0.102263	-0.0877482	-0.0787953	-0.060903	-0.0483909	-0.0426039	-0.0422465	-0.0384911	-0.0347172	-0.0332562	-0.0297546	-0.0238419
1.81847e-16	-0.0417962	-0.103493	-0.141702	-0.15759	-0.159661	-0.160087	-0.147305	-0.142423	-0.136168	-0.128313	-0.100097	-0.0866003	-0.0663449	-0.0551172	-0.0467376	-0.0413006	-0.0333194	-0.0299891	-0.0266246	-0.0246439	-0.0244054	-0.0205857	-0.0175616
1.81847e-16	-0.0356181	-0.104198	-0.142363	-0.17185	-0.169762	-0.162632	-0.158383	-0.140255	-0.129381	-0.112845	-0.085556	-0.082616	-0.0737275	-0.0667022	-0.0587695	-0.0486807	-0.0415264	-0.0361032	-0.0315241	-0.0265113	-0.0221679	-0.0197946	-0.0160595
