# Supplementary material for: Research on the dynamic spillover of stock markets under COVID-19—Taking the stock markets of China, Japan, and South Korea as an example
Source: Front Public Health. 2022 Nov 11;10:1008348. doi: 10.3389/fpubh.2022.1008348 (PMC9691647; doi:10.3389/fpubh.2022.1008348)
Supplement: Supplementary file 3 [file Data_Sheet_1.ZIP › FEM_JPN_1 (3).xls]

## Sheet: Sheet7
0	0	0	0	0	0	0	0	0	0	0	0	0	0	0	0	0	0	0	0	0	0	0	0
0	0	0	0	0	0	0	0	0	0	0	0	0	0	0	0	0	0	0	0	0	0	0	0
-6.97556e-17	0.0892263	0.131082	0.134129	0.126228	0.117096	0.109257	0.096298	0.086306	0.079591	0.0702204	0.0622851	0.0518435	0.0432115	0.0371872	0.0317626	0.0282038	0.0247079	0.0214847	0.0180481	0.0156728	0.0141272	0.0122849	0.0102923
-6.97556e-17	0.0959897	0.131912	0.141683	0.135064	0.128132	0.119391	0.105196	0.0925995	0.0862044	0.0732691	0.0643345	0.0559388	0.0482396	0.0388061	0.0337211	0.0317986	0.0235104	0.0194203	0.0159338	0.0138458	0.0106684	0.00936194	0.00822233
-6.97556e-17	0.0910012	0.134265	0.14909	0.142281	0.130118	0.11619	0.107524	0.100471	0.0926977	0.079233	0.0699107	0.0613928	0.0539439	0.046749	0.040592	0.034113	0.0304562	0.0266023	0.0235238	0.0201788	0.0177678	0.0158666	0.0141702
-6.97556e-17	0.0889759	0.1341	0.149437	0.146049	0.142559	0.123893	0.107107	0.0933908	0.0831303	0.0685559	0.0568853	0.0487951	0.0410569	0.0355059	0.0313671	0.0278413	0.0247122	0.0214758	0.0178774	0.0157531	0.01397	0.012398	0.0110052
-6.97556e-17	0.0943251	0.13342	0.148574	0.151959	0.136892	0.123612	0.113829	0.104215	0.0885631	0.0780108	0.0671729	0.0568828	0.049343	0.0431079	0.0386842	0.03472	0.0307056	0.02746	0.0242505	0.0214164	0.0189137	0.0167036	0.0147985
-6.97556e-17	0.0958111	0.128938	0.146732	0.151175	0.139938	0.12919	0.120508	0.11048	0.0988575	0.0898062	0.0797635	0.0691799	0.0595064	0.052095	0.0469179	0.0435436	0.0396794	0.0363521	0.0321279	0.0283898	0.0250836	0.0225326	0.0202673
-6.97556e-17	0.0931671	0.128031	0.149732	0.149524	0.137434	0.126127	0.116744	0.10407	0.0969891	0.0846661	0.074339	0.0645949	0.0574233	0.0510508	0.0456845	0.0427331	0.0389434	0.0354977	0.031947	0.0284749	0.0253813	0.0226237	0.0197659
-6.97556e-17	0.0876834	0.132416	0.148471	0.14898	0.141273	0.130844	0.12399	0.109075	0.0986523	0.0899209	0.0850122	0.0697765	0.0603651	0.052844	0.0488368	0.0435792	0.0376574	0.0339276	0.0295734	0.0267226	0.0249292	0.0232568	0.0215512
-6.97556e-17	0.0884378	0.129723	0.14804	0.150341	0.140398	0.130273	0.115215	0.103077	0.0942906	0.0848065	0.0728556	0.0637777	0.0578334	0.0515949	0.0465747	0.0422193	0.0390679	0.0361143	0.0324502	0.0285958	0.0258479	0.0238388	0.0219857
-6.97556e-17	0.0864057	0.124142	0.1402	0.14255	0.138738	0.12616	0.113119	0.102447	0.0889932	0.0775299	0.0711307	0.065166	0.0611453	0.0574206	0.0525472	0.0467329	0.0425956	0.0405062	0.0380677	0.0343858	0.030689	0.0292309	0.0274815
-6.97556e-17	0.0858819	0.133149	0.151839	0.156734	0.150078	0.136725	0.116923	0.110044	0.0998968	0.0952514	0.0862894	0.0797432	0.0713224	0.0662374	0.060658	0.0566345	0.0526252	0.0492235	0.0473639	0.0457401	0.0432403	0.0408781	0.0386459
-6.97556e-17	0.089369	0.129145	0.152597	0.154186	0.153782	0.144467	0.137535	0.123313	0.11617	0.104037	0.0970828	0.0938136	0.0865516	0.0780598	0.0733451	0.0647741	0.0593589	0.0575463	0.0554652	0.049395	0.0435953	0.0384345	0.034309
-6.97556e-17	0.0871793	0.133267	0.158704	0.157757	0.158246	0.145885	0.139327	0.127226	0.119789	0.116311	0.112653	0.100508	0.0878331	0.0806195	0.0740193	0.0717807	0.0651495	0.0597241	0.0560097	0.0525288	0.0492671	0.0462104	0.0433457
-6.97556e-17	0.0969193	0.144105	0.175426	0.17531	0.179281	0.174599	0.168315	0.156934	0.148245	0.139247	0.129853	0.120249	0.115656	0.108589	0.100703	0.0937778	0.087967	0.0812706	0.0750843	0.0726178	0.0713511	0.0694501	0.0649524
-6.97556e-17	0.103956	0.156303	0.176663	0.182728	0.189015	0.177015	0.171788	0.16309	0.155405	0.150332	0.144941	0.138121	0.126762	0.117715	0.111317	0.105282	0.0995776	0.0941802	0.0890766	0.084249	0.0812172	0.07744	0.0774108
-6.97556e-17	0.0961658	0.15056	0.17399	0.1774	0.167961	0.160131	0.154294	0.149683	0.146743	0.139757	0.12937	0.119014	0.10674	0.0958505	0.0869067	0.0814877	0.0769773	0.0752278	0.0743195	0.0734386	0.0725845	0.0717564	0.0709536
-6.97556e-17	0.0878157	0.13926	0.154075	0.159273	0.163359	0.158803	0.143709	0.14134	0.135493	0.129536	0.124177	0.110682	0.0991819	0.0945268	0.0891848	0.0853	0.0819768	0.0787041	0.077573	0.0739801	0.0696831	0.0652016	0.0603726
-6.97556e-17	0.0855458	0.134062	0.154905	0.160159	0.153883	0.14596	0.142928	0.142927	0.136333	0.125422	0.114423	0.104371	0.0951977	0.0875859	0.0819029	0.0795523	0.0745535	0.0720762	0.0699988	0.0684492	0.0645617	0.06016	0.0567208
-6.97556e-17	0.0800671	0.13325	0.157136	0.156698	0.159527	0.147409	0.138735	0.131002	0.123324	0.119147	0.113002	0.103133	0.0978287	0.093291	0.0894526	0.0861432	0.0825411	0.0778402	0.0749106	0.0712644	0.0678014	0.0635965	0.0595569
-6.97556e-17	0.0850959	0.129495	0.155278	0.158642	0.155279	0.145116	0.134975	0.12843	0.120291	0.113482	0.108892	0.104652	0.0973022	0.08796	0.0783222	0.0709267	0.0664372	0.062424	0.058714	0.0547778	0.0506471	0.0461975	0.0421132
-6.97556e-17	0.0812868	0.126973	0.15223	0.157029	0.156796	0.149486	0.138952	0.127751	0.117813	0.112984	0.105616	0.0986647	0.0905935	0.0855841	0.0802738	0.0749141	0.069907	0.0652312	0.0608662	0.0567923	0.0529904	0.0492791	0.0447816
-6.97556e-17	0.0873072	0.135502	0.153074	0.154885	0.14956	0.14399	0.141556	0.129878	0.118021	0.108164	0.0954534	0.0910712	0.085042	0.0776698	0.0696757	0.0658424	0.0624352	0.0592259	0.0554477	0.0506022	0.047383	0.0444553	0.0413021
-6.97556e-17	0.0852198	0.139423	0.156638	0.159067	0.164628	0.156067	0.135658	0.126381	0.118971	0.105107	0.0997561	0.0949108	0.0874294	0.0803678	0.0744879	0.0703823	0.0663479	0.0624834	0.0564616	0.0518353	0.0488199	0.0458156	0.0436227
-6.97556e-17	0.0938991	0.146512	0.167859	0.163449	0.151749	0.14438	0.136773	0.124439	0.112281	0.0995406	0.0885429	0.0846943	0.078314	0.0704172	0.0632902	0.0570282	0.0529666	0.049271	0.0455637	0.0417351	0.0382367	0.0350393	0.0322838
-6.97556e-17	0.0925626	0.144753	0.168567	0.170807	0.158275	0.148185	0.129203	0.121117	0.107207	0.102408	0.0929122	0.088406	0.0819411	0.0757177	0.0673087	0.0614027	0.0569465	0.0530006	0.0493614	0.0445086	0.0417316	0.0394059	0.036478
-6.97556e-17	0.0938639	0.153049	0.175185	0.172111	0.15667	0.142376	0.126822	0.116049	0.105829	0.100988	0.0952789	0.0874626	0.0798391	0.0777002	0.0688971	0.0621217	0.0558913	0.0515929	0.047813	0.0433632	0.0397911	0.0374244	0.0346012
-6.97556e-17	0.0804014	0.135269	0.151636	0.156472	0.145472	0.134286	0.12067	0.115278	0.105105	0.0961683	0.0859947	0.0826124	0.0752252	0.0685738	0.0590271	0.056314	0.0483969	0.0473721	0.0409002	0.0402143	0.0345691	0.0341398	0.0292216
-6.97556e-17	0.0737758	0.135435	0.142451	0.142601	0.140608	0.127347	0.110187	0.104331	0.0967768	0.0907243	0.0815319	0.0728578	0.0648843	0.0589253	0.0544359	0.0504712	0.0461215	0.0421699	0.0382911	0.0349183	0.0303504	0.0282476	0.0257967
-6.97556e-17	0.0610491	0.111982	0.140435	0.143767	0.128532	0.109633	0.102424	0.0967723	0.0862266	0.0795312	0.0718179	0.0656076	0.0587505	0.054236	0.0483431	0.0451783	0.0384303	0.0363564	0.03225	0.0293544	0.0267233	0.024465	0.0226131
-6.97556e-17	0.0553929	0.106878	0.124568	0.123953	0.113971	0.104727	0.0919322	0.0769668	0.0686656	0.0626599	0.0587764	0.0540934	0.0504462	0.0457688	0.0414473	0.0365761	0.0322763	0.0289566	0.0263876	0.0239323	0.0216191	0.0190793	0.0175196
-6.97556e-17	0.0451705	0.0998523	0.116369	0.120167	0.113136	0.102455	0.0876657	0.0743769	0.0647201	0.0553464	0.0522725	0.0466386	0.0424017	0.0369874	0.0321956	0.0289573	0.0261122	0.0239258	0.0212911	0.0189579	0.0168907	0.015058	0.0133684
-6.97556e-17	0.039613	0.089897	0.111019	0.11831	0.109631	0.0988403	0.0866277	0.0760319	0.0660628	0.0560765	0.0506101	0.0467465	0.0406837	0.0360718	0.0320865	0.0295435	0.0259341	0.0227606	0.0207992	0.0192808	0.0178758	0.0165757	0.0154859
-6.97556e-17	0.0386811	0.0954472	0.116043	0.118003	0.111947	0.108388	0.0943393	0.0859356	0.0752841	0.0627307	0.0542955	0.0479966	0.0442657	0.0412073	0.0349649	0.030699	0.0279955	0.0251799	0.0215664	0.0181533	0.0155333	0.0132903	0.0113703
-6.97556e-17	0.0350628	0.0862904	0.111305	0.116316	0.114351	0.104853	0.092722	0.0815107	0.0709172	0.0615992	0.0579811	0.0499797	0.0433273	0.0378519	0.0332514	0.0296139	0.0264818	0.0236679	0.021149	0.0186457	0.016505	0.01467	0.0131551
-6.97556e-17	0.0365416	0.0851184	0.106315	0.108328	0.107983	0.0983782	0.0904462	0.0811452	0.0728513	0.0646717	0.0560768	0.0495346	0.0443783	0.0416092	0.0358423	0.0316703	0.0267252	0.0238423	0.0224372	0.0203734	0.0183876	0.0163415	0.0141541
-6.97556e-17	0.0287451	0.0774023	0.100266	0.0997464	0.0986329	0.0921019	0.0842217	0.0746906	0.0677312	0.0585184	0.0513045	0.044765	0.0389174	0.0337963	0.0297537	0.0264833	0.0238587	0.0215649	0.0204446	0.0184369	0.0165007	0.0147468	0.0130538
-6.97556e-17	0.0306356	0.0756186	0.0943382	0.0971106	0.0863742	0.0809841	0.0732258	0.0654773	0.0606688	0.0530961	0.0479067	0.0413898	0.0365259	0.0324005	0.0287103	0.0254227	0.0225847	0.019782	0.017092	0.015225	0.0136096	0.0121497	0.0109937
-6.97556e-17	0.0216324	0.064101	0.0863901	0.0932553	0.0875062	0.080969	0.0754827	0.0689661	0.0604425	0.0538391	0.0469175	0.0411074	0.0369648	0.0324057	0.0292199	0.0269917	0.0241214	0.0218993	0.0191964	0.0164901	0.0144139	0.0128523	0.0115526
-6.97556e-17	0.0271922	0.0636985	0.0819355	0.0827523	0.0790434	0.0730539	0.0650528	0.0572393	0.0520969	0.0489942	0.0476834	0.0416314	0.0358839	0.0318702	0.0298424	0.0273181	0.0242057	0.0215893	0.0197242	0.0169912	0.0154849	0.0138866	0.0121401
-6.97556e-17	0.0208266	0.0582046	0.0762506	0.0766292	0.0711545	0.0633321	0.0550403	0.0491195	0.0433457	0.0375659	0.0348132	0.0305441	0.0281496	0.0251015	0.0219351	0.0202005	0.0178437	0.0157897	0.0129646	0.0113417	0.00974923	0.0087706	0.00773186
-6.97556e-17	0.0223945	0.0563143	0.0699722	0.0729373	0.0694399	0.0629343	0.0595055	0.0514379	0.0452143	0.0413956	0.0393428	0.0355225	0.0312709	0.026718	0.0243535	0.021403	0.0188177	0.017057	0.01559	0.0137517	0.0123674	0.0106474	0.00933078
-6.97556e-17	0.0309932	0.0594891	0.07302	0.0775076	0.0736637	0.0664649	0.0583621	0.0510352	0.0471521	0.0421551	0.0369676	0.0319393	0.0284675	0.0249392	0.0218463	0.0186992	0.0166795	0.0146402	0.0129669	0.0112595	0.00984579	0.00842751	0.00725988
-6.97556e-17	0.0274683	0.0619564	0.0758468	0.0755259	0.0730831	0.0688054	0.0628813	0.0534516	0.0482071	0.0414929	0.0375085	0.0330694	0.0286487	0.0251216	0.0223196	0.0205109	0.0179513	0.015966	0.013887	0.0121039	0.0109174	0.00953501	0.00836023
-6.97556e-17	0.0233871	0.0560133	0.0731281	0.0740969	0.0726889	0.0647836	0.0607826	0.0569699	0.0509814	0.0441813	0.0367813	0.0323817	0.0286225	0.0255802	0.0224721	0.0195993	0.0172754	0.0148101	0.0134762	0.0121084	0.0108432	0.00969095	0.00862966
-6.97556e-17	0.0187135	0.0488138	0.0630828	0.067001	0.0626209	0.0596763	0.0501426	0.0431701	0.0394072	0.0334254	0.0291035	0.0257664	0.0233753	0.0200868	0.0169944	0.0140145	0.0123731	0.0110148	0.0095686	0.00817847	0.00716982	0.00624839	0.00540582
-6.97556e-17	0.0016455	0.0357812	0.0500188	0.0510521	0.0460328	0.0409855	0.0376117	0.0332879	0.0307826	0.0267009	0.0228844	0.0202475	0.0187424	0.0165741	0.014677	0.0132883	0.011438	0.00954637	0.00815873	0.00698756	0.00613481	0.0054114	0.00466694
-6.97556e-17	-0.00384813	0.018124	0.0416988	0.0413259	0.0425971	0.0392942	0.0360249	0.0324327	0.0296893	0.0267393	0.0240778	0.0210532	0.0179079	0.0155457	0.0137327	0.0122868	0.0106673	0.00898888	0.0077364	0.00703515	0.00617832	0.00520058	0.00436825
-6.97556e-17	-0.0167617	0.00495835	0.0357434	0.0385826	0.0391031	0.0356685	0.0318586	0.0286496	0.0256492	0.024271	0.0226684	0.019507	0.016407	0.0143558	0.0117131	0.00977963	0.00843183	0.00781266	0.00698207	0.00621526	0.00530989	0.00461222	0.00400363
-6.97556e-17	-0.021638	-0.00406454	0.0129383	0.0218726	0.0249399	0.0262919	0.0260496	0.0237416	0.0207877	0.0174718	0.0153605	0.0130374	0.0112981	0.0102984	0.00978409	0.00883496	0.00799128	0.00734893	0.00658961	0.00590278	0.00526329	0.004737	0.00429238
-6.97556e-17	-0.0414831	-0.00892618	0.0088234	0.0181491	0.0194159	0.0210384	0.019382	0.0194745	0.0189295	0.0178137	0.0168885	0.0159892	0.0146897	0.0132865	0.0113583	0.00953548	0.0084806	0.00766994	0.00686147	0.00628699	0.00547864	0.00481229	0.00413913
-6.97556e-17	-0.0388553	-0.0202629	0.0079627	0.0133833	0.0155084	0.0163305	0.0157737	0.0158592	0.0156664	0.0152122	0.0146348	0.0137289	0.0117719	0.010126	0.00836918	0.00737027	0.00640541	0.0055998	0.0051067	0.00462236	0.00406621	0.00377577	0.00339776
-6.97556e-17	-0.0525579	-0.0242663	0.00224086	0.00767782	0.011911	0.0134796	0.0115905	0.0112023	0.0108004	0.0095581	0.00842819	0.00743605	0.00656475	0.00593623	0.00539144	0.00467761	0.00426253	0.00384649	0.0033051	0.00279688	0.00252473	0.00204372	0.00164041
-6.97556e-17	-0.0484412	-0.0280431	-0.00714784	0.00402287	0.00848378	0.00861924	0.00763422	0.00765646	0.00682657	0.00644372	0.00583458	0.00534581	0.00460084	0.00442803	0.00317762	0.00296215	0.00236758	0.00203553	0.00155872	0.001323	0.00103372	0.0008841	0.000721845
-6.97556e-17	-0.0470738	-0.0301021	-0.00652079	0.00317339	0.00829182	0.00936443	0.00811491	0.00831052	0.00745849	0.00623059	0.005819	0.00527274	0.00471711	0.00418211	0.00359886	0.00302513	0.00271327	0.00248069	0.00224206	0.00183084	0.00144822	0.00114668	0.000933565
-6.97556e-17	-0.0591763	-0.0308971	-0.0103382	-0.00466323	0.000244412	0.00204529	0.00257718	0.00271084	0.00255821	0.00230185	0.00205633	0.00181328	0.00160045	0.00140672	0.00123801	0.00108791	0.000911217	0.000725034	0.000576854	0.000459036	0.000365414	0.000291036	0.000231948
-6.97556e-17	-0.0529348	-0.0328719	-0.0158727	-0.00880258	-0.0058076	-0.00358807	-0.00345862	-0.00293654	-0.00241009	-0.00197131	-0.00164082	-0.00136545	-0.0011427	-0.000956359	-0.000801764	-0.00067218	-0.000563829	-0.000472952	-0.000396785	-0.000332889	-0.000279297	-0.000234334	-0.000196614
-6.97556e-17	-0.0471387	-0.0253249	-0.00240832	0.00457477	0.00672853	0.00680395	0.00651239	0.00616217	0.00582673	0.00550708	0.00520823	0.00492939	0.00466964	0.00416364	0.00315453	0.00240558	0.00173487	0.00132082	0.00103695	0.00088302	0.000728925	0.000629105	0.000531825
-6.97556e-17	-0.0409331	-0.0206044	0.00358513	0.00742816	0.0085468	0.00926067	0.00850339	0.0075317	0.00619449	0.00477924	0.00368809	0.00329012	0.00293933	0.00262977	0.00235622	0.00211416	0.00148382	0.0013529	0.0010404	0.000902901	0.000783672	0.000680268	0.000592219
-6.97556e-17	-0.0434235	-0.0246027	0.00269137	0.00489424	0.0076583	0.00769065	0.00711263	0.00630601	0.00577321	0.00530704	0.00468104	0.00405121	0.00343425	0.00290159	0.00267812	0.00239499	0.00210608	0.00171482	0.00142455	0.00121347	0.00105039	0.000850289	0.000735721
-6.97556e-17	-0.0431753	-0.0233973	-0.00730829	0.000398879	0.00235689	0.00246364	0.00245223	0.00232563	0.00200853	0.00171619	0.00150176	0.00133537	0.00120969	0.00111357	0.000990807	0.000813085	0.00066847	0.000550399	0.000453885	0.000374806	0.000309916	0.000256569	0.000212648
-6.97556e-17	-0.0372195	-0.0219025	-0.0109715	-0.00929696	-0.00607236	-0.00344515	-0.00248294	-0.00201064	-0.00182784	-0.00179054	-0.00175199	-0.001606	-0.00137957	-0.00118839	-0.00102538	-0.000885704	-0.000765578	-0.000662072	-0.000524595	-0.000407603	-0.00031682	-0.000246344	-0.000191612
-6.97556e-17	-0.0351409	-0.0153078	-0.00546626	-0.00191307	-0.000450468	-0.000505886	-0.000553769	-0.000675139	-0.000703135	-0.000703818	-0.000686208	-0.000664858	-0.000641931	-0.000618664	-0.000595068	-0.000571287	-0.000547457	-0.000523751	-0.000500321	-0.00039857	-0.000297112	-0.000220348	-0.000162397
-6.97556e-17	-0.0315627	-0.0271251	-0.014295	-0.0110405	-0.00673002	-0.00533262	-0.00446958	-0.00435675	-0.00432147	-0.00393727	-0.00360725	-0.00331651	-0.00305437	-0.00253627	-0.00207793	-0.00171609	-0.00142917	-0.00120063	-0.00101773	-0.000870599	-0.000751566	-0.000654661	-0.000575228
-6.97556e-17	-0.028357	-0.027523	-0.0144709	-0.0119555	-0.00842561	-0.00655954	-0.00537325	-0.00480669	-0.00433581	-0.00347475	-0.00283602	-0.00236171	-0.0019878	-0.00168945	-0.00144472	-0.00124199	-0.00107189	-0.000928225	-0.000806093	-0.000701811	-0.000612407	-0.000535508	-0.000469167
-6.97556e-17	-0.0224394	-0.0191003	-0.0135864	-0.00967144	-0.0070656	-0.00605242	-0.00566169	-0.00527239	-0.00497528	-0.00469968	-0.00444148	-0.00388588	-0.0034021	-0.00303985	-0.00278924	-0.00257027	-0.00219081	-0.00184613	-0.00166837	-0.00139177	-0.00119075	-0.00104579	-0.000918755
-6.97556e-17	-0.020633	-0.0176732	-0.012142	-0.00868798	-0.00675412	-0.00637366	-0.00569249	-0.0053297	-0.00504651	-0.00470783	-0.0041769	-0.00367617	-0.00323947	-0.00288943	-0.00257059	-0.00229554	-0.00205817	-0.00179552	-0.00144034	-0.00120208	-0.00104401	-0.000907541	-0.000789608
-6.97556e-17	-0.0303639	-0.0231399	-0.0170947	-0.0137767	-0.00961285	-0.00764015	-0.00757395	-0.00726743	-0.0063564	-0.00555237	-0.00492619	-0.00427027	-0.00370806	-0.00322426	-0.0027463	-0.00233312	-0.00198408	-0.00182711	-0.00159176	-0.00132072	-0.00107597	-0.000847018	-0.000689372
-6.97556e-17	-0.0380786	-0.0309149	-0.0241566	-0.0213314	-0.0187814	-0.0169152	-0.014936	-0.0132658	-0.0110884	-0.00918912	-0.00761347	-0.00632338	-0.00559104	-0.0052124	-0.00447407	-0.0041135	-0.00354942	-0.00306369	-0.00264583	-0.00228589	-0.00197586	-0.00174618	-0.0015755
-6.97556e-17	-0.0336051	-0.027215	-0.0193345	-0.0124175	-0.0098181	-0.00861063	-0.00813945	-0.0076029	-0.00719596	-0.00662223	-0.00564816	-0.00500488	-0.00482765	-0.00424068	-0.00369251	-0.00322018	-0.0028138	-0.00246288	-0.00215965	-0.0019062	-0.00171719	-0.00155554	-0.00141598
-6.97556e-17	-0.0244885	-0.019786	-0.018593	-0.0141665	-0.0133369	-0.0122893	-0.0109466	-0.00972393	-0.00863946	-0.00768188	-0.00683635	-0.00608746	-0.00509501	-0.00426997	-0.00367808	-0.00326585	-0.00288282	-0.00254415	-0.00218293	-0.00178872	-0.00148033	-0.0012266	-0.00101763
-6.97556e-17	-0.0235821	-0.0194078	-0.0140761	-0.0114223	-0.0109796	-0.0100172	-0.00903209	-0.00749027	-0.00637047	-0.00538333	-0.0049302	-0.00461996	-0.00436257	-0.00393189	-0.00329483	-0.0026428	-0.00221959	-0.00198176	-0.00166319	-0.00134044	-0.0010727	-0.000858505	-0.000687059
-6.97556e-17	-0.0126318	-0.00822177	-0.00876702	-0.00547075	-0.00450542	-0.00347872	-0.00273744	-0.0021723	-0.00174389	-0.00141095	-0.0011599	-0.000952312	-0.000755257	-0.000605303	-0.00049038	-0.000401398	-0.000331802	-0.000276781	-0.000232819	-0.0002008	-0.000173898	-0.000150881	-0.000131137
-6.97556e-17	-0.00417767	0.00462036	0.00408226	0.00552792	0.00485222	0.0042555	0.00377445	0.00331796	0.00272488	0.0022508	0.00186196	0.00154237	0.00127817	0.00104558	0.000820489	0.000644676	0.000507176	0.000399508	0.00031509	0.000252859	0.000214289	0.000182137	0.000155107
-6.97556e-17	-0.0134072	-0.00338221	-0.00694626	-0.00712058	-0.00643108	-0.00507551	-0.00411027	-0.00336601	-0.0027461	-0.00223381	-0.00180891	-0.00146243	-0.00119207	-0.000979552	-0.000806168	-0.00066469	-0.000549024	-0.000454322	-0.000376648	-0.000312723	-0.000252006	-0.000204185	-0.000164932
-6.97556e-17	-0.0180303	-0.012127	-0.00785983	-0.00532878	-0.00523959	-0.00462123	-0.0039355	-0.00330308	-0.00275955	-0.00230597	-0.00193051	-0.00161937	-0.0013497	-0.0010734	-0.000857338	-0.000687538	-0.000570814	-0.000475653	-0.000396556	-0.000335151	-0.000285977	-0.000244023	-0.000208883
-6.97556e-17	-0.0176238	-0.0147278	-0.0141552	-0.0156831	-0.015079	-0.0130729	-0.0118012	-0.00984571	-0.00788363	-0.0059263	-0.00468564	-0.00371801	-0.00298282	-0.00240765	-0.001951	-0.00155258	-0.00123773	-0.000988523	-0.000790948	-0.000634047	-0.000509234	-0.000409771	-0.000330368
-6.97556e-17	-0.0188071	-0.00807503	-0.0117694	-0.0126164	-0.0146214	-0.0115558	-0.00860582	-0.00631137	-0.00457134	-0.00321941	-0.00229306	-0.00201597	-0.00173283	-0.00144706	-0.00121189	-0.00101757	-0.000856479	-0.000683722	-0.000526359	-0.000397818	-0.000296938	-0.000220454	-0.000168584
-6.97556e-17	-0.0276218	-0.0318191	-0.0283621	-0.0238675	-0.020236	-0.0164408	-0.0131281	-0.0110016	-0.00920238	-0.00758889	-0.00603364	-0.00477694	-0.00377817	-0.00327725	-0.00273774	-0.00228443	-0.0019049	-0.00156579	-0.00123955	-0.00100294	-0.000791081	-0.000621499	-0.000488274
-6.97556e-17	-0.0313381	-0.0267981	-0.0256596	-0.0223956	-0.0198091	-0.016841	-0.0132592	-0.0108172	-0.00920459	-0.00746936	-0.00602001	-0.00458571	-0.00359853	-0.00292399	-0.00238127	-0.00193412	-0.00157783	-0.00130724	-0.00107298	-0.000865203	-0.000697716	-0.000562693	-0.00045746
-6.97556e-17	-0.0282646	-0.0262282	-0.0233577	-0.0192081	-0.0174211	-0.013824	-0.010549	-0.00866921	-0.00687613	-0.00537998	-0.00421965	-0.00358243	-0.00273583	-0.00226321	-0.00190008	-0.00159405	-0.00131947	-0.00107823	-0.000932489	-0.000783612	-0.000638372	-0.000514927	-0.000418565
-6.97556e-17	-0.0236503	-0.0196223	-0.0218566	-0.0186338	-0.0160411	-0.0126954	-0.0102903	-0.00823834	-0.00660138	-0.00494892	-0.00387119	-0.00326348	-0.00291417	-0.00264672	-0.00240918	-0.00211322	-0.00173655	-0.00135967	-0.00107953	-0.000892157	-0.000737083	-0.000592628	-0.000476498
-6.97556e-17	-0.0215021	-0.0225256	-0.0203041	-0.0156274	-0.0135061	-0.0122802	-0.0108411	-0.0100749	-0.00843497	-0.0072093	-0.00591379	-0.00453553	-0.00347233	-0.00282495	-0.00230172	-0.0018766	-0.00148301	-0.00116629	-0.000917291	-0.000721426	-0.000567407	-0.000446267	-0.000350999
-6.97556e-17	-0.0338846	-0.0324067	-0.0324275	-0.0277063	-0.023635	-0.0188652	-0.0151335	-0.0120151	-0.00941535	-0.00763119	-0.00614002	-0.00471067	-0.00377381	-0.00302385	-0.00246469	-0.002091	-0.00170991	-0.00135967	-0.00108959	-0.000873889	-0.000706192	-0.000579114	-0.00047493
-6.97556e-17	-0.0365821	-0.0370262	-0.0333075	-0.0273396	-0.0262555	-0.0208977	-0.0177616	-0.0148574	-0.0124485	-0.0103045	-0.008324	-0.00686377	-0.00561628	-0.00459821	-0.00378042	-0.00313285	-0.0026231	-0.00219512	-0.00181898	-0.00149108	-0.0012227	-0.00100239	-0.000821916
-6.97556e-17	-0.0377977	-0.0285142	-0.0295685	-0.0257493	-0.0213029	-0.0166171	-0.0138861	-0.0113527	-0.00941115	-0.00713397	-0.00562358	-0.00459786	-0.00382384	-0.00312328	-0.00248098	-0.00196585	-0.0015965	-0.00130716	-0.00112708	-0.000951479	-0.000783776	-0.000645707	-0.000532023
-6.97556e-17	-0.0322184	-0.0281716	-0.0290542	-0.0222725	-0.0190603	-0.0154347	-0.0135985	-0.0111782	-0.00981005	-0.00754211	-0.00604107	-0.00474856	-0.00395651	-0.00344466	-0.00283313	-0.00228784	-0.00191171	-0.00162884	-0.00138891	-0.00118496	-0.00101165	-0.000834317	-0.000674156
-6.97556e-17	-0.0324396	-0.0305736	-0.0306704	-0.024747	-0.0204547	-0.0165597	-0.0142831	-0.0119507	-0.00995495	-0.00814396	-0.00659208	-0.00555254	-0.00455544	-0.00353972	-0.00278524	-0.00219273	-0.00175112	-0.00140554	-0.0011283	-0.000910213	-0.000721502	-0.000569135	-0.000459591
-6.97556e-17	-0.0253391	-0.0226151	-0.0174878	-0.0149714	-0.0120983	-0.010067	-0.00886941	-0.00730116	-0.00600346	-0.00511536	-0.00431677	-0.00347848	-0.00265153	-0.00223828	-0.00184027	-0.00154881	-0.00121788	-0.000931615	-0.000713466	-0.000548075	-0.000432433	-0.000342984	-0.000272343
-6.97556e-17	-0.00702122	-0.00381859	-0.00243299	-0.00455676	-0.00235394	-0.00210601	-0.00180308	-0.00109854	-0.000841927	-0.000761721	-0.000632857	-0.000492595	-0.000397163	-0.000329962	-0.000282623	-0.000258383	-0.000211524	-0.000169525	-0.000135163	-0.000107063	-8.61576e-05	-6.92573e-05	-5.10774e-05
-6.97556e-17	0.00226608	0.0123818	0.00960116	0.00970892	0.00777437	0.00740962	0.00630724	0.00515299	0.00416952	0.00307256	0.00256591	0.00187961	0.00147648	0.00122947	0.00102944	0.00082698	0.000684384	0.000565836	0.000453662	0.000363837	0.000291887	0.000233518	0.000183132
-6.97556e-17	0.0152834	0.0254528	0.0173403	0.0160462	0.0121496	0.00977708	0.00793212	0.00647048	0.0051142	0.00420609	0.00324496	0.0024713	0.00185142	0.00151748	0.0013173	0.00110646	0.000931557	0.000729384	0.000536934	0.000399556	0.000329684	0.000272333	0.000225211
-6.97556e-17	0.0208958	0.0355267	0.0217894	0.0192795	0.014562	0.0118443	0.00934428	0.00744097	0.00619956	0.00509931	0.0047332	0.00389654	0.00301088	0.00232688	0.00183719	0.00140204	0.00111409	0.000885604	0.000704231	0.000549394	0.000433906	0.000353497	0.000314878
-6.97556e-17	0.0228611	0.0376428	0.0288407	0.024263	0.0185788	0.0154642	0.0132049	0.0113479	0.0101306	0.00822549	0.00646839	0.00508595	0.00429314	0.00338664	0.00260727	0.0019404	0.00144436	0.00107528	0.000800616	0.000596181	0.000451216	0.000353967	0.000278804
-6.97556e-17	0.0182006	0.0300643	0.02582	0.0238995	0.0164211	0.0117689	0.00909145	0.00753609	0.00620483	0.00483657	0.00379243	0.00300546	0.0020389	0.00131055	0.000837798	0.000590608	0.000440137	0.000328856	0.000246335	0.000192615	0.000155314	0.000125307	0.000101155
-6.97556e-17	0.0285838	0.0355388	0.0294947	0.025924	0.0209718	0.0171812	0.0141783	0.0109771	0.00907073	0.00759277	0.0062302	0.00508639	0.00410674	0.00329896	0.00259724	0.00205905	0.00164334	0.00129017	0.00100957	0.000789911	0.000618109	0.000483647	0.000378459
-6.97556e-17	0.0279167	0.0324769	0.026525	0.0215547	0.0179919	0.0150938	0.0137737	0.011428	0.00887537	0.0072828	0.00588122	0.00429244	0.00335644	0.0026309	0.00210128	0.00172809	0.00140753	0.00111331	0.000881827	0.00069946	0.00054354	0.000416916	0.000319807
-6.97556e-17	0.0277378	0.0361639	0.0305258	0.02916	0.0235884	0.0198519	0.0156538	0.0126099	0.0106836	0.00855257	0.006267	0.00487183	0.00410576	0.0034628	0.0029228	0.00246889	0.00201926	0.00162325	0.00128751	0.00102661	0.000831522	0.000664216	0.000530576
-6.97556e-17	0.0340143	0.0450037	0.0332734	0.0280534	0.0240582	0.0196926	0.0146246	0.011032	0.00895113	0.00694568	0.00522259	0.00433176	0.00323227	0.00248379	0.0019141	0.0014983	0.00126383	0.000981466	0.000764438	0.000615444	0.00048641	0.000383399	0.000302337
-6.97556e-17	0.0315693	0.0445703	0.0348655	0.0269557	0.0200921	0.0167509	0.0125962	0.0097286	0.00751181	0.00599829	0.00443936	0.00328883	0.00252365	0.00204741	0.00156642	0.00126573	0.00103847	0.000778476	0.000593231	0.000452813	0.000345967	0.000270547	0.00020541
-6.97556e-17	0.0439017	0.0524994	0.0443059	0.0374034	0.0295709	0.024428	0.019437	0.0148782	0.0113489	0.00949892	0.00718232	0.00501134	0.00349641	0.00256484	0.0019871	0.00161647	0.00131584	0.00107719	0.000868922	0.000668795	0.00051791	0.00038429	0.000285572
-6.97556e-17	0.0494358	0.0520611	0.0487689	0.0410053	0.0318479	0.0239294	0.0184923	0.0152896	0.0130761	0.0106832	0.00800187	0.00586003	0.00463722	0.00338566	0.00247095	0.00191783	0.00146033	0.00116942	0.000900826	0.000648049	0.000465301	0.000334847	0.000254183
-6.97556e-17	0.0494886	0.0582282	0.0490454	0.0434401	0.0344884	0.0281497	0.0220944	0.0179751	0.0142074	0.0107221	0.00837506	0.00663575	0.00537296	0.00429806	0.00338717	0.00269008	0.00213386	0.00164982	0.00131961	0.00103814	0.00079728	0.000611979	0.000475144
-6.97556e-17	0.0599805	0.0693256	0.0589341	0.0511614	0.0430419	0.0340424	0.02647	0.0203101	0.0151692	0.0123728	0.00945823	0.00768708	0.00626429	0.00499619	0.00376434	0.00278521	0.00207125	0.00150598	0.00114927	0.000891485	0.000703184	0.000560102	0.000449107
-6.97556e-17	0.0514695	0.0680794	0.05896	0.0543855	0.0482582	0.0401019	0.0305666	0.0247182	0.0195622	0.0157108	0.0122172	0.00985495	0.0078819	0.00663727	0.00530891	0.00421583	0.00335327	0.00261064	0.00201265	0.00155185	0.00116051	0.000860475	0.000638227
-6.97556e-17	0.0513515	0.0606001	0.0615428	0.0565174	0.0442514	0.0376247	0.0316674	0.0256271	0.0202318	0.0150487	0.0119777	0.00997992	0.00795664	0.00595998	0.00445345	0.00370884	0.00306658	0.00234488	0.00182621	0.00147168	0.00120909	0.00101257	0.000831879
-6.97556e-17	0.0582688	0.0778953	0.0778937	0.0636824	0.0545261	0.0394703	0.0313933	0.0263089	0.0206074	0.0163668	0.013004	0.0111226	0.00891215	0.00695729	0.00540574	0.00417705	0.0031913	0.0025003	0.00201451	0.00155061	0.00119388	0.000919481	0.000709133
-6.97556e-17	0.0620759	0.0827956	0.0805991	0.0648557	0.0526031	0.0417888	0.0338373	0.0287233	0.0243459	0.0207583	0.0165309	0.0124534	0.0102174	0.00798931	0.00623832	0.00476317	0.00356259	0.00260663	0.00200338	0.0016306	0.00126428	0.00100336	0.000830584
-6.97556e-17	0.0634564	0.0828438	0.078312	0.0728012	0.0651164	0.0475158	0.0358873	0.0293213	0.0222649	0.0171888	0.0133877	0.0104145	0.00809411	0.00634286	0.00515066	0.00425491	0.00330196	0.00245935	0.0019145	0.00158261	0.00130844	0.00108194	0.000897202
