# Supplementary material for: Research on the dynamic spillover of stock markets under COVID-19—Taking the stock markets of China, Japan, and South Korea as an example
Source: Front Public Health. 2022 Nov 11;10:1008348. doi: 10.3389/fpubh.2022.1008348 (PMC9691647; doi:10.3389/fpubh.2022.1008348)
Supplement: Supplementary file 3 [file Data_Sheet_1.ZIP › FEM_KR_1 (3).xls]

## Sheet: Sheet8
0	0	0	0	0	0	0	0	0	0	0	0	0	0	0	0	0	0	0	0	0	0	0	0
0	0	0	0	0	0	0	0	0	0	0	0	0	0	0	0	0	0	0	0	0	0	0	0
-3.11497e-16	-0.0571036	-0.0551381	-0.0497434	-0.0475418	-0.0477111	-0.0424658	-0.0402372	-0.0374471	-0.0341628	-0.0309233	-0.0287336	-0.0259629	-0.0238228	-0.0226502	-0.0218334	-0.0202967	-0.018875	-0.0175128	-0.0155336	-0.0137864	-0.0126873	-0.0115046	-0.0105401
-3.11497e-16	-0.0527077	-0.0513551	-0.0466502	-0.0470995	-0.0450682	-0.0430993	-0.0424516	-0.039954	-0.0374364	-0.0330651	-0.0307652	-0.0275065	-0.0267186	-0.0246499	-0.0221431	-0.019843	-0.0181302	-0.017175	-0.0162738	-0.0154236	-0.014561	-0.0133061	-0.01156
-3.11497e-16	-0.0514569	-0.0527093	-0.0510351	-0.0502672	-0.0483238	-0.0472921	-0.0450363	-0.0427013	-0.0394984	-0.0347475	-0.032022	-0.0286816	-0.0256752	-0.0229762	-0.0206399	-0.0188234	-0.0173999	-0.0154922	-0.0144667	-0.0131804	-0.011983	-0.0108684	-0.009737
-3.11497e-16	-0.0506895	-0.0613431	-0.0572859	-0.0550865	-0.04891	-0.0449898	-0.0428565	-0.0386359	-0.0341665	-0.0329666	-0.0328229	-0.0295483	-0.02661	-0.0241167	-0.0222619	-0.0215101	-0.0196981	-0.0174926	-0.015338	-0.0140115	-0.0128001	-0.0123151	-0.0110526
-3.11497e-16	-0.0553144	-0.0601633	-0.0568437	-0.0547627	-0.0529062	-0.0489499	-0.0478536	-0.0454516	-0.0424032	-0.0399772	-0.0398319	-0.0372719	-0.0333348	-0.0317574	-0.0299224	-0.0278994	-0.0256357	-0.022646	-0.0200196	-0.0177115	-0.0156819	-0.0141414	-0.0130355
-3.11497e-16	-0.0470009	-0.0609425	-0.0600781	-0.0605026	-0.0545404	-0.0464012	-0.042752	-0.0411721	-0.0409795	-0.0396746	-0.0391873	-0.0380626	-0.035399	-0.0335932	-0.0319235	-0.0300623	-0.0285724	-0.0264362	-0.0246142	-0.0231661	-0.0213993	-0.0199088	-0.0188604
-3.11497e-16	-0.0498168	-0.0611429	-0.062209	-0.0596886	-0.0574769	-0.0558112	-0.0541259	-0.0524316	-0.0511451	-0.0487854	-0.0459066	-0.0437345	-0.0419186	-0.0400296	-0.0396135	-0.0376829	-0.0355721	-0.033688	-0.0319089	-0.0302287	-0.0286415	-0.0269992	-0.0251498
-3.11497e-16	-0.0506829	-0.0591938	-0.0587959	-0.0567078	-0.0552381	-0.0521318	-0.0513063	-0.0515209	-0.049049	-0.0461628	-0.0419787	-0.0397546	-0.0376997	-0.0363073	-0.0355332	-0.0332082	-0.0309742	-0.0296591	-0.0285847	-0.0276849	-0.0256765	-0.0238064	-0.0220756
-3.11497e-16	-0.048162	-0.0569852	-0.0597383	-0.0591119	-0.0577137	-0.0545249	-0.051307	-0.0473455	-0.0441476	-0.0412526	-0.0381448	-0.0353719	-0.0330632	-0.0303475	-0.0282645	-0.0273213	-0.0264938	-0.0253861	-0.0233481	-0.0220265	-0.0201777	-0.0193967	-0.0183164
-3.11497e-16	-0.0486878	-0.0628618	-0.0615486	-0.0628412	-0.06205	-0.0601682	-0.0565353	-0.0523678	-0.0488774	-0.046292	-0.0429384	-0.0404185	-0.0376203	-0.0359252	-0.0335446	-0.0308725	-0.0286944	-0.0265836	-0.0246678	-0.0228906	-0.0212411	-0.0197107	-0.0182195
-3.11497e-16	-0.0481488	-0.0633947	-0.068607	-0.0682226	-0.0643407	-0.0601364	-0.0575247	-0.0575283	-0.0562021	-0.0536649	-0.0516499	-0.0477174	-0.0471569	-0.0462666	-0.0445901	-0.0414844	-0.0386063	-0.0363186	-0.0346543	-0.0323755	-0.0300701	-0.0283353	-0.027316
-3.11497e-16	-0.0410084	-0.0534419	-0.0577781	-0.0552553	-0.0529191	-0.0535734	-0.0529353	-0.0511776	-0.0495115	-0.0467945	-0.0430336	-0.0395227	-0.0379692	-0.0366555	-0.0357531	-0.0338364	-0.0319246	-0.0303092	-0.0302533	-0.0297438	-0.0290254	-0.0273774	-0.0258211
-3.11497e-16	-0.0411383	-0.0492652	-0.0528023	-0.0526826	-0.048586	-0.0460064	-0.0432732	-0.0408483	-0.0379818	-0.0357466	-0.0341357	-0.0329624	-0.0326548	-0.0316045	-0.0290323	-0.0268693	-0.0259127	-0.0240932	-0.0230888	-0.0221278	-0.0212083	-0.0203284	-0.0194864
-3.11497e-16	-0.028769	-0.0397756	-0.041885	-0.04115	-0.0404717	-0.038635	-0.0373272	-0.0357483	-0.0326801	-0.0295378	-0.0286376	-0.028345	-0.0269313	-0.025291	-0.0237871	-0.0231198	-0.0214232	-0.0197939	-0.0178892	-0.0161978	-0.0151534	-0.0141578	-0.0130801
-3.11497e-16	-0.031481	-0.0342532	-0.0367956	-0.0368305	-0.0383592	-0.0376279	-0.0367299	-0.0350515	-0.032164	-0.0300863	-0.0283779	-0.0269243	-0.0246555	-0.0217009	-0.0197752	-0.0190554	-0.0181353	-0.0174427	-0.0170606	-0.0161085	-0.0151724	-0.0142926	-0.0134655
-3.11497e-16	-0.030091	-0.0384336	-0.0448589	-0.0463888	-0.0469223	-0.0448852	-0.0422555	-0.0404968	-0.0410339	-0.0403653	-0.0384018	-0.0359474	-0.0337578	-0.0326915	-0.0316996	-0.0307541	-0.0303853	-0.0302391	-0.027288	-0.025554	-0.0249645	-0.024461	-0.0233046
-3.11497e-16	-0.0358081	-0.0470174	-0.0494463	-0.051007	-0.0515849	-0.0509594	-0.0481068	-0.0464114	-0.0445489	-0.0427496	-0.0408348	-0.0394023	-0.0378199	-0.0369118	-0.036388	-0.0357352	-0.0347598	-0.0337405	-0.0326632	-0.0306942	-0.0295283	-0.0284076	-0.0273303
-3.11497e-16	-0.0399012	-0.0527924	-0.0578383	-0.0572928	-0.0553577	-0.0534431	-0.0527427	-0.0507415	-0.0483933	-0.0472996	-0.0449899	-0.0437423	-0.0412412	-0.038841	-0.0374121	-0.0365197	-0.035793	-0.0354552	-0.0351258	-0.0339074	-0.032778	-0.0314784	-0.0302307
-3.11497e-16	-0.0369722	-0.058576	-0.0626615	-0.0612114	-0.0624273	-0.0596695	-0.0579484	-0.0554095	-0.053817	-0.0533986	-0.0516628	-0.0513992	-0.049629	-0.0492018	-0.0477266	-0.0463045	-0.0442294	-0.0428399	-0.0428843	-0.0443499	-0.0427655	-0.0407535	-0.0399676
-3.11497e-16	-0.0362119	-0.0470463	-0.0477129	-0.0487444	-0.0472303	-0.0485566	-0.0508033	-0.0511386	-0.0497124	-0.0476933	-0.0462467	-0.0407723	-0.0393517	-0.0375396	-0.035847	-0.034246	-0.0334168	-0.0332671	-0.0335961	-0.0326242	-0.031472	-0.0304898	-0.0288713
-3.11497e-16	-0.0406876	-0.0565452	-0.0587479	-0.0589159	-0.0604754	-0.0593727	-0.0573941	-0.0544877	-0.0528295	-0.0504318	-0.0475741	-0.0453188	-0.0437505	-0.0409026	-0.0389705	-0.0392844	-0.037924	-0.0376413	-0.036091	-0.0341192	-0.0330338	-0.0321015	-0.0306396
-3.11497e-16	-0.0457953	-0.0551135	-0.0551881	-0.0583596	-0.058467	-0.057325	-0.0590242	-0.0553867	-0.0527357	-0.0512703	-0.0505363	-0.0499741	-0.0505858	-0.0506036	-0.0505093	-0.0498234	-0.0476056	-0.0466603	-0.0459961	-0.0458042	-0.0457627	-0.04559	-0.0442409
-3.11497e-16	-0.0486118	-0.0594894	-0.065274	-0.0666618	-0.0671511	-0.0673312	-0.0660067	-0.0643009	-0.063133	-0.0611327	-0.0596313	-0.0572747	-0.0541741	-0.0531551	-0.0522102	-0.0509355	-0.0491734	-0.0478272	-0.0455324	-0.0438092	-0.0423586	-0.0416086	-0.0413946
-3.11497e-16	-0.0492526	-0.0577781	-0.068124	-0.0670326	-0.0673902	-0.065797	-0.0634603	-0.0573904	-0.0539922	-0.0526347	-0.0512328	-0.051088	-0.0497265	-0.0488465	-0.0476308	-0.0466677	-0.0460628	-0.0445218	-0.0434215	-0.0425775	-0.0422414	-0.041723	-0.0417825
-3.11497e-16	-0.0511514	-0.0623343	-0.0632672	-0.0624533	-0.0651817	-0.065675	-0.061961	-0.0634608	-0.0627877	-0.0597315	-0.0578211	-0.0555246	-0.0535301	-0.0499955	-0.0472624	-0.0453795	-0.0432244	-0.0421738	-0.0417996	-0.0423501	-0.0409129	-0.041007	-0.039977
-3.11497e-16	-0.0458755	-0.0577655	-0.0574965	-0.0544463	-0.0542919	-0.054154	-0.0533413	-0.0519959	-0.0506091	-0.0499993	-0.0484385	-0.0466549	-0.0462992	-0.0435945	-0.0430827	-0.0422519	-0.0411283	-0.0400332	-0.0388541	-0.0375875	-0.0369163	-0.035985	-0.0351661
-3.11497e-16	-0.0398361	-0.050291	-0.0523822	-0.0509239	-0.0490873	-0.0485263	-0.0477465	-0.0460818	-0.0454946	-0.0452815	-0.0429205	-0.0407149	-0.0382051	-0.0351762	-0.0332075	-0.0315788	-0.0303995	-0.0291055	-0.027851	-0.0266537	-0.0255107	-0.0246888	-0.0241763
-3.11497e-16	-0.0363368	-0.0392512	-0.0446899	-0.0448696	-0.0447253	-0.0413589	-0.0376079	-0.0352021	-0.0316194	-0.0289183	-0.0268722	-0.0250473	-0.0231576	-0.0221398	-0.0210352	-0.0203629	-0.0189941	-0.0177981	-0.0165351	-0.0153641	-0.0141723	-0.0129881	-0.0123328
-3.11497e-16	-0.0278587	-0.0294494	-0.0351655	-0.0363779	-0.0344955	-0.033213	-0.0318112	-0.0305229	-0.0283071	-0.0268585	-0.0247305	-0.0226797	-0.0207405	-0.0194274	-0.0181221	-0.0169799	-0.0156539	-0.0141912	-0.0127506	-0.0116303	-0.0109363	-0.0101014	-0.00931803
-3.11497e-16	-0.0265542	-0.0345337	-0.0300289	-0.0287569	-0.0292854	-0.0274369	-0.0252626	-0.0241194	-0.0235882	-0.0217962	-0.0194325	-0.0169156	-0.0157057	-0.01497	-0.0141736	-0.0139059	-0.0135083	-0.0128238	-0.0109306	-0.00978687	-0.00904007	-0.00845426	-0.00799116
-3.11497e-16	-0.0130802	-0.02231	-0.0284677	-0.0256654	-0.0224193	-0.021917	-0.0198149	-0.0181487	-0.0167256	-0.0154115	-0.0147512	-0.0141453	-0.0135611	-0.0127414	-0.011455	-0.0103352	-0.009561	-0.00883228	-0.00816788	-0.00761749	-0.00690494	-0.00637008	-0.00598827
-3.11497e-16	-0.0145311	-0.0171446	-0.0229085	-0.023298	-0.0224241	-0.0205896	-0.0187339	-0.0167913	-0.015457	-0.0144342	-0.0132068	-0.0120205	-0.0109535	-0.0102897	-0.00954805	-0.00870237	-0.00783663	-0.00706103	-0.00636581	-0.00558213	-0.00486193	-0.00429525	-0.00386096
-3.11497e-16	-0.0189921	-0.0254613	-0.0325003	-0.0314233	-0.0316576	-0.0284646	-0.0285918	-0.027372	-0.0246781	-0.023586	-0.0217838	-0.0192162	-0.0161993	-0.0136523	-0.011504	-0.00987406	-0.00850677	-0.00768095	-0.00651278	-0.00527619	-0.00442088	-0.00380007	-0.0033123
-3.11497e-16	-0.02092	-0.0229644	-0.0294492	-0.0297638	-0.0277141	-0.0276524	-0.0258993	-0.0231898	-0.0216006	-0.0201956	-0.0189199	-0.0166873	-0.0145474	-0.0127228	-0.0115803	-0.00933808	-0.00781966	-0.00693862	-0.00620528	-0.00554946	-0.0049662	-0.00451401	-0.00410423
-3.11497e-16	-0.0176199	-0.0197771	-0.0251886	-0.0269272	-0.0281288	-0.0270403	-0.0248971	-0.0224649	-0.0194796	-0.0169107	-0.0150629	-0.0136822	-0.0129359	-0.0120127	-0.0114718	-0.0102795	-0.00924323	-0.00789169	-0.00677912	-0.00584229	-0.00491026	-0.00402461	-0.00334096
-3.11497e-16	-0.00926998	-0.0168083	-0.0198319	-0.0204799	-0.0205646	-0.0192949	-0.0177306	-0.0168681	-0.0155861	-0.0142149	-0.0130409	-0.0123318	-0.0111133	-0.00957548	-0.00841317	-0.00739345	-0.00652912	-0.00603925	-0.00547283	-0.00477703	-0.00415471	-0.00361118	-0.00294034
-3.11497e-16	-0.0133226	-0.0152776	-0.0204333	-0.0236273	-0.0222251	-0.0224241	-0.02044	-0.0180732	-0.0163586	-0.0147885	-0.0119235	-0.00993987	-0.00843346	-0.00703622	-0.00662723	-0.00629966	-0.00602815	-0.00572499	-0.00531404	-0.00493991	-0.00459874	-0.00428721	-0.0037975
-3.11497e-16	-0.0135601	-0.0142633	-0.02563	-0.0289784	-0.0283997	-0.0291731	-0.0269318	-0.0241896	-0.0221489	-0.0197182	-0.0174189	-0.0158739	-0.0144411	-0.0130199	-0.0117408	-0.0105894	-0.00894504	-0.00779171	-0.00711713	-0.00650614	-0.0057165	-0.00484719	-0.00418457
-3.11497e-16	-0.0201834	-0.0223107	-0.0264419	-0.0298194	-0.0292171	-0.0278076	-0.0258607	-0.0250988	-0.0240827	-0.0230343	-0.0213453	-0.0192795	-0.0172355	-0.0158139	-0.0146799	-0.0133087	-0.0118039	-0.0110934	-0.0103373	-0.00963271	-0.00897616	-0.00836436	-0.00779362
-3.11497e-16	-0.0255626	-0.0331073	-0.0367111	-0.0412372	-0.0402175	-0.0376607	-0.035375	-0.0329368	-0.0302692	-0.0291053	-0.0267363	-0.0236887	-0.0230376	-0.0219312	-0.0196871	-0.0178326	-0.0172312	-0.0157415	-0.0145748	-0.0135654	-0.0122509	-0.0113599	-0.0105561
-3.11497e-16	-0.0294397	-0.0359593	-0.0394488	-0.0426366	-0.0393262	-0.0382605	-0.0358372	-0.0355871	-0.0343409	-0.0318606	-0.0305181	-0.0293353	-0.0282411	-0.0265266	-0.0250983	-0.023255	-0.0215785	-0.0204609	-0.0194117	-0.0177642	-0.0166975	-0.0151249	-0.0141125
-3.11497e-16	-0.0330188	-0.0423905	-0.0501792	-0.0515134	-0.0488756	-0.045122	-0.0421817	-0.040479	-0.0380229	-0.0345023	-0.0324577	-0.0317539	-0.0295878	-0.0275621	-0.0256782	-0.0248024	-0.0238439	-0.0229281	-0.0219056	-0.0206447	-0.019629	-0.0181612	-0.0171056
-3.11497e-16	-0.0481154	-0.0634429	-0.0702082	-0.070863	-0.0731744	-0.0721813	-0.0650615	-0.0664388	-0.0678503	-0.0675734	-0.066097	-0.0648724	-0.0601925	-0.0585121	-0.057061	-0.0556478	-0.0532905	-0.0513641	-0.0504226	-0.0491958	-0.0475263	-0.0462434	-0.0439452
-3.11497e-16	-0.0549468	-0.0671297	-0.0684241	-0.0746381	-0.0762457	-0.0726478	-0.070164	-0.0689674	-0.0661661	-0.0635658	-0.0600195	-0.0569658	-0.0545816	-0.0522951	-0.0501044	-0.0473062	-0.0444647	-0.0414842	-0.0406403	-0.0401069	-0.0386134	-0.0379518	-0.0375668
-3.11497e-16	-0.066975	-0.072155	-0.0780433	-0.0790934	-0.0829462	-0.0830203	-0.0823458	-0.0788267	-0.0783501	-0.0726448	-0.0723631	-0.0724237	-0.0718497	-0.0706847	-0.0693614	-0.0669109	-0.0656798	-0.0645955	-0.0620061	-0.0605073	-0.059054	-0.0573344	-0.0553114
-3.11497e-16	-0.0668283	-0.0818873	-0.0844868	-0.0844173	-0.089152	-0.0866697	-0.0875737	-0.0821791	-0.0817575	-0.0820619	-0.0840912	-0.0825788	-0.0801444	-0.0776327	-0.0739791	-0.0726183	-0.0720916	-0.070962	-0.0727722	-0.0737948	-0.0743183	-0.0747322	-0.0736577
-3.11497e-16	-0.0790183	-0.0879835	-0.0934433	-0.0964094	-0.0985497	-0.100461	-0.0989835	-0.0975636	-0.0978411	-0.0979939	-0.095513	-0.0947132	-0.0953052	-0.0935913	-0.0932838	-0.0941379	-0.0926184	-0.0918236	-0.094444	-0.0971677	-0.0970787	-0.0958187	-0.096105
-3.11497e-16	-0.0894293	-0.10638	-0.109108	-0.113913	-0.112279	-0.11439	-0.117915	-0.119502	-0.116945	-0.112794	-0.10775	-0.113946	-0.113482	-0.111269	-0.115499	-0.116632	-0.116793	-0.117432	-0.118781	-0.118455	-0.121549	-0.123441	-0.125879
-3.11497e-16	-0.0978646	-0.111779	-0.12224	-0.121169	-0.121638	-0.126739	-0.126444	-0.122063	-0.125246	-0.135892	-0.140734	-0.144364	-0.144887	-0.153048	-0.156918	-0.152254	-0.154815	-0.160096	-0.157796	-0.15554	-0.158428	-0.160375	-0.167927
-3.11497e-16	-0.107963	-0.124469	-0.129631	-0.131934	-0.13016	-0.137386	-0.142206	-0.141911	-0.142909	-0.152886	-0.156132	-0.159726	-0.161582	-0.164739	-0.175734	-0.185128	-0.187358	-0.187066	-0.186783	-0.191736	-0.194392	-0.195713	-0.200444
-3.11497e-16	-0.111879	-0.129065	-0.136748	-0.143927	-0.153476	-0.155292	-0.156802	-0.156364	-0.157823	-0.160639	-0.164039	-0.164185	-0.163572	-0.167749	-0.171059	-0.172453	-0.182034	-0.191256	-0.202864	-0.210366	-0.218147	-0.226216	-0.234585
-3.11497e-16	-0.108747	-0.125881	-0.135406	-0.137041	-0.140433	-0.14395	-0.146043	-0.149743	-0.15046	-0.152205	-0.150639	-0.155657	-0.157387	-0.159466	-0.16456	-0.167566	-0.167272	-0.166995	-0.166734	-0.170123	-0.168738	-0.167579	-0.171572
-3.11497e-16	-0.109115	-0.11789	-0.120077	-0.122318	-0.124773	-0.126216	-0.130253	-0.130021	-0.128216	-0.130572	-0.123969	-0.125093	-0.126225	-0.128696	-0.125907	-0.12532	-0.124341	-0.126098	-0.127549	-0.127624	-0.127709	-0.127803	-0.127957
-3.11497e-16	-0.114808	-0.126205	-0.118499	-0.116411	-0.119631	-0.115139	-0.110792	-0.10783	-0.112227	-0.108361	-0.107913	-0.110335	-0.110301	-0.108752	-0.105939	-0.107096	-0.103123	-0.101847	-0.103148	-0.103357	-0.10433	-0.102438	-0.100187
-3.11497e-16	-0.127055	-0.130954	-0.126929	-0.12545	-0.128437	-0.127245	-0.12885	-0.124644	-0.119395	-0.117988	-0.114428	-0.11046	-0.106334	-0.102638	-0.101973	-0.102062	-0.100237	-0.0987355	-0.0976842	-0.0966463	-0.0960995	-0.0960537	-0.0952015
-3.11497e-16	-0.141021	-0.147127	-0.1546	-0.151565	-0.152143	-0.159019	-0.161697	-0.158823	-0.154106	-0.151105	-0.147021	-0.145021	-0.146268	-0.149387	-0.149	-0.149467	-0.148615	-0.146828	-0.144558	-0.14187	-0.139232	-0.136643	-0.134102
-3.11497e-16	-0.14003	-0.152096	-0.15122	-0.151967	-0.154404	-0.157032	-0.14788	-0.147329	-0.152473	-0.149345	-0.14495	-0.142016	-0.145227	-0.146687	-0.145677	-0.143463	-0.141095	-0.142331	-0.141235	-0.140149	-0.139071	-0.138003	-0.138143
-3.11497e-16	-0.14423	-0.158606	-0.15347	-0.155447	-0.154128	-0.155923	-0.162915	-0.168589	-0.160732	-0.157761	-0.149524	-0.148221	-0.146595	-0.142524	-0.140262	-0.139209	-0.13757	-0.140544	-0.140581	-0.141989	-0.143411	-0.144848	-0.1463
-3.11497e-16	-0.14658	-0.16492	-0.15919	-0.16216	-0.162433	-0.15526	-0.155383	-0.149244	-0.155614	-0.153963	-0.158721	-0.161861	-0.164427	-0.166293	-0.164795	-0.161803	-0.15888	-0.156269	-0.163025	-0.16045	-0.157923	-0.160246	-0.159697
-3.11497e-16	-0.149122	-0.151765	-0.154037	-0.154159	-0.154223	-0.156728	-0.154155	-0.148393	-0.146798	-0.147342	-0.146347	-0.144654	-0.140154	-0.13788	-0.136799	-0.145897	-0.147622	-0.144899	-0.141895	-0.142471	-0.146408	-0.149548	-0.147339
-3.11497e-16	-0.155226	-0.16191	-0.152888	-0.152722	-0.155514	-0.162513	-0.164613	-0.165358	-0.164187	-0.166656	-0.157952	-0.158025	-0.157012	-0.154268	-0.155915	-0.156131	-0.156655	-0.15474	-0.154078	-0.153439	-0.152821	-0.15298	-0.153483
-3.11497e-16	-0.165628	-0.171838	-0.165774	-0.161176	-0.16312	-0.163749	-0.164487	-0.158954	-0.155559	-0.160999	-0.155871	-0.156358	-0.15778	-0.156037	-0.154535	-0.153036	-0.151544	-0.150062	-0.150342	-0.154302	-0.153542	-0.152787	-0.152038
-3.11497e-16	-0.162808	-0.170083	-0.154385	-0.154216	-0.160299	-0.160199	-0.160573	-0.158064	-0.152365	-0.152337	-0.15656	-0.154597	-0.157161	-0.16565	-0.169722	-0.175073	-0.177097	-0.177993	-0.174643	-0.171438	-0.171449	-0.16813	-0.16451
-3.11497e-16	-0.16432	-0.167235	-0.168112	-0.167127	-0.166004	-0.163573	-0.162848	-0.162625	-0.162337	-0.161207	-0.164946	-0.162847	-0.160628	-0.158058	-0.155499	-0.15544	-0.150487	-0.147625	-0.142641	-0.142582	-0.140123	-0.138903	-0.138042
-3.11497e-16	-0.170552	-0.178411	-0.170029	-0.165434	-0.159384	-0.157478	-0.154586	-0.152739	-0.154452	-0.149962	-0.145752	-0.146903	-0.151292	-0.149101	-0.148694	-0.150417	-0.152739	-0.151478	-0.148303	-0.143476	-0.139643	-0.137541	-0.135474
-3.11497e-16	-0.163575	-0.169635	-0.152491	-0.154243	-0.151649	-0.147597	-0.147063	-0.144447	-0.140669	-0.135133	-0.131262	-0.127002	-0.126084	-0.123067	-0.118974	-0.113537	-0.109056	-0.108395	-0.106651	-0.102775	-0.0990432	-0.0954493	-0.0919886
-3.11497e-16	-0.158116	-0.160871	-0.147841	-0.146163	-0.142064	-0.138163	-0.135954	-0.131389	-0.12492	-0.120829	-0.117306	-0.117448	-0.112888	-0.106086	-0.104202	-0.099987	-0.0950142	-0.0939351	-0.0916666	-0.0883224	-0.0844399	-0.0821768	-0.0799295
-3.11497e-16	-0.157016	-0.155943	-0.14498	-0.139414	-0.132895	-0.1272	-0.126968	-0.117398	-0.112419	-0.105673	-0.102646	-0.100098	-0.0928134	-0.0868043	-0.0832626	-0.0799364	-0.0767448	-0.074052	-0.0707386	-0.0687416	-0.0658433	-0.0630129	-0.0599389
-3.11497e-16	-0.154336	-0.154268	-0.146406	-0.142157	-0.135789	-0.127696	-0.123456	-0.121989	-0.118589	-0.115532	-0.108759	-0.108459	-0.10462	-0.0999872	-0.0942977	-0.0903694	-0.087094	-0.0848037	-0.0821218	-0.0792146	-0.0764121	-0.0737106	-0.0716006
-3.11497e-16	-0.164031	-0.159639	-0.152506	-0.154936	-0.143483	-0.139026	-0.129758	-0.122183	-0.116802	-0.11258	-0.107282	-0.104584	-0.0993456	-0.0954004	-0.0911708	-0.0885456	-0.0863149	-0.0825804	-0.0791803	-0.075808	-0.0723877	-0.0691222	-0.0661636
-3.11497e-16	-0.166956	-0.168621	-0.161878	-0.152457	-0.146577	-0.138313	-0.132984	-0.12897	-0.125771	-0.121035	-0.117167	-0.113913	-0.111507	-0.108106	-0.104815	-0.10163	-0.100831	-0.0960674	-0.0897236	-0.0848518	-0.0810993	-0.0775247	-0.0738353
-3.11497e-16	-0.167233	-0.169324	-0.168616	-0.159535	-0.151251	-0.141883	-0.133853	-0.123606	-0.115813	-0.112035	-0.106005	-0.0978524	-0.0952242	-0.0900447	-0.0853298	-0.0829968	-0.0803032	-0.0771933	-0.0755646	-0.0732026	-0.0680022	-0.0651845	-0.0602164
-3.11497e-16	-0.164723	-0.164167	-0.159726	-0.154417	-0.146997	-0.137431	-0.127572	-0.115526	-0.10965	-0.102024	-0.0982196	-0.0895636	-0.0854985	-0.084447	-0.0821598	-0.0766435	-0.0715854	-0.0665054	-0.0633013	-0.0591322	-0.0557477	-0.0531278	-0.0503544
-3.11497e-16	-0.155105	-0.155841	-0.138853	-0.129263	-0.121438	-0.115895	-0.104711	-0.0969474	-0.0924294	-0.0883671	-0.0813966	-0.0760416	-0.0739743	-0.0716948	-0.0662889	-0.0637752	-0.0587973	-0.0537981	-0.0509165	-0.0486871	-0.0467611	-0.0449138	-0.04209
-3.11497e-16	-0.151081	-0.156537	-0.141728	-0.126854	-0.116268	-0.111034	-0.110765	-0.0977294	-0.0912284	-0.0872445	-0.0800111	-0.0717058	-0.0659548	-0.0609898	-0.054841	-0.053312	-0.0521838	-0.0510896	-0.0493338	-0.0465126	-0.0435444	-0.0397744	-0.0370526
-3.11497e-16	-0.141745	-0.134985	-0.12602	-0.115179	-0.107276	-0.0974643	-0.0853675	-0.0776325	-0.0685688	-0.0613081	-0.055927	-0.0529884	-0.0489873	-0.0434243	-0.0382437	-0.0352842	-0.0321068	-0.0300293	-0.0278522	-0.0246692	-0.02248	-0.0205671	-0.0188184
-3.11497e-16	-0.139166	-0.135456	-0.112292	-0.0952938	-0.0885287	-0.0779963	-0.0730221	-0.0664575	-0.0612791	-0.0544926	-0.0476218	-0.040844	-0.0363947	-0.0317263	-0.027648	-0.023597	-0.020799	-0.0195778	-0.0172916	-0.0156911	-0.0141777	-0.0123058	-0.0108929
-3.11497e-16	-0.129319	-0.120787	-0.0976888	-0.0834601	-0.0723784	-0.0643849	-0.0540432	-0.0473471	-0.0415921	-0.0346509	-0.0289635	-0.0248978	-0.0216781	-0.0174402	-0.0149355	-0.012755	-0.0105735	-0.00908575	-0.00822165	-0.00749183	-0.00634529	-0.00544013	-0.00474546
-3.11497e-16	-0.124185	-0.10992	-0.0948677	-0.0787249	-0.0679461	-0.0620258	-0.0530803	-0.0425886	-0.0355684	-0.0301935	-0.0262587	-0.0226708	-0.0189435	-0.015645	-0.0138991	-0.0121076	-0.0103652	-0.00881102	-0.00743864	-0.00628026	-0.0053024	-0.00447694	-0.00378123
-3.11497e-16	-0.117143	-0.106483	-0.0862035	-0.0737613	-0.064207	-0.0525305	-0.0433303	-0.0374874	-0.0308407	-0.0256251	-0.0222479	-0.0194195	-0.0172344	-0.0144838	-0.0125354	-0.0104347	-0.00883364	-0.00743132	-0.00628736	-0.00519431	-0.00429239	-0.00357812	-0.00311021
-3.11497e-16	-0.115015	-0.108377	-0.088451	-0.0712666	-0.0589552	-0.0505649	-0.043947	-0.0374968	-0.031729	-0.027641	-0.0236494	-0.0203388	-0.0172228	-0.0148988	-0.0122506	-0.0107377	-0.00902684	-0.00752106	-0.00611081	-0.00512839	-0.00422824	-0.00360822	-0.00298951
-3.11497e-16	-0.114076	-0.102167	-0.0826934	-0.0720508	-0.0592409	-0.0502191	-0.0440677	-0.0378696	-0.0329125	-0.028958	-0.0246847	-0.0199592	-0.0174814	-0.0151963	-0.0129108	-0.0109676	-0.00931623	-0.00783116	-0.006721	-0.00577639	-0.00493612	-0.00416869	-0.00352062
-3.11497e-16	-0.112008	-0.107673	-0.0895895	-0.0755124	-0.0629105	-0.0543238	-0.0475865	-0.041962	-0.0365288	-0.031545	-0.0271139	-0.0244238	-0.0208894	-0.0179394	-0.015518	-0.0132146	-0.0114233	-0.00989186	-0.00833969	-0.00719017	-0.00632147	-0.0054201	-0.00458408
-3.11497e-16	-0.114542	-0.1148	-0.100451	-0.0842849	-0.0685565	-0.0582321	-0.0487241	-0.044369	-0.0385141	-0.0331594	-0.0258974	-0.0222526	-0.0191849	-0.0170123	-0.0156542	-0.0141508	-0.0119052	-0.0101927	-0.00875924	-0.00753401	-0.00631546	-0.00537116	-0.00454416
-3.11497e-16	-0.118687	-0.10931	-0.100538	-0.0862491	-0.0710725	-0.0612371	-0.0542084	-0.0448638	-0.0397427	-0.0359754	-0.0307787	-0.0251105	-0.0201836	-0.0168313	-0.0142727	-0.0125529	-0.0107993	-0.00926124	-0.00805313	-0.00732357	-0.00633622	-0.00543675	-0.00466651
-3.11497e-16	-0.122024	-0.1186	-0.102232	-0.0838698	-0.0734087	-0.0601152	-0.0519635	-0.0464505	-0.0397213	-0.0323991	-0.0277253	-0.0240436	-0.020162	-0.0171008	-0.0142101	-0.0115383	-0.0100675	-0.00863743	-0.00735141	-0.00675508	-0.0059247	-0.00513751	-0.00441604
-3.11497e-16	-0.11462	-0.121335	-0.109314	-0.086397	-0.0734401	-0.0595327	-0.0498686	-0.0413087	-0.0358273	-0.0307656	-0.0250696	-0.0195673	-0.0165253	-0.0141928	-0.0119277	-0.00968794	-0.00791508	-0.00642778	-0.00560102	-0.00478759	-0.0039385	-0.00323473	-0.00268313
-3.11497e-16	-0.119804	-0.117616	-0.101324	-0.0757778	-0.0577849	-0.0437401	-0.0345105	-0.0294451	-0.0254533	-0.0214492	-0.0182734	-0.0150908	-0.012395	-0.0104296	-0.0088496	-0.0070079	-0.00530817	-0.00419832	-0.00325176	-0.00263477	-0.00221533	-0.00186851	-0.00149708
-3.11497e-16	-0.11675	-0.10974	-0.0908498	-0.0748689	-0.05308	-0.045495	-0.0366315	-0.0289867	-0.0239345	-0.0191641	-0.0149001	-0.0121464	-0.00970526	-0.00754247	-0.00590137	-0.00485642	-0.00396655	-0.00316717	-0.00250047	-0.00202725	-0.00154093	-0.00116697	-0.00088169
-3.11497e-16	-0.112592	-0.11102	-0.0898117	-0.0702995	-0.0572291	-0.0446497	-0.0334098	-0.0265875	-0.0209347	-0.0171841	-0.0138596	-0.0107956	-0.00812795	-0.0061146	-0.00487463	-0.00388409	-0.00298934	-0.00225971	-0.0017046	-0.00133426	-0.00107301	-0.000823661	-0.000632416
-3.11497e-16	-0.11603	-0.106441	-0.0863777	-0.0723784	-0.0554248	-0.0404335	-0.0315903	-0.0242466	-0.0186502	-0.0134389	-0.0102676	-0.00791747	-0.00613021	-0.00435985	-0.0032426	-0.00253353	-0.00201789	-0.00159376	-0.0012609	-0.000969249	-0.000759264	-0.000583933	-0.000431352
-3.11497e-16	-0.102628	-0.0996924	-0.0794933	-0.0604023	-0.0476342	-0.033636	-0.0245288	-0.0178259	-0.0120838	-0.00893764	-0.00689057	-0.00556558	-0.00392575	-0.00303691	-0.00233437	-0.00178834	-0.00135885	-0.00105673	-0.00083804	-0.000607031	-0.000478295	-0.000380826	-0.000303224
-3.11497e-16	-0.103957	-0.0848324	-0.0639862	-0.0463936	-0.036759	-0.0286376	-0.0216997	-0.017249	-0.0126155	-0.0090413	-0.00731125	-0.00548604	-0.00449237	-0.00345055	-0.00267073	-0.00197358	-0.00133102	-0.000964372	-0.000732428	-0.00057232	-0.000429883	-0.000327088	-0.000264434
-3.11497e-16	-0.109279	-0.0864988	-0.0699518	-0.0501873	-0.0354653	-0.0282575	-0.0225967	-0.0157272	-0.0120852	-0.00939348	-0.00636536	-0.00491575	-0.00373794	-0.00287905	-0.0020595	-0.00156854	-0.00115131	-0.000751683	-0.000542926	-0.000392198	-0.000274197	-0.000192449	-0.000137047
-3.11497e-16	-0.106565	-0.0924334	-0.0624242	-0.0510522	-0.0369903	-0.0257758	-0.0194918	-0.0156596	-0.0112106	-0.00777971	-0.00603085	-0.00442417	-0.00292574	-0.00194209	-0.00128781	-0.000845317	-0.000592729	-0.000404787	-0.000280927	-0.00019601	-0.000136786	-9.5471e-05	-6.66468e-05
-3.11497e-16	-0.107595	-0.0842502	-0.0591258	-0.043416	-0.0325664	-0.0240337	-0.0188877	-0.012487	-0.0089288	-0.00708273	-0.00455921	-0.00339637	-0.00236083	-0.00159127	-0.00106768	-0.000728722	-0.000488824	-0.000342973	-0.000233222	-0.000158628	-0.00010794	-7.34961e-05	-5.00851e-05
-3.11497e-16	-0.104414	-0.0829984	-0.0600656	-0.041378	-0.0280049	-0.018147	-0.0138874	-0.00993867	-0.00652232	-0.00506193	-0.00348944	-0.00263431	-0.00200239	-0.00146375	-0.00106881	-0.000779965	-0.000569248	-0.000415806	-0.000297375	-0.000207837	-0.000145033	-0.000101038	-7.02982e-05
-3.11497e-16	-0.0999423	-0.0752561	-0.0490297	-0.0325843	-0.0229888	-0.016671	-0.0110407	-0.00761269	-0.00487358	-0.00337441	-0.00224136	-0.00153891	-0.00105765	-0.000727579	-0.000561573	-0.000417016	-0.000290903	-0.000202946	-0.000145732	-0.000109262	-7.58498e-05	-5.24928e-05	-3.64197e-05
-3.11497e-16	-0.0947992	-0.0715148	-0.0467423	-0.0273494	-0.0203739	-0.0121937	-0.00808801	-0.00511373	-0.00332619	-0.00223706	-0.00124234	-0.000819994	-0.000657104	-0.000422004	-0.000274553	-0.000146416	-8.78938e-05	-5.98494e-05	-4.12556e-05	-2.84082e-05	-2.17272e-05	-1.41937e-05	-1.01352e-05
-3.11497e-16	-0.0859007	-0.0658379	-0.0414412	-0.0293756	-0.0199889	-0.0104502	-0.00741177	-0.00451863	-0.00323328	-0.00200875	-0.00142569	-0.000843289	-0.000738608	-0.000354478	-0.000256394	-0.000116473	-7.63589e-05	-1.87588e-05	-2.70267e-05	-6.72291e-06	-1.25414e-05	-2.5489e-06	-2.72893e-06
-3.11497e-16	-0.0718669	-0.0578725	-0.0356623	-0.0181838	-0.0122043	-0.00781871	-0.00579589	-0.00369927	-0.00294933	-0.00195217	-0.00129428	-0.000917469	-0.000602981	-0.000395833	-0.000216836	-0.000154778	-9.55962e-05	-4.03915e-05	-3.45916e-05	-1.5804e-05	-1.46244e-05	-5.43734e-06	-3.91979e-06
-3.11497e-16	-0.0671033	-0.0540672	-0.0375182	-0.0186758	-0.0128657	-0.00680358	-0.00385636	-0.00299661	-0.00207967	-0.00136642	-0.000860523	-0.000536206	-0.000371725	-0.000202712	-0.000146942	-0.000101456	-6.86258e-05	-4.0683e-05	-2.87087e-05	-1.6474e-05	-1.30538e-05	-5.73102e-06	-4.80199e-06
-3.11497e-16	-0.0616415	-0.0498632	-0.0363517	-0.024015	-0.0169618	-0.00885438	-0.00446503	-0.00340222	-0.00266198	-0.00173587	-0.00105849	-0.000659178	-0.000521225	-0.000292507	-0.000196457	-0.000127833	-6.70562e-05	-4.22788e-05	-3.04403e-05	-2.09362e-05	-1.26648e-05	-7.16201e-06	-6.68998e-06
-3.11497e-16	-0.0525751	-0.0366939	-0.0271269	-0.018494	-0.0140163	-0.00841533	-0.00597136	-0.00356711	-0.00279476	-0.00193246	-0.00147854	-0.000959059	-0.000685792	-0.00045873	-0.000304318	-0.000202813	-0.000133405	-8.61087e-05	-3.92445e-05	-1.92492e-05	-1.23583e-05	-6.06865e-06	-5.91785e-06
-3.11497e-16	-0.0536376	-0.0412505	-0.0305702	-0.0182595	-0.0139558	-0.00820974	-0.00488658	-0.00287288	-0.00257446	-0.00141686	-0.000875571	-0.000458534	-0.000528006	-0.000301241	-0.000231706	-0.000161852	-5.07785e-05	-2.03384e-05	-8.17371e-06	-4.46064e-06	-3.67265e-06	-2.20329e-06	-1.77205e-06
-3.11497e-16	-0.0542192	-0.0440688	-0.0363554	-0.0247539	-0.0178247	-0.00973297	-0.00650593	-0.00421079	-0.00254847	-0.00147345	-0.00084487	-0.000560032	-0.000480529	-0.00022227	-0.000136413	-7.65612e-05	-4.93383e-05	-2.33578e-05	-1.77647e-05	-2.83922e-06	-2.54649e-06	-1.81765e-07	-9.4303e-07
-3.11497e-16	-0.0433767	-0.0313542	-0.0166815	-0.0135052	-0.00854055	-0.00656811	-0.00344464	-0.00212394	-0.00149394	-0.000960108	-0.000623739	-0.000375753	-0.00016468	-0.000111181	-9.60671e-05	-3.11728e-05	-3.07919e-05	-1.79824e-05	-1.33136e-05	-2.69959e-06	-4.41618e-06	-1.85375e-06	-1.25146e-06
-3.11497e-16	-0.0313552	-0.0204234	-0.0139431	-0.00649704	-0.00558204	-0.00425634	-0.00295074	-0.00158531	-0.00108947	-0.00081709	-0.000508098	-0.000352576	-0.000226213	-0.00016678	-0.000107773	-7.55973e-05	-5.21391e-05	-3.475e-05	-2.1497e-05	-1.18457e-05	-6.66869e-06	-2.93156e-06	-1.05041e-06
