# Supplementary material for: Research on the dynamic spillover of stock markets under COVID-19—Taking the stock markets of China, Japan, and South Korea as an example
Source: Front Public Health. 2022 Nov 11;10:1008348. doi: 10.3389/fpubh.2022.1008348 (PMC9691647; doi:10.3389/fpubh.2022.1008348)
Supplement: Supplementary file 3 [file Data_Sheet_1.ZIP › HK_CHN_1.xls]

## Sheet: Sheet2
0	0	0	0	0	0	0	0	0	0	0	0	0	0	0	0	0	0	0	0	0	0	0	0
0	0	0	0	0	0	0	0	0	0	0	0	0	0	0	0	0	0	0	0	0	0	0	0
4.39964e-16	0.0800651	0.129167	0.180176	0.21672	0.23459	0.252494	0.261802	0.260119	0.263401	0.218634	0.179327	0.145166	0.136492	0.102277	0.0729342	0.0529649	0.0353311	0.0211952	0.00895795	0.00724996	0.00544595	0.00430547	0.00339558
4.39964e-16	0.0796849	0.143417	0.175347	0.204583	0.216719	0.219755	0.224591	0.227425	0.198145	0.181208	0.166628	0.125277	0.1007	0.0731222	0.0630548	0.0537441	0.0382569	0.028065	0.0208214	0.0162347	0.00967775	0.0102704	0.0015744
4.39964e-16	0.0784498	0.134434	0.171891	0.196593	0.211844	0.223547	0.234473	0.241921	0.231953	0.200361	0.179405	0.148574	0.116563	0.0957227	0.0797234	0.0617149	0.0513174	0.0308496	0.0212905	0.017237	0.00979246	0.00716909	0.00488921
4.39964e-16	0.0844929	0.139953	0.183355	0.224543	0.244495	0.257374	0.256839	0.243914	0.231622	0.213635	0.189853	0.161628	0.137048	0.120531	0.0951809	0.069147	0.0574005	0.0431928	0.0321576	0.0196348	0.0152921	0.0121818	0.00912698
4.39964e-16	0.0802812	0.153033	0.180771	0.210813	0.227087	0.244519	0.254097	0.241136	0.225953	0.209488	0.179855	0.16047	0.127118	0.116067	0.0887393	0.0637487	0.0532898	0.0452537	0.0368017	0.0282528	0.0218357	0.018733	0.01347
4.39964e-16	0.0925608	0.160123	0.217401	0.257491	0.270547	0.281087	0.297148	0.293037	0.266996	0.238347	0.23357	0.204467	0.169926	0.14755	0.129115	0.0984155	0.0882988	0.0683282	0.0521883	0.0417877	0.029477	0.0216495	0.0173642
4.39964e-16	0.0900834	0.157951	0.218046	0.269072	0.288759	0.298714	0.311312	0.319201	0.286865	0.275101	0.256869	0.225615	0.194726	0.166225	0.129337	0.101304	0.0864984	0.0754638	0.0602031	0.0471474	0.0307071	0.0212108	0.0116161
4.39964e-16	0.0947648	0.16479	0.227635	0.265732	0.297042	0.317807	0.320614	0.299984	0.269244	0.240931	0.229529	0.207138	0.174963	0.143888	0.127663	0.109411	0.0973409	0.0827244	0.0650598	0.0568533	0.0301169	0.0336832	0.0151396
4.39964e-16	0.0982784	0.173718	0.226398	0.267409	0.300113	0.299328	0.30385	0.302421	0.266633	0.246354	0.242594	0.228949	0.179214	0.159792	0.128806	0.0942133	0.0697676	0.0578992	0.047554	0.0285397	0.0211549	0.018404	0.0124147
4.39964e-16	0.102014	0.182333	0.246646	0.284132	0.313618	0.326341	0.339856	0.321157	0.307984	0.293637	0.261566	0.20156	0.17623	0.145138	0.108076	0.0964157	0.0734606	0.0627412	0.0416965	0.0234705	0.0193712	0.0136673	0.0086921
4.39964e-16	0.10476	0.188523	0.251009	0.287385	0.315087	0.340045	0.356717	0.334376	0.309935	0.294107	0.283365	0.220556	0.180474	0.126274	0.108897	0.0971009	0.0805004	0.0606946	0.0463371	0.0301739	0.0248859	0.0102202	0.00399843
4.39964e-16	0.122057	0.200369	0.271896	0.314151	0.336448	0.346839	0.361908	0.349345	0.307886	0.268334	0.228337	0.193096	0.146569	0.126492	0.11818	0.0973871	0.0824046	0.069622	0.0514266	0.0417304	0.0204598	0.00104738	-0.000463207
4.39964e-16	0.114416	0.194931	0.27817	0.330585	0.36495	0.35204	0.361116	0.366022	0.322214	0.280527	0.251727	0.199326	0.17722	0.141808	0.111459	0.0809756	0.070294	0.0587235	0.041791	0.0367008	0.0165785	0.00624058	-0.00462194
4.39964e-16	0.127744	0.229786	0.302925	0.362579	0.3849	0.418679	0.422835	0.385331	0.33604	0.293415	0.258845	0.207896	0.168702	0.123083	0.108572	0.074865	0.0615435	0.0426383	0.0261599	0.0139591	0.00575786	-0.00194878	-0.00782046
4.39964e-16	0.126942	0.222849	0.302397	0.344384	0.393958	0.396675	0.388146	0.398666	0.378358	0.349079	0.261183	0.228454	0.181408	0.136011	0.089378	0.0655699	0.0538633	0.0345137	0.020029	0.00662802	0.00180759	-0.00340817	-0.00986966
4.39964e-16	0.122841	0.198505	0.278125	0.321512	0.357772	0.378764	0.376204	0.365246	0.348344	0.31711	0.263805	0.227498	0.202355	0.173979	0.114598	0.0940534	0.0630144	0.0418849	0.0249932	0.00789521	0.00294045	-0.00428083	-0.0045625
4.39964e-16	0.123635	0.213091	0.282907	0.348559	0.384124	0.394677	0.379418	0.365825	0.354714	0.320077	0.274368	0.223627	0.19334	0.161015	0.133546	0.0851248	0.0601747	0.0403956	0.0312506	0.0152439	0.00258609	-0.00305049	-0.00276329
4.39964e-16	0.126379	0.209954	0.282161	0.333262	0.371619	0.393206	0.400319	0.381902	0.349149	0.301593	0.274385	0.224766	0.183424	0.154645	0.118867	0.1013	0.0734577	0.0422872	0.0248841	0.0151776	0.00713499	-0.00110792	-0.00487892
4.39964e-16	0.128173	0.220487	0.292808	0.347861	0.371472	0.384174	0.388337	0.367376	0.344408	0.301703	0.263708	0.224704	0.191309	0.157142	0.105243	0.076467	0.0659861	0.0384167	0.0178075	0.00661106	-0.00415412	-0.00880457	-0.0129138
4.39964e-16	0.131277	0.224637	0.304481	0.358344	0.398587	0.418086	0.428649	0.414004	0.360921	0.344822	0.29745	0.26246	0.213009	0.155443	0.10078	0.0619416	0.0418204	0.0210337	0.000488933	-0.0111038	-0.016697	-0.0265756	-0.0382299
4.39964e-16	0.126971	0.224148	0.325683	0.381495	0.411285	0.435413	0.43223	0.424103	0.398934	0.350441	0.290321	0.239278	0.19594	0.15744	0.11145	0.0767286	0.0328036	0.00978482	-0.000778719	-0.0159326	-0.0202392	-0.0246789	-0.0208261
4.39964e-16	0.129979	0.227526	0.315137	0.379665	0.417864	0.416844	0.443125	0.444951	0.419448	0.340045	0.292323	0.234709	0.186301	0.141344	0.0980962	0.0512176	0.0291991	0.0165458	0.000948048	-0.00788888	-0.0156511	-0.0219041	-0.0228693
4.39964e-16	0.131388	0.239909	0.341284	0.417087	0.454431	0.474252	0.473307	0.455632	0.411459	0.35614	0.283751	0.240067	0.184318	0.138127	0.0961781	0.0555369	0.0364377	0.0116171	-0.0143997	-0.0301061	-0.0329823	-0.0319596	-0.0314171
4.39964e-16	0.13703	0.255828	0.360503	0.432853	0.483711	0.477961	0.499662	0.45658	0.401038	0.347169	0.271622	0.245312	0.18454	0.150303	0.102131	0.0533138	0.0366684	0.0145143	-0.00927219	-0.0213808	-0.0186917	-0.0262895	-0.037165
4.39964e-16	0.138502	0.255152	0.378053	0.46367	0.491305	0.530025	0.512838	0.483683	0.43293	0.372669	0.290395	0.252464	0.186366	0.144807	0.096344	0.0546008	0.0215296	0.00585735	-0.0181347	-0.0375464	-0.0394542	-0.0396672	-0.0448909
4.39964e-16	0.135384	0.238841	0.34304	0.421413	0.466938	0.500104	0.497894	0.473297	0.42097	0.371372	0.291881	0.230026	0.191595	0.135331	0.0884661	0.0654587	0.038437	0.0123244	-0.015583	-0.0443857	-0.0487968	-0.0647258	-0.0718686
4.39964e-16	0.1309	0.248002	0.343838	0.417014	0.461758	0.47636	0.470065	0.457622	0.421682	0.36262	0.300738	0.239468	0.177571	0.14587	0.117835	0.0927521	0.0592872	0.0413327	0.00152139	-0.0194199	-0.030435	-0.0615158	-0.0614801
4.39964e-16	0.128564	0.235026	0.324267	0.397514	0.43408	0.473329	0.474748	0.464979	0.42627	0.35291	0.301127	0.236934	0.193191	0.146839	0.110695	0.090703	0.0437369	0.0130593	-0.0065214	-0.0330101	-0.0454416	-0.0571787	-0.0583322
4.39964e-16	0.128363	0.231253	0.327259	0.403604	0.450196	0.476187	0.489267	0.449733	0.406357	0.343114	0.294235	0.254197	0.209961	0.166568	0.112328	0.0772205	0.049463	0.0035359	-0.0258391	-0.0340774	-0.0493486	-0.065924	-0.0769502
4.39964e-16	0.130817	0.244863	0.35181	0.416931	0.462574	0.479073	0.481571	0.471062	0.420694	0.369198	0.319601	0.263991	0.20994	0.161979	0.115926	0.084365	0.0471697	0.013347	-0.00711362	-0.0202317	-0.0367881	-0.0501672	-0.062306
4.39964e-16	0.114077	0.204437	0.302082	0.370583	0.404794	0.42706	0.430427	0.43511	0.390295	0.35306	0.297529	0.231403	0.186186	0.15451	0.117116	0.0858868	0.0445702	0.0143573	0.00370151	-0.0252938	-0.0416061	-0.0558287	-0.0793554
4.39964e-16	0.104007	0.194505	0.281383	0.340151	0.375066	0.398527	0.397365	0.374692	0.340641	0.30611	0.263188	0.231107	0.183176	0.150066	0.116792	0.083583	0.0599122	0.0318009	0.00280451	-0.0139604	-0.0265998	-0.0383473	-0.049949
4.39964e-16	0.102909	0.192271	0.279276	0.320987	0.366502	0.394975	0.396315	0.378022	0.361983	0.328191	0.273269	0.21354	0.173203	0.144444	0.110295	0.0773677	0.0457565	0.021973	0.00141567	-0.0111149	-0.0196032	-0.0314542	-0.0386372
4.39964e-16	0.104476	0.204596	0.285815	0.333546	0.364338	0.385861	0.389871	0.373504	0.350815	0.312577	0.268894	0.222417	0.179585	0.137439	0.111622	0.0735927	0.0491043	0.0221508	0.00420091	-0.010673	-0.0256562	-0.0319568	-0.0384968
4.39964e-16	0.0990669	0.192506	0.287302	0.337144	0.369905	0.397011	0.386741	0.381835	0.350606	0.30527	0.253796	0.209888	0.175548	0.137386	0.0965853	0.0650569	0.0470624	0.0252883	0.00669586	-0.0131428	-0.0258355	-0.0400338	-0.0426702
4.39964e-16	0.107507	0.199768	0.277323	0.338856	0.372534	0.40003	0.407248	0.387199	0.344437	0.299004	0.261991	0.222882	0.168926	0.131668	0.0860483	0.0629171	0.0272487	-0.00117023	-0.020893	-0.0369867	-0.0633061	-0.0595752	-0.0649285
4.39964e-16	0.110376	0.212899	0.301466	0.364116	0.39582	0.426939	0.429155	0.41225	0.363898	0.32093	0.264528	0.224245	0.189539	0.156152	0.101982	0.0738147	0.0369021	0.00406046	-0.0211258	-0.0393306	-0.0494366	-0.0543041	-0.059948
4.39964e-16	0.108635	0.196487	0.278765	0.334017	0.376375	0.401425	0.398178	0.389356	0.359796	0.325556	0.284613	0.242584	0.211872	0.166536	0.117849	0.0773916	0.0496369	0.0245286	0.00244205	-0.0200896	-0.0333164	-0.0449398	-0.0440331
4.39964e-16	0.114276	0.211933	0.294391	0.357091	0.392614	0.413642	0.415857	0.393014	0.365296	0.323517	0.291676	0.258905	0.212783	0.16267	0.117629	0.0801118	0.0485109	0.0221364	0.00538916	-0.0128252	-0.0287316	-0.0350083	-0.04724
4.39964e-16	0.106844	0.197639	0.280277	0.332292	0.372866	0.39054	0.386974	0.378882	0.354804	0.336094	0.282682	0.247553	0.204835	0.16074	0.12041	0.0916291	0.0667784	0.0409144	0.022413	-0.00530505	-0.017782	-0.0276393	-0.0356836
4.39964e-16	0.10595	0.197883	0.278085	0.325549	0.361538	0.382813	0.394455	0.387299	0.358109	0.338448	0.292713	0.227989	0.200085	0.168323	0.133547	0.0967141	0.0651122	0.0475827	0.0245951	0.00907916	-0.0107916	-0.023813	-0.0307064
4.39964e-16	0.103079	0.19456	0.279311	0.348256	0.387329	0.402223	0.403022	0.392819	0.371091	0.317484	0.279706	0.245272	0.198859	0.165052	0.128356	0.0993493	0.0730098	0.0413428	0.0232133	0.013122	-0.00117675	-0.0196932	-0.0277376
4.39964e-16	0.105478	0.20142	0.282333	0.342415	0.369887	0.381782	0.379854	0.374015	0.343178	0.306911	0.269582	0.220545	0.196803	0.15448	0.125706	0.0971106	0.071855	0.049751	0.03121	0.0176531	0.00927327	-0.000537105	-0.0103216
4.39964e-16	0.100976	0.193815	0.269405	0.321852	0.354582	0.37022	0.382206	0.383328	0.354697	0.330269	0.288042	0.252079	0.212948	0.168201	0.126233	0.0991533	0.0663683	0.042314	0.0205095	0.010745	0.00127135	-0.00469026	-0.0105798
4.39964e-16	0.0962549	0.180001	0.251846	0.29487	0.322826	0.332768	0.327416	0.326486	0.319029	0.296691	0.274876	0.236653	0.197072	0.167025	0.1399	0.0969764	0.0730164	0.0522736	0.0361002	0.0241846	0.0127379	0.00171606	0.000675328
4.39964e-16	0.091156	0.167884	0.23218	0.27396	0.304979	0.323914	0.342723	0.328181	0.301379	0.284979	0.255316	0.21941	0.192162	0.170918	0.139126	0.112332	0.0824518	0.064255	0.0419956	0.0311032	0.0209943	0.0126102	0.00936191
4.39964e-16	0.0922202	0.167556	0.230309	0.268155	0.29766	0.30296	0.313335	0.30213	0.290192	0.276573	0.24411	0.196875	0.16707	0.155208	0.128242	0.106189	0.0881905	0.067966	0.0507169	0.0300881	0.0226549	0.0148172	0.0101954
4.39964e-16	0.0813487	0.146447	0.193545	0.237552	0.269132	0.287045	0.304255	0.301207	0.286093	0.259613	0.242182	0.210876	0.19048	0.158425	0.135036	0.117885	0.103944	0.08939	0.0675969	0.0398185	0.0320325	0.0264197	0.0173984
4.39964e-16	0.0859485	0.155829	0.209573	0.240394	0.265349	0.284849	0.291638	0.296348	0.281138	0.265519	0.241376	0.209194	0.183607	0.17542	0.150372	0.126028	0.107063	0.0869411	0.0682668	0.0472587	0.032838	0.0218083	0.01667
4.39964e-16	0.0797195	0.152782	0.195289	0.231241	0.256653	0.263341	0.272124	0.283486	0.284817	0.271547	0.246521	0.210489	0.19865	0.17351	0.141139	0.117173	0.0894175	0.0675745	0.0586354	0.0433893	0.0319352	0.025354	0.0172473
4.39964e-16	0.0721792	0.13016	0.187512	0.224936	0.238996	0.26021	0.270267	0.265027	0.25221	0.239198	0.218277	0.191876	0.177793	0.157789	0.133702	0.102539	0.0843129	0.0714381	0.0520087	0.0391015	0.029476	0.0229022	0.015701
4.39964e-16	0.0621763	0.119887	0.163338	0.191184	0.208836	0.223377	0.224671	0.221477	0.210987	0.201028	0.185924	0.175371	0.159058	0.138952	0.116128	0.0991953	0.0824163	0.070909	0.060063	0.0531562	0.0390845	0.0313541	0.0260647
4.39964e-16	0.0573467	0.113198	0.157954	0.190569	0.209781	0.225488	0.220676	0.217143	0.205946	0.19566	0.176919	0.164297	0.155169	0.143701	0.131287	0.102839	0.0847095	0.0675888	0.057567	0.0467163	0.0402784	0.0327792	0.0268788
4.39964e-16	0.0663984	0.128784	0.164471	0.185387	0.203385	0.208371	0.205469	0.197562	0.191361	0.179186	0.175422	0.168993	0.15735	0.135026	0.118998	0.102041	0.0909692	0.0817985	0.0716995	0.0611899	0.0475078	0.0393593	0.0300283
4.39964e-16	0.0583524	0.0997524	0.144354	0.161868	0.177916	0.18337	0.186523	0.183348	0.177244	0.175603	0.172013	0.160747	0.148797	0.136566	0.119512	0.106695	0.0900478	0.0784278	0.0624394	0.0536465	0.0472501	0.0361215	0.0274752
4.39964e-16	0.0509504	0.0959004	0.140496	0.171617	0.180739	0.188626	0.188246	0.18835	0.187602	0.179833	0.168196	0.154301	0.138339	0.125938	0.115079	0.0999978	0.0860056	0.0643547	0.0447779	0.0354965	0.0320353	0.0279189	0.0232667
4.39964e-16	0.0469943	0.102771	0.143531	0.164893	0.171597	0.170736	0.16558	0.156806	0.150085	0.152231	0.150765	0.139985	0.132142	0.114532	0.0993671	0.0852904	0.067813	0.0609144	0.0551035	0.0378252	0.0289801	0.024969	0.0190393
4.39964e-16	0.0414711	0.0762383	0.103513	0.12283	0.137687	0.149539	0.149003	0.146041	0.14478	0.136504	0.134848	0.129679	0.125944	0.115099	0.093345	0.0841171	0.0698995	0.0573898	0.0503839	0.0397037	0.0357953	0.0263356	0.0239003
4.39964e-16	0.0319923	0.060792	0.102069	0.118819	0.136678	0.14689	0.147743	0.143435	0.146356	0.152264	0.141307	0.126903	0.109338	0.0966846	0.0885587	0.0845818	0.0722458	0.0638785	0.053597	0.0440705	0.035815	0.0300562	0.0235161
4.39964e-16	0.0412571	0.0711961	0.102859	0.118851	0.131072	0.137944	0.138451	0.135148	0.130177	0.118421	0.107947	0.0965421	0.0884099	0.0773997	0.0669973	0.0616018	0.0592864	0.0508161	0.0428747	0.0368971	0.0329919	0.0261943	0.0208618
4.39964e-16	0.034218	0.0605392	0.092091	0.105801	0.113667	0.11604	0.114608	0.110723	0.10554	0.0986338	0.0960557	0.0884373	0.0826779	0.0721655	0.0627874	0.0533423	0.0445999	0.0390029	0.0335467	0.0287257	0.0223003	0.0184464	0.0156328
4.39964e-16	0.0326246	0.0586413	0.0808242	0.0961446	0.10652	0.113268	0.116216	0.112201	0.108077	0.102324	0.0898291	0.0840381	0.0785063	0.067276	0.0576421	0.0510817	0.0452593	0.0360242	0.0298643	0.0254896	0.0205575	0.0165214	0.0134654
4.39964e-16	0.0343926	0.0620989	0.0914132	0.103612	0.115747	0.120188	0.122354	0.122692	0.117932	0.113116	0.104289	0.0978006	0.0884367	0.0729846	0.0614602	0.0521905	0.0461962	0.0371895	0.0317935	0.0257687	0.0187485	0.0155901	0.0114164
4.39964e-16	0.0397141	0.0778357	0.122551	0.134672	0.148293	0.154762	0.157841	0.150371	0.143266	0.133093	0.117732	0.102313	0.0890627	0.0794733	0.0701317	0.0554117	0.0453602	0.0386345	0.0338967	0.0251043	0.0206083	0.0165043	0.0116248
4.39964e-16	0.0495757	0.0927804	0.136543	0.159032	0.170929	0.175166	0.172525	0.169744	0.155918	0.146159	0.134154	0.117395	0.107916	0.101401	0.0840186	0.0689267	0.0612954	0.0542408	0.0469044	0.0395351	0.0335837	0.0291297	0.0212132
4.39964e-16	0.0500599	0.100112	0.141546	0.16255	0.174621	0.177786	0.173269	0.159089	0.14629	0.137839	0.125827	0.11576	0.103062	0.0974252	0.0849941	0.0739659	0.0652066	0.0516394	0.0445346	0.0360945	0.0307859	0.0248164	0.0215786
4.39964e-16	0.0583791	0.107945	0.152426	0.164857	0.169642	0.16594	0.158785	0.15281	0.144522	0.13089	0.126925	0.114449	0.0967808	0.0862518	0.0784725	0.0683106	0.0619335	0.0505378	0.0422414	0.0341052	0.0295826	0.0242385	0.0190318
4.39964e-16	0.0437577	0.0796563	0.126052	0.143486	0.147839	0.146549	0.143045	0.137308	0.129151	0.116309	0.102741	0.0986449	0.0927648	0.0836113	0.0730087	0.0623653	0.0550262	0.0477221	0.0425007	0.0364454	0.0306107	0.0255601	0.0200355
4.39964e-16	0.0367078	0.0722168	0.109565	0.123236	0.128738	0.126906	0.12583	0.119942	0.115504	0.102987	0.0925265	0.080557	0.074483	0.063946	0.0551667	0.0471651	0.0379026	0.0330126	0.0277659	0.0232545	0.0193979	0.0161018	0.0121824
4.39964e-16	0.0389101	0.0748801	0.10336	0.113325	0.119805	0.124987	0.120361	0.107427	0.0991386	0.0940243	0.0887365	0.0806083	0.0701008	0.0604716	0.0514452	0.0435019	0.0370563	0.0330305	0.0283958	0.0242407	0.0206723	0.017424	0.0146973
4.39964e-16	0.0324194	0.0710718	0.0950042	0.10477	0.103565	0.104297	0.102545	0.0999566	0.0905741	0.0840849	0.0718622	0.0616722	0.0565846	0.0496362	0.0420052	0.0345632	0.0286869	0.0240275	0.0207993	0.0179846	0.0156012	0.0131489	0.0109901
4.39964e-16	0.0257271	0.0667315	0.0959729	0.111647	0.114688	0.115606	0.110003	0.0978891	0.0920075	0.0832066	0.0715574	0.0603545	0.0517091	0.0468264	0.0403026	0.0346105	0.0308191	0.0285539	0.025829	0.02301	0.020491	0.0182423	0.0160312
4.39964e-16	0.0359521	0.0768501	0.111164	0.124125	0.134556	0.136377	0.129711	0.124021	0.110516	0.100649	0.0892524	0.0779405	0.0730118	0.0685715	0.0611757	0.0543741	0.0492679	0.0434777	0.0405731	0.0371868	0.032568	0.0279459	0.0244677
4.39964e-16	0.0340001	0.0820467	0.108506	0.120882	0.126954	0.12898	0.124558	0.121396	0.113109	0.104961	0.0954579	0.0856222	0.0791435	0.070747	0.0638731	0.055673	0.0487324	0.0421838	0.036386	0.0307608	0.0264688	0.022726	0.0194421
4.39964e-16	0.0314786	0.0870516	0.120906	0.135679	0.138781	0.130378	0.126263	0.119655	0.115194	0.109091	0.10533	0.0935948	0.0797791	0.0677124	0.0606905	0.0543421	0.0484128	0.0407777	0.0341622	0.0292797	0.0254719	0.022313	0.0194989
4.39964e-16	0.0241193	0.075666	0.111047	0.129558	0.138445	0.138196	0.131933	0.120174	0.109038	0.0981614	0.0869716	0.0792042	0.070109	0.0598026	0.0540198	0.0493156	0.0434363	0.0399605	0.0346281	0.0293727	0.0248665	0.0206345	0.0175426
4.39964e-16	0.0215364	0.0691106	0.103209	0.123421	0.127676	0.131436	0.123382	0.115512	0.112102	0.0961812	0.0845457	0.0759507	0.0667155	0.0584293	0.0509771	0.0434035	0.0388029	0.0332169	0.0270481	0.0243565	0.0219791	0.0192687	0.0167323
4.39964e-16	0.036251	0.0707754	0.101794	0.110883	0.114915	0.118681	0.116638	0.107815	0.0991184	0.0862023	0.0753402	0.0678403	0.0599358	0.0524338	0.047081	0.0414364	0.0361821	0.031747	0.0276629	0.0239008	0.0204943	0.0175388	0.0149823
4.39964e-16	0.0357536	0.0793063	0.111573	0.120011	0.124604	0.128748	0.127593	0.117821	0.106342	0.0948187	0.082001	0.071034	0.0663399	0.058513	0.0499547	0.0410196	0.0342466	0.0304918	0.0283417	0.0257284	0.0228193	0.0192982	0.0162428
4.39964e-16	0.0332202	0.0773897	0.116234	0.12047	0.121408	0.124901	0.123339	0.117915	0.11096	0.100313	0.0936683	0.0843061	0.0743694	0.0652314	0.0573524	0.0502936	0.0438592	0.0378779	0.0330131	0.0290608	0.0256951	0.022918	0.0204689
4.39964e-16	0.0325459	0.0781747	0.10947	0.124915	0.133813	0.143512	0.143957	0.128041	0.119145	0.110481	0.0997553	0.0874105	0.0735353	0.0602945	0.0526794	0.0455929	0.0383893	0.0330742	0.0284595	0.0251578	0.0222777	0.0197038	0.0177299
4.39964e-16	0.0334865	0.0784054	0.125812	0.134581	0.141657	0.145664	0.146449	0.137762	0.132392	0.117543	0.101505	0.0898063	0.0778563	0.0669664	0.0572019	0.0508764	0.0455505	0.0409348	0.0356327	0.0314526	0.0275613	0.0236462	0.0206767
4.39964e-16	0.0338247	0.0776663	0.117556	0.132037	0.138651	0.140328	0.133115	0.127405	0.122113	0.114851	0.106511	0.0968256	0.0841604	0.0737544	0.0637548	0.0568756	0.0529651	0.0490302	0.0430974	0.0374946	0.0314037	0.0260774	0.0224511
4.39964e-16	0.043679	0.102805	0.149348	0.178903	0.185318	0.185432	0.17892	0.166556	0.159727	0.140218	0.126138	0.114743	0.0992627	0.0892252	0.0805859	0.0703771	0.0617633	0.0490451	0.0427305	0.0392683	0.0320669	0.027652	0.0246895
4.39964e-16	0.046448	0.102862	0.153242	0.174589	0.189371	0.18928	0.175454	0.169945	0.161514	0.146261	0.136329	0.124398	0.114333	0.0994904	0.0887409	0.0804827	0.0696333	0.0590956	0.0487886	0.0432984	0.0383702	0.0328832	0.0284777
4.39964e-16	0.0289669	0.0703982	0.103694	0.11638	0.122886	0.125137	0.122029	0.119172	0.113616	0.10289	0.0912908	0.0818182	0.0750741	0.0692934	0.0605362	0.0538529	0.0480754	0.0432517	0.0382886	0.0335247	0.0293394	0.0249972	0.0225721
4.39964e-16	0.0241611	0.0677098	0.0978907	0.105848	0.107517	0.103454	0.0984954	0.0957366	0.0882664	0.0827189	0.0740698	0.0647487	0.0575613	0.0543936	0.0511198	0.0464131	0.0422358	0.0361557	0.0307168	0.0268366	0.0237664	0.0214975	0.0198791
4.39964e-16	0.0317281	0.0674871	0.0911245	0.105361	0.111959	0.110723	0.106638	0.097333	0.0928299	0.0858373	0.0801159	0.0731955	0.0679704	0.0649144	0.0587622	0.0504474	0.0449233	0.0405461	0.0365448	0.0326473	0.0291527	0.0256592	0.022612
4.39964e-16	0.0380645	0.077648	0.0985336	0.10737	0.111476	0.106295	0.103232	0.0986288	0.0920722	0.084596	0.0762081	0.0680544	0.06146	0.0548268	0.0474007	0.0418822	0.0369709	0.0327459	0.0299365	0.0274426	0.0236068	0.0218737	0.0202085
4.39964e-16	0.0178941	0.0455772	0.064982	0.069345	0.0687919	0.0679655	0.0633172	0.0587403	0.0550956	0.0507719	0.0475082	0.0433738	0.0382906	0.0319345	0.0273501	0.0231479	0.0210131	0.0179449	0.0152843	0.0128658	0.0110228	0.00942214	0.00788779
4.39964e-16	0.0145983	0.0406081	0.0502223	0.0543178	0.0626143	0.0605021	0.0577461	0.0509682	0.0448748	0.037123	0.0310464	0.0263744	0.0229325	0.0190637	0.0168925	0.0149779	0.0127944	0.0105395	0.00904427	0.00774822	0.0068182	0.00599727	0.00523817
4.39964e-16	-0.000596328	0.0261595	0.0481362	0.0503036	0.0486499	0.0447788	0.0402915	0.0371918	0.0330666	0.0292756	0.0260676	0.0227195	0.0185246	0.0146251	0.0119778	0.00992316	0.00845064	0.00691045	0.00587922	0.00490503	0.00404274	0.00331649	0.00283534
4.39964e-16	-0.00924581	0.0138238	0.0259374	0.0270997	0.0254392	0.0281414	0.0281043	0.0260139	0.0235956	0.0213687	0.0186702	0.0169276	0.0141192	0.0114352	0.00933106	0.00837095	0.00724531	0.00592737	0.004848	0.00417226	0.00340265	0.00277622	0.00226618
4.39964e-16	-0.00272842	0.0183151	0.0376587	0.0389425	0.0396162	0.0405513	0.0385042	0.0360152	0.0327601	0.0285407	0.0240313	0.0204015	0.0174991	0.0152422	0.0130641	0.0111083	0.00942958	0.00741845	0.00582761	0.00457282	0.0035854	0.00299022	0.00253279
4.39964e-16	0.01662	0.042838	0.0686441	0.0750931	0.0704041	0.0697709	0.0702023	0.0630612	0.0581019	0.0472272	0.0402729	0.0361908	0.0328636	0.0294934	0.0258421	0.0221116	0.0189048	0.0156395	0.0128959	0.0107927	0.00932429	0.00817873	0.00694215
4.39964e-16	0.0235022	0.0632441	0.0837221	0.0970353	0.0928345	0.0905203	0.0808583	0.0694415	0.0620849	0.0544647	0.0481893	0.0432739	0.0362148	0.0339623	0.0315742	0.0261429	0.0237713	0.0207792	0.0175699	0.014855	0.0126799	0.0106171	0.00909892
4.39964e-16	0.0319671	0.0812795	0.106419	0.113884	0.109396	0.105673	0.0964647	0.0880711	0.0767436	0.0652258	0.0564788	0.0486055	0.0426934	0.037562	0.0327589	0.0279573	0.0238567	0.019073	0.0163552	0.0141278	0.0122075	0.0105523	0.00912544
4.39964e-16	0.0295107	0.0756503	0.105541	0.116096	0.117902	0.102003	0.09299	0.0865637	0.0764466	0.0663197	0.058495	0.0498125	0.0458064	0.0407939	0.0356409	0.0304949	0.0260892	0.0220529	0.018718	0.0163478	0.0143509	0.0127457	0.0113233
4.39964e-16	0.0434072	0.0855319	0.0965881	0.100158	0.0975758	0.096317	0.0916485	0.0851397	0.0747385	0.0645506	0.0592961	0.0546932	0.0495201	0.0455729	0.040533	0.0347364	0.0298431	0.0257622	0.0233404	0.0204557	0.017946	0.0157608	0.0138563
4.39964e-16	0.0376458	0.0865298	0.10849	0.119958	0.117533	0.1114	0.106395	0.089526	0.0760175	0.0656161	0.0580163	0.0525156	0.0484836	0.0417617	0.0362466	0.0322423	0.0278749	0.0250176	0.0223307	0.0194765	0.0181509	0.0163089	0.0146408
4.39964e-16	0.0487438	0.10867	0.14182	0.147994	0.134493	0.134866	0.125043	0.107166	0.0971135	0.0846	0.074208	0.0649511	0.056512	0.0516101	0.0430082	0.0378318	0.0323951	0.0277439	0.0247869	0.0219017	0.0188123	0.0163821	0.0143751
4.39964e-16	0.0473053	0.0942967	0.107294	0.117722	0.123638	0.108587	0.0974345	0.0874567	0.0734478	0.0639121	0.0631073	0.0535432	0.0455431	0.0410941	0.0376002	0.0327462	0.0273765	0.0237085	0.0198353	0.0168068	0.0142561	0.0126405	0.01121
4.39964e-16	0.0457619	0.100091	0.126043	0.134379	0.134826	0.120477	0.114198	0.104454	0.0929193	0.0834032	0.0770702	0.0667562	0.0590911	0.0503866	0.0436194	0.0402292	0.0358633	0.0324098	0.0300971	0.0263335	0.0225674	0.0196728	0.0176281
4.39964e-16	0.0541487	0.111817	0.145794	0.145885	0.14419	0.135698	0.119341	0.106486	0.0927355	0.0858747	0.0766629	0.0665997	0.0573102	0.0509658	0.0477713	0.0420293	0.0375743	0.0319399	0.0268478	0.0233291	0.0220242	0.0201208	0.017756
4.39964e-16	0.060559	0.119893	0.150929	0.165112	0.1562	0.145773	0.130477	0.119206	0.103502	0.0940056	0.0846307	0.0719118	0.0627918	0.0548501	0.047454	0.041632	0.0390113	0.0365667	0.033364	0.0298152	0.0271851	0.0250124	0.022653
4.39964e-16	0.0552315	0.118469	0.140161	0.150019	0.139944	0.132444	0.114365	0.098466	0.0876085	0.0754253	0.0646357	0.0571977	0.0491767	0.0417752	0.0383789	0.0353732	0.0311501	0.0257389	0.0217061	0.0188199	0.0163231	0.0141628	0.0122929
4.39964e-16	0.0457287	0.100661	0.12322	0.121746	0.108911	0.103541	0.0935145	0.0819512	0.0734423	0.0615975	0.0544907	0.0471744	0.0398578	0.0339629	0.0282389	0.0234728	0.019486	0.0163806	0.0137695	0.0116257	0.00989861	0.00849308	0.00764902
4.39964e-16	0.0321859	0.0769514	0.0825685	0.0853519	0.0776592	0.0565058	0.0491535	0.0459279	0.0365334	0.0314887	0.0270055	0.0223586	0.0184136	0.0150282	0.0122599	0.0101486	0.008316	0.0067222	0.00537642	0.00427972	0.00340822	0.00271511	0.00210846
