# Supplementary material for: Research on the dynamic spillover of stock markets under COVID-19—Taking the stock markets of China, Japan, and South Korea as an example
Source: Front Public Health. 2022 Nov 11;10:1008348. doi: 10.3389/fpubh.2022.1008348 (PMC9691647; doi:10.3389/fpubh.2022.1008348)
Supplement: Supplementary file 3 [file Data_Sheet_1.ZIP › HK_JPN_1 (1).xls]

## Sheet: Sheet2
0	0	0	0	0	0	0	0	0	0	0	0	0	0	0	0	0	0	0	0	0	0	0	0
0	0	0	0	0	0	0	0	0	0	0	0	0	0	0	0	0	0	0	0	0	0	0	0
-5.84156e-17	-0.0664205	-0.11549	-0.167659	-0.216348	-0.239404	-0.245114	-0.251047	-0.226607	-0.220408	-0.213025	-0.208372	-0.191896	-0.172268	-0.152819	-0.141984	-0.13409	-0.104351	-0.0986495	-0.0861454	-0.0745972	-0.0680227	-0.0550531	-0.0502928
-5.84156e-17	-0.0604161	-0.121057	-0.175308	-0.2113	-0.234666	-0.254418	-0.263299	-0.248597	-0.241181	-0.228899	-0.20609	-0.194714	-0.180388	-0.16903	-0.154685	-0.142304	-0.122409	-0.116422	-0.10064	-0.0968732	-0.0795901	-0.0606839	-0.0559762
-5.84156e-17	-0.0625932	-0.111073	-0.150369	-0.184211	-0.209657	-0.225163	-0.238197	-0.246348	-0.243424	-0.232557	-0.209926	-0.1935	-0.172317	-0.156018	-0.148969	-0.141812	-0.130969	-0.120056	-0.115889	-0.0962371	-0.0852902	-0.0736189	-0.0636425
-5.84156e-17	-0.0643934	-0.12343	-0.176708	-0.210761	-0.239057	-0.274671	-0.28874	-0.269089	-0.255828	-0.249838	-0.250082	-0.21994	-0.184683	-0.165533	-0.159144	-0.146223	-0.132334	-0.118498	-0.0999167	-0.084908	-0.0731493	-0.0655904	-0.0548864
-5.84156e-17	-0.0633291	-0.119764	-0.15291	-0.186888	-0.212964	-0.23681	-0.241277	-0.235851	-0.23747	-0.225349	-0.214712	-0.198625	-0.179726	-0.15924	-0.139453	-0.127082	-0.119156	-0.106797	-0.0978045	-0.0829342	-0.0674167	-0.0590832	-0.0494752
-5.84156e-17	-0.0618358	-0.106322	-0.146013	-0.18528	-0.21301	-0.224125	-0.235112	-0.241636	-0.240834	-0.222483	-0.206077	-0.189246	-0.162765	-0.148621	-0.131669	-0.117898	-0.102141	-0.0926061	-0.0765477	-0.0651582	-0.0586057	-0.0550756	-0.0486464
-5.84156e-17	-0.0617829	-0.10504	-0.144622	-0.188291	-0.214937	-0.229107	-0.22979	-0.216501	-0.202647	-0.191462	-0.168753	-0.14675	-0.139497	-0.125938	-0.110354	-0.0979006	-0.0870395	-0.0728398	-0.0589143	-0.0509121	-0.0478095	-0.0429721	-0.0351915
-5.84156e-17	-0.0600163	-0.102581	-0.138411	-0.16966	-0.195268	-0.21444	-0.214998	-0.210157	-0.202612	-0.184955	-0.1799	-0.165579	-0.147924	-0.129371	-0.111969	-0.095912	-0.0775334	-0.0656395	-0.0558604	-0.0456507	-0.0401426	-0.0352813	-0.0299541
-5.84156e-17	-0.0615943	-0.0977728	-0.132616	-0.159524	-0.183539	-0.198464	-0.205133	-0.207455	-0.200233	-0.186966	-0.171814	-0.156773	-0.135253	-0.122921	-0.115218	-0.0983886	-0.0879668	-0.0741892	-0.0649672	-0.0540424	-0.0514879	-0.0456767	-0.0359818
-5.84156e-17	-0.0597404	-0.0965818	-0.137165	-0.170918	-0.197459	-0.205404	-0.20609	-0.202376	-0.183935	-0.17513	-0.162987	-0.135559	-0.125368	-0.112878	-0.104717	-0.0923743	-0.0799574	-0.071693	-0.0639176	-0.0569952	-0.0457457	-0.0384745	-0.0300956
-5.84156e-17	-0.0588221	-0.0946907	-0.135608	-0.17433	-0.190511	-0.196631	-0.191255	-0.188183	-0.178596	-0.168886	-0.156354	-0.14426	-0.121288	-0.108355	-0.0932735	-0.080518	-0.0730005	-0.0627356	-0.0564561	-0.0501421	-0.0415388	-0.0362274	-0.030455
-5.84156e-17	-0.0571578	-0.095248	-0.134724	-0.164855	-0.17171	-0.178679	-0.189375	-0.187159	-0.171202	-0.16079	-0.141981	-0.127614	-0.110315	-0.101122	-0.0856146	-0.0769452	-0.0640711	-0.0568252	-0.0515504	-0.04333	-0.0378224	-0.034693	-0.0279273
-5.84156e-17	-0.0600359	-0.101919	-0.131952	-0.16277	-0.178375	-0.182969	-0.18747	-0.170495	-0.15874	-0.150149	-0.139264	-0.124008	-0.109106	-0.0983512	-0.0874918	-0.0760203	-0.0684787	-0.0622971	-0.0562367	-0.0491106	-0.0437846	-0.0387503	-0.0337098
-5.84156e-17	-0.0554155	-0.101634	-0.125684	-0.150833	-0.17119	-0.181551	-0.180542	-0.186536	-0.178169	-0.165102	-0.141598	-0.121182	-0.11052	-0.0966977	-0.0865388	-0.0692889	-0.062571	-0.0591344	-0.0505952	-0.0454481	-0.0388086	-0.0352294	-0.0312534
-5.84156e-17	-0.0517264	-0.094071	-0.133109	-0.162119	-0.172427	-0.177988	-0.187618	-0.18389	-0.173249	-0.16051	-0.151635	-0.134064	-0.120533	-0.107646	-0.0935402	-0.0824027	-0.0779411	-0.069443	-0.0613676	-0.0553835	-0.0483694	-0.041855	-0.0372876
-5.84156e-17	-0.0567621	-0.101204	-0.14445	-0.160788	-0.176117	-0.188268	-0.195353	-0.196278	-0.187218	-0.177039	-0.172137	-0.161327	-0.154154	-0.140849	-0.124938	-0.110795	-0.0968246	-0.0841974	-0.0737019	-0.0646499	-0.0590325	-0.0531974	-0.0475939
-5.84156e-17	-0.0592092	-0.105475	-0.166079	-0.189654	-0.214728	-0.225873	-0.223816	-0.221422	-0.214048	-0.200463	-0.191553	-0.176951	-0.160878	-0.150199	-0.129803	-0.114475	-0.102453	-0.0913521	-0.080068	-0.0710324	-0.0640997	-0.0544309	-0.049623
-5.84156e-17	-0.0645393	-0.115659	-0.157783	-0.189617	-0.214092	-0.234093	-0.244502	-0.238495	-0.22473	-0.211103	-0.19576	-0.181945	-0.171345	-0.153149	-0.137603	-0.123082	-0.1102	-0.0978835	-0.0860485	-0.0780075	-0.0735633	-0.0655329	-0.0588151
-5.84156e-17	-0.0709662	-0.133691	-0.181292	-0.222627	-0.244499	-0.261733	-0.254132	-0.244956	-0.231349	-0.210335	-0.189141	-0.17467	-0.163478	-0.14226	-0.133145	-0.12172	-0.0957365	-0.080944	-0.0706815	-0.0660907	-0.0577794	-0.0518097	-0.0459768
-5.84156e-17	-0.0702426	-0.138912	-0.198237	-0.237812	-0.25483	-0.257726	-0.254741	-0.247301	-0.229165	-0.209067	-0.203359	-0.187146	-0.173809	-0.156385	-0.122961	-0.104493	-0.0878268	-0.0790691	-0.0694101	-0.0574934	-0.0475463	-0.0402123	-0.0325948
-5.84156e-17	-0.074592	-0.143128	-0.195224	-0.23389	-0.250089	-0.253684	-0.242754	-0.235406	-0.216717	-0.199511	-0.179321	-0.158607	-0.133252	-0.111571	-0.0989112	-0.0835023	-0.0738322	-0.0626772	-0.0535567	-0.0436731	-0.0351976	-0.0289931	-0.021385
-5.84156e-17	-0.0763104	-0.149224	-0.215136	-0.26098	-0.277778	-0.283852	-0.26969	-0.267758	-0.23046	-0.20545	-0.18044	-0.152327	-0.12839	-0.109776	-0.0892257	-0.0744076	-0.0601569	-0.0478785	-0.0402075	-0.0287892	-0.0193488	-0.0142108	-0.0111329
-5.84156e-17	-0.0814433	-0.148166	-0.212235	-0.259892	-0.285382	-0.281273	-0.266147	-0.251739	-0.23076	-0.201074	-0.165775	-0.135333	-0.0983406	-0.0806632	-0.0621292	-0.050826	-0.0376974	-0.0255872	-0.0195856	-0.0161457	-0.0105795	-0.00725166	-0.0048914
-5.84156e-17	-0.0869793	-0.163988	-0.221529	-0.252981	-0.263308	-0.274247	-0.273515	-0.255912	-0.233179	-0.201023	-0.168136	-0.139714	-0.112579	-0.0912697	-0.0759112	-0.0565686	-0.0417331	-0.0251258	-0.0212403	-0.0173932	-0.0124673	-0.00817247	-0.00589084
-5.84156e-17	-0.0938083	-0.177602	-0.254682	-0.287586	-0.30718	-0.294911	-0.276095	-0.246461	-0.221718	-0.195564	-0.155864	-0.124883	-0.102626	-0.0765715	-0.0564924	-0.049292	-0.0396001	-0.0273034	-0.0181624	-0.0119898	-0.00837943	-0.00544592	-0.003132
-5.84156e-17	-0.0936739	-0.179832	-0.257074	-0.292536	-0.303256	-0.302993	-0.290199	-0.266182	-0.229833	-0.204146	-0.187269	-0.154631	-0.11762	-0.0972888	-0.0804713	-0.0599733	-0.0397331	-0.0282332	-0.0212694	-0.0129405	-0.00964413	-0.00556682	-0.00227317
-5.84156e-17	-0.103234	-0.194641	-0.279736	-0.323816	-0.327286	-0.302961	-0.283959	-0.258738	-0.232713	-0.203622	-0.177915	-0.155342	-0.123716	-0.097078	-0.0764159	-0.0536322	-0.04435	-0.0272163	-0.017721	-0.0103197	-0.00722148	-0.00568783	-0.00235687
-5.84156e-17	-0.10904	-0.203048	-0.273455	-0.295017	-0.303386	-0.287503	-0.281027	-0.27247	-0.246125	-0.213519	-0.178979	-0.145215	-0.117169	-0.0949009	-0.0753896	-0.0523957	-0.0338657	-0.026275	-0.0196143	-0.0132287	-0.0101637	-0.00461102	-0.00159836
-5.84156e-17	-0.104306	-0.19088	-0.26692	-0.301484	-0.319187	-0.323422	-0.314022	-0.296503	-0.256585	-0.220105	-0.174539	-0.143421	-0.12002	-0.10234	-0.0765712	-0.0587497	-0.0419829	-0.030755	-0.0166664	-0.0100836	-0.00458124	-0.00124105	3.00759e-05
-5.84156e-17	-0.092531	-0.182785	-0.256504	-0.311675	-0.334907	-0.318419	-0.310402	-0.286276	-0.247435	-0.204395	-0.176298	-0.143883	-0.11745	-0.0934325	-0.078655	-0.0602682	-0.0522097	-0.0385286	-0.0286711	-0.0234962	-0.0171449	-0.00895432	-0.00700609
-5.84156e-17	-0.104087	-0.195917	-0.294145	-0.346062	-0.368469	-0.356097	-0.307185	-0.269556	-0.231604	-0.194442	-0.182365	-0.142561	-0.11307	-0.0850806	-0.0667687	-0.0555349	-0.0392817	-0.0272577	-0.018955	-0.0136659	-0.0110073	-0.0092796	-0.00665765
-5.84156e-17	-0.113565	-0.193871	-0.270308	-0.313481	-0.325991	-0.325752	-0.305048	-0.277153	-0.246507	-0.204285	-0.175822	-0.157728	-0.122411	-0.101225	-0.093048	-0.0823227	-0.0621784	-0.0397016	-0.0321894	-0.0231041	-0.0159849	-0.00878549	-0.00632999
-5.84156e-17	-0.107171	-0.186198	-0.282928	-0.318978	-0.331486	-0.321913	-0.307861	-0.299834	-0.26952	-0.233808	-0.214824	-0.185171	-0.163011	-0.129377	-0.101031	-0.0774055	-0.0588513	-0.0438802	-0.0282895	-0.0220587	-0.0169241	-0.0117418	-0.0074459
-5.84156e-17	-0.117302	-0.201739	-0.29262	-0.343605	-0.353902	-0.34123	-0.315588	-0.307371	-0.26881	-0.240775	-0.211877	-0.177646	-0.153612	-0.132448	-0.100981	-0.0852426	-0.063302	-0.0516501	-0.0422385	-0.0296822	-0.0235591	-0.0192796	-0.0140848
-5.84156e-17	-0.116798	-0.213547	-0.297601	-0.352337	-0.356674	-0.351303	-0.347832	-0.321791	-0.290811	-0.255944	-0.213357	-0.182752	-0.154948	-0.124605	-0.0993475	-0.0834924	-0.0619898	-0.051097	-0.0389006	-0.0262165	-0.0172888	-0.0126254	-0.00989374
-5.84156e-17	-0.110607	-0.207745	-0.296232	-0.341467	-0.361891	-0.377155	-0.346671	-0.322744	-0.292394	-0.262388	-0.228005	-0.193593	-0.166833	-0.145805	-0.126937	-0.105216	-0.069921	-0.055907	-0.0417761	-0.0319961	-0.0249645	-0.0117484	-0.00800242
-5.84156e-17	-0.106354	-0.198626	-0.271982	-0.325212	-0.35163	-0.362041	-0.337178	-0.316264	-0.284824	-0.256776	-0.229742	-0.20765	-0.185299	-0.163664	-0.140524	-0.11258	-0.0870142	-0.0670105	-0.0547995	-0.0449344	-0.0322862	-0.023426	-0.0194818
-5.84156e-17	-0.103785	-0.185958	-0.267548	-0.315033	-0.341561	-0.353273	-0.349952	-0.330006	-0.310036	-0.278749	-0.253898	-0.237127	-0.217947	-0.185343	-0.160775	-0.13113	-0.106822	-0.0866718	-0.0691995	-0.0582443	-0.0476332	-0.0379333	-0.0304294
-5.84156e-17	-0.095176	-0.189214	-0.275209	-0.325922	-0.356686	-0.366834	-0.359998	-0.329821	-0.297385	-0.266404	-0.24348	-0.22413	-0.209198	-0.187529	-0.163896	-0.142259	-0.118645	-0.100878	-0.089388	-0.0729363	-0.0569849	-0.0474758	-0.03931
-5.84156e-17	-0.100926	-0.192229	-0.273874	-0.324325	-0.354923	-0.370653	-0.371312	-0.347018	-0.318822	-0.298972	-0.276656	-0.249822	-0.21502	-0.18852	-0.166494	-0.147814	-0.129087	-0.113519	-0.096421	-0.0797218	-0.0706644	-0.0575961	-0.0483544
-5.84156e-17	-0.100583	-0.181435	-0.261614	-0.311094	-0.349399	-0.360422	-0.352422	-0.347943	-0.325838	-0.306336	-0.278891	-0.243358	-0.222917	-0.197516	-0.181332	-0.161885	-0.143915	-0.122685	-0.111762	-0.0998331	-0.0858992	-0.073107	-0.0523208
-5.84156e-17	-0.0985591	-0.190389	-0.271819	-0.31244	-0.338775	-0.351801	-0.353822	-0.335986	-0.320011	-0.30373	-0.278796	-0.259398	-0.237007	-0.219084	-0.201629	-0.179948	-0.157098	-0.138812	-0.123781	-0.10685	-0.0890642	-0.0728561	-0.0587821
-5.84156e-17	-0.0978723	-0.183208	-0.264476	-0.317001	-0.346955	-0.36832	-0.358556	-0.352726	-0.327036	-0.306875	-0.291098	-0.269779	-0.243262	-0.21671	-0.186469	-0.16994	-0.150098	-0.135334	-0.115373	-0.0996506	-0.0886237	-0.0787934	-0.0699684
-5.84156e-17	-0.093738	-0.173687	-0.247128	-0.303911	-0.329101	-0.347642	-0.343777	-0.337735	-0.317809	-0.286268	-0.267341	-0.249858	-0.222387	-0.199707	-0.190262	-0.180905	-0.160288	-0.141802	-0.117075	-0.100063	-0.0825975	-0.070883	-0.0603513
-5.84156e-17	-0.08448	-0.166527	-0.240814	-0.277604	-0.317267	-0.338187	-0.33167	-0.327907	-0.310339	-0.286327	-0.27885	-0.259737	-0.235405	-0.216422	-0.200435	-0.18749	-0.180764	-0.159403	-0.141448	-0.110442	-0.0946179	-0.0830341	-0.0727467
-5.84156e-17	-0.083312	-0.155548	-0.224009	-0.277892	-0.3099	-0.330574	-0.33845	-0.331331	-0.313954	-0.290976	-0.265928	-0.253123	-0.233143	-0.214937	-0.198573	-0.176543	-0.149327	-0.133578	-0.120793	-0.103974	-0.0966373	-0.0914479	-0.0816176
-5.84156e-17	-0.0833693	-0.160346	-0.235166	-0.28748	-0.323881	-0.344951	-0.342401	-0.336541	-0.317389	-0.281504	-0.262084	-0.245984	-0.226408	-0.20825	-0.189193	-0.168872	-0.155312	-0.145173	-0.134408	-0.124205	-0.114583	-0.0946977	-0.0833515
-5.84156e-17	-0.0910722	-0.171955	-0.248774	-0.294204	-0.324155	-0.334146	-0.339832	-0.337542	-0.33005	-0.314513	-0.300423	-0.275879	-0.253519	-0.245303	-0.239019	-0.229436	-0.207691	-0.18886	-0.17536	-0.159969	-0.139346	-0.125641	-0.10841
-5.84156e-17	-0.0879968	-0.174936	-0.249597	-0.294575	-0.324669	-0.338708	-0.337638	-0.330393	-0.324092	-0.312755	-0.295325	-0.27341	-0.250786	-0.219408	-0.207395	-0.199701	-0.186009	-0.169225	-0.155194	-0.141176	-0.124078	-0.11358	-0.102661
-5.84156e-17	-0.0834093	-0.166716	-0.251776	-0.304869	-0.315786	-0.331213	-0.334666	-0.350895	-0.324619	-0.29462	-0.262853	-0.234005	-0.217171	-0.195427	-0.188722	-0.177412	-0.170255	-0.155565	-0.139008	-0.117971	-0.105568	-0.0943588	-0.0798571
-5.84156e-17	-0.0922064	-0.170352	-0.243885	-0.276749	-0.296909	-0.310029	-0.312751	-0.310335	-0.307362	-0.293606	-0.282196	-0.258125	-0.239506	-0.21941	-0.203845	-0.189962	-0.164472	-0.141484	-0.129256	-0.119802	-0.108879	-0.0963893	-0.0848947
-5.84156e-17	-0.0775062	-0.149477	-0.20695	-0.247904	-0.272839	-0.291279	-0.297405	-0.292909	-0.279852	-0.270899	-0.250271	-0.242406	-0.226374	-0.212698	-0.198997	-0.184075	-0.168716	-0.155921	-0.140757	-0.130129	-0.117558	-0.105423	-0.0956631
-5.84156e-17	-0.0783546	-0.129385	-0.191614	-0.233261	-0.265913	-0.267993	-0.274066	-0.269736	-0.263758	-0.253484	-0.236399	-0.21808	-0.199061	-0.182965	-0.167714	-0.153231	-0.142416	-0.132087	-0.119645	-0.107659	-0.0930476	-0.0810958	-0.0722855
-5.84156e-17	-0.0768947	-0.133597	-0.186668	-0.2142	-0.23157	-0.248365	-0.246133	-0.254224	-0.263349	-0.253013	-0.243279	-0.223565	-0.19889	-0.193047	-0.174549	-0.155576	-0.140747	-0.133334	-0.124157	-0.111557	-0.102928	-0.0911513	-0.0838692
-5.84156e-17	-0.0671606	-0.116529	-0.158269	-0.187813	-0.207637	-0.224045	-0.233262	-0.236016	-0.232727	-0.225915	-0.219414	-0.206249	-0.192963	-0.183058	-0.166417	-0.152488	-0.142328	-0.133593	-0.126417	-0.115654	-0.103161	-0.0913171	-0.0845263
-5.84156e-17	-0.0747785	-0.12656	-0.172962	-0.204452	-0.224182	-0.238444	-0.249179	-0.256071	-0.243886	-0.236361	-0.219889	-0.202702	-0.186402	-0.175385	-0.159039	-0.149315	-0.136275	-0.126433	-0.117046	-0.105815	-0.0966092	-0.0880657	-0.0797606
-5.84156e-17	-0.078376	-0.136818	-0.196632	-0.230287	-0.253386	-0.266248	-0.265455	-0.251188	-0.234354	-0.222684	-0.209991	-0.198241	-0.186844	-0.175815	-0.162871	-0.147636	-0.131925	-0.124908	-0.116304	-0.102503	-0.0977892	-0.0902766	-0.0797554
-5.84156e-17	-0.0788257	-0.143247	-0.200685	-0.238857	-0.250344	-0.268143	-0.271496	-0.270463	-0.258311	-0.242887	-0.224401	-0.203288	-0.18295	-0.169137	-0.151102	-0.135843	-0.127073	-0.113451	-0.101131	-0.0939916	-0.0835523	-0.0741614	-0.0681781
-5.84156e-17	-0.0772737	-0.141837	-0.190595	-0.218804	-0.245957	-0.254857	-0.260069	-0.265733	-0.257958	-0.248924	-0.236041	-0.222184	-0.209607	-0.192254	-0.170526	-0.151013	-0.135036	-0.119917	-0.106076	-0.0958312	-0.0846225	-0.0765947	-0.0693227
-5.84156e-17	-0.0665723	-0.129702	-0.181946	-0.210766	-0.234071	-0.243961	-0.246737	-0.243192	-0.234998	-0.223472	-0.219446	-0.20966	-0.192975	-0.177402	-0.166733	-0.155423	-0.146268	-0.133903	-0.120766	-0.11082	-0.0985199	-0.089197	-0.0792756
-5.84156e-17	-0.0695467	-0.126176	-0.175301	-0.205853	-0.225609	-0.234212	-0.238419	-0.235893	-0.225924	-0.21732	-0.204969	-0.182193	-0.174058	-0.161412	-0.149699	-0.140706	-0.131157	-0.124126	-0.111663	-0.102581	-0.0928572	-0.0823948	-0.0754477
-5.84156e-17	-0.063695	-0.109627	-0.159149	-0.193887	-0.212627	-0.219225	-0.222509	-0.220842	-0.216653	-0.211694	-0.20676	-0.193024	-0.177443	-0.161037	-0.153626	-0.141105	-0.131435	-0.118499	-0.10662	-0.0987816	-0.0901794	-0.0835647	-0.0752468
-5.84156e-17	-0.0608346	-0.109216	-0.165151	-0.195729	-0.208462	-0.216489	-0.213896	-0.212153	-0.20549	-0.197913	-0.189897	-0.178882	-0.163997	-0.147694	-0.13655	-0.125207	-0.113739	-0.103209	-0.0938584	-0.0822718	-0.0767347	-0.0697001	-0.0643833
-5.84156e-17	-0.0682997	-0.111774	-0.160843	-0.191714	-0.207203	-0.209003	-0.203514	-0.194533	-0.183689	-0.171902	-0.159876	-0.144043	-0.12879	-0.12251	-0.113804	-0.105027	-0.0970346	-0.0854433	-0.0737711	-0.0643392	-0.0587843	-0.0537297	-0.0484182
-5.84156e-17	-0.0685653	-0.118704	-0.16286	-0.188227	-0.192326	-0.188106	-0.18596	-0.177815	-0.163026	-0.152067	-0.142109	-0.13331	-0.120009	-0.106094	-0.0930109	-0.0820393	-0.0697874	-0.0636906	-0.0594886	-0.0532214	-0.0479776	-0.0418589	-0.035977
-5.84156e-17	-0.0604243	-0.108149	-0.136914	-0.15038	-0.167599	-0.175422	-0.170022	-0.158533	-0.151409	-0.146897	-0.138172	-0.12846	-0.115984	-0.105414	-0.0928223	-0.0806696	-0.0729319	-0.0653435	-0.0603383	-0.0555711	-0.0497343	-0.0460137	-0.0390908
-5.84156e-17	-0.0546231	-0.0959125	-0.133507	-0.149933	-0.155893	-0.152957	-0.15906	-0.159	-0.153253	-0.144316	-0.13517	-0.128615	-0.119596	-0.107423	-0.096057	-0.0841976	-0.0733534	-0.0648651	-0.0582273	-0.0522004	-0.0469764	-0.0420524	-0.0380408
-5.84156e-17	-0.0453645	-0.0889572	-0.121901	-0.13647	-0.146598	-0.157209	-0.157055	-0.153194	-0.147201	-0.13719	-0.124357	-0.113377	-0.102924	-0.0917695	-0.0836912	-0.072663	-0.0649758	-0.0573835	-0.0531827	-0.047946	-0.0427646	-0.0385579	-0.0347637
-5.84156e-17	-0.0307017	-0.0571946	-0.0831572	-0.0945639	-0.10595	-0.111219	-0.116964	-0.119266	-0.121468	-0.112003	-0.101829	-0.0939229	-0.0870276	-0.0802071	-0.0747042	-0.0698953	-0.0632039	-0.0567746	-0.0507796	-0.0464765	-0.041972	-0.0373265	-0.0333334
-5.84156e-17	-0.0309252	-0.0492893	-0.0681589	-0.0839183	-0.092564	-0.0983	-0.0988518	-0.0963134	-0.088909	-0.0837134	-0.0751952	-0.0703358	-0.0660286	-0.0612433	-0.0558325	-0.0507453	-0.0460004	-0.0413165	-0.0367262	-0.0336257	-0.0304266	-0.0273256	-0.0245071
-5.84156e-17	-0.0227561	-0.0432215	-0.0689669	-0.0850482	-0.0917095	-0.0914063	-0.0871698	-0.0837675	-0.078992	-0.0739632	-0.0696297	-0.0632581	-0.0550755	-0.0475217	-0.0414902	-0.0365881	-0.0322093	-0.0283138	-0.0248586	-0.0218011	-0.0191005	-0.0172853	-0.0157241
-5.84156e-17	-0.0160998	-0.0340431	-0.0560269	-0.0695519	-0.0738881	-0.0754259	-0.0719049	-0.0699828	-0.0670982	-0.0619465	-0.0590634	-0.0547333	-0.0503555	-0.0446111	-0.038374	-0.0338238	-0.031398	-0.0284614	-0.0254718	-0.022523	-0.0195714	-0.0169606	-0.0146621
-5.84156e-17	-0.0127025	-0.0317668	-0.0488235	-0.0616641	-0.0690062	-0.0717231	-0.0720808	-0.0694782	-0.065033	-0.0611701	-0.0532098	-0.0449972	-0.0403308	-0.0358949	-0.0304525	-0.0261861	-0.0240535	-0.0213983	-0.0185517	-0.0156334	-0.0136537	-0.0119161	-0.0103935
-5.84156e-17	-0.00434296	-0.00335574	-0.0182061	-0.0300939	-0.0399786	-0.0473354	-0.0490064	-0.0458018	-0.0419176	-0.0357908	-0.0323846	-0.0291869	-0.0265412	-0.0239505	-0.0210109	-0.0179872	-0.0153062	-0.0129612	-0.0109327	-0.00888372	-0.00713232	-0.00597123	-0.00525197
-5.84156e-17	-0.00693145	-0.0160793	-0.0364777	-0.0410376	-0.0414856	-0.0437651	-0.0450794	-0.0441713	-0.0406033	-0.0364501	-0.0348025	-0.0342272	-0.0330414	-0.0287287	-0.0229588	-0.0187183	-0.0159165	-0.013876	-0.0123698	-0.0113912	-0.0105237	-0.00970861	-0.00853173
-5.84156e-17	0.0049752	0.00786505	0.0107153	0.0092089	0.00893113	0.0053047	-0.00135421	-0.00277561	-0.00356398	-0.0039158	-0.00396383	-0.00381958	-0.00355958	-0.00323961	-0.00289666	-0.00255516	-0.00223004	-0.00192982	-0.00165855	-0.00127885	-0.000907843	-0.000725092	-0.000561329
-5.84156e-17	0.0230649	0.0357142	0.0443348	0.0396147	0.0453586	0.0405557	0.0357053	0.0299858	0.0225269	0.0165721	0.0120378	0.0107003	0.0103955	0.00974215	0.00765495	0.00504193	0.00317126	0.00186898	0.00131715	0.00105474	0.000796822	0.000208697	-0.000470267
-5.84156e-17	0.0368944	0.0514133	0.0601693	0.0643739	0.0589918	0.0492433	0.0440613	0.035909	0.0291066	0.0241693	0.0214766	0.0191345	0.017106	0.0126228	0.00435873	0.00339879	0.00289172	0.00268475	0.00236578	0.00178722	0.00106141	0.000806686	0.000480437
-5.84156e-17	0.0450057	0.0654054	0.0738372	0.070653	0.0709934	0.0631027	0.0533252	0.0438949	0.0352668	0.0293989	0.0245491	0.020726	0.0162902	0.0134893	0.00986269	0.00813355	0.00671794	0.00555914	0.00460993	0.00302188	0.00253987	0.00211716	0.00120324
-5.84156e-17	0.0344163	0.0521968	0.058876	0.0604266	0.0585502	0.0557841	0.0534394	0.0451113	0.0401915	0.0357976	0.0306828	0.0234835	0.0178964	0.0121929	0.00907695	0.00714801	0.00560874	0.00438638	0.00342643	0.00293458	0.00252784	0.00159405	0.00100653
-5.84156e-17	0.0237445	0.0351851	0.0399323	0.0361439	0.0293226	0.0258099	0.0247629	0.0215219	0.018414	0.0156956	0.0133572	0.0113488	0.00935049	0.00715946	0.00465961	0.00385962	0.00262993	0.00173983	0.00114554	0.000812392	0.000662723	0.000311844	0.000189154
-5.84156e-17	0.0249402	0.0276342	0.022305	0.0174482	0.0156391	0.00746384	0.00214644	0.000950857	-0.00029867	-0.00158965	-0.00279826	-0.00353928	-0.00392959	-0.0050836	-0.00478905	-0.00385882	-0.00371242	-0.00351665	-0.00316435	-0.00280843	-0.00273759	-0.00234878	-0.00234487
-5.84156e-17	0.0124537	0.0134406	0.0062756	-0.00969351	-0.011311	-0.0155184	-0.0172981	-0.0176939	-0.017182	-0.0163253	-0.0149775	-0.0134165	-0.011819	-0.0102893	-0.00888277	-0.00762312	-0.00665623	-0.00597613	-0.00532955	-0.00472709	-0.00417392	-0.00343016	-0.00295426
-5.84156e-17	3.46422e-05	-0.00344903	-0.00348316	-0.0182912	-0.0247723	-0.0296325	-0.0289403	-0.0275733	-0.0257973	-0.0237855	-0.0216793	-0.0195781	-0.0172226	-0.015951	-0.014891	-0.0134698	-0.0120687	-0.0102944	-0.00858862	-0.00672452	-0.00530903	-0.00433596	-0.00353981
-5.84156e-17	0.00430326	0.0020083	-0.0120791	-0.0206025	-0.0320223	-0.0372514	-0.0425179	-0.0404747	-0.0406855	-0.0386556	-0.036513	-0.0343371	-0.0321555	-0.0285056	-0.0252067	-0.0222495	-0.0190992	-0.0161815	-0.0136919	-0.0114982	-0.00969921	-0.00849463	-0.0077274
-5.84156e-17	0.0107568	0.00224882	-0.00898043	-0.00968703	-0.00808021	-0.0130316	-0.0172253	-0.0163828	-0.0158218	-0.0174255	-0.0164802	-0.0158434	-0.0160623	-0.015945	-0.015511	-0.0148825	-0.0132834	-0.0107767	-0.0089209	-0.00646058	-0.00673079	-0.00554167	-0.00466884
-5.84156e-17	0.016633	0.0100551	0.00340886	-0.00836451	-0.013261	-0.0238924	-0.0258604	-0.0282263	-0.0268506	-0.0260854	-0.0246629	-0.0220861	-0.0194222	-0.0180595	-0.0156514	-0.0147985	-0.0142615	-0.0128735	-0.0117537	-0.0104352	-0.00895159	-0.00751542	-0.00778078
-5.84156e-17	0.0202629	0.0244219	0.0158145	-0.00066701	-0.0065322	-0.0176542	-0.0268725	-0.0303905	-0.0284448	-0.0260777	-0.0240581	-0.0208085	-0.0166085	-0.0131739	-0.0106911	-0.00947593	-0.0083572	-0.00677629	-0.0060553	-0.0053258	-0.00471521	-0.00415198	-0.00356958
-5.84156e-17	0.0157107	0.024548	0.0269151	0.0172593	0.0120812	0.000749759	-0.00325039	-0.00372163	-0.00317978	-0.0038323	-0.00503541	-0.00427023	-0.003146	-0.00232437	-0.00173313	-0.00206218	-0.00235166	-0.00168956	-0.00122559	-0.000583059	-0.000359352	-0.000330709	-0.000449406
-5.84156e-17	0.0208809	0.0223113	0.0205116	0.0183311	0.0138741	0.00699201	0.00337293	0.00169387	0.00059572	-0.00108618	-0.00285658	-0.0035554	-0.00362338	-0.00346834	-0.00321496	-0.00497746	-0.0025467	-0.0018359	-0.00141597	-0.0011054	-0.000875832	-0.00070564	-0.000578582
-5.84156e-17	0.0236067	0.0339767	0.033527	0.0247479	0.0222361	0.0190184	0.0121748	0.0100699	0.00542124	0.00204161	0.00110022	0.000602451	0.00065649	0.00068026	0.000686749	0.000679237	-0.000817744	-0.00102616	-0.000892627	0.00025991	0.000198751	0.000152773	0.000117937
-5.84156e-17	0.0310309	0.0377294	0.0373065	0.0422213	0.0429572	0.0333775	0.0301764	0.0268366	0.0223298	0.0182493	0.0148983	0.012165	0.00993977	0.00812959	0.00665613	0.00545537	0.00334356	0.00262454	0.00204677	0.00158798	0.00122734	0.000946222	0.000728579
-5.84156e-17	0.0438904	0.0564304	0.0708372	0.0661279	0.058809	0.0570713	0.0514122	0.0426416	0.035439	0.0290739	0.0235085	0.0190905	0.0155988	0.0128432	0.0106658	0.00633638	0.00480976	0.00396694	0.00231193	0.00177903	0.00252505	0.0010933	0.000742261
-5.84156e-17	0.0330846	0.0385238	0.0411935	0.0324536	0.0198453	0.0118362	0.00378571	0.00366414	0.00450597	0.00487531	0.00400781	0.0032717	0.00266248	0.00216699	0.00174474	0.0013796	0.0010586	0.000925025	0.000828052	0.000578754	0.000319601	0.000213832	0.000144073
-5.84156e-17	0.0267256	0.0436685	0.0441905	0.0463731	0.0359721	0.0289465	0.0230708	0.0206382	0.0187235	0.0169866	0.0148727	0.0122	0.0113734	0.0103564	0.00920249	0.00817618	0.00692272	0.00587803	0.00501486	0.00426955	0.0029688	0.0020747	0.00150366
-5.84156e-17	0.0301551	0.0472025	0.0547224	0.0553066	0.0563012	0.0520313	0.052163	0.0466074	0.0412091	0.0336265	0.0265177	0.0208018	0.0169952	0.0145791	0.0125423	0.0108317	0.00948474	0.00833856	0.00734217	0.00614203	0.00436035	0.00365636	0.00268409
-5.84156e-17	0.0315664	0.0593633	0.0699455	0.0789213	0.0771452	0.0738656	0.0610981	0.0531526	0.048652	0.0419866	0.0365114	0.0344691	0.0323997	0.0303433	0.0280414	0.0244765	0.0221025	0.0194661	0.0171436	0.0150999	0.0113751	0.00654097	0.00568413
-5.84156e-17	0.0548145	0.0888075	0.104904	0.112757	0.110641	0.118569	0.110111	0.0927392	0.0754707	0.0665378	0.0621389	0.062228	0.0599248	0.0565673	0.0517696	0.0482743	0.045097	0.0404284	0.0320105	0.0217695	0.0186747	0.0101627	0.00877454
-5.84156e-17	0.0751762	0.107927	0.130805	0.144688	0.145423	0.140355	0.152281	0.142893	0.131763	0.115097	0.107369	0.0961859	0.0827841	0.0809145	0.0798101	0.0806295	0.0775268	0.0618096	0.0450267	0.0291849	0.0214571	0.0169463	0.0136893
-5.84156e-17	0.0816633	0.119101	0.16312	0.172645	0.175572	0.173663	0.172843	0.16066	0.15168	0.150394	0.140368	0.127679	0.116491	0.107203	0.102258	0.0971965	0.0840195	0.0731923	0.0600321	0.0398086	0.030543	0.0136053	0.0107475
-5.84156e-17	0.0849911	0.136021	0.155243	0.158779	0.175164	0.176402	0.167856	0.156671	0.142126	0.140385	0.135911	0.125637	0.114676	0.102855	0.0787808	0.0706809	0.0658327	0.0641258	0.0415452	0.0310553	0.0245823	0.0179877	0.0158371
-5.84156e-17	0.081857	0.120742	0.155981	0.182494	0.181071	0.181972	0.181534	0.163457	0.146495	0.134807	0.127601	0.109471	0.0937357	0.0835189	0.0759401	0.0865977	0.0665676	0.0392464	0.0353263	0.0318321	0.0235163	0.01778	0.0104308
-5.84156e-17	0.0649469	0.104908	0.123921	0.139452	0.159706	0.162156	0.162634	0.14693	0.128594	0.112149	0.102302	0.093979	0.0786667	0.0693596	0.0634692	0.0632891	0.0563122	0.0496815	0.0436193	0.0344867	0.029026	0.0255996	0.020776
-5.84156e-17	0.0503936	0.0838947	0.101081	0.11226	0.108935	0.0972758	0.083053	0.073	0.06315	0.0562929	0.0478405	0.0417751	0.0342875	0.0296667	0.0266547	0.0228799	0.0196105	0.0167919	0.0146131	0.0130089	0.0114822	0.00834154	0.00674562
-5.84156e-17	0.0562094	0.0945774	0.101388	0.106195	0.11591	0.122147	0.106598	0.0909267	0.0768559	0.0682278	0.059255	0.0452944	0.0413569	0.0327168	0.0277275	0.0229291	0.0228525	0.0182976	0.0155712	0.0132306	0.00609069	0.00371438	0.00228221
-5.84156e-17	0.0586933	0.0941299	0.115944	0.11288	0.108237	0.107638	0.0986741	0.0842327	0.0851353	0.0798621	0.0657674	0.0542022	0.0402144	0.0291998	0.0248465	0.0211067	0.017128	0.0149957	0.0108173	0.00631453	0.00341281	0.0030085	0.00267153
-5.84156e-17	0.0481122	0.0657911	0.0863784	0.0921482	0.0822583	0.0791236	0.0701142	0.0620715	0.0534375	0.0448788	0.0386163	0.0300329	0.0249328	0.0192006	0.0144864	0.012601	0.0109288	0.00934404	0.0077464	0.00572972	0.00473528	0.00392213	0.00316011
-5.84156e-17	0.0473958	0.0685609	0.0832004	0.0958288	0.101021	0.10718	0.104694	0.0986212	0.0905695	0.0814307	0.0723635	0.0576686	0.047381	0.0394083	0.0247626	0.0197006	0.00786949	0.00312867	0.0022641	0.00157781	0.00103749	0.000470792	0.000360976
