# Supplementary material for: Research on the dynamic spillover of stock markets under COVID-19—Taking the stock markets of China, Japan, and South Korea as an example
Source: Front Public Health. 2022 Nov 11;10:1008348. doi: 10.3389/fpubh.2022.1008348 (PMC9691647; doi:10.3389/fpubh.2022.1008348)
Supplement: Supplementary file 3 [file Data_Sheet_1.ZIP › HK_KR_1 (1).xls]

## Sheet: Sheet2
0	0	0	0	0	0	0	0	0	0	0	0	0	0	0	0	0	0	0	0	0	0	0	0
0	0	0	0	0	0	0	0	0	0	0	0	0	0	0	0	0	0	0	0	0	0	0	0
4.39964e-16	0.0420197	0.0737034	0.101325	0.126981	0.143069	0.145798	0.143895	0.144144	0.144719	0.12157	0.107197	0.100456	0.0951498	0.0783528	0.0532688	0.0450013	0.017935	0.0143024	0.00568356	0.00333706	-0.00505984	-0.0086733	-0.0107096
4.39964e-16	0.040224	0.0677805	0.102765	0.132213	0.147465	0.159833	0.161697	0.167194	0.160432	0.131381	0.100048	0.0899409	0.0675122	0.0586572	0.0408283	0.0302289	0.0206555	0.00996613	0.00404607	-0.00119325	-0.0050508	-0.00704438	-0.00797483
4.39964e-16	0.050054	0.0934572	0.122608	0.142802	0.150611	0.1544	0.155742	0.155957	0.152324	0.141761	0.13126	0.114973	0.0995736	0.084535	0.0652796	0.0500429	0.0363591	0.0220464	0.0112711	0.00334973	0.000457996	-0.00510383	-0.00782227
4.39964e-16	0.0559265	0.0960056	0.13567	0.150987	0.155163	0.159265	0.168072	0.17094	0.16781	0.138747	0.114148	0.0997873	0.0898868	0.07716	0.0723698	0.0519528	0.03905	0.0290805	0.019212	0.0150244	0.00211059	0.00100981	0.000869104
4.39964e-16	0.0618519	0.11024	0.154799	0.179085	0.206504	0.220124	0.222419	0.212296	0.196311	0.168844	0.146893	0.131245	0.120126	0.102543	0.0819888	0.0672649	0.0494483	0.0376291	0.0301693	0.0210973	0.0167287	0.0118978	0.00987616
4.39964e-16	0.067132	0.112486	0.152087	0.187841	0.209409	0.215863	0.214362	0.205702	0.192931	0.164753	0.153952	0.133597	0.119524	0.0890752	0.0684952	0.0605288	0.0480406	0.0388413	0.0282106	0.0239165	0.0173168	0.0158829	0.0126607
4.39964e-16	0.0633551	0.115625	0.164801	0.204141	0.226191	0.240614	0.251334	0.235679	0.210131	0.200158	0.170229	0.145752	0.13145	0.10709	0.0919264	0.0680799	0.0483177	0.034062	0.0289829	0.0210694	0.0167665	0.0108835	0.00776891
4.39964e-16	0.0726697	0.126376	0.173506	0.196507	0.217907	0.225423	0.227204	0.22059	0.20427	0.19781	0.176382	0.160149	0.129538	0.104277	0.0914028	0.0695162	0.0535871	0.0418325	0.0343575	0.0287491	0.0222341	0.016105	0.011474
4.39964e-16	0.0663235	0.121049	0.162863	0.192077	0.208449	0.219861	0.228477	0.233781	0.214352	0.193653	0.174858	0.150148	0.133185	0.117134	0.0920433	0.0725995	0.0595275	0.0515373	0.0417419	0.0288578	0.0189209	0.016831	0.01201
4.39964e-16	0.0637317	0.114224	0.165049	0.19285	0.219684	0.236202	0.238675	0.227058	0.206724	0.185272	0.166848	0.146459	0.125626	0.103364	0.0842966	0.0710623	0.0547963	0.0393445	0.0334817	0.0242845	0.017074	0.013046	0.00834253
4.39964e-16	0.0694186	0.11475	0.154988	0.175885	0.192118	0.210267	0.224402	0.215065	0.201917	0.196722	0.182741	0.170229	0.150771	0.134169	0.110385	0.0906947	0.0676488	0.0503477	0.0328616	0.0267642	0.0187809	0.0131407	0.00889374
4.39964e-16	0.059723	0.094793	0.122608	0.148756	0.166916	0.166163	0.162	0.161726	0.160555	0.145194	0.136774	0.131551	0.117618	0.10076	0.0930507	0.0808716	0.0540426	0.0400375	0.0321789	0.0290654	0.0221965	0.01986	0.0137076
4.39964e-16	0.0731058	0.123302	0.178868	0.205812	0.216176	0.230122	0.218491	0.195316	0.163441	0.142122	0.127015	0.117246	0.108924	0.0947751	0.0815537	0.0639174	0.053919	0.043901	0.0377099	0.0291412	0.0254597	0.0201971	0.0168293
4.39964e-16	0.0686979	0.119846	0.147796	0.169287	0.202794	0.219945	0.217855	0.194414	0.178404	0.171813	0.162045	0.146446	0.142221	0.129004	0.115175	0.104964	0.0823968	0.0670084	0.0511883	0.0450928	0.0367335	0.0352147	0.0325767
4.39964e-16	0.0710456	0.121704	0.1702	0.195437	0.212039	0.219157	0.2248	0.206908	0.194317	0.182691	0.164284	0.158018	0.15321	0.137122	0.11932	0.105809	0.0927063	0.079834	0.0681623	0.0551327	0.045008	0.038496	0.0296219
4.39964e-16	0.0654802	0.112704	0.149141	0.176501	0.200595	0.21549	0.214916	0.211163	0.208175	0.203445	0.181802	0.152793	0.140093	0.127858	0.101388	0.0907285	0.0834735	0.0663347	0.0567766	0.049256	0.0383958	0.0298571	0.0232469
4.39964e-16	0.0614299	0.111935	0.148317	0.166095	0.19787	0.217501	0.217826	0.196454	0.198313	0.199714	0.17722	0.161747	0.124926	0.100224	0.0883946	0.0783104	0.0669359	0.0570995	0.0509902	0.045087	0.0399779	0.0326554	0.0270476
4.39964e-16	0.0685961	0.119776	0.155925	0.177503	0.198983	0.206043	0.206235	0.196674	0.196319	0.181994	0.173612	0.156447	0.134111	0.11237	0.0983854	0.0848324	0.0742776	0.0643687	0.0569748	0.0460239	0.0398703	0.0306934	0.0237111
4.39964e-16	0.0703377	0.116652	0.165532	0.205284	0.231417	0.239619	0.245359	0.233041	0.222669	0.20039	0.179032	0.156119	0.137183	0.122613	0.10633	0.0922906	0.0789441	0.066636	0.0465255	0.0370089	0.0298771	0.0233571	0.018813
4.39964e-16	0.0827336	0.135279	0.185791	0.21826	0.243464	0.249015	0.237292	0.221342	0.210245	0.195379	0.175422	0.155692	0.146011	0.1317	0.11684	0.106958	0.0954735	0.0781534	0.0667953	0.0578185	0.0491527	0.0357872	0.0269974
4.39964e-16	0.0874737	0.152254	0.190168	0.217356	0.239691	0.244099	0.245942	0.236463	0.217265	0.201828	0.195276	0.183894	0.168038	0.146384	0.126587	0.109815	0.0951361	0.0817406	0.0688969	0.0555606	0.0456663	0.0360768	0.028873
4.39964e-16	0.0881913	0.151463	0.200542	0.238463	0.262934	0.267573	0.267834	0.266847	0.254034	0.250496	0.233008	0.204477	0.187073	0.164414	0.140578	0.123546	0.114375	0.0995166	0.0847701	0.0683591	0.060054	0.0540591	0.0456989
4.39964e-16	0.0898901	0.160117	0.213817	0.244782	0.265551	0.266023	0.271656	0.275494	0.272284	0.257912	0.235476	0.211009	0.184931	0.163388	0.142753	0.133984	0.118355	0.0988391	0.0858906	0.0749414	0.0606505	0.0467263	0.0363426
4.39964e-16	0.0986147	0.175447	0.228486	0.269089	0.294974	0.302232	0.299968	0.300903	0.295378	0.268281	0.250933	0.235107	0.207302	0.176095	0.154382	0.131624	0.114366	0.103125	0.090486	0.0729583	0.0571184	0.0481446	0.0356154
4.39964e-16	0.112187	0.187273	0.246585	0.284809	0.308944	0.307841	0.31149	0.309527	0.282558	0.260114	0.248437	0.234429	0.21442	0.195884	0.174905	0.154388	0.125157	0.106312	0.0909318	0.0739108	0.0646422	0.0577746	0.0369443
4.39964e-16	0.109927	0.176083	0.227514	0.276329	0.302491	0.320453	0.322127	0.304446	0.299669	0.268272	0.238858	0.223415	0.200344	0.196803	0.176025	0.158124	0.13714	0.119421	0.107866	0.085483	0.0607603	0.0533701	0.046589
4.39964e-16	0.108077	0.185621	0.238138	0.269964	0.29087	0.296431	0.303281	0.309218	0.308024	0.28325	0.255519	0.252332	0.235622	0.206614	0.18119	0.162749	0.121957	0.101201	0.0925608	0.0758984	0.0660928	0.0496173	0.0427962
4.39964e-16	0.104135	0.17652	0.22644	0.263922	0.28839	0.309156	0.298764	0.291897	0.282215	0.27475	0.250591	0.222108	0.208412	0.201784	0.187854	0.17311	0.151359	0.130581	0.11275	0.0919783	0.0779719	0.0589056	0.0467797
4.39964e-16	0.10107	0.172838	0.219348	0.249901	0.272786	0.283503	0.298963	0.300732	0.27476	0.266668	0.240278	0.22066	0.20971	0.192593	0.164712	0.14783	0.132206	0.113884	0.10924	0.0995362	0.0702845	0.0491108	0.0396037
4.39964e-16	0.0979211	0.16012	0.200015	0.233732	0.255756	0.264102	0.261681	0.252098	0.243706	0.24554	0.226488	0.223343	0.20152	0.179703	0.163779	0.142574	0.129283	0.113725	0.0954194	0.0808493	0.0664937	0.0552619	0.0471335
4.39964e-16	0.0969737	0.167789	0.193106	0.217938	0.239152	0.25498	0.25077	0.249896	0.238295	0.234175	0.217497	0.197203	0.174561	0.167244	0.14869	0.136251	0.124012	0.105845	0.0872873	0.0736796	0.0631509	0.0520701	0.0424797
4.39964e-16	0.0938311	0.155546	0.200071	0.235747	0.250225	0.253962	0.253719	0.24357	0.239889	0.228191	0.208951	0.188999	0.169157	0.143666	0.125897	0.107752	0.0900756	0.0784738	0.0690155	0.0615533	0.0416657	0.0338979	0.0249289
4.39964e-16	0.100724	0.179443	0.215634	0.24605	0.255813	0.265687	0.278647	0.271379	0.247313	0.227398	0.201867	0.18207	0.166313	0.1468	0.125709	0.10734	0.0917984	0.0774367	0.0653543	0.0547473	0.0477733	0.0373441	0.0248383
4.39964e-16	0.0949871	0.164628	0.217094	0.243406	0.254487	0.263986	0.248657	0.241223	0.227972	0.20755	0.182146	0.163684	0.141233	0.118497	0.107276	0.0939397	0.0782213	0.0631152	0.0567234	0.0438824	0.0368039	0.029118	0.0210351
4.39964e-16	0.0895041	0.153092	0.191227	0.221004	0.238907	0.238702	0.231984	0.228556	0.20748	0.182216	0.169651	0.15952	0.14656	0.124605	0.106162	0.086276	0.078512	0.0656772	0.0506752	0.0374943	0.0289816	0.022855	0.017992
4.39964e-16	0.101055	0.172121	0.218745	0.247749	0.264774	0.26056	0.260623	0.248965	0.235228	0.213104	0.193706	0.172505	0.153284	0.133733	0.113491	0.092975	0.0781674	0.0670289	0.0538599	0.0419496	0.0319257	0.0238275	0.016815
4.39964e-16	0.101767	0.181088	0.228919	0.250497	0.25944	0.247903	0.232899	0.217703	0.209873	0.199276	0.179858	0.15503	0.135883	0.112089	0.0909912	0.0715776	0.0627769	0.0527297	0.0407254	0.031808	0.0219948	0.0164	0.0111753
4.39964e-16	0.102421	0.177677	0.230898	0.255026	0.255916	0.240467	0.232547	0.223869	0.191463	0.18023	0.167359	0.148455	0.120953	0.105228	0.0907798	0.0738054	0.0586113	0.0418196	0.0286943	0.0209665	0.0142307	0.00935192	0.00398356
4.39964e-16	0.100142	0.176157	0.2154	0.245643	0.251488	0.248113	0.246428	0.229692	0.212162	0.188965	0.166853	0.149458	0.134229	0.115614	0.0972311	0.0786437	0.0642516	0.0514396	0.0368881	0.0248203	0.0111674	0.00635839	0.00343499
4.39964e-16	0.096197	0.160045	0.203468	0.232469	0.245175	0.236933	0.228425	0.224369	0.213369	0.199771	0.181465	0.156828	0.136765	0.114212	0.0973953	0.0784329	0.066716	0.0541151	0.038882	0.0243402	0.0165004	0.00996978	0.00790904
4.39964e-16	0.0943751	0.162818	0.205352	0.227721	0.240801	0.244447	0.230032	0.218989	0.206583	0.191385	0.1681	0.144141	0.122303	0.100436	0.0757973	0.0612603	0.049878	0.032773	0.0249659	0.0139124	0.00774322	0.000575768	-0.000291506
4.39964e-16	0.0868402	0.159019	0.204708	0.232329	0.245405	0.237644	0.225502	0.221946	0.202614	0.181336	0.158908	0.13633	0.117302	0.0948843	0.0716044	0.0556977	0.0443524	0.0329531	0.0251661	0.0182449	0.0131199	0.00515162	-0.00139537
4.39964e-16	0.0842196	0.140213	0.185865	0.219636	0.240381	0.251581	0.236615	0.22268	0.211133	0.179591	0.153682	0.132355	0.114665	0.0957501	0.075418	0.0598368	0.0449996	0.0379299	0.0281783	0.0158117	0.0114102	0.00698301	0.00130785
4.39964e-16	0.0810215	0.139385	0.182235	0.208082	0.215725	0.216866	0.210216	0.201997	0.184228	0.164863	0.146918	0.126113	0.115706	0.0884257	0.0776428	0.0655796	0.0552583	0.0457676	0.0327415	0.0270593	0.0218466	0.0127573	0.00626918
4.39964e-16	0.0697141	0.116874	0.159352	0.19057	0.193348	0.197668	0.183943	0.176671	0.161541	0.144133	0.128231	0.113732	0.1046	0.0900995	0.0809305	0.0661098	0.0536203	0.0395639	0.0300875	0.0230561	0.0181803	0.0142846	0.00937127
4.39964e-16	0.0683228	0.11903	0.150773	0.166424	0.174768	0.185063	0.184136	0.181221	0.158836	0.14154	0.124204	0.111223	0.10435	0.0855727	0.0694482	0.0584474	0.0501225	0.0421079	0.0346984	0.0227193	0.0165116	0.0131641	0.00844738
4.39964e-16	0.0689967	0.109388	0.138619	0.153994	0.169249	0.176005	0.169771	0.162957	0.158506	0.148139	0.129593	0.108678	0.0908526	0.0732445	0.0633471	0.0575326	0.0480534	0.0372287	0.0262253	0.0189322	0.0133009	0.0101529	0.00770632
4.39964e-16	0.0621566	0.102415	0.133653	0.152583	0.157147	0.169876	0.166627	0.146189	0.139145	0.126188	0.120323	0.106034	0.0932049	0.0781466	0.0725112	0.0587418	0.0467324	0.0367642	0.0305461	0.0222909	0.0160044	0.0150925	0.0116405
4.39964e-16	0.06435	0.108549	0.134025	0.156951	0.166543	0.174724	0.181602	0.180179	0.157327	0.135152	0.1176	0.102415	0.0946437	0.0833774	0.0698397	0.0614949	0.0503567	0.0429817	0.0383355	0.0232699	0.0167591	0.0137438	0.00704117
4.39964e-16	0.0514319	0.0856979	0.110859	0.130923	0.137375	0.144493	0.135376	0.125094	0.108632	0.10634	0.0942696	0.0806076	0.068428	0.0530658	0.0442791	0.0396432	0.0359035	0.0272803	0.0166829	0.0108493	0.00615421	0.00263815	0.0011979
4.39964e-16	0.0310725	0.052645	0.0712488	0.0922832	0.108325	0.119299	0.118466	0.111533	0.0915157	0.0779669	0.0723659	0.0665467	0.0575062	0.0538586	0.042784	0.0389834	0.035138	0.0290126	0.0214989	0.0137765	0.00925491	0.00639229	0.00466866
4.39964e-16	0.035996	0.0606753	0.0800178	0.0950876	0.100503	0.109294	0.116283	0.105452	0.104321	0.0948835	0.0895684	0.085186	0.0789443	0.0742757	0.0718032	0.0692296	0.060487	0.0553714	0.0497946	0.0436239	0.0380724	0.031552	0.02811
4.39964e-16	0.0429936	0.0724287	0.0906128	0.105691	0.118299	0.121015	0.120937	0.120665	0.113777	0.101667	0.0975535	0.0949613	0.0894319	0.0835237	0.0775507	0.0666479	0.0589469	0.0515339	0.0438685	0.0340589	0.0306272	0.0267902	0.0222081
4.39964e-16	0.0421995	0.0691818	0.0892299	0.108565	0.11393	0.113363	0.11283	0.105105	0.103967	0.0939202	0.0847458	0.0749088	0.0692038	0.0622494	0.055528	0.0471314	0.0422447	0.0366671	0.0310236	0.0248892	0.0208046	0.0171619	0.0139929
4.39964e-16	0.0189388	0.0295248	0.0372857	0.0421252	0.0450378	0.0487912	0.0510165	0.0528944	0.0447078	0.0409891	0.0416005	0.0409514	0.0338601	0.0322589	0.0274486	0.0225114	0.019877	0.0182457	0.0170551	0.0157952	0.0128805	0.0115169	0.0102834
4.39964e-16	0.00984489	0.0192982	0.0300586	0.0371943	0.0433567	0.0458886	0.0458679	0.0424904	0.0411444	0.0387854	0.0328472	0.0306666	0.0283713	0.0260307	0.0192857	0.0144981	0.012032	0.00996087	0.00485162	0.00282664	0.0013365	0.000244142	-0.000638184
4.39964e-16	0.0114801	0.00603222	-0.00027992	-0.000223682	0.000273708	0.000806282	0.00427907	0.00909648	0.0100299	0.00968649	0.00774466	0.00856201	0.00854443	0.00813894	0.00772933	0.0070791	0.00185125	0.000595308	-0.000729297	-0.00162163	-0.00216947	-0.00160133	-0.00253423
4.39964e-16	0.00992315	0.0110206	0.0132164	0.0191207	0.0217579	0.0211708	0.020967	0.0218398	0.0223863	0.0226592	0.0207879	0.0145826	0.0141509	0.0136448	0.013088	0.0124999	0.010435	0.0070784	0.00329319	0.00141477	0.000762311	0.000417936	0.000126032
4.39964e-16	0.0208669	0.0366057	0.0473586	0.0554583	0.0607873	0.0635885	0.0700037	0.0742884	0.0711524	0.0659128	0.0636435	0.0609911	0.0574869	0.0502607	0.0458032	0.0459113	0.0439878	0.0430319	0.0397359	0.0371337	0.0346663	0.0309791	0.0265133
4.39964e-16	0.0341931	0.0597297	0.0812334	0.0962859	0.102825	0.10823	0.110091	0.108627	0.107148	0.101385	0.0893146	0.0804743	0.0722208	0.0646135	0.0588221	0.0539856	0.0471556	0.0426798	0.0373687	0.0324546	0.0300932	0.0263337	0.0226706
4.39964e-16	0.026512	0.0518023	0.0721339	0.0776474	0.0792327	0.0803433	0.0843055	0.0822834	0.070219	0.0709982	0.074076	0.0711815	0.0619069	0.0516197	0.0453675	0.0400522	0.0347543	0.0299847	0.0269173	0.0241043	0.021435	0.020149	0.0188444
4.39964e-16	0.0139055	0.0217586	0.0261695	0.0267599	0.0276129	0.0286885	0.0276467	0.0255147	0.0250179	0.0238484	0.0225835	0.0197474	0.0194164	0.0186924	0.0174556	0.0162732	0.0149558	0.0123185	0.0118144	0.0116938	0.0116602	0.0111451	0.010544
4.39964e-16	0.0116465	0.0288006	0.0514885	0.0657597	0.0725297	0.0684041	0.0636281	0.061134	0.0576468	0.0557109	0.0536602	0.0513097	0.0476918	0.0443325	0.0388571	0.0329055	0.0287729	0.0257775	0.0224494	0.0192864	0.014736	0.0114523	0.00960285
4.39964e-16	0.0175904	0.0243808	0.0298769	0.0376892	0.0355023	0.0378202	0.0404574	0.0434947	0.0460328	0.0420497	0.0396535	0.0372008	0.0344966	0.0339122	0.0319386	0.0273376	0.0263619	0.0244219	0.0226563	0.0210534	0.0196007	0.0173891	0.0132606
4.39964e-16	0.0375818	0.060142	0.0804429	0.0963239	0.104233	0.107101	0.10675	0.108902	0.105814	0.105283	0.103576	0.100979	0.09366	0.0835546	0.0753698	0.0725803	0.0684074	0.0614106	0.0558311	0.050898	0.0463067	0.0426896	0.0398445
4.39964e-16	0.0420672	0.0751284	0.0976258	0.111426	0.118158	0.123674	0.1227	0.113296	0.110881	0.110233	0.10215	0.0975692	0.0893794	0.0783967	0.072555	0.0668401	0.0590892	0.05393	0.0475198	0.0417538	0.0375976	0.0319444	0.029434
4.39964e-16	0.0487677	0.0852694	0.110132	0.124061	0.131222	0.128074	0.117152	0.111741	0.111454	0.107017	0.104769	0.0983583	0.0972484	0.0880171	0.0783743	0.06945	0.0626303	0.0581825	0.0525725	0.0490926	0.0432522	0.0388379	0.0341792
4.39964e-16	0.0501128	0.0788453	0.0980517	0.1125	0.121804	0.11998	0.120452	0.115106	0.111418	0.108268	0.103029	0.0988631	0.0888917	0.0773782	0.0684198	0.0615081	0.0497961	0.0438034	0.0408407	0.034939	0.0314411	0.0271003	0.0232542
4.39964e-16	0.0550946	0.0939523	0.116485	0.133712	0.14412	0.146718	0.147173	0.140741	0.131325	0.122949	0.120742	0.112225	0.105242	0.0916719	0.0809778	0.0716879	0.0646551	0.0571373	0.050345	0.043515	0.0365162	0.0314603	0.0264256
4.39964e-16	0.059166	0.102237	0.126031	0.142405	0.152696	0.156851	0.157452	0.157064	0.149658	0.142694	0.134805	0.122915	0.113593	0.104836	0.0958708	0.0853924	0.0762437	0.0680458	0.0581936	0.0487718	0.0415268	0.0359327	0.030647
4.39964e-16	0.0616046	0.100542	0.131802	0.155361	0.159318	0.154779	0.147525	0.142822	0.135192	0.125043	0.117799	0.109836	0.0973593	0.0879371	0.0783818	0.0663868	0.0599401	0.0519609	0.0434722	0.0343581	0.0274238	0.0219544	0.018304
4.39964e-16	0.0791171	0.125826	0.162428	0.177398	0.18212	0.17517	0.166109	0.16414	0.152091	0.139893	0.129481	0.118389	0.108612	0.0931549	0.0739674	0.060183	0.0504761	0.0430049	0.0337783	0.0297535	0.0252682	0.0211845	0.0175886
4.39964e-16	0.0811691	0.135484	0.16165	0.174623	0.174173	0.173485	0.171036	0.165769	0.15485	0.139187	0.123143	0.10761	0.0927135	0.0786394	0.0647076	0.0525664	0.0454309	0.038212	0.0300253	0.0253946	0.0202297	0.0157737	0.0119897
4.39964e-16	0.0768435	0.127043	0.163147	0.173195	0.176035	0.172705	0.162497	0.151176	0.13685	0.121217	0.106186	0.092289	0.0809582	0.0686486	0.0555732	0.0488994	0.0450671	0.0401968	0.0356766	0.0307981	0.024853	0.0199168	0.0142744
4.39964e-16	0.0589466	0.103196	0.141023	0.145358	0.153333	0.148355	0.146124	0.139229	0.129165	0.11382	0.0981058	0.0894115	0.0749822	0.0638001	0.056148	0.0496255	0.0431559	0.0368509	0.0310843	0.0254522	0.0194029	0.0158086	0.0117213
4.39964e-16	0.0586295	0.0994226	0.131203	0.149506	0.151677	0.147008	0.143584	0.136954	0.135464	0.129358	0.119365	0.110848	0.0994926	0.0880442	0.0769539	0.0659626	0.0571851	0.0487495	0.0430056	0.0357243	0.0283737	0.0223695	0.018694
4.39964e-16	0.0516681	0.0841756	0.108817	0.132355	0.127483	0.132172	0.130049	0.116679	0.111468	0.10274	0.0905108	0.0780754	0.0697476	0.0658044	0.0593789	0.0507559	0.0447599	0.0390225	0.0324826	0.0255492	0.0216528	0.0185098	0.0154511
4.39964e-16	0.0461096	0.0837178	0.0983537	0.11006	0.11521	0.115043	0.111805	0.10418	0.0995738	0.091301	0.0801504	0.071576	0.0627158	0.0541589	0.0444118	0.0389864	0.0337543	0.0292512	0.0248809	0.0215732	0.0192307	0.0172125	0.014315
4.39964e-16	0.0395405	0.065444	0.0876745	0.0974404	0.10296	0.105771	0.0981596	0.094871	0.0879558	0.0782673	0.0694786	0.0625926	0.0529463	0.0433584	0.0353376	0.0313271	0.0289781	0.0256338	0.0219382	0.0194397	0.0171651	0.0143857	0.0121073
4.39964e-16	0.042164	0.0772899	0.0989825	0.104692	0.116916	0.12303	0.116299	0.109315	0.0986769	0.0877002	0.0840602	0.0786459	0.0731778	0.0677166	0.0596508	0.0521029	0.0471788	0.0424856	0.0375088	0.0332815	0.0292556	0.0266911	0.0224187
4.39964e-16	0.0439726	0.0797869	0.0907932	0.0989824	0.101113	0.0984999	0.0926834	0.0913796	0.0855571	0.0766412	0.0691744	0.0592156	0.0563091	0.0491572	0.0418381	0.0387357	0.03601	0.0334314	0.0296025	0.026279	0.0243725	0.0199091	0.0178629
4.39964e-16	0.0378855	0.0688435	0.0861999	0.0911976	0.0973526	0.0993142	0.0947437	0.0903043	0.084913	0.0772996	0.0735092	0.0676719	0.0577288	0.0484965	0.0423026	0.0381858	0.0333046	0.02987	0.0250536	0.0227922	0.0209217	0.0167426	0.0145703
4.39964e-16	0.0254778	0.0419386	0.0475214	0.0526194	0.0550483	0.0553433	0.0518006	0.0475962	0.0464999	0.0434252	0.0399877	0.0366274	0.0347263	0.0326688	0.0287952	0.0245615	0.0183344	0.0138598	0.0111784	0.00968824	0.00838758	0.00725466	0.00610249
4.39964e-16	0.000973084	-0.00808007	-0.0141923	-0.0149555	-0.0118754	-0.0104248	-0.00983066	-0.0107014	-0.0113802	-0.0117208	-0.0112569	-0.00971894	-0.0085933	-0.00781192	-0.00711537	-0.00649792	-0.00530823	-0.00427579	-0.00363187	-0.00311499	-0.00291723	-0.00405188	-0.00375443
4.39964e-16	-0.0114496	-0.0270761	-0.0339122	-0.0498384	-0.0572494	-0.0586233	-0.0640145	-0.0641622	-0.0618649	-0.0595814	-0.0585729	-0.0571069	-0.0553525	-0.0534307	-0.0513211	-0.0459658	-0.0428928	-0.0387885	-0.0349959	-0.031513	-0.0283309	-0.025436	-0.0228119
4.39964e-16	-0.0292512	-0.054949	-0.072231	-0.0817134	-0.0936518	-0.0991837	-0.101719	-0.103604	-0.107434	-0.111531	-0.116357	-0.114917	-0.110637	-0.106536	-0.102741	-0.0977721	-0.088104	-0.0797505	-0.0721118	-0.0662089	-0.0641204	-0.0620157	-0.0598299
4.39964e-16	-0.0308601	-0.0631086	-0.0845958	-0.115772	-0.128775	-0.133056	-0.133878	-0.136953	-0.140669	-0.143386	-0.145338	-0.146707	-0.147636	-0.139083	-0.130316	-0.120595	-0.108409	-0.107314	-0.10795	-0.106727	-0.104857	-0.100375	-0.0945138
4.39964e-16	-0.0294934	-0.0578137	-0.0792041	-0.0983063	-0.108097	-0.117993	-0.127785	-0.137171	-0.141153	-0.143127	-0.144099	-0.14197	-0.137087	-0.128593	-0.122667	-0.116696	-0.110775	-0.103818	-0.0983898	-0.0927164	-0.0871055	-0.0817084	-0.0765429
4.39964e-16	-0.037548	-0.0739396	-0.104407	-0.129345	-0.143554	-0.161772	-0.167159	-0.169359	-0.171507	-0.170097	-0.167496	-0.16406	-0.153697	-0.142867	-0.136728	-0.130845	-0.124262	-0.116579	-0.110758	-0.105761	-0.0992567	-0.094534	-0.0895761
4.39964e-16	-0.0342522	-0.0673124	-0.0946437	-0.12667	-0.141927	-0.146564	-0.149354	-0.15096	-0.148956	-0.142707	-0.135329	-0.128448	-0.122103	-0.117286	-0.115174	-0.113081	-0.106363	-0.100335	-0.0947127	-0.0901482	-0.0865334	-0.0832395	-0.0801896
4.39964e-16	-0.0332338	-0.0630123	-0.0893524	-0.10758	-0.12585	-0.137258	-0.147937	-0.155166	-0.161324	-0.160428	-0.152483	-0.144118	-0.134601	-0.129377	-0.121075	-0.110194	-0.102278	-0.0938469	-0.0898013	-0.081655	-0.0740667	-0.0698498	-0.0577934
4.39964e-16	-0.0349812	-0.0716301	-0.10322	-0.118754	-0.130088	-0.133571	-0.139318	-0.137619	-0.130959	-0.123558	-0.119107	-0.115217	-0.115	-0.111641	-0.105142	-0.0961154	-0.0876991	-0.0770573	-0.071748	-0.0664186	-0.0630165	-0.0582942	-0.0500559
4.39964e-16	-0.0200009	-0.0385263	-0.060959	-0.0863038	-0.0974889	-0.103676	-0.106682	-0.0993781	-0.0990229	-0.0955264	-0.0917479	-0.0853741	-0.0788688	-0.0724194	-0.0661581	-0.0588013	-0.0554685	-0.0505086	-0.0466955	-0.0455472	-0.0406321	-0.0372284	-0.0335735
4.39964e-16	-0.0104763	-0.0156299	-0.0384911	-0.0497092	-0.0625427	-0.0679534	-0.0691589	-0.0670839	-0.0601586	-0.053453	-0.0472677	-0.0398608	-0.0334571	-0.0279821	-0.0233794	-0.0201044	-0.0172428	-0.0149898	-0.0129936	-0.0118262	-0.0111559	-0.0105635	-0.0090287
4.39964e-16	0.0044825	0.00121692	-0.0101455	-0.0160137	-0.0225245	-0.0311907	-0.0309476	-0.0324105	-0.0326945	-0.0315148	-0.0287539	-0.0260671	-0.0235186	-0.0211462	-0.0189632	-0.016972	-0.0151156	-0.0131859	-0.0114829	-0.00983708	-0.00763915	-0.00778762	-0.00744926
4.39964e-16	-0.00877182	-0.0195876	-0.0409435	-0.0507626	-0.057047	-0.0593241	-0.0586127	-0.0612021	-0.061385	-0.056491	-0.0515784	-0.046809	-0.0422903	-0.0400191	-0.038133	-0.0365307	-0.03487	-0.0307354	-0.0267214	-0.0225352	-0.0201433	-0.018326	-0.0163796
4.39964e-16	-0.0093482	-0.0336469	-0.0522888	-0.0672527	-0.0739276	-0.075596	-0.0763379	-0.0762394	-0.0751652	-0.0825413	-0.0850684	-0.0861549	-0.0841419	-0.0791677	-0.0783743	-0.0774737	-0.0765038	-0.0726981	-0.0532876	-0.0475756	-0.0423803	-0.0376771	-0.0334369
4.39964e-16	-0.00843837	-0.0357328	-0.0549602	-0.072495	-0.0829245	-0.0953494	-0.107255	-0.112575	-0.11108	-0.111372	-0.105104	-0.101601	-0.0978038	-0.0938653	-0.0898926	-0.0859565	-0.0821047	-0.0783676	-0.0747642	-0.0713052	-0.0679957	-0.0564528	-0.0529813
4.39964e-16	-0.0241287	-0.0584946	-0.100322	-0.128174	-0.140027	-0.151939	-0.16587	-0.172694	-0.183208	-0.19303	-0.212975	-0.226591	-0.227939	-0.223515	-0.21803	-0.211718	-0.197672	-0.182642	-0.16924	-0.153891	-0.142802	-0.13648	-0.130271
4.39964e-16	-0.0338182	-0.0830568	-0.12617	-0.170239	-0.206586	-0.231985	-0.246979	-0.257444	-0.263184	-0.269195	-0.288486	-0.299086	-0.308884	-0.314331	-0.314892	-0.314919	-0.311031	-0.320115	-0.328712	-0.33293	-0.304411	-0.291234	-0.28546
4.39964e-16	-0.0274658	-0.0587871	-0.0914984	-0.118601	-0.136938	-0.154875	-0.177851	-0.202625	-0.213776	-0.219826	-0.227186	-0.233039	-0.238044	-0.24305	-0.247928	-0.255149	-0.262244	-0.263509	-0.265878	-0.267516	-0.268358	-0.269195	-0.27004
4.39964e-16	-0.0210407	-0.0529087	-0.0829973	-0.104696	-0.122525	-0.131708	-0.140304	-0.155774	-0.169551	-0.175477	-0.174233	-0.174883	-0.171388	-0.16708	-0.162176	-0.156849	-0.151242	-0.145466	-0.139611	-0.136776	-0.134116	-0.129431	-0.122981
4.39964e-16	-0.0154508	-0.0404415	-0.061584	-0.0760265	-0.0868932	-0.0947483	-0.107253	-0.109105	-0.10853	-0.11228	-0.119353	-0.126435	-0.137249	-0.138449	-0.136934	-0.12704	-0.117339	-0.115622	-0.122626	-0.126857	-0.129431	-0.132771	-0.128621
4.39964e-16	-0.00748835	-0.0389475	-0.0610314	-0.0739354	-0.0810987	-0.088122	-0.0926521	-0.0956363	-0.0939222	-0.0888496	-0.0835385	-0.0782587	-0.0731428	-0.0682812	-0.0644628	-0.0621756	-0.0599089	-0.0576784	-0.0554943	-0.0533642	-0.0515924	-0.0494081	-0.0470529
4.39964e-16	-0.00570217	-0.0312254	-0.0567149	-0.0693248	-0.0765707	-0.0814784	-0.084499	-0.0811051	-0.0755175	-0.0695957	-0.0642221	-0.0599313	-0.0556258	-0.0514084	-0.0496508	-0.0484123	-0.0474331	-0.0467169	-0.0462638	-0.0460715	-0.0461371	-0.0433575	-0.0421009
4.39964e-16	-0.00515369	-0.0158996	-0.032115	-0.0381493	-0.0444541	-0.0512825	-0.0519981	-0.0525284	-0.0512726	-0.0503019	-0.0488196	-0.0466819	-0.0442605	-0.0421976	-0.0406376	-0.0384521	-0.0363051	-0.0342205	-0.0322138	-0.0302949	-0.0284689	-0.0267382	-0.0251026
4.39964e-16	-0.0153058	-0.0337194	-0.051177	-0.0617361	-0.0665135	-0.0667705	-0.0701115	-0.0753464	-0.0811934	-0.0821175	-0.0783902	-0.0740755	-0.0696748	-0.0635648	-0.0565669	-0.0505483	-0.0468195	-0.0433674	-0.0414773	-0.0398216	-0.0366576	-0.0338574	-0.0310867
4.39964e-16	-0.0297986	-0.0653855	-0.0894363	-0.105277	-0.117923	-0.119527	-0.122872	-0.122254	-0.119091	-0.114852	-0.109883	-0.103881	-0.0979896	-0.0905863	-0.0808591	-0.0741915	-0.0681351	-0.0634438	-0.0589963	-0.0548021	-0.0508634	-0.0471769	-0.0437359
