# Supplementary material for: Research on the dynamic spillover of stock markets under COVID-19—Taking the stock markets of China, Japan, and South Korea as an example
Source: Front Public Health. 2022 Nov 11;10:1008348. doi: 10.3389/fpubh.2022.1008348 (PMC9691647; doi:10.3389/fpubh.2022.1008348)
Supplement: Supplementary file 3 [file Data_Sheet_1.ZIP › JPN_CHN_1 (1).xls]

## Sheet: Sheet5
0	0	0	0	0	0	0	0	0	0	0	0	0	0	0	0	0	0	0	0	0	0	0	0
0	0	0	0	0	0	0	0	0	0	0	0	0	0	0	0	0	0	0	0	0	0	0	0
2.16075e-16	-0.0642297	-0.0720624	-0.077455	-0.0709442	-0.0600711	-0.048569	-0.0391827	-0.0338268	-0.0269013	-0.0200953	-0.015914	-0.0125702	-0.0104808	-0.00838067	-0.00648054	-0.00535078	-0.0040497	-0.0036247	-0.00302504	-0.00248406	-0.0020176	-0.00163645	-0.00136452
2.16075e-16	-0.0642738	-0.0885911	-0.080206	-0.0689752	-0.0602153	-0.0510653	-0.042503	-0.0338164	-0.0270503	-0.0212885	-0.0177803	-0.0148513	-0.0119765	-0.0100729	-0.00840827	-0.00684652	-0.00572208	-0.00478679	-0.00397123	-0.0032585	-0.00271182	-0.00222964	-0.00183355
2.16075e-16	-0.0720873	-0.0834948	-0.0889416	-0.0760916	-0.0648166	-0.055176	-0.0449522	-0.0356298	-0.0287435	-0.0238801	-0.0178992	-0.0140639	-0.0112554	-0.00944438	-0.00806355	-0.00684713	-0.00567289	-0.00458905	-0.00380468	-0.00305266	-0.00244576	-0.00197541	-0.00160858
2.16075e-16	-0.0685324	-0.0804171	-0.0835387	-0.07231	-0.0602794	-0.0495771	-0.039498	-0.0336823	-0.0293562	-0.0254078	-0.0216749	-0.0180138	-0.015122	-0.0127879	-0.0106453	-0.0090907	-0.00771892	-0.00639093	-0.00539283	-0.00460425	-0.00383219	-0.00313018	-0.0025986
2.16075e-16	-0.0795375	-0.0972626	-0.0893326	-0.0871932	-0.0739853	-0.0613881	-0.0529997	-0.0469562	-0.0401478	-0.0336623	-0.0287048	-0.0235753	-0.0197231	-0.0168153	-0.0138654	-0.0117121	-0.00976705	-0.00797782	-0.00677572	-0.00544621	-0.00452141	-0.00379805	-0.00307127
2.16075e-16	-0.0771233	-0.0981951	-0.0955595	-0.0867842	-0.0765937	-0.0656967	-0.0554088	-0.0451215	-0.0367575	-0.0302841	-0.0254999	-0.021462	-0.0182577	-0.0151691	-0.0124936	-0.0100998	-0.00825534	-0.00714452	-0.00576713	-0.00474772	-0.00382459	-0.00325997	-0.00281062
2.16075e-16	-0.0721272	-0.0905502	-0.0940609	-0.08657	-0.079558	-0.0695264	-0.0582366	-0.0476049	-0.0388416	-0.0323193	-0.0274618	-0.0220455	-0.0172546	-0.0135433	-0.0113995	-0.00972665	-0.00844316	-0.00688733	-0.00547581	-0.00415959	-0.00355929	-0.00310909	-0.00260302
2.16075e-16	-0.0699226	-0.0797339	-0.0772687	-0.0725102	-0.0658622	-0.0572982	-0.0501766	-0.0436631	-0.0361731	-0.0294996	-0.0248647	-0.0215575	-0.0177246	-0.0144656	-0.0116559	-0.00979634	-0.00835274	-0.0067625	-0.00547538	-0.00449376	-0.00372401	-0.00296683	-0.00239838
2.16075e-16	-0.0746741	-0.0813947	-0.0841059	-0.0801873	-0.0734584	-0.0642549	-0.0523427	-0.0446296	-0.0371368	-0.0326239	-0.0285194	-0.024155	-0.0205043	-0.0171287	-0.0145201	-0.0118504	-0.00961983	-0.00793484	-0.00652465	-0.00553635	-0.00477629	-0.00405176	-0.00343781
2.16075e-16	-0.0674326	-0.0847419	-0.0852201	-0.0815394	-0.0751105	-0.0683936	-0.0560212	-0.0479779	-0.0418853	-0.035386	-0.0279544	-0.0228045	-0.0199832	-0.0166698	-0.0140735	-0.0118603	-0.0101335	-0.00873243	-0.00734774	-0.00634454	-0.00538238	-0.00472925	-0.00408281
2.16075e-16	-0.0723778	-0.0905391	-0.0965494	-0.0912935	-0.0848178	-0.0728173	-0.0599014	-0.05314	-0.0450874	-0.0392799	-0.0326099	-0.0270019	-0.0224479	-0.0193752	-0.01639	-0.0143266	-0.0124287	-0.0104037	-0.00897922	-0.00761943	-0.00646644	-0.00544946	-0.00459267
2.16075e-16	-0.0782068	-0.0935985	-0.10252	-0.0953504	-0.0865634	-0.0746248	-0.0643407	-0.0587269	-0.0516095	-0.0430926	-0.0361024	-0.0289732	-0.0241379	-0.0208494	-0.017042	-0.0145624	-0.01264	-0.0107619	-0.0089464	-0.00749255	-0.00627391	-0.00525284	-0.00439173
2.16075e-16	-0.080297	-0.100639	-0.110719	-0.107717	-0.0981501	-0.0832099	-0.0669858	-0.0571105	-0.0482417	-0.038964	-0.0321217	-0.0287597	-0.0244425	-0.0205308	-0.0181475	-0.0151938	-0.0130846	-0.0114519	-0.0101117	-0.00808902	-0.00654762	-0.00545041	-0.00467851
2.16075e-16	-0.0826139	-0.109721	-0.11461	-0.10557	-0.0911989	-0.0775486	-0.0684238	-0.0614516	-0.049804	-0.0399256	-0.0339402	-0.0266705	-0.021259	-0.0179956	-0.014729	-0.0121334	-0.0100195	-0.00841215	-0.00699887	-0.00566744	-0.0046776	-0.00398438	-0.00334253
2.16075e-16	-0.0810218	-0.0932912	-0.103779	-0.0973519	-0.0829122	-0.0700786	-0.0580557	-0.049178	-0.0402134	-0.0337851	-0.0281445	-0.0230301	-0.0189631	-0.0156925	-0.0130743	-0.0106947	-0.00873926	-0.00712587	-0.00577679	-0.00457233	-0.00388174	-0.00317816	-0.00250019
2.16075e-16	-0.0854905	-0.0955214	-0.103649	-0.0960154	-0.0840892	-0.0739205	-0.0611293	-0.0494043	-0.0410196	-0.0335418	-0.0279685	-0.0220806	-0.0178832	-0.0146569	-0.0122339	-0.00989128	-0.00812888	-0.00667777	-0.00555587	-0.00465266	-0.00384053	-0.00317389	-0.00262926
2.16075e-16	-0.0802364	-0.0938671	-0.107113	-0.0940594	-0.0781436	-0.067284	-0.0579912	-0.0475589	-0.0412928	-0.0334224	-0.0273733	-0.0214194	-0.0179026	-0.0145034	-0.0111747	-0.00909016	-0.00743051	-0.00626318	-0.00505875	-0.00419765	-0.00341508	-0.00278305	-0.00224168
2.16075e-16	-0.0854792	-0.0965509	-0.103994	-0.0975776	-0.0863533	-0.0713747	-0.0632923	-0.05357	-0.0450975	-0.0363647	-0.0298485	-0.0241006	-0.018852	-0.0152573	-0.0127623	-0.0104483	-0.00863206	-0.00733503	-0.00624874	-0.00518928	-0.00421501	-0.00350185	-0.00291039
2.16075e-16	-0.095772	-0.115144	-0.119006	-0.111834	-0.102278	-0.089024	-0.0759094	-0.0654883	-0.055425	-0.0457554	-0.0381685	-0.031527	-0.0261073	-0.019066	-0.0147489	-0.0121941	-0.0103248	-0.00915857	-0.00760791	-0.00627275	-0.0051713	-0.0043434	-0.00371647
2.16075e-16	-0.113705	-0.135089	-0.142253	-0.131772	-0.119422	-0.103673	-0.0926562	-0.0814447	-0.0698677	-0.0599778	-0.0497852	-0.0415317	-0.0354388	-0.0296896	-0.0255078	-0.0219341	-0.0188028	-0.0161229	-0.01385	-0.0116982	-0.00999384	-0.00853656	-0.00737791
2.16075e-16	-0.12073	-0.140186	-0.147947	-0.140246	-0.129208	-0.117823	-0.102636	-0.0856873	-0.0746405	-0.0627654	-0.0543121	-0.0456821	-0.038171	-0.032616	-0.0284167	-0.0244567	-0.0214393	-0.0185641	-0.016161	-0.01403	-0.0115606	-0.00984647	-0.00844493
2.16075e-16	-0.121004	-0.140338	-0.146473	-0.131187	-0.124101	-0.113941	-0.0985288	-0.0847265	-0.0763635	-0.066459	-0.058395	-0.0505247	-0.0436695	-0.0384935	-0.0348278	-0.0302716	-0.0261701	-0.0230725	-0.0199841	-0.0173936	-0.0148784	-0.0129578	-0.0116454
2.16075e-16	-0.117742	-0.139572	-0.14224	-0.13131	-0.11765	-0.103913	-0.093294	-0.0807476	-0.0698803	-0.0626287	-0.0527613	-0.0480099	-0.041557	-0.0363789	-0.0325142	-0.0285943	-0.025752	-0.0228827	-0.0206421	-0.0180032	-0.0158446	-0.0139441	-0.0122707
2.16075e-16	-0.109709	-0.132705	-0.146801	-0.135998	-0.12554	-0.109121	-0.0964954	-0.0883615	-0.0747253	-0.0616801	-0.0564363	-0.052334	-0.0459186	-0.0380694	-0.0327235	-0.0282414	-0.024227	-0.0208597	-0.0181341	-0.0161359	-0.0140219	-0.0123825	-0.0109607
2.16075e-16	-0.104412	-0.12183	-0.124069	-0.125823	-0.115006	-0.103536	-0.0903536	-0.0782327	-0.0713358	-0.0604739	-0.051807	-0.0470732	-0.0401084	-0.035176	-0.0302801	-0.0261566	-0.0225858	-0.0194944	-0.016822	-0.0147809	-0.0134552	-0.012421	-0.0110234
2.16075e-16	-0.10302	-0.129945	-0.140373	-0.127124	-0.111952	-0.100169	-0.0901311	-0.0769301	-0.0664538	-0.0574031	-0.0496015	-0.0433582	-0.0370281	-0.0314186	-0.0264114	-0.0230138	-0.0203099	-0.0175767	-0.0150781	-0.0127399	-0.0107639	-0.00910328	-0.00779966
2.16075e-16	-0.108064	-0.135726	-0.13571	-0.123785	-0.111951	-0.100909	-0.0881588	-0.0785041	-0.0712159	-0.0594733	-0.0527236	-0.0460645	-0.0392921	-0.03363	-0.029085	-0.0267465	-0.0238687	-0.0208305	-0.0178517	-0.0152744	-0.0130766	-0.0112535	-0.00984607
2.16075e-16	-0.116477	-0.138416	-0.140313	-0.126964	-0.114748	-0.100504	-0.0929634	-0.0795407	-0.0680423	-0.0594578	-0.0489521	-0.0431589	-0.0378201	-0.0329895	-0.0284227	-0.0258114	-0.0221816	-0.0194509	-0.0171412	-0.0153455	-0.0137795	-0.0121695	-0.0104035
2.16075e-16	-0.112949	-0.148118	-0.160311	-0.153793	-0.130314	-0.118715	-0.101982	-0.0879128	-0.0746719	-0.0667547	-0.0569521	-0.050622	-0.0440766	-0.0379717	-0.0336081	-0.0297618	-0.0246629	-0.0216872	-0.0183804	-0.0161018	-0.0143695	-0.0137125	-0.0121301
2.16075e-16	-0.102202	-0.126203	-0.134175	-0.123812	-0.109088	-0.0915841	-0.0832385	-0.0778022	-0.0665519	-0.0543452	-0.0452142	-0.0399923	-0.0347795	-0.0315602	-0.0268847	-0.0233787	-0.020798	-0.01756	-0.0148908	-0.0128047	-0.0110845	-0.00920196	-0.00830024
2.16075e-16	-0.106292	-0.120035	-0.136389	-0.122818	-0.108948	-0.0970794	-0.0874841	-0.0789342	-0.0680135	-0.0561063	-0.0479283	-0.0396127	-0.0344166	-0.0295131	-0.0264697	-0.0234842	-0.0206409	-0.0172925	-0.0145935	-0.0124337	-0.0106658	-0.00919836	-0.00780491
2.16075e-16	-0.102834	-0.123564	-0.130379	-0.120364	-0.10739	-0.0983841	-0.0893087	-0.0739149	-0.0652011	-0.0562369	-0.047207	-0.0400722	-0.0336582	-0.0278625	-0.0235698	-0.0194456	-0.0164444	-0.0144019	-0.0130394	-0.011394	-0.0101233	-0.00904529	-0.00790073
2.16075e-16	-0.0935375	-0.107883	-0.105082	-0.0965708	-0.081877	-0.0734145	-0.0659282	-0.0575757	-0.0494317	-0.040913	-0.0354875	-0.0310457	-0.0250792	-0.0221893	-0.0187946	-0.0157671	-0.0133921	-0.0112752	-0.00990643	-0.00851122	-0.00759191	-0.00661861	-0.00559859
2.16075e-16	-0.0855415	-0.0980714	-0.0961784	-0.0897238	-0.0797535	-0.0647456	-0.0546005	-0.0465484	-0.0403774	-0.0336765	-0.0300333	-0.0252923	-0.021358	-0.0175353	-0.0147151	-0.0121153	-0.00983539	-0.00833009	-0.00674642	-0.00547291	-0.00443678	-0.00361602	-0.00296829
2.16075e-16	-0.0810796	-0.0902589	-0.0898562	-0.0810155	-0.0693141	-0.0580084	-0.050177	-0.0414095	-0.0350253	-0.0299939	-0.0242274	-0.0202554	-0.017403	-0.0151602	-0.0132489	-0.0109354	-0.00884563	-0.0071452	-0.00576527	-0.00464791	-0.00374485	-0.00297034	-0.0025478
2.16075e-16	-0.0748745	-0.0870949	-0.0867949	-0.0766952	-0.0668506	-0.0554633	-0.047571	-0.0387245	-0.0319328	-0.0281174	-0.0240474	-0.0195672	-0.0159125	-0.0129391	-0.0107881	-0.00887414	-0.00710673	-0.00582831	-0.0048476	-0.00403403	-0.0033588	-0.00279808	-0.00233222
2.16075e-16	-0.0620704	-0.0691031	-0.0711283	-0.0623875	-0.0525151	-0.0457954	-0.0406751	-0.0376911	-0.0314406	-0.0279881	-0.0230366	-0.0185298	-0.0146543	-0.011771	-0.0102351	-0.00898052	-0.00739112	-0.00586944	-0.00465876	-0.00369729	-0.00295295	-0.00244527	-0.00211355
2.16075e-16	-0.053235	-0.063593	-0.0616795	-0.0541927	-0.0461497	-0.0390954	-0.0323712	-0.0286548	-0.024042	-0.0206359	-0.0175002	-0.0145886	-0.0114183	-0.00916429	-0.0075948	-0.00636755	-0.00537559	-0.00461164	-0.00374289	-0.00298469	-0.00239906	-0.00198506	-0.00161862
2.16075e-16	-0.0416021	-0.0544039	-0.0551294	-0.0508102	-0.0437926	-0.0369377	-0.0316312	-0.0265009	-0.0210784	-0.016897	-0.0143129	-0.0115346	-0.00941055	-0.00772781	-0.00654025	-0.00553893	-0.00470028	-0.00377716	-0.00306406	-0.00253712	-0.00210216	-0.00174291	-0.00142321
2.16075e-16	-0.0407693	-0.0485271	-0.0460001	-0.0413863	-0.0359283	-0.030331	-0.0255771	-0.0195721	-0.0157074	-0.0130914	-0.0104889	-0.0084065	-0.00686902	-0.0054568	-0.00445808	-0.00377054	-0.00306446	-0.00247381	-0.00208706	-0.00176396	-0.00145944	-0.00119744	-0.000967359
2.16075e-16	-0.0299406	-0.0402948	-0.0403859	-0.0373227	-0.0310436	-0.0275719	-0.0225929	-0.0195669	-0.0167306	-0.0147967	-0.0118762	-0.00914222	-0.00703999	-0.00553024	-0.00472418	-0.00368775	-0.0029465	-0.00239672	-0.00193381	-0.00153721	-0.00127144	-0.00107908	-0.000916838
2.16075e-16	-0.0272624	-0.0313819	-0.02781	-0.0232722	-0.0188841	-0.0147001	-0.0120047	-0.0101654	-0.00884815	-0.0077019	-0.00633605	-0.005283	-0.0042081	-0.00341955	-0.00299627	-0.00243781	-0.0019911	-0.0016825	-0.00141367	-0.00113181	-0.000906763	-0.000726956	-0.000583204
2.16075e-16	-0.0308269	-0.0372337	-0.0368299	-0.0342062	-0.0281762	-0.0230131	-0.0189192	-0.0154335	-0.0128622	-0.0110748	-0.00936368	-0.00738656	-0.00610246	-0.00493504	-0.00399717	-0.00323319	-0.0025884	-0.00207465	-0.00159785	-0.00122257	-0.000946923	-0.000733851	-0.000568603
2.16075e-16	-0.0187561	-0.025367	-0.0247677	-0.0205833	-0.0182345	-0.014415	-0.0118342	-0.00969869	-0.00794461	-0.00641187	-0.0055571	-0.00465218	-0.00366817	-0.00292415	-0.00239492	-0.00196152	-0.00160658	-0.00131588	-0.00107779	-0.000882782	-0.000723064	-0.000569687	-0.000485102
2.16075e-16	-0.0239144	-0.0248572	-0.0248839	-0.0229985	-0.0179407	-0.0143974	-0.0118976	-0.0095098	-0.00793112	-0.00653702	-0.00506477	-0.00418262	-0.00345503	-0.00276063	-0.00219759	-0.00166594	-0.00137306	-0.00111209	-0.000856475	-0.000659698	-0.000508183	-0.0003915	-0.000301631
2.16075e-16	-0.0120237	-0.0139454	-0.0148057	-0.0116268	-0.009439	-0.00711784	-0.00558001	-0.00430775	-0.00346882	-0.00293905	-0.00250728	-0.00199512	-0.00154516	-0.00125394	-0.00105718	-0.000807482	-0.00061848	-0.000475042	-0.000374615	-0.000298299	-0.000227639	-0.000172857	-0.000131734
2.16075e-16	0.00190903	0.00166908	0.0032736	0.00262779	0.00256613	0.00243194	0.00219158	0.00164998	0.00119671	0.000934147	0.000781158	0.000498265	0.000318778	0.000207931	0.000143337	0.000110285	7.90322e-05	5.53577e-05	3.89493e-05	2.75334e-05	1.81692e-05	1.14221e-05	8.28453e-06
2.16075e-16	0.0173941	0.0183043	0.0173901	0.0154952	0.0131447	0.0113206	0.00969429	0.00847229	0.0063854	0.00495745	0.00398716	0.00296015	0.00228084	0.00173085	0.00133903	0.00106629	0.000838287	0.000643228	0.000484035	0.000364194	0.000281421	0.000218412	0.000167828
2.16075e-16	0.0348344	0.039323	0.0372021	0.0309278	0.0242128	0.018855	0.0145933	0.0111344	0.00849946	0.00649955	0.00486696	0.00387532	0.00325307	0.00260133	0.00195628	0.00152486	0.0011977	0.000981929	0.000765151	0.000596477	0.000493432	0.000399757	0.000283285
2.16075e-16	0.0294175	0.0313944	0.0300248	0.0254652	0.0216021	0.0180549	0.0148462	0.0112674	0.00855776	0.00662809	0.00534748	0.00404678	0.0031935	0.00278644	0.00221737	0.00180164	0.00140557	0.0011131	0.000877773	0.000683623	0.000539148	0.000412411	0.000325811
2.16075e-16	0.0284222	0.0373178	0.0332024	0.0286563	0.0231218	0.0184034	0.015381	0.0124661	0.00959842	0.00749858	0.00605057	0.00481562	0.0038263	0.00293902	0.00233946	0.00183477	0.00139555	0.0010514	0.000806831	0.000613353	0.000478278	0.000374068	0.000292747
2.16075e-16	0.0268108	0.0303527	0.0306154	0.026468	0.0223545	0.0183396	0.0150807	0.0117802	0.0093182	0.00708673	0.00537122	0.00423313	0.00343196	0.0026176	0.00198737	0.00150957	0.00115493	0.000890017	0.000687041	0.000544514	0.000431732	0.000342464	0.000282511
2.16075e-16	0.0355772	0.0379987	0.0360427	0.0319889	0.0275634	0.0230086	0.0190563	0.0160821	0.0130409	0.0106079	0.00838931	0.00636372	0.0050248	0.00383015	0.00293985	0.0021863	0.00170984	0.00134199	0.00105376	0.000819489	0.00064792	0.000519077	0.000404862
2.16075e-16	0.0352224	0.038739	0.0364779	0.0324875	0.0277331	0.0231222	0.0189219	0.0159865	0.0132793	0.00997888	0.00840556	0.00654732	0.00496847	0.00403761	0.00351386	0.00288583	0.00248285	0.00210251	0.00176969	0.00144783	0.00116651	0.000945687	0.000764258
2.16075e-16	0.0358503	0.0413337	0.0405719	0.0321301	0.0270188	0.0215024	0.0181651	0.0164032	0.0130928	0.0108085	0.00884097	0.00702985	0.00521247	0.00427934	0.00325696	0.00256059	0.00206348	0.00163694	0.00129641	0.0010791	0.000866176	0.000691579	0.000572094
2.16075e-16	0.0313539	0.0368163	0.0304805	0.0267004	0.0212342	0.0174707	0.0143199	0.0118024	0.009723	0.00793359	0.00615626	0.00478801	0.00389234	0.00302568	0.00224852	0.00169112	0.00136219	0.00108031	0.000821306	0.000671881	0.00053539	0.000419479	0.000325492
2.16075e-16	0.0242994	0.0288908	0.0265615	0.0246404	0.0215203	0.0190096	0.0160671	0.0129942	0.00991233	0.00755728	0.00606877	0.00493655	0.00379978	0.00307244	0.00248497	0.00193649	0.00147434	0.00117323	0.000893911	0.000651011	0.000525726	0.000405379	0.000306164
2.16075e-16	0.0206495	0.0201886	0.0159014	0.0139629	0.0111247	0.00903892	0.00730861	0.00613477	0.00479805	0.00394967	0.00329841	0.00264362	0.00223037	0.00181367	0.00148082	0.00109244	0.000805575	0.00067111	0.000541022	0.000436788	0.000332295	0.000249043	0.000196555
2.16075e-16	0.0193869	0.02461	0.0206784	0.0189784	0.0153445	0.011592	0.00989002	0.00859333	0.00746908	0.00612159	0.00502762	0.00392712	0.00312201	0.0024319	0.00186297	0.00139395	0.00104646	0.000805345	0.000619104	0.000475534	0.000366814	0.000279958	0.000214627
2.16075e-16	0.0187618	0.0232895	0.0203294	0.0165729	0.0144694	0.0125064	0.010773	0.00896349	0.0070828	0.00547774	0.00424031	0.00329146	0.00259244	0.00210127	0.00157897	0.00111955	0.000880728	0.000697806	0.000575976	0.00046185	0.000372272	0.000293121	0.000230748
2.16075e-16	0.0236445	0.0286287	0.0261488	0.0238	0.0190567	0.0161385	0.0142411	0.0108979	0.00820877	0.00587492	0.00472256	0.00351158	0.00260863	0.00201284	0.00162541	0.00137958	0.00110085	0.000819869	0.000661029	0.0005062	0.000392586	0.000311038	0.000246481
2.16075e-16	0.0326603	0.0387521	0.0373298	0.0322577	0.024957	0.0201289	0.0152802	0.0117661	0.00923469	0.0078067	0.0060982	0.00493072	0.00378365	0.00310146	0.00256027	0.00198661	0.00160373	0.00118066	0.000969303	0.000787947	0.000627244	0.00049234	0.000383478
2.16075e-16	0.0387836	0.0509503	0.0495761	0.0395665	0.0324276	0.0267263	0.021758	0.0179562	0.0142665	0.0120745	0.00975135	0.00726451	0.00607231	0.00463415	0.00348907	0.00306122	0.00260001	0.00208017	0.00161896	0.0012832	0.00100192	0.000782295	0.000617177
2.16075e-16	0.0292488	0.0369376	0.0336345	0.0280535	0.0237225	0.0202346	0.0158559	0.0132508	0.0106006	0.00831389	0.00651136	0.0053135	0.00409577	0.00331619	0.00246869	0.00200196	0.00156872	0.00112282	0.000812723	0.000634726	0.000502016	0.000416581	0.000345735
2.16075e-16	0.0138167	0.0206938	0.0185541	0.0156499	0.0130151	0.0105769	0.00856251	0.00697224	0.00600824	0.00446121	0.00334342	0.00259905	0.00201273	0.00150459	0.00117354	0.00087203	0.000652776	0.000489178	0.000352517	0.000257944	0.000189291	0.000138916	0.000100155
2.16075e-16	0.00889008	0.0103654	0.0104659	0.00788252	0.0069744	0.00715968	0.00584145	0.00457921	0.00356476	0.00288874	0.00241247	0.00193667	0.00154238	0.00113623	0.000773925	0.000588686	0.000448853	0.000339098	0.000260732	0.000194432	0.000141103	0.000101013	7.0921e-05
2.16075e-16	0.0100013	0.0111335	0.0103994	0.00908606	0.00762114	0.00516469	0.00414856	0.00320243	0.00254989	0.00218382	0.00160877	0.00124172	0.000966986	0.000744622	0.000527451	0.000366927	0.000266245	0.000207049	0.00014157	0.000102995	7.89664e-05	6.0885e-05	4.79073e-05
2.16075e-16	0.00202371	0.00342976	0.00143345	0.000265191	0.000160208	0.000727863	0.000485713	0.00033547	0.00023723	0.000444754	0.000553227	0.000452171	0.000431636	0.000371507	0.000298016	0.000235958	0.000184924	0.000123265	7.81385e-05	6.17555e-05	4.62361e-05	3.13192e-05	2.21283e-05
2.16075e-16	0.00370999	0.00334818	0.00160757	0.000220515	0.000906694	0.00120237	0.0012698	0.00115508	0.0009765	0.000791582	0.000624753	0.000484287	0.000385659	0.000281111	0.00015598	-5.54308e-05	-4.08646e-05	-6.64936e-05	-5.16959e-05	-4.01323e-05	-2.89671e-05	-2.04726e-05	-1.3337e-05
2.16075e-16	-0.00684268	-0.00610158	-0.00512497	-0.00270897	-0.00218632	-0.00126307	-0.00110775	-0.000776957	-0.000622988	-0.000495966	-0.000396263	-0.000316102	-0.000252791	-0.000223566	-0.000170207	-0.00013259	-0.000123506	-9.73853e-05	-7.68666e-05	-5.93537e-05	-4.57467e-05	-3.45825e-05	-2.61464e-05
2.16075e-16	-0.012953	-0.013504	-0.0118149	-0.0108684	-0.00848383	-0.00665519	-0.00519344	-0.00403203	-0.00296239	-0.00219775	-0.00175368	-0.00140205	-0.00100869	-0.000699399	-0.000495537	-0.000377261	-0.000296167	-0.000229197	-0.000172072	-0.000119328	-8.8989e-05	-6.8904e-05	-5.29813e-05
2.16075e-16	-0.0177178	-0.0220722	-0.0199148	-0.0163428	-0.0142455	-0.0117525	-0.00936033	-0.0071971	-0.00568852	-0.00430959	-0.00343015	-0.00261556	-0.00199865	-0.0015118	-0.00116516	-0.000889684	-0.00069246	-0.000511093	-0.000376694	-0.000277483	-0.000211238	-0.000165552	-0.000124726
2.16075e-16	-0.0151769	-0.0172314	-0.0162911	-0.0129139	-0.0107268	-0.00737466	-0.00576927	-0.00424355	-0.00317621	-0.00234937	-0.00166416	-0.00124319	-0.000988534	-0.000741201	-0.000553811	-0.000413791	-0.000307958	-0.000231328	-0.000173045	-0.000129468	-9.68946e-05	-7.25293e-05	-5.51842e-05
2.16075e-16	-0.0087116	-0.00916968	-0.0130424	-0.0117453	-0.00839256	-0.00683667	-0.00499719	-0.00385204	-0.00292836	-0.00200406	-0.00141756	-0.00107285	-0.000825248	-0.000601542	-0.000370805	-0.000271531	-0.000202517	-0.000151296	-0.000113201	-9.13611e-05	-9.05321e-05	-6.60316e-05	-4.81621e-05
2.16075e-16	-0.0109607	-0.010033	-0.0093003	-0.00673373	-0.00576311	-0.0037257	-0.00276656	-0.00210154	-0.00162718	-0.0010892	-0.000822432	-0.00063879	-0.00053847	-0.000404028	-0.000301485	-0.000223903	-0.00016558	-0.000108187	-7.03596e-05	-5.12103e-05	-3.68107e-05	-2.77185e-05	-2.03735e-05
2.16075e-16	0.00227692	0.00368098	0.00243527	0.0018728	0.000938144	0.00145779	0.00138953	0.001152	0.000965933	0.000778031	0.000417482	0.000351311	0.000274767	0.000203894	0.000151202	0.000111684	5.29304e-05	3.09652e-05	-2.18407e-06	1.0384e-05	6.666e-06	2.36846e-06	-1.96984e-06
2.16075e-16	0.00173329	0.00296943	0.00399772	0.0031223	0.00276769	0.00224566	0.00191838	0.00156552	0.00123862	0.000987217	0.000846946	0.000664383	0.000499028	0.00044479	0.000340064	0.000249093	0.000202448	0.000166739	0.000136127	0.000109684	8.01378e-05	5.83039e-05	4.11239e-05
2.16075e-16	-0.0140073	-0.0134198	-0.0116597	-0.00914496	-0.00696693	-0.00514478	-0.0037868	-0.00295016	-0.00223397	-0.00167317	-0.00122036	-0.000888998	-0.000648503	-0.00047299	-0.000353123	-0.000268382	-0.000195018	-0.000136567	-0.00011286	-8.99473e-05	-6.98632e-05	-5.97278e-05	-4.54355e-05
2.16075e-16	0.00580699	0.00577026	0.00374279	0.00382704	0.00284993	0.00232454	0.00174048	0.00160661	0.00126383	0.000982018	0.000774789	0.00061798	0.000408659	0.00035248	0.000268177	0.000206577	0.000122775	7.65331e-05	5.38501e-05	3.79426e-05	3.03602e-05	2.1478e-05	1.43749e-05
2.16075e-16	0.010535	0.0143612	0.0144215	0.01133	0.0107963	0.00854168	0.00655038	0.00542627	0.00419621	0.00338638	0.00265617	0.00207377	0.00159676	0.00119794	0.000864427	0.000669735	0.000524456	0.000388271	0.000274105	0.000187605	0.00013508	9.909e-05	7.32169e-05
2.16075e-16	-0.00829466	-0.0079138	-0.00555575	-0.00516992	-0.00473698	-0.00307382	-0.00198631	-0.00154359	-0.0011975	-0.000927288	-0.000704636	-0.000525348	-0.000391907	-0.000283095	-0.000208901	-0.000162502	-0.000121075	-9.01817e-05	-6.46598e-05	-5.08922e-05	-3.84579e-05	-2.85712e-05	-2.12289e-05
2.16075e-16	-0.000358356	-0.001184	-0.000870948	-0.00033639	4.79633e-05	-0.000270655	-9.53702e-05	6.48902e-05	0.000138799	7.49849e-05	4.21612e-05	1.67219e-05	1.3957e-05	7.83105e-06	6.24576e-06	4.14842e-06	-7.31067e-06	-5.81157e-06	-4.82743e-06	-3.08198e-06	-2.13953e-06	-1.47483e-06	-1.01188e-06
2.16075e-16	-0.00324626	-0.00297046	-0.00176857	-0.00108937	-0.00117269	-0.00129927	-0.00104298	-0.000795626	-0.000507593	-0.000220937	-0.000250846	-0.000239153	-0.000187491	-0.000111443	-6.05318e-05	-3.28581e-05	-1.86313e-05	-1.88859e-05	-1.67996e-05	-1.02906e-05	-1.18256e-05	-8.60207e-06	-6.97706e-06
2.16075e-16	0.00321081	0.00247141	0.00191259	0.00168076	0.00164969	0.00109631	0.00076209	0.000572697	0.000336669	-4.34014e-05	-5.40992e-05	1.66667e-05	9.09895e-05	5.27023e-05	3.00636e-05	-2.49354e-05	-2.09908e-05	-1.68279e-05	-1.30605e-05	-9.90805e-06	-7.39311e-06	-5.44933e-06	-3.98015e-06
2.16075e-16	-0.0014255	-0.00474317	-0.00402388	-0.00332186	-0.00295162	-0.00221919	-0.00167153	-0.00117113	-0.000819396	-0.000594862	-0.000437196	-0.000339948	-0.000256414	-0.000204113	-0.000172449	-0.000144219	-0.000110889	-8.60497e-05	-6.66052e-05	-4.96088e-05	-3.68647e-05	-2.7398e-05	-2.03163e-05
2.16075e-16	0.0020016	0.00447695	0.00140781	-9.18414e-05	-3.30159e-05	8.9031e-05	0.000257346	0.000250647	0.000219943	0.000183041	0.000148528	0.000116916	8.15372e-05	5.67181e-05	4.29302e-05	5.91389e-05	3.55388e-05	1.85268e-05	9.09404e-06	6.01027e-06	4.13988e-06	2.86243e-06	1.98951e-06
2.16075e-16	0.0254601	0.03267	0.0319077	0.0283047	0.022486	0.0180975	0.0161335	0.0134252	0.00995469	0.00780432	0.00588059	0.00450147	0.00342949	0.00274542	0.00220176	0.00169841	0.00131846	0.00101839	0.00078212	0.000601747	0.000470029	0.000376092	0.000293206
2.16075e-16	0.0451918	0.0594547	0.0544453	0.0498173	0.0426511	0.0348241	0.027342	0.0222169	0.017847	0.0149331	0.0119278	0.00951278	0.00756633	0.00649477	0.00558656	0.00483185	0.00373672	0.00292721	0.00252552	0.00205213	0.00166182	0.00137639	0.00102914
2.16075e-16	0.0441636	0.0531188	0.0501477	0.0446131	0.0366375	0.0315981	0.026086	0.0215221	0.017189	0.0141081	0.011068	0.00844082	0.00660686	0.00515257	0.00410451	0.00329932	0.00265148	0.00213208	0.00176597	0.00139836	0.00103689	0.000792671	0.000628904
2.16075e-16	0.0427796	0.0534261	0.0546197	0.04876	0.0398703	0.0317516	0.0246923	0.0202224	0.0163813	0.0131094	0.0111936	0.00920541	0.00715655	0.00561984	0.00460388	0.00363011	0.00283424	0.00226673	0.00181766	0.00144515	0.00115361	0.000907211	0.000714867
2.16075e-16	0.0390485	0.0487484	0.0452355	0.0382179	0.0307448	0.0247111	0.0199888	0.0159204	0.0135571	0.0108454	0.00817472	0.00606457	0.00487398	0.00394159	0.00314576	0.00247643	0.00195835	0.00144161	0.00111744	0.000868135	0.000649401	0.000507181	0.000396921
2.16075e-16	0.0378976	0.0447855	0.0459773	0.037247	0.0322311	0.0278219	0.0227252	0.0187215	0.0140519	0.0112033	0.00883843	0.00674584	0.00564372	0.00423384	0.00333154	0.00266337	0.00213497	0.00168059	0.00141379	0.00111548	0.000879499	0.000680898	0.000523815
2.16075e-16	0.0404126	0.047102	0.0445164	0.0373562	0.0308333	0.0246773	0.0195415	0.0159954	0.0126875	0.00951725	0.00702605	0.00556234	0.00473201	0.00351742	0.00253964	0.00201763	0.00161225	0.00123436	0.000919736	0.000715458	0.000572575	0.000452785	0.000355718
2.16075e-16	0.0317199	0.0410616	0.0414236	0.0330986	0.026852	0.0220637	0.0163496	0.0132992	0.00977084	0.00691079	0.00499355	0.00374755	0.00286871	0.0020828	0.00161617	0.00128435	0.000970642	0.000748585	0.000579664	0.000436166	0.000293384	0.000247039	0.000183206
2.16075e-16	0.0279279	0.0380378	0.0335124	0.0272611	0.0223308	0.0186448	0.0132876	0.00993091	0.00751019	0.0054917	0.00420233	0.00313778	0.00239636	0.00171256	0.00122396	0.00087374	0.000626431	0.000447526	0.000343534	0.000267363	0.00022725	0.000177484	0.000131968
2.16075e-16	0.0238461	0.0300959	0.02628	0.0242937	0.0186571	0.0159251	0.0123468	0.00937634	0.00670199	0.00491971	0.00381999	0.0029054	0.00221538	0.00169238	0.00128458	0.00097337	0.00071775	0.000522667	0.000388356	0.000265719	0.000220227	0.000169678	0.00012301
2.16075e-16	0.0375525	0.045422	0.0415147	0.036981	0.0320867	0.0252334	0.018566	0.0134916	0.00989607	0.00753138	0.00651837	0.00492308	0.00338595	0.00251508	0.00183157	0.00143091	0.00116687	0.000935138	0.000655715	0.000532878	0.000414143	0.000281959	0.000238282
2.16075e-16	0.0684678	0.0774754	0.0766451	0.0653173	0.0531586	0.041036	0.0322196	0.0241511	0.0191904	0.0143184	0.0103669	0.00800849	0.00619422	0.00482083	0.00398669	0.00310007	0.0026292	0.00189191	0.00153853	0.00115822	0.00102127	0.000833306	0.000626996
2.16075e-16	0.0826991	0.100001	0.091668	0.0820437	0.0708232	0.0572473	0.0451202	0.0359329	0.0280642	0.0228243	0.0181724	0.0148524	0.0113884	0.00806247	0.00616987	0.00527316	0.00388594	0.00303693	0.00248901	0.00224238	0.00182272	0.00136674	0.00142428
2.16075e-16	0.106289	0.126838	0.121123	0.103861	0.088077	0.0694011	0.0550655	0.0452803	0.03595	0.0265357	0.0207841	0.0156045	0.0130073	0.0103441	0.00875291	0.00702519	0.00568607	0.00481155	0.00398707	0.00328798	0.00274569	0.00230818	0.00175294
2.16075e-16	0.105883	0.12456	0.113983	0.0935411	0.0769192	0.0638109	0.0528616	0.0437501	0.0350637	0.0290179	0.0244673	0.0180408	0.0144182	0.0116238	0.00763219	0.00659022	0.00485274	0.00391744	0.0033957	0.00307724	0.00300927	0.00243527	0.0019158
2.16075e-16	0.101228	0.116258	0.113258	0.100487	0.0805375	0.0698834	0.0534088	0.0440014	0.0349347	0.0283007	0.0220149	0.0183184	0.0147554	0.0121661	0.0100172	0.00816016	0.00652353	0.00521981	0.00418037	0.00321047	0.00261885	0.00218361	0.00184435
2.16075e-16	0.104741	0.120018	0.120447	0.108003	0.0862397	0.0730661	0.0592876	0.0473983	0.0408861	0.0330738	0.0270199	0.0220407	0.0188415	0.0160726	0.0135548	0.0114793	0.00918105	0.00744757	0.00610388	0.00534087	0.0044021	0.00348734	0.00275549
2.16075e-16	0.101094	0.123145	0.110158	0.0910247	0.0768002	0.0572985	0.0463019	0.0397591	0.0315635	0.0248993	0.0206701	0.0164835	0.0138531	0.0112643	0.00919612	0.00751572	0.00631823	0.00529279	0.00431955	0.00317769	0.00256847	0.00209803	0.00173666
2.16075e-16	0.0837672	0.102022	0.0921813	0.0774471	0.0597952	0.0463269	0.0364737	0.0298386	0.0232695	0.0188618	0.0145104	0.011757	0.00960571	0.00797155	0.00638946	0.00514014	0.00430844	0.00349673	0.00284294	0.00231084	0.00187814	0.00152648	0.00124058
2.16075e-16	0.0699737	0.0843599	0.0784856	0.0639845	0.0505956	0.0401426	0.0291318	0.0230812	0.0166324	0.0131612	0.0103741	0.0079431	0.00587618	0.00465591	0.00359754	0.00268621	0.00203544	0.00138607	0.00104578	0.000810141	0.000628335	0.000518599	0.000425503
2.16075e-16	0.0755925	0.0863804	0.0760176	0.0681931	0.0539416	0.043598	0.0308572	0.0241876	0.0190248	0.0147221	0.0123576	0.00963377	0.0072831	0.00553687	0.00434618	0.00358322	0.0025081	0.00210066	0.0017567	0.00137686	0.00107958	0.000856551	0.000743304
2.16075e-16	0.0700757	0.0844087	0.08151	0.0687367	0.0512952	0.0428666	0.0319115	0.0240666	0.019511	0.0159365	0.0133314	0.0109919	0.00902646	0.00712298	0.00561631	0.00440019	0.00345263	0.00281887	0.00225081	0.00179434	0.00143137	0.0011546	0.000934515
