# Supplementary material for: Research on the dynamic spillover of stock markets under COVID-19—Taking the stock markets of China, Japan, and South Korea as an example
Source: Front Public Health. 2022 Nov 11;10:1008348. doi: 10.3389/fpubh.2022.1008348 (PMC9691647; doi:10.3389/fpubh.2022.1008348)
Supplement: Supplementary file 3 [file Data_Sheet_1.ZIP › JPN_HK_1 (1).xls]

## Sheet: Sheet6
0	0	0	0	0	0	0	0	0	0	0	0	0	0	0	0	0	0	0	0	0	0	0	0
0	0	0	0	0	0	0	0	0	0	0	0	0	0	0	0	0	0	0	0	0	0	0	0
-2.08393e-16	0.0963063	0.0954774	0.0824808	0.0710663	0.057392	0.0470464	0.0400219	0.031762	0.0242464	0.0195173	0.0151441	0.0127416	0.0103805	0.00827775	0.00661535	0.00530904	0.00436477	0.00358759	0.00280134	0.00226582	0.00187493	0.00155183	0.00126423
-2.08393e-16	0.0826906	0.0833602	0.0768317	0.0640991	0.0527683	0.0440053	0.0382855	0.0300326	0.0238466	0.0190556	0.0149921	0.0120457	0.00929475	0.00713371	0.00569168	0.00476989	0.0040629	0.00323763	0.00275897	0.00237804	0.00198807	0.00157869	0.00124104
-2.08393e-16	0.0879298	0.0918051	0.0828828	0.0691038	0.05303	0.0405109	0.0360954	0.0307054	0.0256667	0.0186991	0.0151883	0.0125156	0.00940645	0.00724919	0.00584498	0.00479869	0.00396417	0.00335532	0.00279411	0.00233524	0.00195882	0.00166945	0.00140521
-2.08393e-16	0.0882661	0.0930189	0.0844288	0.069829	0.0534618	0.039353	0.035607	0.028275	0.0214985	0.0182617	0.014594	0.0113082	0.00862093	0.00660891	0.00536912	0.00425967	0.00336042	0.00279559	0.00238209	0.0021067	0.00176139	0.00148287	0.00124984
-2.08393e-16	0.0921878	0.0921116	0.087496	0.0684267	0.0557476	0.0442296	0.0339017	0.0263302	0.0198454	0.0155755	0.0119901	0.00866965	0.00675	0.00558046	0.00456095	0.00376982	0.00310673	0.00260056	0.00217713	0.00186333	0.00155039	0.00123682	0.000987332
-2.08393e-16	0.0862171	0.0829305	0.0770538	0.0625692	0.0473867	0.0403074	0.0287327	0.0226966	0.0189068	0.0158926	0.0123743	0.0096926	0.0077821	0.00586944	0.00486035	0.00383761	0.0032659	0.00268803	0.00221475	0.00178566	0.00144046	0.0011628	0.000939345
-2.08393e-16	0.0726344	0.0799541	0.0765318	0.0634754	0.0445871	0.0345152	0.0274981	0.0220813	0.0167217	0.01313	0.0107392	0.00876038	0.00718042	0.00630093	0.00502695	0.00401937	0.00324805	0.0025369	0.00211314	0.00178134	0.00150973	0.00125027	0.00105227
-2.08393e-16	0.0686242	0.0716712	0.0666207	0.0563034	0.0439846	0.0349587	0.0283674	0.0237877	0.0180394	0.0137281	0.0106625	0.00859615	0.00740038	0.00615468	0.00512486	0.00427311	0.00347138	0.00274983	0.00219347	0.00183376	0.00157064	0.00138072	0.00121804
-2.08393e-16	0.0683337	0.076989	0.0620925	0.0509952	0.0402151	0.0322609	0.0253233	0.0213641	0.0173928	0.0135769	0.0111488	0.00903477	0.00718679	0.00617512	0.00528331	0.00450571	0.00369023	0.00317588	0.00278958	0.00241067	0.00207314	0.00172272	0.00146587
-2.08393e-16	0.0594685	0.0606627	0.0574912	0.0491915	0.0382935	0.0294119	0.0236727	0.019487	0.0157052	0.0128813	0.0103603	0.00820557	0.00655711	0.00526611	0.00418283	0.00332241	0.00271197	0.00219191	0.00189845	0.00163302	0.00136527	0.00114805	0.000964617
-2.08393e-16	0.0531869	0.0546688	0.0506072	0.0390762	0.0291563	0.0230304	0.0186917	0.014507	0.0118386	0.0102214	0.00869031	0.0070965	0.00588112	0.00483474	0.00377596	0.00306672	0.00255337	0.00218277	0.00176201	0.00142781	0.00118213	0.000973688	0.000806078
-2.08393e-16	0.0626365	0.0676007	0.0548124	0.0425064	0.0345208	0.0260546	0.0209532	0.0172626	0.0136715	0.011401	0.00914468	0.00777667	0.00736291	0.00620683	0.00507621	0.00415512	0.00360349	0.00298397	0.00245463	0.00201757	0.00161535	0.00130599	0.00107822
-2.08393e-16	0.0600426	0.061614	0.0514226	0.0367811	0.0289554	0.0242526	0.0184109	0.0150715	0.0121331	0.00948298	0.008385	0.00745174	0.00636345	0.00524233	0.00437187	0.00357157	0.00294134	0.00243559	0.00200911	0.00162679	0.0014143	0.00113908	0.000920206
-2.08393e-16	0.0572175	0.0644313	0.0582222	0.044305	0.0314676	0.0255304	0.0211466	0.0163009	0.0133798	0.0105404	0.00786704	0.00660122	0.00586161	0.00510003	0.00424735	0.00334235	0.00264029	0.00209288	0.00164618	0.00141838	0.00115424	0.000921354	0.000735497
-2.08393e-16	0.060702	0.0662765	0.0531254	0.044502	0.0337751	0.0261561	0.0210883	0.0166941	0.013343	0.0108886	0.00884217	0.00713922	0.00567092	0.00464689	0.0038119	0.0030598	0.00241038	0.00201306	0.0017283	0.00141384	0.00113836	0.000916549	0.00073796
-2.08393e-16	0.0570954	0.0669691	0.0498953	0.0421469	0.0326653	0.0239103	0.0182821	0.0148416	0.0124576	0.00996206	0.00840595	0.00661868	0.0050479	0.00407019	0.00323026	0.00256317	0.00208376	0.00171372	0.00140944	0.00115733	0.00095345	0.000784233	0.000645071
-2.08393e-16	0.0602479	0.0638164	0.0507592	0.0401695	0.032262	0.0256572	0.0188046	0.0137406	0.0112437	0.00912423	0.00751565	0.00643817	0.00495904	0.00417203	0.0034727	0.00298848	0.00251552	0.00208718	0.00172998	0.00142526	0.00116333	0.000949691	0.000767546
-2.08393e-16	0.0480378	0.0577053	0.0416609	0.0324353	0.0245098	0.0190961	0.0130355	0.0114174	0.00914766	0.00721539	0.00641175	0.00534936	0.00454847	0.00374587	0.00281465	0.00227704	0.00184552	0.00145101	0.00120573	0.00103478	0.000879852	0.000724513	0.000596738
-2.08393e-16	0.0420923	0.0475456	0.037716	0.0265566	0.0197181	0.0156432	0.0123473	0.00912895	0.00721782	0.00569114	0.00442127	0.00337277	0.00267301	0.00217851	0.0018308	0.00148282	0.00119124	0.000982879	0.00078254	0.000602889	0.00044781	0.000327213	0.000239069
-2.08393e-16	0.0354001	0.0395346	0.0276309	0.0208165	0.0158753	0.0124216	0.0092773	0.00689624	0.00522594	0.00394751	0.0030487	0.00238311	0.00200811	0.00158179	0.00131125	0.00104904	0.00085937	0.00068062	0.000526021	0.000402028	0.000325614	0.00025764	0.000204399
-2.08393e-16	0.0385584	0.036971	0.0279972	0.0179451	0.012989	0.010352	0.00725513	0.00555126	0.0044362	0.003474	0.00265846	0.00200571	0.00142967	0.00105621	0.000817008	0.000600139	0.000458252	0.000349966	0.000267325	0.000204257	0.000152335	0.000112297	8.47959e-05
-2.08393e-16	0.0356005	0.0347073	0.024754	0.0160391	0.0109126	0.00917808	0.00653787	0.00512272	0.00395588	0.00303112	0.00233802	0.00162212	0.00117124	0.000867582	0.000622947	0.0004221	0.000321116	0.000218528	0.000156594	0.00012032	9.67773e-05	7.30649e-05	5.52327e-05
-2.08393e-16	0.0252405	0.0291729	0.0188046	0.0118821	0.00720136	0.00529543	0.0047637	0.004023	0.00297303	0.00220619	0.00171517	0.00129801	0.00100731	0.000773016	0.000586664	0.000430925	0.000347927	0.000276709	0.000214665	0.000163951	0.000119739	8.96166e-05	6.52354e-05
-2.08393e-16	0.0249137	0.0247607	0.00984434	0.00571684	0.0040424	0.00360056	0.00328827	0.00317578	0.00268358	0.00167405	0.00107038	0.000751657	0.000517352	0.00039848	0.000323314	0.000249508	0.000192555	0.000134278	0.000113784	8.85189e-05	6.83184e-05	5.27281e-05	4.0046e-05
-2.08393e-16	0.00953693	0.00956535	0.000519237	-0.00367448	-0.00374819	-0.00205546	-0.00141573	-0.00103738	-0.000792287	-0.000728099	-0.000750567	-0.000602215	-0.000460189	-0.000352337	-0.000274382	-0.000221708	-0.000180047	-0.000139111	-0.000106525	-6.89823e-05	-4.32697e-05	-3.2354e-05	-2.43765e-05
-2.08393e-16	0.0136923	0.0103339	-0.000666918	-0.00537704	-0.0042261	-0.00293313	-0.00171953	-0.00136387	-0.00116385	-0.00105952	-0.000886165	-0.000735582	-0.000621803	-0.000498626	-0.000392996	-0.000311473	-0.000252339	-0.000198131	-0.000155755	-9.84267e-05	-7.69004e-05	-5.89966e-05	-4.60623e-05
-2.08393e-16	0.00966657	0.00501669	-0.00485663	-0.0076723	-0.00519287	-0.0031615	-0.00274536	-0.00233054	-0.00190962	-0.00164034	-0.00128071	-0.00133371	-0.00103913	-0.00081	-0.000631634	-0.000492598	-0.000381863	-0.000292567	-0.000222938	-0.000169935	-9.70417e-05	-6.21314e-05	-4.66007e-05
-2.08393e-16	0.0176425	0.0100938	-0.000751217	-0.000575861	-0.000836366	-0.000762375	-0.000431648	-0.000292628	-0.000213292	-0.000164639	-0.000129642	-0.000218748	-0.000172404	-0.000135598	-0.000106722	-8.41001e-05	-6.63345e-05	-4.92994e-05	-3.60861e-05	-2.64444e-05	-1.93991e-05	-1.4244e-05	-8.81683e-06
-2.08393e-16	0.0183308	0.0237372	0.0142296	0.00868538	0.00605669	0.0050137	0.00412091	0.00406946	0.00305775	0.0020186	0.00139445	0.000955524	0.000738065	0.00057708	0.000495306	0.000393085	0.000309219	0.000244155	0.000185237	0.000135363	9.88504e-05	7.22035e-05	5.27336e-05
-2.08393e-16	0.0238847	0.0290334	0.0192569	0.0135448	0.0108992	0.00903426	0.00860375	0.00737502	0.00603885	0.00426462	0.00348756	0.00278739	0.00229631	0.00183959	0.00150833	0.00122933	0.000924827	0.000709268	0.000536875	0.000396659	0.000291253	0.000212155	0.000153619
-2.08393e-16	0.029663	0.0368285	0.0223134	0.0183067	0.014467	0.0117733	0.00995293	0.00830209	0.00686917	0.00512622	0.00376928	0.00285125	0.00226886	0.00178112	0.00152593	0.00130778	0.00110585	0.000875999	0.000696107	0.000546302	0.000446723	0.000363082	0.000288922
-2.08393e-16	0.0307375	0.0367031	0.0275837	0.0185485	0.0143249	0.0113313	0.00899854	0.00779763	0.00570776	0.00480905	0.00377261	0.00317441	0.00267162	0.00220668	0.00186469	0.00155147	0.00121537	0.000955825	0.000849428	0.000722754	0.000584997	0.000466818	0.000375208
-2.08393e-16	0.0382504	0.0385414	0.0273691	0.0199945	0.0158272	0.0129762	0.0105183	0.00916858	0.00737767	0.00629274	0.00482496	0.00387101	0.00312812	0.00254113	0.00206674	0.00168142	0.00135603	0.00116551	0.00102433	0.000861485	0.000711099	0.000587338	0.000471518
-2.08393e-16	0.041265	0.0455866	0.0372868	0.0292257	0.0227468	0.0180136	0.0151203	0.012244	0.00986885	0.00739198	0.0058145	0.0046879	0.00390677	0.00315949	0.0025063	0.00200012	0.0015981	0.0013198	0.00117115	0.00097106	0.000784321	0.000626427	0.000499716
-2.08393e-16	0.0412374	0.0535175	0.0373689	0.0341202	0.0290625	0.0226673	0.0178611	0.0144926	0.0107946	0.00859045	0.00684321	0.00548305	0.00449666	0.00381678	0.00332682	0.00273023	0.00219919	0.00176548	0.00138035	0.00108245	0.000854285	0.000683727	0.000547011
-2.08393e-16	0.0527953	0.0585687	0.0498867	0.040489	0.0326544	0.025514	0.0200888	0.0159536	0.0126355	0.010471	0.00869268	0.00767343	0.00631879	0.00544775	0.00433705	0.00339616	0.0028845	0.00253005	0.00211148	0.00172258	0.00140687	0.00116464	0.000980138
-2.08393e-16	0.0649006	0.0693893	0.0591624	0.0471231	0.0394992	0.031168	0.0247445	0.0199358	0.0167326	0.0132957	0.0105392	0.00850614	0.0073196	0.00633555	0.0051752	0.00406775	0.00329226	0.00281555	0.00245392	0.00213947	0.00184779	0.00156147	0.00131969
-2.08393e-16	0.0637953	0.0718703	0.0645444	0.0489801	0.0383144	0.0314286	0.0238809	0.0183447	0.0145557	0.0117881	0.00972226	0.0080039	0.00643126	0.00531385	0.00407114	0.00331321	0.0028591	0.00235253	0.00193573	0.00159286	0.00131545	0.00113032	0.000979305
-2.08393e-16	0.0650966	0.0742024	0.0617499	0.0515653	0.042901	0.0339919	0.0255568	0.0201119	0.0152447	0.0122657	0.0107219	0.00939335	0.00797704	0.00649322	0.00534237	0.00448106	0.00367605	0.00302768	0.00252453	0.00210607	0.00175784	0.00146793	0.00122645
-2.08393e-16	0.0620422	0.0742126	0.0617026	0.0503269	0.0452031	0.0387276	0.0287947	0.0239039	0.0206018	0.0169239	0.0129324	0.0106229	0.00848608	0.00687812	0.00557809	0.00452652	0.00361172	0.00285604	0.00226246	0.00187626	0.00159923	0.00136428	0.00116485
-2.08393e-16	0.0574112	0.0696882	0.0601108	0.0502602	0.0407212	0.0354448	0.0292707	0.0233848	0.0191949	0.0155484	0.0121103	0.0101656	0.0084531	0.00678706	0.00554048	0.00464817	0.0038156	0.00306481	0.00248238	0.00195714	0.00160993	0.00132703	0.00109609
-2.08393e-16	0.0523553	0.0614859	0.0515839	0.0439149	0.0374542	0.0301595	0.0242712	0.0200724	0.016734	0.0132057	0.0105035	0.00884026	0.00721814	0.00588835	0.00480223	0.00391692	0.00332054	0.00274266	0.00221339	0.00181825	0.00164207	0.00136306	0.00113188
-2.08393e-16	0.0485281	0.0528979	0.0448153	0.0387669	0.0317554	0.0270932	0.023044	0.019171	0.0148071	0.0122199	0.0106747	0.00866418	0.00688711	0.00501617	0.00389428	0.00308958	0.00255003	0.00210518	0.00173832	0.00141909	0.00113132	0.000902178	0.000739159
-2.08393e-16	0.042644	0.0467888	0.0421447	0.036389	0.0291509	0.026057	0.0203571	0.0169526	0.0122406	0.00945004	0.0078961	0.0063495	0.00527776	0.00440971	0.00358948	0.00287619	0.00230676	0.00186708	0.00157432	0.00133613	0.00105143	0.000836487	0.000677066
-2.08393e-16	0.037829	0.0374885	0.0352976	0.0302906	0.0265382	0.0225071	0.0185927	0.0156362	0.0122158	0.0100691	0.00829844	0.00684144	0.00571549	0.00455046	0.00361886	0.00272372	0.0021633	0.00176334	0.00152989	0.00127415	0.00104243	0.000840815	0.000675283
-2.08393e-16	0.0413147	0.0428008	0.0366901	0.0323986	0.0296925	0.0234829	0.019948	0.0165228	0.0133118	0.0112616	0.00933615	0.00828902	0.00755736	0.00649635	0.00537638	0.00446683	0.00369894	0.00303589	0.00249675	0.00205756	0.00169912	0.00138099	0.00107799
-2.08393e-16	0.0376416	0.0418321	0.0374712	0.032614	0.0261384	0.0220262	0.0194891	0.0151968	0.0117177	0.00953497	0.00785675	0.00602446	0.00460265	0.00340722	0.00253431	0.00188972	0.00146918	0.00129613	0.00111021	0.000807516	0.000705294	0.000617218	0.000541196
-2.08393e-16	0.0341401	0.0371637	0.031063	0.023865	0.0203254	0.0178379	0.0154499	0.0130393	0.0104193	0.00836701	0.00646351	0.00503479	0.004075	0.00331409	0.00261381	0.00225541	0.00186907	0.00149627	0.00125254	0.000962645	0.000798998	0.000638192	0.000517209
-2.08393e-16	0.0330239	0.037286	0.0327512	0.0271376	0.0220426	0.0177147	0.0140708	0.0111338	0.00861771	0.00676295	0.00547485	0.0042492	0.00335198	0.00266079	0.00219808	0.00179086	0.0014635	0.00120827	0.000908478	0.00068791	0.000520878	0.000398268	0.000312645
-2.08393e-16	0.0259321	0.0277919	0.0233337	0.0196483	0.0182614	0.0159151	0.0134225	0.0112952	0.00910279	0.00689723	0.00530006	0.00442083	0.00354866	0.00276543	0.00224576	0.00175769	0.0013784	0.00109545	0.000872088	0.000689724	0.000549563	0.000438039	0.000349265
-2.08393e-16	0.0246276	0.025302	0.0186247	0.0163096	0.0141935	0.0114738	0.00924022	0.00799615	0.00637287	0.00524249	0.00422722	0.00354882	0.00283951	0.0022001	0.00170068	0.00131427	0.000995243	0.000784031	0.000605406	0.000470293	0.000392109	0.000330338	0.000271407
-2.08393e-16	0.0211603	0.0208562	0.0183907	0.015787	0.0127752	0.00975466	0.00782231	0.00640392	0.00537474	0.00434788	0.00346609	0.00291591	0.00232907	0.00177299	0.00135977	0.00106742	0.000895743	0.000752197	0.000598128	0.0004927	0.000379291	0.000300733	0.000239136
-2.08393e-16	0.0155738	0.0185352	0.0150373	0.0112786	0.00801448	0.0065881	0.00514224	0.00447321	0.00360647	0.00283846	0.00223703	0.00188944	0.00154922	0.00118067	0.00096973	0.000799002	0.000639413	0.00050628	0.000406262	0.00033939	0.000279358	0.000225448	0.00017536
-2.08393e-16	0.0142371	0.0152628	0.0144515	0.0118871	0.00940767	0.00810363	0.00658004	0.00531975	0.0040842	0.00318401	0.00247072	0.00189273	0.00142556	0.00106761	0.000812765	0.000640871	0.000501234	0.000377706	0.000293899	0.000229608	0.000178309	0.000138951	0.000117327
-2.08393e-16	0.00803207	0.00781687	0.0071245	0.00560544	0.00477399	0.00381712	0.00323846	0.00274994	0.00234572	0.00190998	0.00151699	0.00119961	0.000948898	0.000765937	0.000634355	0.000527867	0.000431787	0.000325424	0.000266887	0.00021303	0.000169088	0.000133811	0.000106535
-2.08393e-16	0.00962691	0.0121393	0.0122895	0.010451	0.00910195	0.00840238	0.00645308	0.00485409	0.00376162	0.00311777	0.00237048	0.00194539	0.00152631	0.00118756	0.000961311	0.000848902	0.000697362	0.00051121	0.000407495	0.0003087	0.000244917	0.00018839	0.000148575
-2.08393e-16	0.0081137	0.0115197	0.0122408	0.0108721	0.00884486	0.00711366	0.00564324	0.00450799	0.00374139	0.0029465	0.00222354	0.00191984	0.00149959	0.00121162	0.000955254	0.000806044	0.000662322	0.000527235	0.000419841	0.000334441	0.000254257	0.000192732	0.000147195
-2.08393e-16	0.00296431	0.00386822	0.00376354	0.00421544	0.00378442	0.00316758	0.00259481	0.00209311	0.00155688	0.00116283	0.000914894	0.000782395	0.000674541	0.000512804	0.000429355	0.000339827	0.000268861	0.000212642	0.000168146	0.000135009	0.000109115	8.81557e-05	7.13368e-05
-2.08393e-16	0.0135807	0.0174393	0.0160696	0.0109136	0.00748464	0.00738501	0.00703869	0.00573405	0.00447699	0.00357722	0.00271122	0.00221729	0.00188351	0.00151316	0.00119023	0.000969778	0.000851469	0.000708406	0.000559901	0.000442592	0.000349913	0.000285693	0.000237296
-2.08393e-16	0.0165864	0.0163523	0.0137422	0.011513	0.0112393	0.00917159	0.00765048	0.00627462	0.0049799	0.00390638	0.00307472	0.00252749	0.00198719	0.00156235	0.00122832	0.000965698	0.00075923	0.000623637	0.000504078	0.000402599	0.000304661	0.000238405	0.000181558
-2.08393e-16	0.0161679	0.0204417	0.0186863	0.0143548	0.0128593	0.00991844	0.00899833	0.00754935	0.0062863	0.00490721	0.00392208	0.00327564	0.00292473	0.00246794	0.00192516	0.00160482	0.00124529	0.00101336	0.000865047	0.00071571	0.000593074	0.000465159	0.000364847
-2.08393e-16	0.0213981	0.0239014	0.0238549	0.0194708	0.0151005	0.0131914	0.0108975	0.00904778	0.00738208	0.00569464	0.00503457	0.00418541	0.00350547	0.00263602	0.00205888	0.00183008	0.00156348	0.0012773	0.0010162	0.000856819	0.000722464	0.000580467	0.000485499
-2.08393e-16	0.0214334	0.0236276	0.0201097	0.0186516	0.0166353	0.0132268	0.0116562	0.00913589	0.00745026	0.00673564	0.00548268	0.00449972	0.00383944	0.00331055	0.00281937	0.00232081	0.0019617	0.00167317	0.0014006	0.00118164	0.000997515	0.000858609	0.00071725
-2.08393e-16	0.0233435	0.026618	0.0220009	0.0207706	0.0187197	0.0152296	0.0128048	0.0107689	0.00926549	0.00738856	0.00578471	0.004878	0.0039594	0.00321302	0.00262402	0.00214385	0.00175466	0.00151771	0.00134306	0.00112432	0.000896647	0.000712483	0.000574842
-2.08393e-16	0.0240437	0.0291286	0.0249981	0.0217004	0.0176526	0.014809	0.0123829	0.0107924	0.00882144	0.00719504	0.00601318	0.00502434	0.00427151	0.00344003	0.00287177	0.00240751	0.00200804	0.00167915	0.00140528	0.00115319	0.000994168	0.000837536	0.000705492
-2.08393e-16	0.0244118	0.0253117	0.0244784	0.021098	0.0174306	0.0144398	0.0116779	0.0100779	0.00848842	0.00701852	0.00588357	0.00493145	0.00422125	0.00353646	0.00306939	0.0026475	0.00231626	0.00195822	0.00167917	0.00142106	0.00121499	0.00102387	0.000862231
-2.08393e-16	0.0287179	0.0325031	0.029845	0.0260786	0.0207024	0.0167043	0.0139151	0.0119659	0.0101713	0.00852842	0.00721474	0.00602682	0.00476668	0.00404154	0.00329951	0.00263812	0.00223742	0.00182945	0.00146996	0.00118122	0.000974083	0.000841877	0.000718473
-2.08393e-16	0.0273672	0.0284074	0.0227613	0.0206411	0.0167242	0.0142006	0.0116412	0.00973488	0.0079257	0.00641728	0.00535865	0.00433317	0.00344291	0.00284163	0.00235804	0.00194624	0.00162675	0.00135649	0.00114285	0.000954336	0.000800483	0.000671443	0.000567779
-2.08393e-16	0.0281245	0.0309179	0.0257745	0.0196846	0.0159528	0.0125234	0.0108032	0.00908511	0.00730151	0.0061699	0.00544492	0.0047712	0.00358815	0.00285258	0.00223418	0.00175416	0.0013916	0.00110862	0.000898426	0.000721789	0.000556011	0.000428101	0.000333343
-2.08393e-16	0.0273495	0.0324539	0.028867	0.022921	0.0180874	0.0142332	0.0120297	0.00975821	0.00799512	0.00654564	0.00506736	0.00421135	0.00345062	0.0028269	0.00226639	0.0018593	0.00148182	0.00119606	0.000939965	0.000768668	0.000632268	0.000518429	0.000424775
-2.08393e-16	0.0293754	0.0312812	0.0262938	0.0224267	0.0175178	0.0150117	0.0108479	0.00874102	0.0079877	0.00618092	0.00474858	0.00374245	0.00308802	0.0024807	0.0020365	0.00167324	0.00134877	0.00108284	0.000845751	0.000651801	0.000531955	0.0004397	0.0003684
-2.08393e-16	0.0263662	0.0313142	0.0259097	0.0207339	0.0172679	0.0140731	0.0124033	0.0104605	0.00850413	0.00707485	0.0055467	0.00472761	0.00407638	0.00332661	0.00262461	0.00207437	0.00161195	0.00126081	0.000988015	0.000787866	0.000649949	0.000536171	0.000442315
-2.08393e-16	0.0301572	0.0341214	0.0285969	0.0228016	0.0191429	0.0157019	0.013758	0.0113074	0.00916724	0.0069927	0.00557291	0.00439029	0.00340702	0.00275164	0.00224303	0.00189311	0.00148626	0.00120976	0.00103718	0.000865909	0.000704543	0.000571065	0.000465257
-2.08393e-16	0.0291196	0.0331822	0.0245297	0.0219964	0.0186541	0.0142887	0.0112748	0.00895978	0.00771926	0.00641408	0.00510338	0.00403172	0.00318402	0.00256934	0.00203962	0.0015768	0.00123941	0.000977515	0.00077295	0.000615379	0.000487764	0.000403156	0.000337579
-2.08393e-16	0.0239135	0.0274468	0.0209976	0.0175726	0.0151169	0.0122872	0.0100743	0.0082798	0.00675784	0.00544526	0.00434141	0.00352425	0.00289125	0.00235135	0.001925	0.00156134	0.00125163	0.000966405	0.000769378	0.000604977	0.00046457	0.000356766	0.000273998
-2.08393e-16	0.00661368	0.0102347	0.00915969	0.00993815	0.00759679	0.00675353	0.00549526	0.00459915	0.0037827	0.00308161	0.0025053	0.00194047	0.00152492	0.00126369	0.000978388	0.00074642	0.000608679	0.000484341	0.000377075	0.000293896	0.000245965	0.000220191	0.00018584
-2.08393e-16	0.00837628	0.0118034	0.0116611	0.0110057	0.00939388	0.00783062	0.00648571	0.00563526	0.00448697	0.00359022	0.00286518	0.00226884	0.00181488	0.00143777	0.00106483	0.000793996	0.000637879	0.000514596	0.000403836	0.000316937	0.000249622	0.000200125	0.000154925
-2.08393e-16	0.0145786	0.0178273	0.0159384	0.0149572	0.0122129	0.0098378	0.00796345	0.00622771	0.00498176	0.00426114	0.00335743	0.00268851	0.00218787	0.00171482	0.00138722	0.00109066	0.000830345	0.000639289	0.000501204	0.000384555	0.000292032	0.000221712	0.000166805
-2.08393e-16	0.0139714	0.0176813	0.016116	0.0137768	0.01068	0.00847795	0.00697227	0.00599213	0.00502616	0.0043915	0.00361059	0.00287372	0.00233759	0.00185335	0.00146915	0.00118373	0.000923264	0.000731924	0.000579002	0.00044872	0.000347729	0.000269512	0.000211563
-2.08393e-16	0.0105694	0.0136607	0.0137287	0.0120459	0.00994287	0.00824527	0.00666825	0.00530136	0.00425779	0.0035745	0.00287232	0.00224877	0.00176926	0.00133286	0.00100933	0.000832487	0.000653275	0.000526143	0.000419488	0.000338298	0.000272697	0.000219947	0.000177372
-2.08393e-16	0.0192219	0.0226167	0.0189147	0.0164178	0.0140908	0.0131052	0.010492	0.00858788	0.00706205	0.00557821	0.00434179	0.00349579	0.00295728	0.00238233	0.0018851	0.00153456	0.00124983	0.00101843	0.000829521	0.000689092	0.000569143	0.000442919	0.000345454
-2.08393e-16	0.0195055	0.0208402	0.0184815	0.0165053	0.0148789	0.012974	0.0103197	0.0084947	0.00675175	0.00539728	0.00433055	0.00346174	0.00264597	0.00215299	0.00172824	0.00145231	0.00122513	0.00103553	0.000814939	0.000640702	0.000514688	0.000425629	0.000352179
-2.08393e-16	0.0269794	0.0298299	0.0292548	0.0249096	0.0219379	0.0183655	0.0146909	0.0122601	0.00977202	0.00814314	0.00654779	0.00508447	0.00421636	0.0034971	0.00287509	0.00229394	0.00182092	0.0015036	0.00127819	0.00101808	0.000809396	0.000643735	0.000512177
-2.08393e-16	0.0311295	0.0371369	0.035365	0.0295003	0.0230179	0.0193823	0.015933	0.0141477	0.0122644	0.00968912	0.00840141	0.00687475	0.00559719	0.00433145	0.00332712	0.00265638	0.00217039	0.00177334	0.0014489	0.00119572	0.000976355	0.000816703	0.000645693
-2.08393e-16	0.0281532	0.0298979	0.0276203	0.0228157	0.0188446	0.0153802	0.01289	0.00994333	0.00809436	0.00720986	0.00601666	0.00480019	0.00409869	0.00333504	0.00262072	0.00214293	0.0017346	0.00144403	0.0011459	0.000909336	0.00072161	0.000572642	0.000454429
-2.08393e-16	0.031574	0.0369936	0.0302416	0.0228741	0.0181807	0.0147155	0.0108611	0.00875829	0.00662584	0.00527044	0.00404579	0.00315319	0.00242399	0.0018972	0.00153124	0.00126219	0.00104045	0.000825368	0.00064637	0.000507255	0.000385404	0.000297257	0.000229657
-2.08393e-16	0.0242667	0.0300824	0.026453	0.0195842	0.0164303	0.0122308	0.0105731	0.00849171	0.00649912	0.00491724	0.00382885	0.00281053	0.00221742	0.00180718	0.00140183	0.00109336	0.000904219	0.000728268	0.000575337	0.000447294	0.000339282	0.000270055	0.000215313
-2.08393e-16	0.0318649	0.0382502	0.0327545	0.0263528	0.0208438	0.0156422	0.011981	0.00938778	0.0077667	0.0063406	0.00502351	0.00377464	0.00281458	0.00224813	0.0017915	0.00141327	0.00112087	0.000890021	0.000725469	0.000591124	0.000482317	0.000383271	0.00029889
-2.08393e-16	0.0264861	0.0310422	0.0289637	0.0221363	0.0175371	0.0138529	0.0112335	0.00840076	0.00631936	0.00492857	0.00402428	0.00330351	0.00268851	0.00207969	0.00158525	0.00120306	0.000922351	0.000703854	0.000546379	0.000427814	0.000335182	0.00026276	0.000206102
-2.08393e-16	0.0352677	0.040071	0.0338875	0.0279638	0.0234817	0.0176395	0.0135338	0.0104502	0.00758858	0.00594941	0.00475108	0.00397404	0.00335881	0.0026715	0.00205904	0.00153671	0.00121783	0.00100804	0.000801252	0.000627441	0.000491696	0.000385344	0.000301953
-2.08393e-16	0.0376028	0.0436402	0.0346639	0.0285126	0.020802	0.0170924	0.0139669	0.0108277	0.0085814	0.00643126	0.00492381	0.00378046	0.00305931	0.00249274	0.0019884	0.00156166	0.00121896	0.000967304	0.000757524	0.000584845	0.000455479	0.00036482	0.00030353
-2.08393e-16	0.0381906	0.0436581	0.0340909	0.0253695	0.0204129	0.0157493	0.012481	0.0100979	0.00802128	0.0061371	0.00506632	0.00404103	0.00324649	0.00255832	0.00227138	0.00184954	0.00150172	0.00117616	0.000901181	0.000695222	0.000557128	0.000432976	0.00033658
-2.08393e-16	0.0425845	0.0435859	0.0360118	0.0292958	0.023995	0.019053	0.0146444	0.0123115	0.00983529	0.00750275	0.00586786	0.00470702	0.00380901	0.00298677	0.00243202	0.00207555	0.00174505	0.00141709	0.00113535	0.000895954	0.00070704	0.000558154	0.000468065
-2.08393e-16	0.0448749	0.0505006	0.0430921	0.037185	0.0280907	0.0228847	0.0178378	0.0142924	0.0115783	0.00946679	0.00773169	0.00643125	0.0053877	0.00441652	0.00348119	0.00273712	0.00228617	0.00191158	0.0015861	0.00129974	0.00107496	0.000889049	0.000735294
-2.08393e-16	0.0453793	0.0474363	0.0402702	0.0326226	0.0262324	0.0217049	0.0171115	0.0140591	0.0112311	0.00918486	0.00738741	0.00592083	0.00462207	0.00377138	0.00301134	0.00252182	0.0021015	0.00170441	0.00138237	0.00113119	0.000934299	0.000771858	0.000636502
-2.08393e-16	0.0426484	0.0424504	0.0390345	0.0306831	0.023933	0.0194419	0.0154816	0.0121502	0.00942871	0.00753911	0.00599255	0.00487813	0.00420534	0.00336407	0.00260026	0.00211783	0.00172504	0.00140516	0.00114466	0.000932485	0.00076215	0.00062801	0.000510869
-2.08393e-16	0.0302075	0.0325367	0.0242924	0.0210071	0.0145301	0.0115927	0.0100649	0.00781359	0.00632404	0.0053324	0.00431184	0.00345747	0.00274813	0.00215216	0.00162084	0.00130429	0.0010466	0.00079454	0.000603665	0.000458973	0.000361709	0.000288131	0.000228969
-2.08393e-16	0.018218	0.0198892	0.0167047	0.0137981	0.00953232	0.00740709	0.0055108	0.00467331	0.00351922	0.00262213	0.00199499	0.00134037	0.000978309	0.000793513	0.000643865	0.000469005	0.000359111	0.000284645	0.000240772	0.000203009	0.000168512	0.000140066	0.000107676
-2.08393e-16	0.00874565	0.00794731	0.00425996	0.00401967	0.00284244	0.00269651	0.00248618	0.00256409	0.00209211	0.00151466	0.00112402	0.000872081	0.000609112	0.000439797	0.000289773	0.00020813	0.000147913	0.000107101	7.35502e-05	5.05115e-05	3.46901e-05	2.38251e-05	1.63634e-05
-2.08393e-16	0.00677806	0.00681057	0.00635387	0.00510381	0.00406323	0.00406649	0.0034176	0.00267922	0.00208704	0.00171875	0.00145161	0.0010231	0.00074695	0.000552225	0.000421351	0.000306002	0.000190299	0.000136911	0.000102309	7.31304e-05	5.07449e-05	3.52124e-05	2.51202e-05
-2.08393e-16	0.00423899	0.00440637	0.00389206	0.0040468	0.00363443	0.00310516	0.00262486	0.00220503	0.00179988	0.00137787	0.00104136	0.000788505	0.000632255	0.000462175	0.000328345	0.000239808	0.000177976	0.000135908	9.26358e-05	6.89815e-05	5.05072e-05	3.61163e-05	2.58505e-05
-2.08393e-16	0.0129075	0.0122796	0.012996	0.00931677	0.00640484	0.00576795	0.00499839	0.00378565	0.00262872	0.0018162	0.00157614	0.00128929	0.00105579	0.000729113	0.000572939	0.000463627	0.000347171	0.000259574	0.000193169	0.000163788	0.000122987	9.16932e-05	6.82923e-05
-2.08393e-16	0.0194938	0.0225201	0.0187409	0.016354	0.013981	0.012421	0.00905733	0.00734534	0.00648513	0.00511727	0.00405451	0.0029705	0.00227459	0.00174213	0.00140902	0.00111861	0.000819329	0.000619418	0.000480765	0.000353582	0.000254765	0.00019855	0.000146916
-2.08393e-16	0.0296403	0.0324192	0.028171	0.0258571	0.0219934	0.0194871	0.0174565	0.0148522	0.0119229	0.00975433	0.00779698	0.00617948	0.0047114	0.00395338	0.00336967	0.0029761	0.00248511	0.00210191	0.00178651	0.00152641	0.0013411	0.0011448	0.00098072
-2.08393e-16	0.0493218	0.0551065	0.0474232	0.0434482	0.0361998	0.0313397	0.0240128	0.0206335	0.0179914	0.0154442	0.0123278	0.010024	0.00903644	0.00827358	0.00745034	0.00669146	0.00578192	0.00495415	0.00413639	0.00338504	0.00277061	0.00226794	0.00185657
-2.08393e-16	0.0624842	0.0716533	0.0630014	0.0554086	0.045145	0.0345755	0.0287241	0.0229863	0.0191736	0.0157254	0.0126965	0.010263	0.00865766	0.00703991	0.00568682	0.00459438	0.00373925	0.00304477	0.00235261	0.00189267	0.00160523	0.00132972	0.00106445
-2.08393e-16	0.066244	0.07474	0.0704756	0.0603521	0.0505719	0.0385517	0.0306652	0.0238478	0.0176683	0.014513	0.0115843	0.00959557	0.0074518	0.00570494	0.00439875	0.00345385	0.00270722	0.00223934	0.00193649	0.00171186	0.00146192	0.00123779	0.00103778
-2.08393e-16	0.066874	0.0705421	0.0654309	0.0525452	0.0455563	0.0346871	0.0285928	0.0241278	0.020114	0.0160352	0.0132248	0.011372	0.00876337	0.00701391	0.00616027	0.00526556	0.0043454	0.00374148	0.00322369	0.00261318	0.00222633	0.00181588	0.00146529
