# Supplementary material for: Research on the dynamic spillover of stock markets under COVID-19—Taking the stock markets of China, Japan, and South Korea as an example
Source: Front Public Health. 2022 Nov 11;10:1008348. doi: 10.3389/fpubh.2022.1008348 (PMC9691647; doi:10.3389/fpubh.2022.1008348)
Supplement: Supplementary file 3 [file Data_Sheet_1.ZIP › JPN_KR_1 (1).xls]

## Sheet: Sheet4
0	0	0	0	0	0	0	0	0	0	0	0	0	0	0	0	0	0	0	0	0	0	0	0
0	0	0	0	0	0	0	0	0	0	0	0	0	0	0	0	0	0	0	0	0	0	0	0
1.9477e-17	0.0600492	0.070047	0.0681487	0.0643207	0.0568718	0.0520197	0.0457281	0.0412215	0.0375359	0.0324631	0.0276871	0.0245968	0.0228574	0.0210174	0.0192662	0.0174979	0.015664	0.0138824	0.0126439	0.0114816	0.0103755	0.00931618	0.00842432
1.9477e-17	0.0614163	0.0740058	0.0691847	0.0616236	0.0539659	0.0484805	0.0439732	0.0393841	0.0354129	0.0319896	0.0286438	0.0250228	0.0230459	0.0214361	0.0201434	0.0177251	0.015774	0.0138562	0.0126381	0.0115155	0.0105195	0.00957616	0.00856041
1.9477e-17	0.059119	0.0701899	0.0688519	0.0612483	0.056105	0.0526507	0.0432643	0.0399261	0.0355386	0.0312123	0.0288344	0.0255964	0.0223906	0.0203343	0.0184662	0.0164613	0.0152307	0.0137179	0.0124574	0.0113686	0.0105503	0.0097908	0.00914633
1.9477e-17	0.0620333	0.0737909	0.0693292	0.0630415	0.0570194	0.0503678	0.0467127	0.0436459	0.0398157	0.0348459	0.0304687	0.0279837	0.0254703	0.0229538	0.0213556	0.0200276	0.0187842	0.0169491	0.0159309	0.0146619	0.0127313	0.0111967	0.0101571
1.9477e-17	0.0644352	0.0756251	0.0720544	0.0644763	0.0569743	0.0501224	0.0459623	0.0433697	0.0408923	0.038132	0.0339661	0.0305712	0.0277674	0.0256517	0.023014	0.0204003	0.0174912	0.0158257	0.0146316	0.013124	0.0116067	0.0103809	0.00956693
1.9477e-17	0.0637214	0.0739553	0.0708589	0.0669375	0.0614646	0.0534332	0.0461053	0.0429133	0.040905	0.0376331	0.0341585	0.0307353	0.0263884	0.0230775	0.0206217	0.018147	0.0171638	0.0156767	0.0141202	0.0122614	0.0108808	0.00968998	0.00879843
1.9477e-17	0.067283	0.0796216	0.0777264	0.0690017	0.0616092	0.0554202	0.0490226	0.0446733	0.0406186	0.0371219	0.0322935	0.0285388	0.0265388	0.0243856	0.0212446	0.0185964	0.0164497	0.0144328	0.012947	0.0118281	0.0107889	0.00944786	0.00839936
1.9477e-17	0.0647573	0.0790189	0.0780659	0.0706777	0.0625957	0.05708	0.0477542	0.0415751	0.0400138	0.036375	0.0321154	0.0292259	0.0277178	0.0249744	0.0227223	0.0210221	0.0188132	0.0170502	0.0153222	0.0139263	0.0121518	0.0108961	0.00991166
1.9477e-17	0.0652458	0.0788953	0.0741359	0.0694719	0.0620057	0.0546813	0.0485539	0.0425706	0.0397018	0.03568	0.0325103	0.0292325	0.0259908	0.0238309	0.0218379	0.019608	0.0172812	0.0157784	0.0147488	0.0134797	0.0122116	0.0108293	0.00983594
1.9477e-17	0.062741	0.0784736	0.0734008	0.0682141	0.0630782	0.0552561	0.0489487	0.0447449	0.0398603	0.035828	0.0314826	0.027908	0.0252618	0.0237203	0.021711	0.0198679	0.0184175	0.0170934	0.0156823	0.0143513	0.0133424	0.0121904	0.0110579
1.9477e-17	0.0625004	0.071206	0.06949	0.0633012	0.0573166	0.051884	0.0459158	0.0411427	0.0369445	0.0332019	0.0302844	0.0279962	0.026047	0.0249391	0.0230445	0.0209802	0.0186932	0.0168577	0.0154147	0.0141897	0.0131207	0.012446	0.0116053
1.9477e-17	0.0616019	0.0745757	0.0699697	0.0620959	0.0562209	0.0525361	0.0486441	0.0418868	0.0390456	0.034527	0.0304957	0.0273747	0.025009	0.0230772	0.0217076	0.0205229	0.0190952	0.017409	0.0155312	0.0145196	0.0133331	0.012209	0.0112959
1.9477e-17	0.0635559	0.0706628	0.0655358	0.0599251	0.0540622	0.0500314	0.04582	0.0419437	0.0372896	0.0332194	0.0302163	0.0278935	0.0256025	0.0229076	0.0208675	0.0184132	0.0174939	0.016637	0.0156917	0.0152217	0.013929	0.0124695	0.0115557
1.9477e-17	0.0616199	0.0710253	0.0656161	0.0597476	0.0557607	0.0498393	0.0453746	0.0420279	0.0374875	0.0338769	0.0309809	0.0282963	0.0248261	0.0227455	0.0214166	0.0196714	0.0185173	0.0168834	0.0153625	0.0139928	0.012653	0.0113702	0.0104103
1.9477e-17	0.0626144	0.0704946	0.0670307	0.0603717	0.054272	0.0492083	0.0449083	0.0409017	0.036346	0.0335635	0.0311213	0.0281197	0.024785	0.022349	0.0198934	0.0182399	0.0165463	0.0145713	0.0127656	0.0119206	0.0111335	0.0102929	0.00925806
1.9477e-17	0.06174	0.0687335	0.065353	0.0603541	0.0543299	0.04803	0.0446601	0.0400188	0.0370601	0.0345632	0.0308846	0.0276591	0.0253592	0.0221676	0.0195565	0.0171639	0.0159323	0.0145527	0.0135453	0.0125034	0.0112884	0.0102997	0.00968059
1.9477e-17	0.0598191	0.0713451	0.0655654	0.0574782	0.0527994	0.0483809	0.0439248	0.0391709	0.0357321	0.0334333	0.0302968	0.0267942	0.0242837	0.0223181	0.0199553	0.0181406	0.0166252	0.0154423	0.0139988	0.0129662	0.0119999	0.0111072	0.0103495
1.9477e-17	0.0587883	0.0694616	0.0650181	0.0593212	0.0546586	0.0505788	0.046219	0.0403906	0.036344	0.0331394	0.0302123	0.0275572	0.0243115	0.0218869	0.0199126	0.0181174	0.0165514	0.015465	0.0140147	0.0130728	0.0122274	0.0110129	0.0101951
1.9477e-17	0.0619452	0.0724918	0.0687692	0.0623174	0.0559181	0.0520738	0.0486328	0.0436608	0.0404911	0.0370824	0.0347136	0.0315009	0.0287294	0.02687	0.0249845	0.0221355	0.0203163	0.0191214	0.017464	0.0158657	0.0144858	0.0133975	0.0123677
1.9477e-17	0.0642606	0.0761292	0.0716124	0.0666035	0.0617982	0.0551831	0.0501765	0.0453459	0.0416346	0.0380383	0.0344623	0.0318426	0.029518	0.0264844	0.0244744	0.0227947	0.0211539	0.020075	0.0186668	0.0172406	0.0159405	0.014697	0.0136706
1.9477e-17	0.0654225	0.0755525	0.0720488	0.0669841	0.0629195	0.0556746	0.0516858	0.046503	0.0423304	0.039085	0.0345451	0.0315318	0.0296942	0.027224	0.0249541	0.0222893	0.0213107	0.0199821	0.0182839	0.0169703	0.0154084	0.0140602	0.0128381
1.9477e-17	0.0631339	0.0752128	0.0724376	0.0659711	0.0612166	0.0556374	0.0489091	0.0462626	0.0412677	0.0369933	0.0325028	0.0289961	0.0270261	0.0247056	0.0229782	0.021329	0.0193564	0.0175917	0.0175241	0.0166299	0.0149221	0.0133946	0.0125274
1.9477e-17	0.0606365	0.0727465	0.0667106	0.0609085	0.0552907	0.051052	0.0477564	0.0436296	0.040726	0.0365688	0.0315819	0.027788	0.0254558	0.0232865	0.0224769	0.0214727	0.0199253	0.0182697	0.0160152	0.0153676	0.0142297	0.0132361	0.0125975
1.9477e-17	0.0615621	0.0695941	0.0643912	0.0587731	0.054919	0.0519025	0.0472027	0.0421985	0.0394881	0.0358915	0.0327398	0.0296092	0.0260529	0.0237171	0.0216673	0.0204383	0.0188021	0.0171837	0.0161453	0.0144832	0.0137905	0.0128268	0.0118357
1.9477e-17	0.0600097	0.0679907	0.063277	0.0568579	0.0547082	0.0505226	0.0472625	0.0415386	0.0370236	0.0334698	0.0296605	0.0270156	0.0250654	0.0233878	0.022006	0.0206792	0.0191075	0.0166861	0.015601	0.0146794	0.0135098	0.0122682	0.0115367
1.9477e-17	0.057867	0.0648329	0.0590043	0.0545422	0.0476072	0.0438305	0.0415392	0.0385904	0.0341801	0.0319727	0.029002	0.0264013	0.0243879	0.022302	0.0205097	0.0183861	0.0170424	0.0156075	0.0142929	0.013206	0.0124387	0.0117226	0.0110537
1.9477e-17	0.0584981	0.0688919	0.0617074	0.0569552	0.0510602	0.0466322	0.0442818	0.0412038	0.0370222	0.0343856	0.0316967	0.0286327	0.0266585	0.0247305	0.0226491	0.0199538	0.0176279	0.0157953	0.0144126	0.0133855	0.0120995	0.0112853	0.0104042
1.9477e-17	0.0603987	0.0677887	0.0636352	0.0582085	0.0527221	0.0482286	0.0441233	0.0397393	0.037351	0.0333246	0.0306235	0.0278935	0.0255213	0.0232718	0.0207162	0.0183375	0.0168667	0.0158061	0.0149084	0.0142047	0.0133554	0.0125667	0.0120664
1.9477e-17	0.0622734	0.0699988	0.0657485	0.0561857	0.0515344	0.047351	0.0443262	0.0411258	0.0377921	0.0342104	0.0318153	0.029257	0.0267705	0.0244763	0.0228689	0.0206493	0.0195498	0.0186034	0.0176354	0.0165752	0.0155453	0.0143049	0.0134269
1.9477e-17	0.0583188	0.0641028	0.059799	0.0541034	0.0484656	0.0435205	0.0404827	0.0379014	0.036193	0.0330162	0.0319085	0.031037	0.0298491	0.0280246	0.0259335	0.0228328	0.021151	0.0191709	0.0174815	0.0163381	0.0154461	0.0145269	0.013292
1.9477e-17	0.0607863	0.0659139	0.0637096	0.0552434	0.0485721	0.0456641	0.0433682	0.0407868	0.0371307	0.0355608	0.032637	0.0301832	0.0284109	0.0258953	0.0241781	0.0232965	0.0217745	0.0203959	0.0192228	0.0178878	0.0167177	0.0157142	0.014269
1.9477e-17	0.0598365	0.0634409	0.0624145	0.0556069	0.0493976	0.0460273	0.0428769	0.0407294	0.0364393	0.0348086	0.0330249	0.0312621	0.0272295	0.025007	0.0238777	0.0225144	0.0215054	0.0200776	0.0189251	0.0173247	0.0159093	0.0148885	0.0133322
1.9477e-17	0.0605603	0.0661908	0.0578333	0.0527053	0.0487089	0.0443716	0.0420835	0.039926	0.0369981	0.0348356	0.0321303	0.0304093	0.027902	0.026947	0.0239357	0.0222873	0.0214181	0.0194008	0.0182827	0.0172962	0.0161559	0.0152019	0.0136999
1.9477e-17	0.0586617	0.0637335	0.0589748	0.0547135	0.0501118	0.0452429	0.0420534	0.0389913	0.0358828	0.0337712	0.0313921	0.0298151	0.0271824	0.0248891	0.0229928	0.0212077	0.0197145	0.0185207	0.0175406	0.0160693	0.0145069	0.013518	0.0127142
1.9477e-17	0.0590903	0.067251	0.0617944	0.0555138	0.0493453	0.0463311	0.0421981	0.0385165	0.0348083	0.0304446	0.0276535	0.0257095	0.0237456	0.0218877	0.0204364	0.0184973	0.0170317	0.0162859	0.0150561	0.0140123	0.0132894	0.0121241	0.0107338
1.9477e-17	0.0591608	0.0648499	0.0587772	0.0515641	0.0451017	0.0419546	0.0395789	0.0372291	0.0346838	0.0313422	0.0290601	0.0274078	0.0247286	0.02234	0.0199923	0.018139	0.0166323	0.0153549	0.0143779	0.0130365	0.0122639	0.0114255	0.010787
1.9477e-17	0.0571331	0.0623953	0.0553439	0.05045	0.0450676	0.0409671	0.0374313	0.0352856	0.0335458	0.0310104	0.0285135	0.0263513	0.0233531	0.0213502	0.0201835	0.0190652	0.017093	0.0153379	0.0138754	0.012391	0.0113746	0.0107033	0.0100632
1.9477e-17	0.0583105	0.0613276	0.0557946	0.0494888	0.0446673	0.0425291	0.0396536	0.0376846	0.035068	0.0323366	0.0291806	0.0268495	0.0249272	0.0219505	0.0200479	0.0183815	0.0169692	0.0157767	0.0146827	0.0132725	0.0119988	0.0108484	0.00980917
1.9477e-17	0.0579762	0.0643875	0.0595818	0.055012	0.050213	0.0460755	0.042678	0.0387955	0.0364699	0.0328444	0.0297949	0.0274971	0.0239383	0.0206669	0.0184923	0.0166011	0.0155921	0.0147732	0.0134993	0.0126385	0.0120866	0.0112763	0.01008
1.9477e-17	0.0574817	0.0647606	0.0602307	0.0559208	0.0515788	0.0462778	0.0432817	0.0397292	0.0352277	0.0314627	0.0281684	0.0253631	0.0224233	0.019786	0.017459	0.0159303	0.0138555	0.0128681	0.0120417	0.0109569	0.0103802	0.00971274	0.00911113
1.9477e-17	0.056424	0.0646679	0.0609506	0.0555344	0.0495654	0.0455597	0.0415392	0.0383273	0.0337091	0.0297347	0.0271548	0.0244313	0.0218314	0.0199599	0.0183009	0.0163149	0.0151035	0.0139952	0.0126918	0.012066	0.0113442	0.0104651	0.00965403
1.9477e-17	0.0579396	0.0680169	0.0625847	0.0540145	0.0474179	0.0429787	0.0404905	0.0367906	0.0326917	0.0291871	0.0272167	0.0243655	0.022118	0.019839	0.0183023	0.017157	0.0160856	0.0149701	0.0138388	0.0130926	0.0123921	0.0116465	0.0112156
1.9477e-17	0.0609802	0.0661334	0.0611253	0.0546629	0.0488581	0.0465382	0.0413625	0.0371726	0.0335349	0.0301922	0.0271579	0.0255874	0.0234061	0.0211495	0.0192277	0.0177206	0.0164799	0.0152455	0.0138805	0.0127745	0.0118952	0.0110903	0.0102864
1.9477e-17	0.0612409	0.0663699	0.0619422	0.0542832	0.0491719	0.0455869	0.0405351	0.0367989	0.0335081	0.0310898	0.0283494	0.0252913	0.0226886	0.0207827	0.0192091	0.0175142	0.0160515	0.0150463	0.0138259	0.012588	0.0114625	0.0105462	0.00971299
1.9477e-17	0.0621444	0.0692329	0.0647373	0.0572846	0.0515974	0.0480282	0.0441218	0.0419593	0.0356431	0.0316769	0.0279588	0.0252204	0.0225707	0.0207365	0.0193479	0.0179326	0.0160352	0.0145836	0.0132672	0.0119848	0.0107393	0.00960291	0.00884124
1.9477e-17	0.0612165	0.0682942	0.0629056	0.0556186	0.0499113	0.0444064	0.0410495	0.0383857	0.0349021	0.0314554	0.0278086	0.0250777	0.0228083	0.020757	0.0188799	0.0168624	0.0150715	0.0137052	0.0126315	0.0115084	0.0102922	0.00948125	0.00866486
1.9477e-17	0.0624723	0.068419	0.0603927	0.0557602	0.0510373	0.0478564	0.0426389	0.0376516	0.033675	0.0306028	0.028209	0.0253304	0.0231405	0.021466	0.0196514	0.0174792	0.0159691	0.0146168	0.0131661	0.0117447	0.010659	0.00965793	0.00869057
1.9477e-17	0.0647239	0.0710486	0.0619264	0.0552054	0.0508558	0.0459862	0.0423496	0.0379808	0.035661	0.0323011	0.0303797	0.0264553	0.02434	0.0225521	0.0203465	0.01839	0.0167327	0.0150678	0.0136989	0.0127956	0.0115976	0.0105705	0.00956517
1.9477e-17	0.0624043	0.0691199	0.063736	0.0569959	0.0511627	0.0465626	0.0422135	0.0385635	0.0361832	0.0335168	0.0299094	0.027487	0.0249827	0.0229464	0.0205226	0.0185734	0.0169088	0.0153717	0.0139605	0.0126811	0.0114729	0.010313	0.00935374
1.9477e-17	0.0619123	0.0679459	0.0639746	0.0578027	0.0501737	0.0456901	0.0409547	0.0367686	0.03297	0.0304971	0.027921	0.0255379	0.0232614	0.0211291	0.0191994	0.0174563	0.0160009	0.0146657	0.0132895	0.0122693	0.0114049	0.0105282	0.00964308
1.9477e-17	0.059607	0.0630626	0.0555136	0.0489463	0.0447848	0.0398371	0.0363053	0.0330306	0.0311039	0.0285372	0.0257021	0.0233619	0.021407	0.0198637	0.0181856	0.0174299	0.0160661	0.0149577	0.0133915	0.0120996	0.0111069	0.0103407	0.00984593
1.9477e-17	0.0597298	0.0626857	0.0563104	0.0518208	0.0467179	0.0424101	0.0393636	0.0365673	0.0319374	0.0292177	0.0280871	0.0248832	0.0223653	0.0207861	0.0188253	0.0171667	0.0160334	0.0144762	0.0128112	0.0120612	0.0113902	0.0107271	0.0101356
1.9477e-17	0.0621945	0.0614083	0.0579783	0.0490465	0.0453115	0.0419448	0.0382978	0.0333428	0.0297539	0.02666	0.0236291	0.0225476	0.0209177	0.0187048	0.0173879	0.016208	0.0145633	0.0130403	0.0119285	0.0110902	0.0101498	0.00912541	0.00820439
1.9477e-17	0.0635044	0.0641868	0.0547649	0.0436535	0.0399128	0.0367373	0.0341768	0.0307569	0.0283207	0.026084	0.0234366	0.0211887	0.019721	0.0177664	0.0161656	0.0144836	0.0129906	0.0115675	0.0110311	0.0102014	0.0095837	0.00878175	0.00801247
1.9477e-17	0.0610069	0.0641254	0.05098	0.0436152	0.039486	0.035221	0.032784	0.0293688	0.0257036	0.0233324	0.0216643	0.0192308	0.0173936	0.015539	0.0142346	0.0134398	0.0124119	0.0114305	0.0101713	0.00927825	0.00855489	0.00786974	0.00709114
1.9477e-17	0.0595942	0.0615933	0.0521228	0.0455846	0.0408063	0.0375233	0.0327734	0.0287394	0.0259185	0.023439	0.0220109	0.02045	0.0190011	0.0172865	0.0160695	0.0146185	0.0133104	0.0120697	0.011099	0.0101263	0.00902853	0.0080772	0.00725948
1.9477e-17	0.0618269	0.0643485	0.0549152	0.0480056	0.044515	0.0390456	0.034855	0.0320764	0.027988	0.0257842	0.0235538	0.0216309	0.0191058	0.0174865	0.0158297	0.0146201	0.0135873	0.0123732	0.0114648	0.010767	0.00983589	0.00870273	0.00767064
1.9477e-17	0.0610462	0.0645774	0.0581553	0.049947	0.0441349	0.0407351	0.0371538	0.0340513	0.0294976	0.0268769	0.0237702	0.0214837	0.019507	0.0180591	0.0155873	0.0143266	0.0130352	0.0120274	0.0110102	0.0100849	0.00904187	0.00815903	0.00746337
1.9477e-17	0.0604968	0.0667929	0.0558832	0.0475036	0.0430831	0.0398742	0.03694	0.0330038	0.030696	0.0285263	0.0261473	0.0237813	0.0211313	0.0182151	0.0158791	0.0140184	0.0126478	0.0113633	0.0106882	0.0097658	0.00851712	0.00751623	0.00668957
1.9477e-17	0.0604058	0.0605213	0.0536249	0.0479353	0.0443715	0.0406152	0.0362311	0.032125	0.0296596	0.0271693	0.0252101	0.0228798	0.0205633	0.0197626	0.0180543	0.0161473	0.014454	0.0131935	0.0119933	0.0109353	0.00978551	0.00867289	0.00769785
1.9477e-17	0.0584822	0.0619264	0.0578732	0.0487031	0.043625	0.0394789	0.0360804	0.0334753	0.0301202	0.0263462	0.0238037	0.0221032	0.0206891	0.0193655	0.0181266	0.0165718	0.0146795	0.0134079	0.0123155	0.0110339	0.009836	0.00882209	0.00776214
1.9477e-17	0.0590898	0.0657749	0.0575534	0.0513533	0.0467747	0.040627	0.0359304	0.0326148	0.0296289	0.0264238	0.0238737	0.0220217	0.0196473	0.017565	0.0159752	0.0144261	0.0130861	0.0120753	0.0108727	0.00962982	0.00870911	0.00792304	0.00727566
1.9477e-17	0.0597317	0.0603799	0.0562496	0.0503293	0.0445096	0.0417956	0.0372466	0.0332445	0.0294248	0.0255784	0.0228324	0.0209453	0.0191921	0.017088	0.0150167	0.0135073	0.012185	0.0109049	0.00983071	0.00886261	0.0079346	0.00722159	0.00652107
1.9477e-17	0.0624554	0.0651138	0.0584881	0.0522752	0.0470297	0.0414177	0.0371497	0.0341537	0.0306612	0.0266293	0.0234178	0.0218001	0.0192784	0.0169663	0.0150732	0.0135996	0.0124285	0.0107706	0.0093988	0.00835494	0.00748777	0.0067455	0.00612923
1.9477e-17	0.0620714	0.0664117	0.0572017	0.0479182	0.0458428	0.0402446	0.038518	0.033863	0.028808	0.0266303	0.023746	0.021824	0.0191614	0.0173194	0.0153524	0.0134937	0.0119503	0.0106306	0.0096076	0.00863493	0.00773939	0.00704602	0.00643017
1.9477e-17	0.061922	0.0670452	0.0593083	0.0516301	0.0449746	0.0401142	0.0354425	0.0324334	0.0285413	0.0260685	0.022501	0.0193495	0.0179226	0.0164029	0.0147254	0.0130735	0.0115191	0.0105201	0.00960712	0.0086297	0.00772728	0.00691998	0.00619749
1.9477e-17	0.0597274	0.0645858	0.0561617	0.0488906	0.0458376	0.0403717	0.0353021	0.0307248	0.0268357	0.0239598	0.0211223	0.0195112	0.0186437	0.0176325	0.0160811	0.014486	0.0126235	0.0117466	0.0105005	0.00915786	0.00802265	0.00719263	0.00661413
1.9477e-17	0.0609609	0.0683484	0.0575967	0.051449	0.0438568	0.0400054	0.0355537	0.0309906	0.0281935	0.0245008	0.0225136	0.0202445	0.0186264	0.0169585	0.0156374	0.0145944	0.0136219	0.0119816	0.0105017	0.00944975	0.0085118	0.00771557	0.00696993
1.9477e-17	0.0559849	0.0638892	0.056643	0.0475514	0.0418971	0.0381764	0.0343875	0.0303868	0.0276292	0.0248515	0.021778	0.0190832	0.0171853	0.0154891	0.0143554	0.0132574	0.0117555	0.0108605	0.010081	0.00903887	0.00825679	0.00747792	0.00667898
1.9477e-17	0.0576938	0.0593563	0.0536414	0.0452164	0.0395366	0.0358235	0.0322598	0.0285734	0.0256479	0.022249	0.0202834	0.0179199	0.0169297	0.015369	0.0136084	0.012499	0.0115031	0.010334	0.0090243	0.00804008	0.00712354	0.00630679	0.00573031
1.9477e-17	0.05734	0.0599234	0.0534051	0.047168	0.0418628	0.0368203	0.0333417	0.0286061	0.0256724	0.0215553	0.0193096	0.0173775	0.0155507	0.0134956	0.0115562	0.0105631	0.00936367	0.00858124	0.00793906	0.00738188	0.00686454	0.00632768	0.00567625
1.9477e-17	0.0524547	0.0574915	0.0472906	0.0418653	0.0377333	0.032034	0.0286593	0.025679	0.02268	0.0203463	0.0177962	0.0156048	0.0144961	0.0136917	0.0127241	0.0117214	0.0104721	0.00924245	0.00826234	0.00740695	0.00685402	0.00638889	0.00575342
1.9477e-17	0.0574591	0.0588071	0.0509877	0.0443345	0.036628	0.0333735	0.0297633	0.0253427	0.022441	0.0192506	0.0169558	0.0149631	0.0131179	0.0121793	0.011228	0.0107997	0.0101327	0.00950932	0.00900179	0.00802906	0.00701318	0.00606473	0.00531187
1.9477e-17	0.0592406	0.0647287	0.0572244	0.0480773	0.0384824	0.0336964	0.0288552	0.0246167	0.0219933	0.019288	0.0172395	0.0152191	0.0137227	0.0123693	0.0113601	0.0101803	0.00945254	0.00872233	0.007828	0.00699571	0.00644978	0.00577583	0.00533237
1.9477e-17	0.0585538	0.0652703	0.0549948	0.0457561	0.0403766	0.034948	0.0297039	0.0265118	0.0245679	0.0223942	0.0190038	0.0165862	0.0151516	0.0138675	0.0124349	0.0113238	0.0105092	0.00921534	0.00866811	0.00769412	0.00653883	0.00568472	0.00523127
1.9477e-17	0.0564424	0.0653351	0.0552404	0.0472004	0.041034	0.0343503	0.0307098	0.0277425	0.0249908	0.0238131	0.0198519	0.0180025	0.0162537	0.014548	0.0134677	0.0112978	0.00972001	0.00845815	0.00737965	0.00652927	0.00597072	0.00557651	0.0052194
1.9477e-17	0.0549425	0.0597776	0.053414	0.0449563	0.0379706	0.0317986	0.0297439	0.0274376	0.0257625	0.0233163	0.0216082	0.0194949	0.0175778	0.0159195	0.0146757	0.0131584	0.0120479	0.0108495	0.00956644	0.00845036	0.00784462	0.00690938	0.00607927
1.9477e-17	0.0577416	0.0635363	0.0527787	0.0434249	0.0363331	0.0343031	0.0314343	0.0288294	0.0257545	0.02341	0.0212303	0.0188363	0.0166328	0.0154413	0.0144944	0.0128528	0.0108308	0.00950431	0.00852783	0.0076517	0.00686562	0.00615609	0.00535973
1.9477e-17	0.0535621	0.0597014	0.0532677	0.0460027	0.0410484	0.0366627	0.0332345	0.0301403	0.0265651	0.0242467	0.0213491	0.0187313	0.0167071	0.0148557	0.0130504	0.0117786	0.0104005	0.00980114	0.00867934	0.00798606	0.00737407	0.00634792	0.00546681
1.9477e-17	0.0563889	0.0594761	0.0498599	0.045281	0.0415694	0.0374244	0.0328798	0.0297908	0.0274458	0.0241991	0.0211724	0.018942	0.0166385	0.0147819	0.0131146	0.0117533	0.010096	0.00915354	0.0081316	0.00733913	0.00652736	0.00540104	0.0050424
1.9477e-17	0.05984	0.062761	0.0572228	0.0463491	0.0425883	0.0357674	0.0320501	0.0286399	0.0260469	0.0237659	0.0205476	0.0181881	0.0157659	0.0141926	0.0126879	0.0113375	0.0104482	0.00961203	0.00834852	0.00734205	0.00647269	0.00570668	0.00503168
1.9477e-17	0.0571693	0.0638936	0.0567176	0.0490954	0.0428103	0.0354586	0.0319913	0.0291484	0.025991	0.0229627	0.0203345	0.0180407	0.0155963	0.0140892	0.0123901	0.0110443	0.00977469	0.00849502	0.00785748	0.00696296	0.00613598	0.00534294	0.00453763
1.9477e-17	0.0563991	0.0592441	0.0520587	0.0461149	0.0384068	0.0335084	0.0297869	0.026634	0.0240612	0.0218753	0.0197533	0.0179828	0.0162613	0.0145871	0.0132606	0.0118631	0.010485	0.00891423	0.00764333	0.0064662	0.0055087	0.00485066	0.00444426
1.9477e-17	0.0552221	0.0604947	0.0572556	0.0461647	0.0413757	0.0363371	0.0330315	0.0285085	0.0251666	0.0222629	0.0199508	0.0174811	0.0161644	0.014198	0.012853	0.0111977	0.00966714	0.00834543	0.00713845	0.00613374	0.00527185	0.0044517	0.00378208
1.9477e-17	0.0538588	0.0584959	0.054466	0.0471997	0.0423002	0.036539	0.0321827	0.0277039	0.0244046	0.0222262	0.0197653	0.0173857	0.0147391	0.0127447	0.0110193	0.00980349	0.00892515	0.00791004	0.00710863	0.00608282	0.00545548	0.00487887	0.00426411
1.9477e-17	0.0512157	0.056321	0.0503769	0.0437107	0.0393837	0.0337741	0.0287821	0.0252008	0.0227759	0.0205152	0.0190096	0.0164426	0.0146749	0.0130563	0.0115669	0.0101826	0.00864806	0.00772271	0.0067295	0.00577295	0.00505571	0.00443223	0.00384179
1.9477e-17	0.0538673	0.0614925	0.0531124	0.0434319	0.038578	0.0326005	0.0286138	0.0252627	0.0228473	0.0205866	0.0180338	0.0164532	0.0151822	0.0134856	0.0116429	0.0102789	0.00861946	0.00759439	0.00664639	0.00586253	0.00542265	0.00467986	0.00424038
1.9477e-17	0.0586438	0.0630395	0.0565745	0.0491816	0.0450666	0.0390199	0.0342526	0.0303264	0.0267608	0.0233135	0.020722	0.018795	0.016217	0.0141555	0.0126196	0.0112083	0.00989266	0.00862673	0.00770475	0.00678733	0.00597971	0.00519246	0.00453786
1.9477e-17	0.0585149	0.0625503	0.0579788	0.0499276	0.0437842	0.037614	0.0326266	0.0295452	0.0268165	0.0244337	0.0215858	0.0184712	0.0173313	0.0152236	0.0135158	0.0116425	0.0103821	0.00931211	0.00826774	0.00723002	0.00632453	0.00553422	0.00493416
1.9477e-17	0.0572294	0.0640777	0.0598552	0.0490176	0.0438419	0.0374615	0.0343568	0.0308127	0.0268947	0.024034	0.0211668	0.0187587	0.0162082	0.0142135	0.0123644	0.0106823	0.00927245	0.00805537	0.00698844	0.00608463	0.00534676	0.00478573	0.00432119
1.9477e-17	0.0591212	0.0661253	0.0582392	0.0529939	0.0464591	0.0408486	0.0350442	0.0314494	0.027133	0.0240178	0.0209923	0.0184199	0.0161018	0.0141527	0.0124009	0.0107458	0.00941225	0.0086701	0.00763958	0.0068317	0.00592693	0.00501255	0.00426685
1.9477e-17	0.0566369	0.06284	0.0548462	0.0473821	0.0416842	0.0371111	0.0327986	0.0293159	0.0251821	0.0218127	0.0196231	0.0169637	0.0142674	0.0124043	0.0108178	0.00949674	0.00818575	0.00733652	0.00636257	0.00551585	0.00489597	0.0043729	0.00382397
1.9477e-17	0.055971	0.064478	0.0594318	0.0514002	0.0455689	0.0408971	0.0355002	0.0314968	0.0263217	0.0215655	0.0188859	0.0166747	0.0146121	0.0130458	0.0118027	0.0104138	0.00918654	0.00810595	0.00714841	0.00617534	0.00542419	0.00478725	0.0043661
1.9477e-17	0.0581846	0.0641256	0.0544612	0.0485391	0.0428688	0.0375283	0.0354654	0.031421	0.0258655	0.02166	0.0192208	0.0165954	0.0141215	0.0127795	0.0115653	0.0103204	0.00892258	0.00797274	0.0066988	0.00565632	0.00487506	0.00422566	0.00366284
1.9477e-17	0.0582073	0.0631399	0.0551656	0.0476557	0.0408927	0.0342307	0.031937	0.0277435	0.0252082	0.0218693	0.0186696	0.015944	0.0140122	0.01219	0.0108484	0.00962326	0.00862667	0.00763066	0.00684916	0.00589418	0.00505724	0.0045355	0.00394523
1.9477e-17	0.0565629	0.0600652	0.0512387	0.045417	0.0396258	0.035027	0.0320314	0.0286859	0.0241691	0.021232	0.0190119	0.0162294	0.0135662	0.0115499	0.0100767	0.0089362	0.00802355	0.00715267	0.00636225	0.0055967	0.00495571	0.00433023	0.00384474
1.9477e-17	0.0572609	0.0613128	0.05461	0.0514478	0.0446827	0.0390109	0.0338467	0.0304789	0.0247831	0.0201848	0.017653	0.015115	0.0126295	0.0102879	0.00903233	0.00822762	0.00747598	0.00654892	0.00587157	0.00520409	0.00461641	0.00393398	0.00329055
1.9477e-17	0.0561912	0.0619536	0.0564859	0.0483608	0.0430589	0.039511	0.0356535	0.0292794	0.0244969	0.0219161	0.0187205	0.0152379	0.0130828	0.0116775	0.0102448	0.00899242	0.00820718	0.00736583	0.00646465	0.00564769	0.00485971	0.00416124	0.00368991
1.9477e-17	0.055449	0.0596324	0.0546741	0.049489	0.041802	0.0362198	0.0321117	0.0266907	0.0217266	0.0195634	0.0164444	0.0135143	0.0120152	0.0105482	0.00940137	0.00831414	0.00723398	0.00619769	0.00533794	0.00456274	0.00402582	0.00352798	0.0030522
1.9477e-17	0.0555917	0.0640309	0.060083	0.0531397	0.0446051	0.0384118	0.032792	0.029007	0.0244628	0.0209304	0.0174318	0.0145162	0.0127577	0.0111207	0.00965103	0.0083059	0.00717807	0.00606734	0.00512894	0.00440536	0.00381366	0.00320951	0.00274607
1.9477e-17	0.0604091	0.070332	0.0645713	0.0543148	0.0467209	0.0405993	0.0352562	0.0311054	0.025703	0.021357	0.0171936	0.0147614	0.0125792	0.0105784	0.00904265	0.0078002	0.00712804	0.00622845	0.00521998	0.00461443	0.0042551	0.00371529	0.00321844
1.9477e-17	0.0590684	0.0723686	0.0664191	0.0593318	0.0491822	0.0429677	0.0372221	0.03172	0.0266359	0.0225577	0.0199045	0.0171919	0.01444	0.0123166	0.010533	0.00899566	0.00768265	0.00656128	0.00560357	0.0048059	0.00420169	0.00359011	0.00314957
1.9477e-17	0.0595475	0.0725246	0.0720783	0.063134	0.0550414	0.0467887	0.0395966	0.0339011	0.0287538	0.0236923	0.0198773	0.0171687	0.0148526	0.0126044	0.0109258	0.00940957	0.00784213	0.00656296	0.00553515	0.00462736	0.00393885	0.00341003	0.00295237
1.9477e-17	0.0644519	0.075016	0.0696318	0.0651414	0.0543698	0.0477523	0.0398721	0.0334003	0.0275643	0.0229557	0.0194538	0.016158	0.0137697	0.0120586	0.0103646	0.00945211	0.00850035	0.00724933	0.00615858	0.00525289	0.00464396	0.00404341	0.00361747
1.9477e-17	0.0623379	0.074548	0.0706767	0.0629188	0.053718	0.0469797	0.0406857	0.0351718	0.0300706	0.0266488	0.0212277	0.017278	0.0147391	0.0127478	0.0107905	0.00948136	0.00837774	0.00735289	0.00627751	0.00523898	0.00450593	0.00388055	0.00334635
1.9477e-17	0.0638067	0.0757131	0.0691505	0.0626601	0.0545551	0.0461644	0.0406723	0.0344859	0.0285065	0.0241691	0.0199473	0.016533	0.014372	0.0123176	0.010767	0.00921942	0.00780448	0.00655631	0.00563995	0.00505913	0.00441971	0.00385075	0.00335513
1.9477e-17	0.0662209	0.0807718	0.0745931	0.0658396	0.056423	0.0477174	0.0394535	0.0332443	0.0273605	0.0232909	0.0199342	0.0170898	0.0152171	0.0139817	0.0117619	0.00959263	0.0081812	0.00693293	0.00611526	0.0053948	0.00462489	0.00395854	0.00333049
1.9477e-17	0.064519	0.0810117	0.0765402	0.0648571	0.0576771	0.048766	0.0401556	0.0351054	0.0284211	0.0245218	0.0200513	0.0171707	0.0154957	0.0134165	0.0120803	0.0105758	0.00971312	0.00843097	0.00708824	0.00608366	0.00518071	0.0044447	0.00384797
