# Supplementary material for: Research on the dynamic spillover of stock markets under COVID-19—Taking the stock markets of China, Japan, and South Korea as an example
Source: Front Public Health. 2022 Nov 11;10:1008348. doi: 10.3389/fpubh.2022.1008348 (PMC9691647; doi:10.3389/fpubh.2022.1008348)
Supplement: Supplementary file 3 [file Data_Sheet_1.ZIP › KR_CHN_1 (1).xls]

## Sheet: Sheet1
0	0	0	0	0	0	0	0	0	0	0	0	0	0	0	0	0	0	0	0	0	0	0	0
0	0	0	0	0	0	0	0	0	0	0	0	0	0	0	0	0	0	0	0	0	0	0	0
6.94882e-17	-0.107805	-0.197662	-0.268933	-0.322426	-0.370893	-0.407924	-0.427151	-0.419404	-0.419708	-0.399056	-0.372038	-0.351587	-0.337222	-0.323251	-0.315645	-0.301795	-0.281582	-0.268178	-0.256372	-0.248255	-0.229537	-0.193655	-0.190421
6.94882e-17	-0.106862	-0.199736	-0.271195	-0.339025	-0.390318	-0.409634	-0.427972	-0.44241	-0.427141	-0.415414	-0.393819	-0.375234	-0.355554	-0.342068	-0.312511	-0.292182	-0.274352	-0.248215	-0.234018	-0.227213	-0.216711	-0.205064	-0.193114
6.94882e-17	-0.105656	-0.19365	-0.273923	-0.335549	-0.37219	-0.389331	-0.389795	-0.390931	-0.394046	-0.388477	-0.364953	-0.35151	-0.343363	-0.319267	-0.279082	-0.260747	-0.245059	-0.232584	-0.214845	-0.185594	-0.173969	-0.158903	-0.149172
6.94882e-17	-0.106962	-0.189842	-0.263736	-0.310486	-0.335447	-0.347528	-0.356231	-0.351455	-0.334093	-0.327	-0.313623	-0.29302	-0.276084	-0.260334	-0.241286	-0.22286	-0.20581	-0.18608	-0.170861	-0.158683	-0.146275	-0.134439	-0.124132
6.94882e-17	-0.0948142	-0.176813	-0.242876	-0.290945	-0.31494	-0.323809	-0.336978	-0.3371	-0.333378	-0.319656	-0.309439	-0.281954	-0.267286	-0.248416	-0.221707	-0.202111	-0.182917	-0.162605	-0.145033	-0.130731	-0.11923	-0.108128	-0.0958159
6.94882e-17	-0.100193	-0.178848	-0.235942	-0.283954	-0.314593	-0.332499	-0.346078	-0.35087	-0.353287	-0.336126	-0.316498	-0.293935	-0.27079	-0.251735	-0.231734	-0.212304	-0.196872	-0.182633	-0.170685	-0.157737	-0.142952	-0.129431	-0.118234
6.94882e-17	-0.0949688	-0.177771	-0.248842	-0.291736	-0.316988	-0.333471	-0.339254	-0.336123	-0.327426	-0.314693	-0.310063	-0.294579	-0.282783	-0.268005	-0.24595	-0.234955	-0.220859	-0.195508	-0.167986	-0.152253	-0.136705	-0.126661	-0.115991
6.94882e-17	-0.107078	-0.199042	-0.265132	-0.313666	-0.338853	-0.352088	-0.360267	-0.351222	-0.337375	-0.319612	-0.298272	-0.284899	-0.264936	-0.241546	-0.22023	-0.204948	-0.188	-0.175173	-0.161088	-0.142447	-0.127813	-0.116202	-0.10459
6.94882e-17	-0.100189	-0.188095	-0.254928	-0.314629	-0.341543	-0.348978	-0.346099	-0.331807	-0.317023	-0.309926	-0.289685	-0.274586	-0.257227	-0.236685	-0.213383	-0.194338	-0.18189	-0.171289	-0.159913	-0.146452	-0.13281	-0.122512	-0.111709
6.94882e-17	-0.106982	-0.195907	-0.265281	-0.303725	-0.332878	-0.350364	-0.352975	-0.353034	-0.338062	-0.319669	-0.308848	-0.294725	-0.269365	-0.240515	-0.222814	-0.209223	-0.192779	-0.177176	-0.164971	-0.152917	-0.135926	-0.119816	-0.106974
6.94882e-17	-0.102634	-0.197902	-0.26684	-0.321136	-0.348034	-0.369473	-0.353527	-0.33586	-0.319982	-0.313926	-0.307842	-0.281224	-0.259384	-0.239489	-0.21344	-0.201658	-0.187625	-0.173874	-0.160694	-0.150019	-0.13637	-0.121323	-0.11085
6.94882e-17	-0.0972531	-0.180161	-0.241764	-0.295666	-0.336029	-0.361616	-0.356241	-0.357017	-0.349045	-0.341666	-0.343998	-0.339146	-0.31726	-0.285441	-0.25789	-0.23741	-0.222953	-0.208948	-0.189382	-0.176931	-0.168841	-0.160893	-0.147412
6.94882e-17	-0.0957158	-0.183307	-0.257955	-0.303666	-0.339574	-0.369479	-0.358092	-0.360784	-0.338667	-0.3258	-0.318646	-0.308307	-0.302587	-0.293921	-0.272804	-0.246276	-0.221588	-0.203792	-0.192783	-0.186002	-0.180178	-0.172618	-0.166091
6.94882e-17	-0.0879381	-0.168184	-0.238197	-0.29841	-0.334769	-0.342664	-0.338451	-0.343834	-0.338806	-0.343174	-0.349856	-0.341509	-0.336945	-0.323848	-0.320794	-0.308498	-0.302518	-0.281601	-0.269311	-0.271449	-0.259186	-0.240194	-0.2302
6.94882e-17	-0.0999246	-0.182651	-0.245837	-0.292652	-0.338957	-0.366123	-0.37114	-0.373995	-0.368883	-0.367372	-0.364638	-0.355534	-0.335038	-0.321032	-0.306897	-0.273365	-0.253404	-0.230301	-0.218573	-0.207398	-0.199897	-0.186468	-0.17295
6.94882e-17	-0.106803	-0.206604	-0.27666	-0.337833	-0.369531	-0.376609	-0.380955	-0.376009	-0.368253	-0.354565	-0.331688	-0.319337	-0.307542	-0.283845	-0.269499	-0.246634	-0.231496	-0.215473	-0.200854	-0.185113	-0.172118	-0.161342	-0.14987
6.94882e-17	-0.118232	-0.215208	-0.28573	-0.337609	-0.364096	-0.394717	-0.394002	-0.410929	-0.378262	-0.366344	-0.351536	-0.33169	-0.312744	-0.299592	-0.270789	-0.239536	-0.218723	-0.184507	-0.152081	-0.13338	-0.113409	-0.100789	-0.0908557
6.94882e-17	-0.119708	-0.216984	-0.290648	-0.33953	-0.374779	-0.392375	-0.390084	-0.383183	-0.377716	-0.349079	-0.33486	-0.313343	-0.298175	-0.272776	-0.250323	-0.239345	-0.217258	-0.195972	-0.179218	-0.159478	-0.145084	-0.132679	-0.121246
6.94882e-17	-0.116115	-0.211512	-0.284663	-0.330908	-0.356343	-0.375531	-0.386581	-0.393762	-0.40953	-0.412186	-0.40477	-0.389132	-0.372526	-0.353959	-0.330681	-0.318536	-0.290683	-0.271072	-0.252533	-0.239939	-0.22185	-0.202208	-0.185248
6.94882e-17	-0.110433	-0.199061	-0.266616	-0.308136	-0.340621	-0.364271	-0.372305	-0.388809	-0.395686	-0.387174	-0.385534	-0.359041	-0.339292	-0.32752	-0.314411	-0.30997	-0.29641	-0.276032	-0.263819	-0.238866	-0.222326	-0.218905	-0.215014
6.94882e-17	-0.110857	-0.207005	-0.271094	-0.321933	-0.352382	-0.358718	-0.370517	-0.375568	-0.378437	-0.374958	-0.34859	-0.337837	-0.31031	-0.289134	-0.27376	-0.26496	-0.258813	-0.241354	-0.232673	-0.22183	-0.217739	-0.215466	-0.202624
6.94882e-17	-0.101357	-0.19826	-0.260917	-0.296979	-0.313329	-0.32464	-0.330013	-0.335164	-0.32352	-0.318075	-0.313155	-0.307396	-0.305408	-0.304065	-0.29921	-0.289481	-0.281562	-0.278044	-0.267881	-0.262062	-0.256069	-0.249962	-0.241696
6.94882e-17	-0.101577	-0.20092	-0.273261	-0.322715	-0.358274	-0.376687	-0.385706	-0.383124	-0.392349	-0.387993	-0.38064	-0.380189	-0.375125	-0.365057	-0.358513	-0.363625	-0.364207	-0.358881	-0.343609	-0.327719	-0.311892	-0.303596	-0.300008
6.94882e-17	-0.104573	-0.199344	-0.264303	-0.320742	-0.354242	-0.391152	-0.427237	-0.437581	-0.447447	-0.447853	-0.42231	-0.420491	-0.416052	-0.401894	-0.40327	-0.400349	-0.380113	-0.37626	-0.359672	-0.341085	-0.331985	-0.322614	-0.313107
6.94882e-17	-0.102837	-0.189994	-0.275852	-0.324355	-0.376855	-0.421339	-0.449606	-0.471419	-0.520513	-0.539157	-0.562715	-0.565901	-0.55727	-0.555221	-0.57954	-0.598216	-0.610823	-0.592506	-0.586259	-0.575108	-0.558431	-0.544671	-0.514503
6.94882e-17	-0.102842	-0.19503	-0.278505	-0.345899	-0.397886	-0.448048	-0.494574	-0.516503	-0.556248	-0.559927	-0.565503	-0.590269	-0.599591	-0.584078	-0.585529	-0.608403	-0.619925	-0.614606	-0.637698	-0.670446	-0.650044	-0.627463	-0.604927
6.94882e-17	-0.0975863	-0.191998	-0.26965	-0.337612	-0.401407	-0.462054	-0.518655	-0.556493	-0.590093	-0.609857	-0.616982	-0.613062	-0.613434	-0.616911	-0.596324	-0.59951	-0.610586	-0.603951	-0.574498	-0.571227	-0.551282	-0.555295	-0.545875
6.94882e-17	-0.0943948	-0.19187	-0.272372	-0.342569	-0.40375	-0.460391	-0.519035	-0.563536	-0.607118	-0.631043	-0.64409	-0.659716	-0.663368	-0.641774	-0.617945	-0.600569	-0.568954	-0.576369	-0.601201	-0.589	-0.58411	-0.558946	-0.544612
6.94882e-17	-0.0867711	-0.182568	-0.268065	-0.320576	-0.396411	-0.460427	-0.500106	-0.549983	-0.569106	-0.603809	-0.605385	-0.591739	-0.594885	-0.624346	-0.656713	-0.637244	-0.633757	-0.632863	-0.640139	-0.629885	-0.612203	-0.589291	-0.563794
6.94882e-17	-0.0899906	-0.189642	-0.270857	-0.343478	-0.407536	-0.455053	-0.504041	-0.546338	-0.589468	-0.641202	-0.658565	-0.681517	-0.702465	-0.705497	-0.724074	-0.733953	-0.735189	-0.724516	-0.777196	-0.726712	-0.700801	-0.696122	-0.690482
6.94882e-17	-0.0887706	-0.182964	-0.253968	-0.306928	-0.354842	-0.402012	-0.447139	-0.498399	-0.547972	-0.57679	-0.58708	-0.597271	-0.608544	-0.61591	-0.599247	-0.580078	-0.554821	-0.54362	-0.537612	-0.486051	-0.476177	-0.478482	-0.499699
6.94882e-17	-0.0945874	-0.178183	-0.243676	-0.300368	-0.352058	-0.391443	-0.427485	-0.450664	-0.463302	-0.485425	-0.500878	-0.494496	-0.508407	-0.521086	-0.514914	-0.525101	-0.4807	-0.475271	-0.429205	-0.407813	-0.40563	-0.403838	-0.382627
6.94882e-17	-0.0961867	-0.17377	-0.236251	-0.295762	-0.343853	-0.37504	-0.395719	-0.406988	-0.419428	-0.417763	-0.412352	-0.414046	-0.415908	-0.392356	-0.3796	-0.382754	-0.381625	-0.343701	-0.323445	-0.311584	-0.287546	-0.248684	-0.22422
6.94882e-17	-0.0996003	-0.188841	-0.263739	-0.30918	-0.354073	-0.391143	-0.398184	-0.417556	-0.43959	-0.438477	-0.443488	-0.429647	-0.40893	-0.397881	-0.383024	-0.383487	-0.366576	-0.338887	-0.318018	-0.29572	-0.265219	-0.248587	-0.242156
6.94882e-17	-0.0901053	-0.179972	-0.252486	-0.30913	-0.356694	-0.392915	-0.423491	-0.444026	-0.456599	-0.445879	-0.440137	-0.443534	-0.450421	-0.455606	-0.429564	-0.386712	-0.362574	-0.356567	-0.345508	-0.333967	-0.317371	-0.293419	-0.273739
6.94882e-17	-0.0932868	-0.187623	-0.259581	-0.315687	-0.374575	-0.410793	-0.446397	-0.449155	-0.461394	-0.455908	-0.447104	-0.418961	-0.411601	-0.405904	-0.385668	-0.361401	-0.355846	-0.341118	-0.325017	-0.3159	-0.302834	-0.304167	-0.294928
6.94882e-17	-0.10046	-0.195985	-0.256416	-0.309945	-0.35059	-0.390426	-0.417445	-0.433679	-0.456794	-0.461063	-0.454703	-0.414634	-0.395824	-0.385025	-0.386205	-0.37085	-0.370237	-0.335698	-0.309118	-0.309892	-0.286144	-0.26149	-0.243118
6.94882e-17	-0.102609	-0.190584	-0.263749	-0.31982	-0.357928	-0.390799	-0.416679	-0.433793	-0.437577	-0.430212	-0.428599	-0.407031	-0.388061	-0.360599	-0.340791	-0.330619	-0.298059	-0.285653	-0.283896	-0.269652	-0.256604	-0.251666	-0.220694
6.94882e-17	-0.104408	-0.203951	-0.285985	-0.343415	-0.387094	-0.412318	-0.436375	-0.451752	-0.455607	-0.446989	-0.436102	-0.395068	-0.390968	-0.37605	-0.352199	-0.318465	-0.307105	-0.275518	-0.25211	-0.239418	-0.212004	-0.192057	-0.17185
6.94882e-17	-0.108595	-0.20937	-0.286411	-0.349803	-0.395622	-0.436527	-0.452685	-0.465396	-0.473061	-0.457202	-0.452869	-0.444441	-0.397254	-0.350368	-0.324059	-0.296798	-0.282215	-0.265469	-0.247459	-0.216432	-0.192382	-0.179593	-0.168774
6.94882e-17	-0.11552	-0.209076	-0.287882	-0.340438	-0.383356	-0.404897	-0.407313	-0.418336	-0.428829	-0.421639	-0.399049	-0.373117	-0.338415	-0.307728	-0.276766	-0.248932	-0.227407	-0.205482	-0.193065	-0.179642	-0.171716	-0.161823	-0.142008
6.94882e-17	-0.118315	-0.213296	-0.295868	-0.362109	-0.40611	-0.425359	-0.43697	-0.433457	-0.425954	-0.405728	-0.379868	-0.356409	-0.323906	-0.295535	-0.263072	-0.239306	-0.211945	-0.185482	-0.171541	-0.150041	-0.123255	-0.113116	-0.0939006
6.94882e-17	-0.126174	-0.221075	-0.303545	-0.351532	-0.39379	-0.408982	-0.415563	-0.414137	-0.409882	-0.39398	-0.378859	-0.350546	-0.324892	-0.297986	-0.266544	-0.235643	-0.212245	-0.18597	-0.169364	-0.145742	-0.123672	-0.10413	-0.0948459
6.94882e-17	-0.122142	-0.216247	-0.287506	-0.336476	-0.369744	-0.399031	-0.403219	-0.413414	-0.412515	-0.399186	-0.383709	-0.370213	-0.349714	-0.314402	-0.280732	-0.241182	-0.2108	-0.181312	-0.170319	-0.149205	-0.130812	-0.115926	-0.101063
6.94882e-17	-0.125643	-0.22358	-0.300599	-0.357647	-0.394677	-0.413361	-0.420038	-0.419797	-0.415118	-0.409245	-0.384805	-0.358117	-0.335137	-0.32036	-0.283632	-0.246778	-0.216865	-0.186362	-0.164814	-0.147805	-0.12702	-0.106224	-0.0946898
6.94882e-17	-0.128538	-0.225159	-0.308716	-0.352919	-0.387828	-0.409491	-0.415242	-0.407962	-0.392627	-0.374319	-0.351393	-0.323847	-0.285539	-0.257026	-0.240311	-0.20248	-0.173458	-0.147943	-0.134467	-0.108568	-0.084023	-0.0698857	-0.0589445
6.94882e-17	-0.128703	-0.231286	-0.313038	-0.366576	-0.40236	-0.424726	-0.432034	-0.417138	-0.390077	-0.363934	-0.348455	-0.327154	-0.292675	-0.270789	-0.246503	-0.217635	-0.191647	-0.169111	-0.153813	-0.132011	-0.109025	-0.0901427	-0.0739819
6.94882e-17	-0.12752	-0.224486	-0.306225	-0.356706	-0.390222	-0.408618	-0.407812	-0.405287	-0.398211	-0.386942	-0.364759	-0.348968	-0.322684	-0.279105	-0.247135	-0.216369	-0.196383	-0.168461	-0.143799	-0.122863	-0.109291	-0.096685	-0.0779865
6.94882e-17	-0.119884	-0.213674	-0.281579	-0.336148	-0.377285	-0.402722	-0.40861	-0.403443	-0.389419	-0.386411	-0.368208	-0.337436	-0.302073	-0.277142	-0.250976	-0.226728	-0.198851	-0.184191	-0.167824	-0.148387	-0.120694	-0.0999578	-0.0855861
6.94882e-17	-0.131014	-0.224902	-0.291513	-0.342474	-0.369849	-0.389735	-0.403085	-0.399361	-0.391361	-0.380862	-0.36732	-0.340411	-0.321353	-0.297865	-0.27207	-0.244137	-0.217685	-0.192136	-0.163638	-0.13654	-0.122188	-0.108538	-0.0958249
6.94882e-17	-0.131982	-0.236503	-0.32174	-0.370622	-0.392829	-0.408937	-0.41565	-0.427496	-0.41374	-0.403147	-0.390638	-0.372177	-0.337618	-0.310963	-0.275412	-0.251753	-0.231028	-0.210739	-0.186882	-0.161767	-0.142741	-0.124382	-0.109721
6.94882e-17	-0.123785	-0.216469	-0.284978	-0.324007	-0.35363	-0.367067	-0.376335	-0.37032	-0.369667	-0.36518	-0.35416	-0.338478	-0.315976	-0.290951	-0.265739	-0.236868	-0.215502	-0.188518	-0.162826	-0.142999	-0.127025	-0.11536	-0.0944768
6.94882e-17	-0.126755	-0.212528	-0.2723	-0.324557	-0.359119	-0.377923	-0.385241	-0.382226	-0.373345	-0.35526	-0.346871	-0.321837	-0.297946	-0.278424	-0.259665	-0.236597	-0.218396	-0.204192	-0.179792	-0.165361	-0.150049	-0.13052	-0.115769
6.94882e-17	-0.139379	-0.24688	-0.330305	-0.377617	-0.413821	-0.438356	-0.447893	-0.451454	-0.44841	-0.433919	-0.409887	-0.38868	-0.37246	-0.358074	-0.323238	-0.306252	-0.283905	-0.262316	-0.234526	-0.214778	-0.191087	-0.175101	-0.16024
6.94882e-17	-0.13862	-0.248335	-0.339458	-0.3917	-0.425002	-0.448332	-0.450791	-0.443759	-0.455089	-0.44894	-0.435507	-0.418031	-0.388789	-0.372673	-0.350019	-0.319914	-0.300005	-0.280495	-0.261486	-0.243129	-0.215506	-0.200433	-0.182895
6.94882e-17	-0.138213	-0.252823	-0.333839	-0.388256	-0.433115	-0.447682	-0.456666	-0.482994	-0.473881	-0.453459	-0.415186	-0.40446	-0.392517	-0.36795	-0.332272	-0.297586	-0.286475	-0.275505	-0.265049	-0.241988	-0.216897	-0.193169	-0.171148
6.94882e-17	-0.139628	-0.263796	-0.361099	-0.42234	-0.462554	-0.481429	-0.466818	-0.462344	-0.47008	-0.44523	-0.416472	-0.403852	-0.386427	-0.350037	-0.34321	-0.331181	-0.305785	-0.293866	-0.284042	-0.264476	-0.243587	-0.227646	-0.212097
6.94882e-17	-0.141943	-0.259309	-0.362265	-0.432241	-0.47484	-0.483398	-0.486081	-0.476014	-0.463352	-0.45726	-0.448611	-0.43047	-0.411189	-0.38561	-0.366697	-0.360318	-0.335956	-0.301424	-0.273641	-0.26787	-0.251004	-0.231451	-0.215024
6.94882e-17	-0.145225	-0.256925	-0.357845	-0.431024	-0.49139	-0.523338	-0.522909	-0.503683	-0.477405	-0.476947	-0.457928	-0.44023	-0.429075	-0.420823	-0.413939	-0.391204	-0.363829	-0.342896	-0.313723	-0.294343	-0.276058	-0.243877	-0.240559
6.94882e-17	-0.146092	-0.257112	-0.345837	-0.432592	-0.469387	-0.506141	-0.511749	-0.494483	-0.480168	-0.484426	-0.466682	-0.441597	-0.418529	-0.41008	-0.388446	-0.364349	-0.341341	-0.319088	-0.303206	-0.287384	-0.268853	-0.244401	-0.221339
6.94882e-17	-0.149215	-0.266789	-0.365348	-0.433799	-0.480529	-0.510601	-0.52604	-0.50373	-0.499077	-0.471022	-0.458734	-0.450961	-0.436326	-0.407653	-0.375257	-0.367119	-0.339081	-0.313397	-0.288913	-0.25799	-0.230077	-0.211096	-0.186799
6.94882e-17	-0.144764	-0.257365	-0.349969	-0.417111	-0.463731	-0.486667	-0.486146	-0.472698	-0.463929	-0.452773	-0.438215	-0.421441	-0.410722	-0.382427	-0.352813	-0.338954	-0.312667	-0.28593	-0.265066	-0.233951	-0.21025	-0.194503	-0.174653
6.94882e-17	-0.15292	-0.271083	-0.365031	-0.439892	-0.465765	-0.487353	-0.48598	-0.498967	-0.469065	-0.462933	-0.457745	-0.434375	-0.401054	-0.37714	-0.348314	-0.318211	-0.293414	-0.261819	-0.24157	-0.221185	-0.206207	-0.188135	-0.16664
6.94882e-17	-0.154739	-0.278882	-0.383494	-0.455979	-0.479281	-0.514111	-0.516153	-0.485196	-0.47133	-0.459466	-0.458694	-0.43274	-0.417131	-0.395136	-0.355139	-0.315484	-0.286985	-0.270976	-0.255305	-0.235529	-0.222313	-0.215235	-0.19702
6.94882e-17	-0.14389	-0.25428	-0.340972	-0.402851	-0.441986	-0.46537	-0.461807	-0.464681	-0.443132	-0.42309	-0.402284	-0.374846	-0.352507	-0.336463	-0.323284	-0.309807	-0.289679	-0.271476	-0.25461	-0.228781	-0.208801	-0.186349	-0.169931
6.94882e-17	-0.140946	-0.249609	-0.33897	-0.392942	-0.419193	-0.445641	-0.451671	-0.436853	-0.412927	-0.397234	-0.388349	-0.377491	-0.346488	-0.324027	-0.30787	-0.285515	-0.258375	-0.222988	-0.205308	-0.193904	-0.176354	-0.149333	-0.135457
6.94882e-17	-0.132363	-0.231079	-0.310856	-0.380079	-0.413461	-0.431458	-0.443461	-0.43256	-0.430609	-0.422794	-0.407601	-0.397628	-0.381483	-0.354988	-0.327312	-0.301828	-0.269829	-0.237948	-0.203944	-0.185262	-0.170838	-0.155238	-0.137118
6.94882e-17	-0.126774	-0.224106	-0.301178	-0.352643	-0.376353	-0.387633	-0.389097	-0.399939	-0.394666	-0.373163	-0.362749	-0.329356	-0.304365	-0.275754	-0.25412	-0.233044	-0.214222	-0.195474	-0.183389	-0.162906	-0.145999	-0.125496	-0.113005
6.94882e-17	-0.124892	-0.219239	-0.29279	-0.336838	-0.36347	-0.371864	-0.368686	-0.346751	-0.328474	-0.312101	-0.291915	-0.263099	-0.241142	-0.21837	-0.201963	-0.183393	-0.158977	-0.137509	-0.122538	-0.107887	-0.0929943	-0.0828547	-0.0764234
6.94882e-17	-0.115641	-0.208356	-0.278898	-0.316799	-0.342719	-0.346452	-0.351927	-0.341483	-0.33485	-0.321501	-0.297493	-0.263274	-0.240814	-0.224267	-0.197932	-0.177534	-0.145314	-0.123022	-0.104961	-0.0952848	-0.0863886	-0.0708349	-0.0572775
6.94882e-17	-0.118329	-0.202476	-0.272787	-0.314444	-0.340337	-0.343559	-0.342558	-0.325857	-0.308827	-0.291511	-0.275847	-0.24816	-0.218759	-0.192085	-0.17144	-0.142506	-0.120085	-0.100683	-0.0935248	-0.0844611	-0.0720809	-0.0646362	-0.0484265
6.94882e-17	-0.110381	-0.200079	-0.268083	-0.305947	-0.317196	-0.317428	-0.299932	-0.27854	-0.247133	-0.227509	-0.205349	-0.187964	-0.175863	-0.159822	-0.145213	-0.121442	-0.101572	-0.0872202	-0.0775334	-0.0693532	-0.0571484	-0.0438803	-0.0354863
6.94882e-17	-0.110817	-0.198792	-0.259497	-0.290196	-0.29887	-0.290556	-0.284397	-0.27053	-0.251301	-0.239695	-0.217676	-0.191066	-0.178308	-0.162076	-0.142849	-0.123689	-0.107036	-0.0924783	-0.0757667	-0.0619131	-0.0521281	-0.0433853	-0.0351153
6.94882e-17	-0.105593	-0.180228	-0.242212	-0.282916	-0.297325	-0.284514	-0.272518	-0.269578	-0.254642	-0.243178	-0.219099	-0.197131	-0.174282	-0.152929	-0.135848	-0.117825	-0.1062	-0.0949922	-0.0871921	-0.0705064	-0.0558337	-0.0484454	-0.0421361
6.94882e-17	-0.108251	-0.186222	-0.238572	-0.267641	-0.281101	-0.285049	-0.275546	-0.264083	-0.241655	-0.225609	-0.200164	-0.1869	-0.16965	-0.153531	-0.137627	-0.118745	-0.105707	-0.0921912	-0.0785025	-0.066223	-0.0570311	-0.0476809	-0.0385156
6.94882e-17	-0.106655	-0.18316	-0.234733	-0.260787	-0.265291	-0.267859	-0.257037	-0.254028	-0.229153	-0.213315	-0.191654	-0.173516	-0.153456	-0.13537	-0.118888	-0.10509	-0.092798	-0.0799858	-0.0690332	-0.0599979	-0.0488924	-0.0427027	-0.0363445
6.94882e-17	-0.105511	-0.181163	-0.232735	-0.258239	-0.257147	-0.254232	-0.252677	-0.245216	-0.222394	-0.20405	-0.181739	-0.160213	-0.144096	-0.127838	-0.112567	-0.101814	-0.0872883	-0.075305	-0.0634195	-0.0532121	-0.0438006	-0.036712	-0.0314541
6.94882e-17	-0.104105	-0.171285	-0.224423	-0.252579	-0.259424	-0.254468	-0.251567	-0.246432	-0.229929	-0.215866	-0.193385	-0.169423	-0.143398	-0.121919	-0.104883	-0.0914306	-0.0823306	-0.0703526	-0.0535021	-0.0431893	-0.036797	-0.0309178	-0.0243977
6.94882e-17	-0.094301	-0.151208	-0.205913	-0.244845	-0.25314	-0.242116	-0.233562	-0.224698	-0.209664	-0.185084	-0.160918	-0.137204	-0.118005	-0.104477	-0.0925766	-0.082333	-0.0713902	-0.0588739	-0.0499557	-0.0396652	-0.0335608	-0.0262019	-0.0209378
6.94882e-17	-0.08756	-0.146985	-0.190939	-0.211539	-0.238411	-0.244998	-0.233248	-0.220519	-0.191548	-0.172851	-0.145939	-0.124519	-0.112311	-0.0955539	-0.0804969	-0.0696496	-0.0589682	-0.0498125	-0.0422136	-0.032999	-0.0276154	-0.0207754	-0.016273
6.94882e-17	-0.0850438	-0.145448	-0.187451	-0.214441	-0.233213	-0.236772	-0.225277	-0.209424	-0.192735	-0.174236	-0.15526	-0.139882	-0.120122	-0.103138	-0.0899399	-0.0749304	-0.0628773	-0.0567159	-0.0444698	-0.0353467	-0.0292672	-0.0250583	-0.0214231
6.94882e-17	-0.0856209	-0.147879	-0.187754	-0.228012	-0.239939	-0.24401	-0.238955	-0.229251	-0.203119	-0.180826	-0.162859	-0.141488	-0.126304	-0.108577	-0.0924587	-0.0789706	-0.0685894	-0.0598402	-0.0518306	-0.04457	-0.038048	-0.0291281	-0.0217926
6.94882e-17	-0.0932984	-0.155806	-0.196446	-0.220051	-0.234771	-0.241515	-0.231568	-0.224978	-0.21558	-0.201947	-0.187901	-0.169508	-0.15408	-0.134754	-0.113426	-0.0931442	-0.0816465	-0.0721659	-0.0661856	-0.0606826	-0.0535498	-0.0458329	-0.0398833
6.94882e-17	-0.100511	-0.174377	-0.218899	-0.24461	-0.262067	-0.257428	-0.240475	-0.227542	-0.214147	-0.202002	-0.194286	-0.177849	-0.158716	-0.139745	-0.124574	-0.108014	-0.0956394	-0.0865161	-0.077164	-0.0692072	-0.0617191	-0.054884	-0.0476833
6.94882e-17	-0.109065	-0.185244	-0.236084	-0.269959	-0.285366	-0.281293	-0.274834	-0.252469	-0.228713	-0.215965	-0.19669	-0.176154	-0.161018	-0.148004	-0.136146	-0.123208	-0.11217	-0.105127	-0.0946158	-0.0848893	-0.0756316	-0.0669874	-0.0567593
6.94882e-17	-0.112411	-0.182805	-0.231507	-0.25941	-0.273745	-0.2729	-0.267429	-0.249476	-0.236245	-0.227979	-0.210202	-0.194768	-0.180822	-0.167285	-0.152343	-0.134192	-0.119306	-0.10585	-0.0952088	-0.0874229	-0.0791025	-0.0708912	-0.063674
6.94882e-17	-0.115397	-0.1924	-0.244849	-0.27259	-0.281263	-0.27959	-0.276791	-0.265019	-0.254379	-0.242107	-0.229031	-0.214531	-0.188843	-0.168184	-0.148793	-0.135603	-0.123607	-0.111068	-0.0992699	-0.0887342	-0.0806364	-0.0732334	-0.0683495
6.94882e-17	-0.116267	-0.203953	-0.248718	-0.271663	-0.285824	-0.284692	-0.289739	-0.275667	-0.258126	-0.242987	-0.221088	-0.201741	-0.185751	-0.170981	-0.154526	-0.136458	-0.125524	-0.115832	-0.108392	-0.0984911	-0.0907728	-0.0828417	-0.0749643
6.94882e-17	-0.123552	-0.197082	-0.251963	-0.264034	-0.270641	-0.270156	-0.268502	-0.264305	-0.253752	-0.227258	-0.207024	-0.187141	-0.171894	-0.160651	-0.144242	-0.130426	-0.116329	-0.104159	-0.0924106	-0.0824917	-0.0735974	-0.0666205	-0.0603674
6.94882e-17	-0.111893	-0.193467	-0.23321	-0.247742	-0.252863	-0.254038	-0.248504	-0.237061	-0.215048	-0.194309	-0.179018	-0.158188	-0.142053	-0.130125	-0.115507	-0.0982365	-0.0911232	-0.0828929	-0.0757957	-0.069616	-0.0637067	-0.0576861	-0.0522278
6.94882e-17	-0.112894	-0.188057	-0.24373	-0.266766	-0.279183	-0.269808	-0.254555	-0.242177	-0.223054	-0.202169	-0.181562	-0.170511	-0.157323	-0.139354	-0.126732	-0.110367	-0.098967	-0.0878351	-0.0799043	-0.0714484	-0.0637368	-0.0547796	-0.0473546
6.94882e-17	-0.112963	-0.201062	-0.251826	-0.271951	-0.279051	-0.264351	-0.248467	-0.233138	-0.216667	-0.193566	-0.174915	-0.148438	-0.131904	-0.118274	-0.105935	-0.0948129	-0.0848193	-0.0750416	-0.0685369	-0.0612308	-0.0549002	-0.0490078	-0.0445539
6.94882e-17	-0.109604	-0.192506	-0.233445	-0.241285	-0.242417	-0.238826	-0.232166	-0.220816	-0.199921	-0.181728	-0.160937	-0.142589	-0.122485	-0.107551	-0.0972018	-0.087046	-0.077062	-0.068119	-0.0601506	-0.0535229	-0.0482541	-0.0424438	-0.0380497
6.94882e-17	-0.115626	-0.198962	-0.237815	-0.240702	-0.235194	-0.222799	-0.220491	-0.201946	-0.182864	-0.163816	-0.149169	-0.133658	-0.119449	-0.102426	-0.0923927	-0.0839081	-0.0758421	-0.0697486	-0.0637959	-0.0544339	-0.0483432	-0.043248	-0.0386832
6.94882e-17	-0.127246	-0.214759	-0.260594	-0.274678	-0.269963	-0.253214	-0.236724	-0.219394	-0.203603	-0.183292	-0.166171	-0.152424	-0.139667	-0.130394	-0.117055	-0.103568	-0.0883309	-0.0755826	-0.065283	-0.0573942	-0.0504308	-0.0442891	-0.0388826
6.94882e-17	-0.130953	-0.224714	-0.274278	-0.288909	-0.296946	-0.277614	-0.266226	-0.252478	-0.239405	-0.215809	-0.193825	-0.173673	-0.155365	-0.14296	-0.127704	-0.115714	-0.106345	-0.0950373	-0.0828622	-0.0746719	-0.0658656	-0.0581232	-0.0511694
6.94882e-17	-0.133195	-0.239535	-0.295172	-0.308852	-0.31235	-0.303759	-0.279406	-0.257835	-0.240179	-0.223593	-0.20581	-0.191408	-0.177789	-0.164474	-0.148964	-0.127464	-0.114509	-0.0990813	-0.0879056	-0.0781562	-0.0695155	-0.0630965	-0.0560663
6.94882e-17	-0.142375	-0.259227	-0.326719	-0.33175	-0.33183	-0.320383	-0.299091	-0.283426	-0.265865	-0.246565	-0.226414	-0.209385	-0.195904	-0.181554	-0.167235	-0.146208	-0.128239	-0.113871	-0.0953385	-0.0807797	-0.0696098	-0.0610722	-0.0535619
6.94882e-17	-0.145344	-0.282582	-0.348729	-0.376415	-0.348682	-0.334634	-0.322222	-0.306016	-0.281514	-0.273219	-0.24996	-0.230637	-0.207214	-0.180597	-0.160266	-0.135542	-0.114274	-0.0986375	-0.0852052	-0.0728938	-0.0643285	-0.0569277	-0.0503703
6.94882e-17	-0.150941	-0.309632	-0.382764	-0.402129	-0.3955	-0.375214	-0.349874	-0.321615	-0.288512	-0.267366	-0.247321	-0.229963	-0.214942	-0.190699	-0.174685	-0.145161	-0.126885	-0.11643	-0.105584	-0.0932674	-0.0822359	-0.0724076	-0.063682
6.94882e-17	-0.15619	-0.314985	-0.391988	-0.40707	-0.397811	-0.385876	-0.365776	-0.353527	-0.314031	-0.271722	-0.239931	-0.224724	-0.211698	-0.189272	-0.168444	-0.153667	-0.134394	-0.124996	-0.116819	-0.109186	-0.10135	-0.0934698	-0.086205
6.94882e-17	-0.150823	-0.292231	-0.36235	-0.377316	-0.383636	-0.381906	-0.381974	-0.363792	-0.340628	-0.317386	-0.286424	-0.261178	-0.239752	-0.218822	-0.204318	-0.189365	-0.174226	-0.16017	-0.147086	-0.132757	-0.119772	-0.108618	-0.0979594
6.94882e-17	-0.147891	-0.273561	-0.35927	-0.392971	-0.398669	-0.380158	-0.369525	-0.361008	-0.33234	-0.308325	-0.293255	-0.272027	-0.23882	-0.213721	-0.194349	-0.177167	-0.156435	-0.13767	-0.122926	-0.112398	-0.104878	-0.0978936	-0.0914064
6.94882e-17	-0.154984	-0.267692	-0.341626	-0.387881	-0.402969	-0.389924	-0.383613	-0.360785	-0.324773	-0.301447	-0.280664	-0.263661	-0.244958	-0.227455	-0.206615	-0.190423	-0.175299	-0.161235	-0.146551	-0.135256	-0.12081	-0.107659	-0.0970054
6.94882e-17	-0.144487	-0.252692	-0.331906	-0.363508	-0.377951	-0.370418	-0.343503	-0.319435	-0.298379	-0.268732	-0.241812	-0.22256	-0.199711	-0.17785	-0.161818	-0.147006	-0.12959	-0.12047	-0.102683	-0.0892951	-0.0801455	-0.0742807	-0.0688927
6.94882e-17	-0.139528	-0.256917	-0.333955	-0.3745	-0.383303	-0.381506	-0.349589	-0.325638	-0.294283	-0.267401	-0.24212	-0.219089	-0.19256	-0.172163	-0.152612	-0.137222	-0.12225	-0.109042	-0.0987912	-0.0910901	-0.0814544	-0.0725957	-0.0646862
6.94882e-17	-0.150318	-0.257096	-0.328395	-0.364274	-0.355947	-0.348738	-0.336968	-0.310172	-0.284171	-0.250661	-0.217978	-0.196754	-0.178364	-0.161807	-0.146939	-0.126724	-0.11416	-0.101078	-0.08981	-0.0803512	-0.0718691	-0.064295	-0.0569984
6.94882e-17	-0.149043	-0.257485	-0.330299	-0.362645	-0.373319	-0.362862	-0.345844	-0.323122	-0.303345	-0.268272	-0.234606	-0.204291	-0.184844	-0.168365	-0.15143	-0.137056	-0.123975	-0.11184	-0.0993174	-0.089578	-0.0807795	-0.0728462	-0.0656867
