# Supplementary material for: Research on the dynamic spillover of stock markets under COVID-19—Taking the stock markets of China, Japan, and South Korea as an example
Source: Front Public Health. 2022 Nov 11;10:1008348. doi: 10.3389/fpubh.2022.1008348 (PMC9691647; doi:10.3389/fpubh.2022.1008348)
Supplement: Supplementary file 3 [file Data_Sheet_1.ZIP › KR_HK_1 (1).xls]

## Sheet: Sheet7
0	0	0	0	0	0	0	0	0	0	0	0	0	0	0	0	0	0	0	0	0	0	0	0
0	0	0	0	0	0	0	0	0	0	0	0	0	0	0	0	0	0	0	0	0	0	0	0
4.97783e-16	-0.0417577	-0.0551718	-0.0392555	-0.0362942	-0.0360555	-0.0300335	-0.0273778	-0.0248841	-0.0217478	-0.0194112	-0.0174514	-0.0157416	-0.0141403	-0.0129483	-0.0118632	-0.010654	-0.00949298	-0.00844003	-0.00745386	-0.00660555	-0.00577712	-0.00511425	-0.00459547
4.97783e-16	-0.0455205	-0.0487451	-0.0472256	-0.043257	-0.0382673	-0.0338544	-0.0296502	-0.0261198	-0.0231527	-0.0205286	-0.0187874	-0.0163174	-0.0140926	-0.0121833	-0.0108091	-0.00962397	-0.00834754	-0.0072423	-0.00638615	-0.00561286	-0.00489581	-0.00449298	-0.00397515
4.97783e-16	-0.0407072	-0.049734	-0.0502216	-0.0443315	-0.0405491	-0.035619	-0.0306371	-0.0269657	-0.0238805	-0.0215341	-0.0190346	-0.0168421	-0.0149019	-0.0131853	-0.0116666	-0.0102164	-0.0089216	-0.00789549	-0.00708479	-0.00622287	-0.00549564	-0.00484759	-0.00426311
4.97783e-16	-0.0323847	-0.0384698	-0.0399715	-0.0394777	-0.0336009	-0.0290253	-0.0259043	-0.0219994	-0.0186412	-0.0162277	-0.0140757	-0.0122098	-0.0105935	-0.00935939	-0.00802987	-0.00700845	-0.00635364	-0.00579285	-0.00528189	-0.00477065	-0.00426837	-0.00377474	-0.00330956
4.97783e-16	-0.0319385	-0.0411719	-0.0334188	-0.030193	-0.0260598	-0.0245716	-0.0218301	-0.018114	-0.0155386	-0.0137807	-0.0121366	-0.0108409	-0.00947089	-0.00835819	-0.00739193	-0.00646888	-0.00563354	-0.00483143	-0.00414374	-0.00355411	-0.00309612	-0.00274643	-0.0024379
4.97783e-16	-0.0290176	-0.0352325	-0.0274446	-0.0251562	-0.0230759	-0.0206431	-0.0182866	-0.0165818	-0.0147974	-0.0131068	-0.0118192	-0.00987905	-0.00841375	-0.00716727	-0.00615541	-0.00534572	-0.00464256	-0.00403193	-0.00348411	-0.00294174	-0.00248532	-0.00210099	-0.00179726
4.97783e-16	-0.0281276	-0.0325361	-0.0286124	-0.0240532	-0.0225109	-0.0204539	-0.017661	-0.0151782	-0.0126366	-0.0103244	-0.00900195	-0.00755132	-0.00647389	-0.00556349	-0.00481846	-0.00439359	-0.00401166	-0.00369053	-0.00337122	-0.00304294	-0.00264272	-0.002318	-0.00204008
4.97783e-16	-0.0270976	-0.0275732	-0.0255327	-0.0237145	-0.0228897	-0.0202658	-0.01823	-0.0159784	-0.0141588	-0.0122193	-0.0110573	-0.00955489	-0.00826329	-0.00719617	-0.0063064	-0.00552741	-0.00482753	-0.00431536	-0.00386481	-0.00346784	-0.00304952	-0.00257781	-0.00224626
4.97783e-16	-0.0176773	-0.023088	-0.019771	-0.0199405	-0.0195814	-0.0169206	-0.0151314	-0.0130676	-0.011013	-0.00967199	-0.00858318	-0.00761568	-0.00659132	-0.00559711	-0.00502187	-0.00455502	-0.0040063	-0.00352386	-0.00309965	-0.00272663	-0.00237526	-0.00206657	-0.00175502
4.97783e-16	-0.0132055	-0.015922	-0.0154865	-0.0121699	-0.0102564	-0.00860414	-0.00760958	-0.0066106	-0.00565169	-0.00482947	-0.00415891	-0.00352554	-0.0031049	-0.00276926	-0.0024108	-0.00203486	-0.00176273	-0.00158645	-0.00143008	-0.00128197	-0.00107775	-0.000917574	-0.00078445
4.97783e-16	-0.0101966	-0.0137322	-0.00997518	-0.00650593	-0.00561653	-0.00512919	-0.00457908	-0.00409675	-0.00368732	-0.00348987	-0.00316992	-0.00273926	-0.00238341	-0.00208645	-0.0017856	-0.00148094	-0.00118117	-0.000942092	-0.000751418	-0.000599344	-0.000478054	-0.000385462	-0.000313237
4.97783e-16	-0.00390001	-0.00791403	-0.00468635	-0.00359765	-0.00305883	-0.00281641	-0.00260875	-0.0023738	-0.00217426	-0.00200137	-0.00184418	-0.00170089	-0.00157053	-0.00145147	-0.00134252	-0.00124276	-0.00106394	-0.000894763	-0.000719349	-0.000578342	-0.000464973	-0.000373827	-0.000300551
4.97783e-16	0.00374707	-0.00199598	-0.00118677	-0.000824464	0.000934531	0.0013473	0.00119062	0.00104043	0.000924706	0.000833755	0.000683792	0.000552777	0.000518938	0.000439813	0.000385847	0.000364447	0.000295599	0.000217074	0.000162465	0.000120894	8.92714e-05	6.64819e-05	4.95088e-05
4.97783e-16	0.00387981	0.00201038	0.00591254	0.00513907	0.00510973	0.004636	0.0045119	0.00439848	0.00430327	0.00422393	0.00415224	0.00350572	0.00309336	0.00276723	0.00210315	0.00192131	0.00167499	0.00141269	0.00114878	0.000986771	0.000849623	0.000733267	0.000634329
4.97783e-16	0.00348526	0.000449544	0.00795838	0.00715783	0.00595107	0.00523371	0.00564247	0.00495031	0.00448421	0.00398556	0.00352462	0.0030857	0.00259386	0.00218508	0.00179107	0.00143966	0.0012301	0.001067	0.000921683	0.000745099	0.000601761	0.000491743	0.000415658
4.97783e-16	0.0023054	-0.00155171	0.00541092	0.00840705	0.00815027	0.00764984	0.00640577	0.00560455	0.00467782	0.00424331	0.00356251	0.00299909	0.00252354	0.0021275	0.00179576	0.00151714	0.00128332	0.00108671	0.000939725	0.000820928	0.000703213	0.000605625	0.000524441
4.97783e-16	0.00885716	0.00653757	0.0130956	0.0139971	0.0113282	0.0101672	0.00917569	0.00796575	0.00714468	0.00659624	0.00625362	0.0052355	0.00428196	0.00360281	0.0029566	0.00244067	0.00221584	0.00201543	0.00176131	0.0014934	0.00121763	0.000992789	0.000809465
4.97783e-16	0.00672144	0.0122461	0.0120366	0.0126099	0.0111079	0.0102346	0.00797811	0.00688488	0.0060481	0.00500835	0.00431605	0.00374184	0.00318571	0.0029106	0.00258338	0.00222543	0.00199819	0.00174798	0.00146149	0.00125192	0.00107428	0.000923446	0.000795172
4.97783e-16	0.00645445	0.00733292	0.0174778	0.0131748	0.0117143	0.00949046	0.00837822	0.00731318	0.00670797	0.00616814	0.00527989	0.00444582	0.00377227	0.00325133	0.00284132	0.00264449	0.00246221	0.00229348	0.00210876	0.00180216	0.00154479	0.0013282	0.00114547
4.97783e-16	0.00860782	0.00378432	0.00903723	0.0107297	0.00954732	0.00805514	0.00675292	0.00568537	0.00482463	0.00414471	0.0039618	0.00381697	0.00362334	0.00316056	0.00265653	0.00221397	0.00185166	0.00155456	0.0012804	0.00102282	0.000813152	0.000646565	0.000514171
4.97783e-16	0.00421708	-0.0102854	-0.00733212	-0.00320624	-0.00127343	-0.000544293	-0.00018601	-6.30465e-05	-5.17342e-05	-2.9924e-05	-1.5668e-05	-8.15825e-06	2.44112e-07	7.76646e-06	1.39095e-05	1.92241e-05	2.37102e-05	2.74114e-05	3.04583e-05	3.29359e-05	3.49167e-05	3.63924e-05	3.12935e-05
4.97783e-16	0.000756096	-0.00498956	-0.00198265	0.0011709	0.000865296	0.00182905	0.00187854	0.00156122	0.00129246	0.00109648	0.000945974	0.000816812	0.000708115	0.000617662	0.000542855	0.000481159	0.000430302	0.000388324	0.000353579	0.000339691	0.000328292	0.000292	0.000243547
4.97783e-16	0.00660393	0.00449169	0.00923133	0.00865509	0.00778754	0.0067018	0.007726	0.00612994	0.00545946	0.00497649	0.00424177	0.00337297	0.00269534	0.00220299	0.00180046	0.00147148	0.00120263	0.000982932	0.000803393	0.000658116	0.000540553	0.000444061	0.000364851
4.97783e-16	0.00138459	0.00204645	0.00882556	0.00818462	0.00748544	0.0064563	0.00569972	0.00521235	0.00479332	0.00436538	0.00396812	0.00350251	0.00291865	0.00230111	0.00196239	0.00167145	0.00144597	0.00120245	0.000957163	0.000762142	0.000612259	0.000509782	0.000424818
4.97783e-16	0.00483724	0.00010814	0.0048857	0.00548284	0.004994	0.00506841	0.00465933	0.00428485	0.00387495	0.00348043	0.00309766	0.00276921	0.00241931	0.00218471	0.00201365	0.00178542	0.00162992	0.00141283	0.00121704	0.00106575	0.000936133	0.000824819	0.000728975
4.97783e-16	0.01421	0.00952453	0.0141995	0.0139154	0.0134584	0.0137309	0.0128699	0.0117646	0.0106165	0.0095231	0.00801736	0.00718995	0.00639003	0.00545989	0.0047323	0.00430573	0.00396345	0.0035172	0.00313684	0.00280184	0.00250619	0.00224489	0.00201378
4.97783e-16	0.020974	0.0155868	0.0246997	0.0256456	0.0230378	0.0207275	0.0185316	0.0171047	0.0158821	0.0139391	0.0114649	0.010814	0.0100735	0.009279	0.00858057	0.00738716	0.00643948	0.00577289	0.0053213	0.00507837	0.0048775	0.00454742	0.00423383
4.97783e-16	0.0134486	0.0183243	0.0245447	0.0239676	0.0217593	0.0199447	0.0180204	0.0163376	0.0145163	0.0130057	0.0114108	0.0101367	0.00913468	0.00822833	0.00745118	0.0066798	0.00601847	0.00542288	0.00488635	0.0044029	0.00396171	0.00356437	0.00317975
4.97783e-16	0.0216235	0.0258455	0.0324573	0.0285909	0.027529	0.0239381	0.0223835	0.0213719	0.0204033	0.0183726	0.016945	0.0153883	0.0140544	0.0124202	0.0109754	0.00956948	0.00833533	0.00744863	0.00669432	0.00596261	0.00545953	0.00500397	0.00459106
4.97783e-16	0.0278349	0.0291551	0.0321723	0.0319891	0.0290702	0.0274307	0.0262819	0.0267331	0.0247941	0.0216445	0.019543	0.0180312	0.0166857	0.0147763	0.0136264	0.0129951	0.0124671	0.0116454	0.0107942	0.00998735	0.00924334	0.00855709	0.0078135
4.97783e-16	0.0236492	0.0277409	0.0382566	0.0364977	0.0348754	0.0348403	0.0312835	0.0280935	0.0252121	0.0226547	0.0197418	0.0178728	0.0164702	0.0149091	0.0132646	0.0118782	0.0105964	0.00962413	0.00859581	0.00751537	0.00657078	0.0058143	0.00529992
4.97783e-16	0.0225054	0.0261798	0.029606	0.0279655	0.0266483	0.0257195	0.0240382	0.0223849	0.0194682	0.0196036	0.017141	0.0156795	0.0145846	0.0136747	0.0123391	0.0110021	0.00997504	0.00901824	0.00791169	0.00720462	0.00658004	0.00577278	0.00542565
4.97783e-16	0.0210145	0.0227943	0.0304297	0.0289734	0.0257523	0.0228134	0.0219462	0.0212596	0.0196048	0.0173899	0.015595	0.014502	0.0128568	0.0115442	0.0102751	0.00884366	0.00761361	0.00655616	0.00569118	0.00514839	0.00466251	0.00419189	0.00373347
4.97783e-16	0.0211859	0.0264702	0.0341539	0.0345903	0.0324599	0.0329317	0.0301928	0.0284031	0.0265598	0.0254933	0.0227957	0.0205558	0.019051	0.0186947	0.0181337	0.0168726	0.0159334	0.0147263	0.0135509	0.0125261	0.0115909	0.0107366	0.00995554
4.97783e-16	0.0264506	0.0341179	0.0367165	0.0347648	0.0327293	0.029818	0.0297593	0.0282186	0.0274931	0.0269259	0.0265139	0.0247728	0.0224645	0.0198953	0.016979	0.0148564	0.0131336	0.0122315	0.0110741	0.00994804	0.00916504	0.0084439	0.00777974
4.97783e-16	0.0201574	0.0222777	0.0234651	0.0233909	0.023339	0.025743	0.0250822	0.0226082	0.0203387	0.0182722	0.0165024	0.0147766	0.0123292	0.0114276	0.0106577	0.00962609	0.00887805	0.00817963	0.00757142	0.00703917	0.00678426	0.00672207	0.00634425
4.97783e-16	0.019022	0.0165087	0.0199627	0.0211566	0.0170744	0.0195739	0.0178501	0.0155523	0.0136382	0.012042	0.0115736	0.0113242	0.0110313	0.0100349	0.00885226	0.00790381	0.00730863	0.00675918	0.00625238	0.00578664	0.00535786	0.00484792	0.00433734
4.97783e-16	0.0169581	0.0128115	0.0175294	0.0182533	0.0174423	0.0159215	0.0156313	0.0138104	0.0125112	0.0110031	0.00968975	0.00844134	0.00735637	0.00642334	0.00564433	0.00496038	0.00452776	0.00423761	0.0039792	0.00374896	0.00354373	0.00331014	0.00295665
4.97783e-16	0.0197212	0.0203493	0.0257995	0.0258764	0.0231319	0.0215234	0.0200991	0.0189182	0.017312	0.0158797	0.0140886	0.0126424	0.0121954	0.0116798	0.0110817	0.010048	0.00920618	0.00847401	0.00771335	0.00702226	0.00639427	0.00582334	0.00530424
4.97783e-16	0.0224192	0.0240423	0.026915	0.0290618	0.0246317	0.0222986	0.0198762	0.018726	0.0178659	0.0164833	0.0146719	0.0127486	0.0112448	0.0100627	0.00867758	0.00791363	0.00723611	0.0066499	0.00632155	0.00590592	0.00564621	0.00506784	0.00448885
4.97783e-16	0.0276348	0.0268906	0.0290687	0.0277238	0.0241183	0.021948	0.020718	0.0169536	0.0157106	0.01477	0.0136811	0.0127638	0.0117992	0.0102711	0.00933207	0.00862911	0.00762248	0.00702566	0.006595	0.00607642	0.00546459	0.00491533	0.00442216
4.97783e-16	0.0282717	0.0232074	0.0246616	0.0221308	0.0209698	0.0201291	0.0190098	0.017279	0.0152226	0.0130947	0.0117078	0.0102448	0.00888544	0.00741505	0.00618871	0.00516798	0.00431793	0.00359813	0.00294908	0.00241704	0.00212209	0.00178504	0.001494
4.97783e-16	0.0340418	0.0336406	0.037795	0.0364858	0.0344693	0.0311752	0.0272024	0.0229897	0.0190759	0.01698	0.0148661	0.0142279	0.0118797	0.0103505	0.00912334	0.00798421	0.00666942	0.00597842	0.00539259	0.0047315	0.00415258	0.00363504	0.00325435
4.97783e-16	0.0444902	0.0511336	0.0475199	0.0416174	0.0378505	0.0341912	0.0313983	0.027117	0.0250067	0.0211956	0.0192355	0.0162546	0.01414	0.0129938	0.0122884	0.0113552	0.0100824	0.00895373	0.00811028	0.00718434	0.0063172	0.00555483	0.00494317
4.97783e-16	0.0556794	0.055192	0.0558864	0.0516564	0.0479586	0.0430021	0.0377799	0.0323897	0.0270239	0.0233507	0.020052	0.0169783	0.0153284	0.0143009	0.0129533	0.0111422	0.0103815	0.00961901	0.00922325	0.0082066	0.00712851	0.0063286	0.00566189
4.97783e-16	0.0598292	0.0568438	0.0669903	0.0577138	0.0516892	0.0455209	0.0415915	0.0372189	0.0321202	0.0283721	0.0240133	0.0206218	0.0180095	0.0159634	0.0142143	0.0123937	0.0108202	0.00967484	0.00899611	0.00808742	0.00721254	0.0065398	0.00592982
4.97783e-16	0.0674358	0.0702547	0.0762566	0.0665699	0.0583881	0.0484016	0.0429836	0.0384461	0.0334767	0.0283466	0.0253069	0.0229218	0.0189453	0.0160005	0.0141904	0.0130488	0.0120901	0.0108765	0.00957143	0.00819758	0.0070216	0.00623703	0.00564254
4.97783e-16	0.0736306	0.0706518	0.0702912	0.0645301	0.0557098	0.0510114	0.044549	0.0363811	0.0309158	0.0271239	0.0227802	0.0200888	0.0176187	0.0157781	0.0143678	0.0128052	0.0112439	0.00992711	0.00882488	0.00798124	0.00717537	0.00636978	0.00564277
4.97783e-16	0.0707979	0.0697523	0.0636209	0.054276	0.0473893	0.0397734	0.0353684	0.0301384	0.0267809	0.022824	0.0193748	0.0169309	0.0150352	0.0130569	0.0115285	0.0101802	0.00898182	0.0079873	0.0070103	0.00619018	0.0054714	0.00486203	0.00419865
4.97783e-16	0.0778713	0.0790503	0.0724837	0.0648504	0.0537902	0.0479134	0.0415085	0.0362256	0.031021	0.026521	0.0223695	0.0188215	0.0160165	0.0143133	0.0125364	0.0106614	0.00932762	0.00803473	0.00691801	0.0060455	0.00513087	0.00442457	0.00393869
4.97783e-16	0.0799722	0.0823873	0.0815605	0.0746984	0.0587571	0.0481085	0.0393086	0.0323862	0.0287592	0.0241412	0.0212832	0.0179092	0.0146909	0.0127155	0.0108718	0.00995566	0.00857139	0.00740608	0.00674437	0.00598196	0.0052679	0.00459322	0.0040249
4.97783e-16	0.0821923	0.0810353	0.0779285	0.0672969	0.0581768	0.0476242	0.038222	0.0328817	0.0277874	0.0221259	0.0188252	0.0151229	0.012491	0.0103533	0.00927144	0.00850726	0.00720067	0.00578603	0.00474774	0.00396945	0.00333805	0.00280519	0.00235855
4.97783e-16	0.0780002	0.0849413	0.0813442	0.0698848	0.0592879	0.0497451	0.0412095	0.032603	0.0270304	0.0232613	0.02037	0.0167691	0.0146232	0.0126033	0.0110243	0.00919409	0.00763041	0.00634728	0.00541629	0.00466734	0.00405764	0.0034713	0.00291999
4.97783e-16	0.0824088	0.0839933	0.0775997	0.0641413	0.0530163	0.0453072	0.0398418	0.0312228	0.0268295	0.0237537	0.0198541	0.0169163	0.0146146	0.0121282	0.0103446	0.00872115	0.00719929	0.00602435	0.00531857	0.00460354	0.00394372	0.00333056	0.00281943
4.97783e-16	0.0802256	0.0814753	0.0749807	0.0622879	0.0535234	0.0460143	0.0373212	0.0333019	0.0276571	0.0241498	0.020137	0.0179045	0.0145241	0.0119957	0.010438	0.00896653	0.00766766	0.00678465	0.0059582	0.0051722	0.00441181	0.003764	0.00321199
4.97783e-16	0.0825751	0.0771699	0.0693222	0.0597749	0.0507815	0.0403863	0.0323611	0.0289293	0.0243355	0.0200821	0.0156245	0.0129505	0.0110327	0.00956384	0.00817444	0.00683615	0.00582333	0.00490654	0.0041137	0.00353296	0.0030346	0.00260688	0.00223975
4.97783e-16	0.0846279	0.0831036	0.0754524	0.0660104	0.0542321	0.0449014	0.037597	0.0313518	0.0264564	0.0228039	0.0195515	0.0164403	0.013356	0.0111193	0.00933547	0.00772191	0.00646649	0.00536612	0.00470491	0.00405384	0.00338368	0.00282787	0.00246852
4.97783e-16	0.0857637	0.0877075	0.0829283	0.0692619	0.0594337	0.0492095	0.040352	0.0324047	0.0262563	0.0220642	0.0178603	0.0146073	0.0121969	0.0102938	0.00852747	0.00687537	0.00558995	0.00468152	0.00395323	0.00333761	0.00281745	0.0023781	0.00201754
4.97783e-16	0.0875356	0.0898731	0.0813284	0.0687032	0.0593725	0.0490033	0.0419929	0.0335395	0.0264954	0.0221345	0.0180238	0.0146725	0.0126751	0.0108812	0.0092453	0.00796131	0.00685587	0.0057267	0.00473835	0.00404724	0.00341355	0.00284798	0.00237705
4.97783e-16	0.0864009	0.0847326	0.0770424	0.0615133	0.0492337	0.0407886	0.0356136	0.0306787	0.0250592	0.020245	0.0164962	0.0140369	0.0113359	0.00930661	0.00763652	0.00656734	0.00551618	0.00463352	0.00388678	0.00326475	0.00267489	0.00225744	0.00187227
4.97783e-16	0.0868927	0.0873557	0.0787995	0.0636897	0.0508429	0.0418848	0.0345319	0.0278703	0.0218376	0.0181028	0.0151099	0.0123566	0.010144	0.00823492	0.00677083	0.00563298	0.00474757	0.00405786	0.00346707	0.00290661	0.00251998	0.00213654	0.00181179
4.97783e-16	0.0855457	0.082471	0.0677699	0.0569751	0.046606	0.0396115	0.0322503	0.0249478	0.0197806	0.0154	0.0128472	0.0107256	0.00865703	0.00683978	0.00562831	0.00468149	0.00382516	0.00311822	0.00257066	0.0021196	0.00174807	0.00151496	0.00126448
4.97783e-16	0.0763759	0.0724899	0.0636101	0.052253	0.0422413	0.0350896	0.0283628	0.0226529	0.0190306	0.0151009	0.0125885	0.0104844	0.00829755	0.00682041	0.00534928	0.00428593	0.00369057	0.00302314	0.00250703	0.00208996	0.00172328	0.00141606	0.00114446
4.97783e-16	0.0778273	0.0765113	0.060505	0.049296	0.0418745	0.0345765	0.0291599	0.0243303	0.0184164	0.0154389	0.0129394	0.00994221	0.00796743	0.00628907	0.00490668	0.00397381	0.00317743	0.00250517	0.00198833	0.00161854	0.00131776	0.00107309	0.000874006
4.97783e-16	0.0898026	0.081848	0.0683854	0.0558114	0.046584	0.0385785	0.0326005	0.0265304	0.021385	0.0172142	0.0143373	0.0118022	0.00941088	0.00745119	0.00649979	0.00547064	0.00430618	0.00347744	0.00291893	0.00243627	0.00198853	0.00164372	0.00136039
4.97783e-16	0.0931084	0.0925582	0.0805167	0.0615811	0.0495209	0.0410573	0.0348364	0.0289637	0.0238624	0.0194681	0.0158304	0.0123382	0.0105072	0.00864706	0.00720848	0.00595196	0.00481638	0.00398173	0.00329198	0.00272486	0.00227121	0.00188502	0.00154689
4.97783e-16	0.100795	0.0999494	0.0853324	0.0676333	0.0558931	0.0463274	0.0384311	0.0314406	0.0259	0.0205484	0.0169905	0.0140973	0.0111699	0.00907429	0.0075828	0.00617492	0.00519921	0.00416458	0.00333745	0.00268846	0.00221397	0.00179912	0.00147881
4.97783e-16	0.0971343	0.0977032	0.0837142	0.0686439	0.052485	0.0425842	0.034287	0.0283438	0.0225586	0.0181983	0.0149307	0.0124341	0.0101951	0.0083594	0.00686332	0.00579484	0.00475646	0.00396032	0.00328595	0.00270853	0.00221919	0.00183349	0.00147745
4.97783e-16	0.0970787	0.0939516	0.074042	0.0585906	0.0478263	0.0382958	0.03243	0.027715	0.0225193	0.0190853	0.0160068	0.013371	0.0109857	0.00903751	0.00757787	0.00633909	0.00528059	0.00421685	0.00344312	0.00281359	0.0023109	0.00189166	0.00155074
4.97783e-16	0.104193	0.0983178	0.08007	0.0617416	0.0490252	0.0399696	0.0323141	0.0262556	0.0220374	0.0190121	0.0159511	0.0127788	0.0110159	0.00884542	0.00716102	0.00581492	0.00494297	0.00416908	0.00348607	0.00291495	0.00243741	0.00200504	0.00163072
4.97783e-16	0.108206	0.0976811	0.0742396	0.058733	0.0476048	0.0399358	0.0342577	0.0288232	0.02261	0.0185477	0.0148663	0.01221	0.00998479	0.00823138	0.00682139	0.00559124	0.00460231	0.00366078	0.0029521	0.00249955	0.00204382	0.00168755	0.00137855
4.97783e-16	0.103019	0.0998905	0.0775472	0.0590539	0.0471028	0.0387236	0.0315044	0.0260491	0.020857	0.0164985	0.0136711	0.0110881	0.00909423	0.00747847	0.00618057	0.00499203	0.0040332	0.00325946	0.00275149	0.00226873	0.00193636	0.00154316	0.00122346
4.97783e-16	0.0996319	0.0993707	0.0783072	0.0636717	0.0522935	0.0422539	0.0343924	0.0281382	0.0226277	0.0186576	0.0139607	0.0104624	0.00844654	0.00708668	0.00564005	0.0047028	0.00386442	0.00308153	0.00246349	0.00199935	0.00168209	0.00138522	0.00116766
4.97783e-16	0.0972439	0.0944754	0.0746618	0.0575144	0.0462594	0.037657	0.0297455	0.0251055	0.0196661	0.0156979	0.0128807	0.0111908	0.00863976	0.00721451	0.00581537	0.0044272	0.0036192	0.00304558	0.00231241	0.00188724	0.00150567	0.00122458	0.00101051
4.97783e-16	0.102102	0.0923684	0.0767437	0.0580988	0.0458972	0.0373338	0.0288595	0.0226736	0.0181174	0.0146233	0.0122594	0.00990372	0.00802202	0.0064915	0.00513168	0.00407666	0.00324027	0.00257684	0.00205917	0.00173052	0.00139088	0.0010889	0.000867748
4.97783e-16	0.0879532	0.0874553	0.0717627	0.0544553	0.0431664	0.0338425	0.0262472	0.0213516	0.017267	0.012905	0.0101355	0.00810054	0.00676252	0.00542971	0.00439368	0.00351355	0.00283244	0.00214766	0.00170993	0.00141013	0.00107631	0.000840248	0.000690839
4.97783e-16	0.0854902	0.0821339	0.0573906	0.0428111	0.0326545	0.0257132	0.0202235	0.0161724	0.013006	0.0108792	0.00871408	0.00687996	0.00525944	0.00405789	0.00318108	0.00249496	0.00198663	0.00159593	0.00125859	0.00100641	0.000808886	0.00064861	0.000508748
4.97783e-16	0.084827	0.072313	0.0509271	0.0410009	0.0315245	0.0251968	0.020771	0.0162344	0.0128085	0.0101246	0.00821436	0.00677975	0.00503158	0.00406185	0.0032063	0.00247095	0.00191001	0.00150093	0.00122914	0.0010066	0.000824395	0.0006752	0.000548898
4.97783e-16	0.0882948	0.0806891	0.0608615	0.0474119	0.0359419	0.0285159	0.0235561	0.0193495	0.0153277	0.0121972	0.00948054	0.00738853	0.00565255	0.00448474	0.00355875	0.00262808	0.0020783	0.00165735	0.00132751	0.00109606	0.000884845	0.000697182	0.000546792
4.97783e-16	0.0919293	0.0798257	0.0600843	0.0475083	0.0375914	0.0281361	0.0220453	0.0163452	0.0126617	0.00999855	0.0078426	0.00605674	0.00457809	0.00362923	0.00296437	0.00227667	0.00179217	0.00145521	0.00117008	0.000898097	0.000724662	0.000584719	0.000471802
4.97783e-16	0.0926837	0.0764161	0.0590494	0.0451482	0.0337583	0.0244325	0.0189391	0.014617	0.0114313	0.0091513	0.00733073	0.00582116	0.00433015	0.00345282	0.00279959	0.00221759	0.0017935	0.00141521	0.00111973	0.000886093	0.000694881	0.00054247	0.000427798
4.97783e-16	0.102385	0.0918515	0.0696016	0.0506146	0.0404401	0.0327211	0.0263597	0.0214795	0.0172708	0.0140026	0.011456	0.00851754	0.00653464	0.00521947	0.0041361	0.00331725	0.00267983	0.00216597	0.00171581	0.00136296	0.00110571	0.000897012	0.000726966
4.97783e-16	0.106644	0.100172	0.0836357	0.0606526	0.0485263	0.0369848	0.0310634	0.0248894	0.0193997	0.0158765	0.0124141	0.0100013	0.007857	0.00598692	0.0046597	0.00368002	0.00299563	0.00244022	0.00200875	0.00167034	0.00138891	0.00113496	0.000918844
4.97783e-16	0.112418	0.108107	0.0844187	0.069029	0.0509202	0.040701	0.0335331	0.0271051	0.0220277	0.0176897	0.0140561	0.0113323	0.00941608	0.0074565	0.0057773	0.00458326	0.00381763	0.00308604	0.00252039	0.00208687	0.0016852	0.00135649	0.001116
4.97783e-16	0.117767	0.113795	0.0887087	0.0674712	0.0518534	0.0414896	0.0319424	0.0251059	0.020307	0.0155766	0.012213	0.0103354	0.00812233	0.00631925	0.00519377	0.00419951	0.00332825	0.00257283	0.00205376	0.00168659	0.00139353	0.00109587	0.000849982
4.97783e-16	0.117896	0.106123	0.0879507	0.0668326	0.0502754	0.039453	0.0331076	0.0256411	0.0201856	0.0147779	0.0115939	0.00896858	0.00696767	0.00550672	0.00419964	0.00333211	0.00267076	0.00214077	0.00170968	0.00135358	0.00103765	0.000814474	0.000639106
4.97783e-16	0.11142	0.102868	0.0850513	0.0690765	0.0527086	0.0404402	0.0313111	0.0247672	0.0192204	0.0139341	0.0104202	0.00865648	0.00690498	0.00545384	0.00422915	0.00318117	0.00240584	0.00185755	0.00145945	0.00109675	0.000844706	0.000651809	0.00049604
4.97783e-16	0.10164	0.0897921	0.0726992	0.0573214	0.0451347	0.0342516	0.0267161	0.0199956	0.0148896	0.0119782	0.00934081	0.00731597	0.00543697	0.00406338	0.00309066	0.00235061	0.00184426	0.00141311	0.00106598	0.000804195	0.000606752	0.000463589	0.000358725
4.97783e-16	0.0945988	0.0856017	0.0694103	0.0557107	0.0415637	0.0316216	0.0241203	0.0176277	0.0134778	0.01064	0.00848114	0.00641914	0.00492944	0.00387031	0.00294796	0.00228871	0.00171894	0.00127267	0.000964429	0.000764513	0.000572998	0.00042322	0.0003161
4.97783e-16	0.0900277	0.0848852	0.066191	0.0504046	0.0383134	0.0289891	0.0222522	0.0165498	0.0124092	0.00908416	0.00733583	0.00592927	0.004599	0.0034809	0.0027146	0.00220145	0.00171886	0.00131537	0.00099621	0.000762866	0.000589995	0.00045144	0.000344876
4.97783e-16	0.0899527	0.0874546	0.068309	0.0516282	0.0386947	0.0302322	0.0225919	0.0163321	0.0117167	0.00904516	0.00641352	0.00485996	0.00382182	0.00298323	0.00219966	0.00173884	0.00133567	0.00104079	0.000793938	0.000614123	0.000479865	0.000366911	0.000279972
4.97783e-16	0.0898661	0.0845999	0.0715672	0.052712	0.04147	0.0320249	0.0246525	0.0187192	0.013683	0.010753	0.00830392	0.00630769	0.00464172	0.0036318	0.00287271	0.00237297	0.0018729	0.00150385	0.00116454	0.000890073	0.000693053	0.000535094	0.000402356
4.97783e-16	0.0871242	0.0817353	0.0633554	0.0499941	0.0368007	0.028604	0.0215649	0.0169074	0.0119076	0.00914311	0.0068438	0.00505042	0.00388454	0.00288435	0.00225873	0.0016847	0.00125661	0.00094701	0.000798258	0.000608618	0.000464364	0.000354553	0.000269125
4.97783e-16	0.0855643	0.0803456	0.0584676	0.0446134	0.033242	0.0243705	0.0175475	0.0130583	0.0101483	0.00772346	0.00580454	0.00452943	0.00341187	0.00253374	0.00186917	0.00140299	0.00113041	0.00081869	0.000600091	0.00044045	0.000327906	0.000245417	0.000184398
4.97783e-16	0.0779678	0.0606753	0.0438107	0.0312479	0.0241651	0.017738	0.0124329	0.00810926	0.0061054	0.00463007	0.00304165	0.00219686	0.00178654	0.00144617	0.00111406	0.000794282	0.000562245	0.000398005	0.000281738	0.000198403	0.000138547	9.65775e-05	6.7605e-05
4.97783e-16	0.0650824	0.0528188	0.0370384	0.0277922	0.0191197	0.0135068	0.00881888	0.00578334	0.00402646	0.00280609	0.0020543	0.00141288	0.000942568	0.000652726	0.00046009	0.000331428	0.00023878	0.000172069	0.000124025	9.46622e-05	6.44766e-05	4.65018e-05	3.26264e-05
4.97783e-16	0.0544558	0.0318821	0.0236099	0.016634	0.0124637	0.00858506	0.00579892	0.00364757	0.00256138	0.00159949	0.00098351	0.000633039	0.000439837	0.00031855	0.000199553	0.000141649	0.000100616	6.74285e-05	4.65119e-05	3.22307e-05	2.23899e-05	1.57177e-05	1.11442e-05
4.97783e-16	0.0439551	0.0260811	0.0167563	0.0116892	0.00819557	0.00571487	0.00433633	0.00304381	0.00208571	0.00140858	0.000979833	0.000690445	0.000483273	0.000350415	0.000241585	0.000164915	0.000109309	7.20085e-05	4.7973e-05	3.36228e-05	2.27255e-05	1.41959e-05	1.00786e-05
4.97783e-16	0.0306332	0.0113141	0.0064858	0.00417401	0.00197657	0.00129362	0.000892851	0.000323347	0.000209484	0.000162733	0.000104941	8.23597e-05	5.61317e-05	3.74733e-05	1.59333e-05	1.43041e-05	5.07683e-06	5.66244e-06	1.6258e-06	2.09166e-06	5.24264e-07	7.86365e-07	1.70434e-07
4.97783e-16	0.0120352	-0.00124023	-0.00371527	-0.00276096	-0.00171888	-0.00142823	-0.000964354	-0.000664022	-0.000392473	-0.000280297	-0.000149117	-9.96406e-05	-6.03314e-05	-3.8908e-05	-2.45866e-05	-1.55831e-05	-1.03692e-05	-6.2933e-06	-4.2275e-06	-3.09214e-06	-1.95701e-06	-1.43097e-06	-9.01194e-07
4.97783e-16	0.00393283	-0.0096666	-0.0109721	-0.0089553	-0.00604017	-0.00432569	-0.00284274	-0.00211899	-0.00136401	-0.00086372	-0.000619954	-0.000437509	-0.0002821	-0.000168632	-0.000113328	-7.54409e-05	-4.95475e-05	-3.18496e-05	-2.08125e-05	-1.51733e-05	-1.01634e-05	-8.06949e-06	-6.23016e-06
4.97783e-16	0.00516862	-0.00751206	-0.00824781	-0.0052943	-0.00403263	-0.00283087	-0.00177418	-0.00150714	-0.000984914	-0.000784744	-0.00051415	-0.000364714	-0.000222628	-0.00016499	-9.80138e-05	-6.72038e-05	-4.54619e-05	-3.09874e-05	-2.05951e-05	-1.32577e-05	-8.55207e-06	-5.74653e-06	-3.74048e-06
4.97783e-16	0.0143845	-0.00035846	-0.000870878	-0.000297535	-0.000885827	-0.000174528	-0.000574064	-0.000218185	-0.000209701	-9.19383e-05	-6.24672e-05	-4.41762e-05	-2.84183e-05	-2.03073e-05	-9.88485e-06	-6.576e-06	-3.70556e-06	-2.37526e-06	-1.32196e-06	-8.23029e-07	-1.15732e-06	-1.22064e-06	-7.83639e-07
4.97783e-16	0.0174178	0.00663468	0.000572856	0.000203361	0.000727749	0.000387081	0.00042977	0.000179797	0.000188442	9.81651e-05	8.74973e-05	4.23498e-05	3.72678e-05	2.32897e-05	1.30723e-05	7.57561e-06	4.34113e-06	2.58624e-06	1.43514e-06	8.48716e-07	4.74146e-07	1.84477e-07	1.25351e-07
4.97783e-16	0.0283091	0.0237961	0.0149239	0.0111945	0.00732738	0.00520647	0.00390937	0.00244428	0.00180679	0.00133192	0.000947095	0.000673182	0.000521845	0.000362023	0.000260007	0.000174174	0.000125153	9.32232e-05	6.59166e-05	4.64919e-05	3.41089e-05	2.18024e-05	1.4928e-05
4.97783e-16	0.0377772	0.0320808	0.0183352	0.01559	0.0108569	0.00799851	0.00579205	0.00424442	0.00298298	0.00217471	0.00156223	0.00106832	0.000746167	0.000551366	0.000412059	0.000334946	0.000235977	0.00014316	0.000100897	7.08933e-05	4.99443e-05	3.57421e-05	2.58127e-05
4.97783e-16	0.0567657	0.050672	0.035741	0.0275576	0.0199835	0.0147531	0.0102835	0.00717654	0.00483663	0.00338447	0.00242986	0.0016351	0.00114169	0.00083254	0.00062592	0.000447868	0.000331708	0.000227401	0.00016392	0.000118357	8.76509e-05	6.11757e-05	3.94581e-05
4.97783e-16	0.0659904	0.0619971	0.0413414	0.0303484	0.0225409	0.0174726	0.0119819	0.00827246	0.00624005	0.00459679	0.00330544	0.00219994	0.00155553	0.00100352	0.00069258	0.000518905	0.000410113	0.000257239	0.000192477	0.000145888	0.000110395	7.94184e-05	4.85856e-05
