# Supplementary material for: Research on the dynamic spillover of stock markets under COVID-19—Taking the stock markets of China, Japan, and South Korea as an example
Source: Front Public Health. 2022 Nov 11;10:1008348. doi: 10.3389/fpubh.2022.1008348 (PMC9691647; doi:10.3389/fpubh.2022.1008348)
Supplement: Supplementary file 3 [file Data_Sheet_1.ZIP › KR_JPN_1 (1).xls]

## Sheet: Sheet2
0	0	0	0	0	0	0	0	0	0	0	0	0	0	0	0	0	0	0	0	0	0	0	0
0	0	0	0	0	0	0	0	0	0	0	0	0	0	0	0	0	0	0	0	0	0	0	0
2.95536e-16	-0.00983228	-0.00927831	-0.0166696	-0.0194749	-0.0233617	-0.0260842	-0.033329	-0.0391781	-0.031894	-0.0250461	-0.0195771	-0.0131067	-0.0123624	-0.0104035	-0.00768777	-0.00678863	-0.00581154	-0.00499003	-0.00266687	-0.00217257	0.000907538	0.00315349	0.00313502
2.95536e-16	0.00541883	0.0212663	0.0204885	0.0224062	0.0249988	0.0281703	0.032301	0.0325505	0.0318664	0.0312986	0.0305759	0.0302378	0.038881	0.0360109	0.0333686	0.0309471	0.0293033	0.0277592	0.0263112	0.0282989	0.0268279	0.0263984	0.0264909
2.95536e-16	0.0186301	0.0267693	0.036678	0.0416241	0.0459516	0.0488801	0.0484713	0.0477649	0.0465782	0.0451513	0.0434946	0.0417074	0.0417072	0.0531041	0.0565828	0.055327	0.0511053	0.0471586	0.0434836	0.0467829	0.0453332	0.0477197	0.0424797
2.95536e-16	0.0187907	0.0376424	0.0498508	0.066423	0.0711255	0.0838988	0.102262	0.110917	0.118164	0.117625	0.113484	0.113399	0.115431	0.112885	0.112587	0.108833	0.101081	0.0966199	0.0919256	0.0879124	0.0830237	0.0770113	0.0710556
2.95536e-16	0.0279658	0.0557152	0.069532	0.0890576	0.108888	0.117899	0.124967	0.131773	0.132141	0.129668	0.125333	0.123524	0.119779	0.115774	0.114616	0.112533	0.118763	0.12891	0.128129	0.1207	0.111698	0.103299	0.0972743
2.95536e-16	0.0404169	0.0787428	0.112033	0.139752	0.164988	0.168676	0.16517	0.170807	0.175198	0.186096	0.203725	0.2074	0.212466	0.216311	0.209505	0.199634	0.190786	0.198202	0.194207	0.189799	0.185509	0.181335	0.177278
2.95536e-16	0.0394937	0.0617758	0.0899048	0.0989591	0.112386	0.120204	0.12464	0.1367	0.134186	0.141173	0.14707	0.144781	0.147831	0.150277	0.15222	0.148278	0.144032	0.161523	0.16933	0.173328	0.16988	0.158977	0.15117
2.95536e-16	0.0347489	0.0496129	0.0588491	0.0809886	0.0926075	0.0995811	0.10498	0.109049	0.109434	0.108507	0.10672	0.11188	0.110472	0.102299	0.0947492	0.0983005	0.0896468	0.0853267	0.0839243	0.10106	0.0976737	0.0955733	0.0965136
2.95536e-16	0.0322989	0.0502824	0.0625949	0.0779389	0.0876254	0.105136	0.126834	0.152067	0.165631	0.161394	0.1508	0.127505	0.115252	0.116682	0.118905	0.120747	0.128775	0.169906	0.159406	0.156252	0.153211	0.150312	0.147576
2.95536e-16	0.0293603	0.0509211	0.0730123	0.077848	0.0842814	0.089903	0.0985591	0.106994	0.114155	0.120324	0.122883	0.124913	0.116514	0.107821	0.0998364	0.092543	0.110351	0.11532	0.102245	0.100857	0.11119	0.107172	0.101131
2.95536e-16	0.0187196	0.0293029	0.0302542	0.0364141	0.0396405	0.0411436	0.0398899	0.0390127	0.0375642	0.0375039	0.0388846	0.040197	0.0398569	0.0385279	0.0381079	0.0399545	0.0433772	0.0435608	0.0518977	0.0577948	0.0622637	0.0584998	0.0550467
2.95536e-16	0.0252867	0.0375227	0.0503827	0.0551792	0.0644042	0.0752621	0.0855297	0.0954243	0.104829	0.113903	0.118807	0.119886	0.120466	0.120674	0.118117	0.115073	0.112491	0.118623	0.125398	0.11962	0.114147	0.108965	0.106361
2.95536e-16	0.0272112	0.0509048	0.0684703	0.0828993	0.0930631	0.10544	0.112969	0.12242	0.13084	0.131513	0.126684	0.121513	0.125063	0.129042	0.132661	0.14615	0.133734	0.122189	0.111497	0.1141	0.104049	0.107641	0.143287
2.95536e-16	0.0125161	0.0287002	0.0251026	0.0237772	0.0341808	0.0379031	0.0458096	0.0530536	0.0547385	0.0548373	0.0544948	0.0538178	0.0528897	0.050068	0.0468979	0.049178	0.0477661	0.0512301	0.0506325	0.0480437	0.0507878	0.0576362	0.0546205
2.95536e-16	0.0186746	0.0370821	0.0474866	0.0592674	0.0677952	0.0767897	0.0846205	0.0842274	0.0804362	0.0781341	0.0789135	0.0801928	0.0811903	0.0819715	0.0825932	0.0974559	0.0974029	0.0973787	0.0973999	0.103992	0.0997869	0.0922462	0.0853628
2.95536e-16	0.0162415	0.0285262	0.0264087	0.0332686	0.041317	0.0509078	0.0595681	0.0614186	0.0603045	0.0548802	0.0498196	0.0475148	0.0468179	0.0672949	0.0654753	0.0628982	0.0805122	0.0830088	0.0900185	0.0851476	0.0736159	0.0713198	0.0774342
2.95536e-16	0.0124716	0.0184116	0.0246204	0.0260445	0.0300019	0.0357599	0.0392993	0.0410456	0.0409769	0.0413931	0.0400932	0.0404428	0.0413309	0.0400524	0.0386027	0.0432397	0.0609009	0.0622337	0.057504	0.0665846	0.0583818	0.0675792	0.0668913
2.95536e-16	0.0187235	0.0370708	0.0493	0.0617972	0.0725274	0.0794245	0.0742523	0.0705107	0.072661	0.0743078	0.0756552	0.0767281	0.0776405	0.0962345	0.100834	0.12178	0.128567	0.124948	0.117379	0.105157	0.0969316	0.0967337	0.104372
2.95536e-16	0.0172223	0.0391229	0.0578966	0.0673668	0.0773157	0.0743448	0.0701812	0.0668347	0.0681666	0.0706715	0.0750674	0.0795911	0.0842996	0.089244	0.0944697	0.110038	0.10392	0.108429	0.110444	0.106823	0.103611	0.0975699	0.0883795
2.95536e-16	0.0252007	0.0530333	0.0751702	0.0971184	0.118568	0.12523	0.137368	0.141559	0.146623	0.148564	0.149439	0.149532	0.149055	0.139092	0.147046	0.144469	0.138503	0.134942	0.13991	0.140415	0.13707	0.130578	0.121688
2.95536e-16	0.0289461	0.0478788	0.0649006	0.082204	0.0990065	0.11696	0.128827	0.143803	0.158086	0.171895	0.184792	0.174158	0.159261	0.162676	0.166238	0.17003	0.219283	0.233156	0.247561	0.262557	0.278201	0.294036	0.30331
2.95536e-16	0.0322193	0.0801343	0.102997	0.114578	0.126048	0.151443	0.171506	0.182622	0.191802	0.201039	0.22272	0.210233	0.201395	0.195702	0.194094	0.213013	0.208365	0.20366	0.204121	0.201321	0.208018	0.208048	0.211067
2.95536e-16	0.0235466	0.0598426	0.0816747	0.0873884	0.101531	0.105593	0.105507	0.111216	0.123885	0.136207	0.140995	0.141064	0.131442	0.131148	0.136079	0.162945	0.158997	0.158002	0.158497	0.160058	0.16155	0.165386	0.168034
2.95536e-16	0.0165938	0.0453003	0.0566722	0.0692747	0.0797518	0.0953404	0.109658	0.121817	0.126157	0.138037	0.142963	0.146608	0.149234	0.151058	0.152255	0.152963	0.168604	0.176179	0.18452	0.185656	0.183362	0.175837	0.184764
2.95536e-16	0.00790039	0.0187519	0.0470339	0.0556947	0.0659457	0.0706281	0.0741027	0.0834768	0.0885117	0.0917543	0.0956025	0.10048	0.105073	0.109459	0.113693	0.121056	0.126524	0.128859	0.129524	0.131427	0.131566	0.130175	0.130326
2.95536e-16	-0.00107418	0.00536509	0.0133945	0.0105029	0.0126404	0.0140141	0.0125695	0.0137383	0.018693	0.0225305	0.0252554	0.0282968	0.0429738	0.0444014	0.0453256	0.0458404	0.0460239	0.0491325	0.0564857	0.0558975	0.0565546	0.0608186	0.0623897
2.95536e-16	-0.000692976	0.00215935	0.00631784	0.0150381	0.0207456	0.0241653	0.0252085	0.0253865	0.0253035	0.0245486	0.02331	0.0225053	0.026332	0.0241003	0.0219912	0.0200368	0.0347079	0.0321171	0.0292867	0.0266861	0.0243025	0.0190539	0.0226303
2.95536e-16	0.0088202	0.034353	0.0498189	0.0614598	0.0673013	0.0749538	0.0786205	0.0803516	0.0811037	0.0804312	0.0787147	0.0765573	0.0740385	0.0854759	0.0827644	0.0779616	0.0732769	0.0768541	0.076537	0.0745354	0.0704449	0.0731531	0.0709399
2.95536e-16	0.0156303	0.0408829	0.0542548	0.0683935	0.0811521	0.0917521	0.0987819	0.103952	0.104799	0.103793	0.101917	0.107227	0.103767	0.102688	0.102711	0.0969023	0.096784	0.0979919	0.0962951	0.0946072	0.0940799	0.0963211	0.0968431
2.95536e-16	0.0265959	0.0721408	0.100846	0.120037	0.13554	0.143488	0.150491	0.160843	0.162637	0.162592	0.162496	0.158631	0.147823	0.142677	0.142549	0.150304	0.152848	0.154518	0.156367	0.158417	0.15474	0.148568	0.143488
2.95536e-16	0.037763	0.0697851	0.0980564	0.118632	0.132037	0.139823	0.146296	0.148118	0.150546	0.157068	0.170687	0.178585	0.173699	0.17215	0.168848	0.165481	0.160843	0.153883	0.147216	0.140832	0.134723	0.128879	0.128501
2.95536e-16	0.0221884	0.0497853	0.0701516	0.0852029	0.0946417	0.104697	0.110154	0.109386	0.106082	0.104118	0.10083	0.100075	0.0961512	0.0917166	0.0883415	0.0874976	0.0851259	0.0823326	0.077767	0.0737495	0.0701721	0.0667478	0.0634759
2.95536e-16	0.0195554	0.0411626	0.0577417	0.067888	0.082809	0.0889916	0.0908878	0.0933402	0.0966534	0.0994038	0.095574	0.0889189	0.0827206	0.081681	0.0804217	0.0768129	0.0744834	0.0723205	0.066749	0.0644478	0.0635862	0.0588237	0.0544083
2.95536e-16	0.0281884	0.0608447	0.0887858	0.105969	0.121412	0.127247	0.129357	0.129326	0.122715	0.121953	0.121814	0.121291	0.11975	0.115893	0.109835	0.103902	0.0981483	0.0926091	0.087305	0.0819831	0.0765403	0.0714431	0.0666748
2.95536e-16	0.0277257	0.0467541	0.0647517	0.0839396	0.0956897	0.0963468	0.0977899	0.0923017	0.0896549	0.086391	0.0824222	0.0780487	0.073487	0.0714198	0.0713561	0.0710901	0.0693459	0.0652547	0.0613473	0.0623574	0.0583048	0.0544477	0.050793
2.95536e-16	0.0276122	0.0553839	0.074058	0.0922169	0.0981119	0.105904	0.109346	0.11016	0.108179	0.104382	0.097796	0.0920682	0.0891662	0.0860736	0.0828934	0.0796892	0.0765935	0.0733289	0.0692075	0.065262	0.0618007	0.0592472	0.0568266
2.95536e-16	0.0271154	0.0597029	0.0815546	0.0922118	0.0973994	0.103086	0.109294	0.109848	0.104072	0.096828	0.0915247	0.0886862	0.0856968	0.082638	0.0794703	0.07445	0.0697161	0.0652643	0.0633108	0.0661357	0.0619963	0.0577873	0.0538628
2.95536e-16	0.019924	0.0418802	0.0516018	0.062801	0.0739126	0.0820126	0.0840432	0.0790746	0.0733996	0.070639	0.0674687	0.0639571	0.0588127	0.0535152	0.0485432	0.0439257	0.0399444	0.0416155	0.0402941	0.0359889	0.0321226	0.0286567	0.0255543
2.95536e-16	0.00293306	0.016122	0.0301035	0.0403309	0.0465951	0.0508336	0.0482912	0.0443865	0.0408993	0.0358134	0.0311175	0.0268618	0.023185	0.0207572	0.0189198	0.0193878	0.0216809	0.0190437	0.0167032	0.0146866	0.013166	0.0138673	0.0122319
2.95536e-16	0.000746787	0.0117844	0.0193162	0.0230245	0.0249962	0.0267497	0.0277566	0.0276259	0.0271808	0.0258904	0.0245264	0.0230029	0.0221854	0.0210032	0.0196558	0.0183062	0.0169842	0.0156153	0.0142312	0.0132861	0.01208	0.0106774	0.0109754
2.95536e-16	-0.0110153	-0.014047	-0.0128598	-0.00919628	-0.0054258	-0.00495853	-0.00351661	-0.00241062	-0.00155125	-0.000884942	-0.000436201	-0.000174988	-8.97265e-06	0.000101741	0.000650537	0.000753553	0.000875383	0.00143595	0.00322357	0.00448126	0.00438068	0.00373005	0.00350176
2.95536e-16	-0.0142192	-0.00704364	-0.00156786	0.00149874	0.00331124	0.00226989	0.000127855	0.000389916	-7.46409e-05	-0.000309985	-9.36622e-05	-0.000175797	-0.000243143	-0.000141605	-0.000140073	0.000140895	0.000118677	0.00111525	0.00179564	0.00183403	0.00157624	0.00157004	0.00131859
2.95536e-16	-0.0137018	-0.0156912	-0.0246838	-0.031526	-0.0325523	-0.0294346	-0.0274601	-0.0238768	-0.0199264	-0.0165985	-0.0138067	-0.00963952	-0.00757081	-0.00593785	-0.00487763	-0.00398866	-0.00224036	-0.00178108	-0.000629195	0.000465031	0.000853512	0.000761107	0.000678145
2.95536e-16	-0.0121995	-0.0177497	-0.0189103	-0.0227527	-0.0196059	-0.0163679	-0.0165776	-0.0151762	-0.0125835	-0.00983568	-0.00542505	-0.00476103	-0.00422978	-0.00322903	-0.00236327	-0.00169576	-0.00114598	-0.000595696	-1.78256e-06	0.00156815	0.000825466	0.00207506	0.00245789
2.95536e-16	-0.00931912	-0.00947904	-0.0107698	-0.0139599	-0.0121175	-0.011351	-0.00915893	-0.008097	-0.00718269	-0.00604149	-0.00488415	-0.00202005	-0.00153181	-0.00118049	-0.00091714	-0.000711569	-0.000554469	-0.000435045	-0.00034201	-0.000252182	0.00153861	0.00188926	0.00221426
2.95536e-16	-0.00454198	-0.00899762	-0.00493226	-0.0060225	-0.00627328	-0.00848455	-0.00900466	-0.00737455	-0.00639289	-0.00545787	-0.00306385	-0.00249548	-0.00204186	-0.00167278	-0.00137205	-0.00112869	-0.000929942	-0.000767291	0.000814859	0.00134066	0.00130717	0.000444686	0.0010366
2.95536e-16	-0.00718867	-0.00872672	-0.00797331	-0.00749267	-0.00667184	-0.00805116	-0.00735719	-0.0063988	-0.0057968	-0.00510034	-0.00440736	-0.00382589	-0.00329434	-0.00215575	0.000291623	0.000194405	0.000124532	7.47173e-05	0.00183425	0.00150866	0.00235732	0.00192423	0.00242498
2.95536e-16	-0.00708449	0.00257679	-0.00488856	-7.22179e-05	0.00289496	0.00668687	0.00796596	0.00822043	0.00797884	0.00745207	0.00678914	0.00608624	0.00540042	0.00476205	0.00453242	0.00398922	0.00452955	0.00411018	0.00373832	0.00318341	0.00270047	0.00230022	0.00210177
2.95536e-16	-0.00659924	-0.0113173	-0.0110463	-0.0085149	-0.00771504	-0.00421953	-0.00371406	-0.00324263	-0.00279138	-0.0023736	-0.00199827	-0.00166908	-0.0013847	-0.00114227	-0.000201953	0.000455261	0.000308306	0.000202555	0.000515898	0.000424768	0.000322644	0.000244165	0.000378502
2.95536e-16	-0.0109303	-0.0159604	-0.0194282	-0.0178645	-0.017286	-0.0158732	-0.0142003	-0.0130375	-0.0115275	-0.00953921	-0.00792545	-0.00693581	-0.00615548	-0.00502888	-0.0037566	-0.00295437	-0.0024703	-0.00195269	-0.0010251	-0.000437888	-0.000116951	5.44038e-05	0.000356348
2.95536e-16	-0.0121769	-0.0161261	-0.0218343	-0.022779	-0.0257067	-0.0251978	-0.0254727	-0.0251631	-0.0231404	-0.0207696	-0.0168552	-0.0131938	-0.00977728	-0.00758726	-0.00612913	-0.00465886	-0.00320153	-0.00251853	-0.00187534	-0.000817277	-0.000215166	-6.41871e-05	-1.49205e-05
2.95536e-16	-0.0207626	-0.0290619	-0.0376226	-0.0385071	-0.0401544	-0.0397785	-0.0402297	-0.0343263	-0.0263105	-0.0212363	-0.0185216	-0.0154337	-0.0124427	-0.00939712	-0.00746955	-0.00616256	-0.00515273	-0.0039685	-0.0025577	-0.00177695	-0.00110204	-0.000721265	-0.000252704
2.95536e-16	-0.0237809	-0.0368716	-0.0509239	-0.0535619	-0.0498486	-0.049501	-0.0477042	-0.0392359	-0.033704	-0.0292923	-0.0242386	-0.0209371	-0.0181368	-0.0145068	-0.01104	-0.00753955	-0.00555616	-0.00386023	-0.00219249	-0.00117402	-0.000750888	-0.000383892	-0.0001959
2.95536e-16	-0.0256462	-0.0406409	-0.0573221	-0.0643074	-0.0628901	-0.0556111	-0.0501306	-0.0455904	-0.0382135	-0.0334158	-0.0292832	-0.0241725	-0.0209365	-0.0169859	-0.013072	-0.0106633	-0.00841494	-0.00682463	-0.00502421	-0.00426691	-0.00263516	-0.00206666	-0.00144924
2.95536e-16	-0.0276744	-0.0459226	-0.0567668	-0.0553599	-0.0546486	-0.049535	-0.0438466	-0.040391	-0.0360446	-0.0301091	-0.0265067	-0.0228525	-0.0194993	-0.0166478	-0.0142246	-0.0121322	-0.00851565	-0.00650829	-0.00478313	-0.00316417	-0.00209116	-0.00153218	-0.00106639
2.95536e-16	-0.0215419	-0.0326944	-0.0475362	-0.0512941	-0.0529261	-0.0502453	-0.0466166	-0.0407028	-0.0338995	-0.0288436	-0.0241655	-0.0214004	-0.0181671	-0.0144324	-0.0121202	-0.00981508	-0.00677814	-0.00413693	-0.00318099	-0.00231022	-0.00189942	-0.00151482	-0.00113392
2.95536e-16	-0.0179383	-0.0278876	-0.031083	-0.0360341	-0.0366055	-0.0352642	-0.0322674	-0.0291512	-0.0244066	-0.0191615	-0.0146798	-0.0120067	-0.0102263	-0.00811965	-0.00662881	-0.0050775	-0.00380967	-0.00292844	-0.00215797	-0.00116208	-0.00076912	-0.000480294	-0.000246119
2.95536e-16	-0.0171551	-0.0222109	-0.0297713	-0.0299179	-0.0275196	-0.0254793	-0.0229572	-0.0186708	-0.0145329	-0.0127684	-0.011596	-0.00907703	-0.00735753	-0.00575836	-0.00456774	-0.00364396	-0.00253467	-0.00186197	-0.00144426	-0.000869458	-0.000634963	-0.000353798	-0.000223326
2.95536e-16	-0.0157053	-0.025372	-0.0326316	-0.0312193	-0.0315293	-0.0298004	-0.0260605	-0.0220803	-0.018377	-0.0145337	-0.010514	-0.0081283	-0.00671555	-0.00620874	-0.00510695	-0.00368535	-0.00281965	-0.0021414	-0.00145777	-0.00104581	-0.000558315	-0.000430292	-0.000335268
2.95536e-16	-0.011634	-0.0130971	-0.0129692	-0.0152558	-0.0144845	-0.0150261	-0.0135165	-0.0122358	-0.0106847	-0.00879408	-0.00706861	-0.00600915	-0.00496334	-0.00404869	-0.00329334	-0.00262014	-0.00203941	-0.0015528	-0.00115579	-0.000863763	-0.000642821	-0.000488765	-0.000371396
2.95536e-16	-0.00459377	-0.00293391	-0.00427012	-0.00482935	-0.00452747	-0.00404703	-0.00208479	-0.00118939	-0.000977915	-0.000794898	-0.000638945	-0.000509375	-0.000403016	-0.000316892	-0.000247777	-0.000192792	-0.000149343	-0.000115223	-8.85677e-05	-6.78445e-05	-5.18014e-05	-3.94299e-05	-2.99238e-05
2.95536e-16	-0.0117429	-0.0218805	-0.026121	-0.0233419	-0.0194309	-0.0177088	-0.0146497	-0.0113772	-0.00869164	-0.00655594	-0.0049802	-0.00376168	-0.00288195	-0.00224806	-0.00175222	-0.00132984	-0.00101854	-0.000758876	-0.000565153	-0.000420712	-0.000313057	-0.000232845	-0.000169482
2.95536e-16	-0.00711922	-0.013652	-0.0148208	-0.0155517	-0.0139212	-0.0119153	-0.0103787	-0.00890465	-0.00719065	-0.00558612	-0.00430381	-0.00329511	-0.00250892	-0.0019019	-0.00143623	-0.00109524	-0.00085568	-0.00063841	-0.000454514	-0.000370585	-0.000252858	-0.000188258	-0.000138753
2.95536e-16	-0.0173657	-0.0301236	-0.0332331	-0.0324922	-0.0289023	-0.0251515	-0.0222109	-0.0202656	-0.0179715	-0.0149498	-0.0117579	-0.00888734	-0.00697672	-0.00547357	-0.00419794	-0.00319918	-0.00248056	-0.00183505	-0.00126464	-0.000934296	-0.000705108	-0.000641638	-0.000492208
2.95536e-16	-0.0253261	-0.045901	-0.04701	-0.046494	-0.0427913	-0.0400441	-0.0354644	-0.0310744	-0.026734	-0.0211551	-0.0160654	-0.0120711	-0.00904738	-0.00695622	-0.00506241	-0.00368811	-0.00278939	-0.00188893	-0.00130931	-0.000927776	-0.000625899	-0.000420582	-0.000322421
2.95536e-16	-0.0281083	-0.0450396	-0.053341	-0.0544019	-0.0528907	-0.0480344	-0.0399854	-0.0320409	-0.0254873	-0.019873	-0.0153669	-0.0115509	-0.00852913	-0.00694674	-0.00556613	-0.00400877	-0.00275744	-0.00190874	-0.00138698	-0.000981573	-0.000726126	-0.000536808	-0.000396634
2.95536e-16	-0.0428196	-0.0646318	-0.075387	-0.0722065	-0.0658645	-0.0588203	-0.0509863	-0.0433955	-0.0351464	-0.0275531	-0.0219015	-0.0174312	-0.0138557	-0.0110038	-0.00842616	-0.00618409	-0.00488225	-0.00368352	-0.0026923	-0.00204886	-0.00161003	-0.00126455	-0.000779056
2.95536e-16	-0.0409381	-0.0553049	-0.0574018	-0.0572191	-0.0554757	-0.052684	-0.0486799	-0.0426121	-0.0354408	-0.0285558	-0.0232587	-0.018386	-0.0133425	-0.00986061	-0.00738316	-0.00536072	-0.00403149	-0.00279482	-0.00216851	-0.00168058	-0.00130121	-0.00100672	-0.000731245
2.95536e-16	-0.0460452	-0.0636856	-0.070443	-0.0706848	-0.0677655	-0.0606374	-0.0512982	-0.0440322	-0.0353878	-0.0289147	-0.0239742	-0.0182374	-0.0127878	-0.0103848	-0.00786688	-0.00551007	-0.00380008	-0.002703	-0.00210634	-0.00160662	-0.0013027	-0.0010139	-0.000772362
2.95536e-16	-0.0433043	-0.0647082	-0.0719447	-0.0697128	-0.0652214	-0.0605498	-0.055786	-0.0471611	-0.0377308	-0.0280721	-0.0225872	-0.0175325	-0.0137509	-0.0113954	-0.00899462	-0.00722981	-0.00572695	-0.0043345	-0.00271978	-0.00188678	-0.00130522	-0.000748067	-0.0005853
2.95536e-16	-0.048614	-0.0707126	-0.0783165	-0.0800781	-0.0770321	-0.0676696	-0.0559456	-0.0448575	-0.0374621	-0.0284903	-0.0240909	-0.0218939	-0.017331	-0.0128536	-0.00923834	-0.00646608	-0.00474953	-0.00345934	-0.00260821	-0.00183565	-0.00124037	-0.000827715	-0.000624272
2.95536e-16	-0.0464438	-0.0748027	-0.0823777	-0.0819386	-0.077601	-0.0677746	-0.0546691	-0.0462009	-0.0364756	-0.028306	-0.0233452	-0.0196031	-0.0142456	-0.0107031	-0.00770043	-0.0062739	-0.00453786	-0.00338288	-0.00262795	-0.00203837	-0.00157884	-0.00115552	-0.000772666
2.95536e-16	-0.0385417	-0.0622078	-0.0659117	-0.0649318	-0.0574569	-0.0508075	-0.0437619	-0.0388794	-0.0310596	-0.0233971	-0.0173278	-0.0134537	-0.0111922	-0.00857001	-0.00605869	-0.0050688	-0.00384459	-0.00232598	-0.00195923	-0.00152408	-0.00104482	-0.000471805	-0.000359942
2.95536e-16	-0.0446716	-0.0710194	-0.0796284	-0.0783613	-0.0726336	-0.0611231	-0.0532057	-0.0424378	-0.0349195	-0.0276317	-0.0234631	-0.019339	-0.0153736	-0.0122795	-0.00920848	-0.00686376	-0.00540394	-0.00426012	-0.00268923	-0.00220906	-0.00180476	-0.00142637	-0.00112704
2.95536e-16	-0.0375752	-0.0544612	-0.0594216	-0.0634071	-0.061755	-0.0543638	-0.0463483	-0.0383892	-0.0318507	-0.024239	-0.0200568	-0.0157071	-0.0120216	-0.00920655	-0.00632178	-0.00531287	-0.00441933	-0.00353722	-0.00279388	-0.00203519	-0.00146887	-0.000867651	-0.000441803
2.95536e-16	-0.0372679	-0.0589893	-0.0654902	-0.0651477	-0.0586458	-0.0603651	-0.0540732	-0.0449299	-0.0357215	-0.0266789	-0.0213108	-0.0173331	-0.0144636	-0.0107309	-0.00843438	-0.00661587	-0.00524074	-0.00409411	-0.00301932	-0.00213254	-0.00160486	-0.00121619	-0.000960293
2.95536e-16	-0.0418272	-0.0695248	-0.0833253	-0.081042	-0.0850184	-0.0717223	-0.0621818	-0.0526142	-0.0398611	-0.0314288	-0.0240116	-0.0194111	-0.0166459	-0.0121883	-0.00887545	-0.00682938	-0.00543311	-0.00450211	-0.00365964	-0.00291433	-0.00225423	-0.00177418	-0.00139629
2.95536e-16	-0.0574805	-0.0889017	-0.100501	-0.0984444	-0.0926675	-0.0815528	-0.0673775	-0.057326	-0.0462974	-0.0371148	-0.0292687	-0.0231838	-0.0193147	-0.0161658	-0.0119201	-0.00848084	-0.00662229	-0.00554695	-0.00466807	-0.00392891	-0.00281365	-0.00228063	-0.00155767
2.95536e-16	-0.0545447	-0.0740052	-0.0865695	-0.0905983	-0.0845296	-0.0750719	-0.0657066	-0.0559123	-0.0437439	-0.0338639	-0.0274106	-0.0216318	-0.0156389	-0.0120326	-0.00925582	-0.00634479	-0.00472659	-0.00370334	-0.00295949	-0.00233626	-0.00163597	-0.00116716	-0.000828055
2.95536e-16	-0.0403851	-0.0587074	-0.0728845	-0.0749317	-0.0684182	-0.0601175	-0.0497636	-0.040818	-0.0350209	-0.0293904	-0.023667	-0.0183167	-0.0145009	-0.0111967	-0.0090212	-0.0067015	-0.00520472	-0.00373895	-0.00280316	-0.00190786	-0.00138362	-0.00108577	-0.000829318
2.95536e-16	-0.0250044	-0.0392056	-0.0423357	-0.0451647	-0.0423522	-0.0365816	-0.0319707	-0.0284061	-0.0233001	-0.01771	-0.0143499	-0.0113207	-0.00910045	-0.00723199	-0.00520542	-0.00367868	-0.00265727	-0.00226042	-0.00178494	-0.00129083	-0.00097012	-0.000681117	-0.00048202
2.95536e-16	-0.0307965	-0.0462922	-0.0512072	-0.0499444	-0.0488903	-0.0414707	-0.0379088	-0.0323671	-0.0266921	-0.0210061	-0.0178488	-0.0151976	-0.0119069	-0.00947434	-0.0076634	-0.00601663	-0.00440206	-0.00345195	-0.00258922	-0.00196813	-0.00150751	-0.00118521	-0.000937836
2.95536e-16	-0.0244725	-0.0460432	-0.0487749	-0.0544093	-0.0506826	-0.0454715	-0.0400079	-0.0337172	-0.0268207	-0.0222997	-0.0178261	-0.0143353	-0.0114266	-0.00944349	-0.00750738	-0.00571618	-0.00451925	-0.00340486	-0.00259074	-0.00191562	-0.00140657	-0.000971692	-0.000718892
2.95536e-16	-0.0201893	-0.0392111	-0.0443212	-0.0426113	-0.0431303	-0.0402172	-0.037878	-0.0327404	-0.0283867	-0.023618	-0.0195682	-0.0159015	-0.0126433	-0.00975243	-0.00754184	-0.00596853	-0.00468183	-0.00375751	-0.00317771	-0.00258556	-0.00209089	-0.00160928	-0.00113057
2.95536e-16	-0.0156231	-0.0357908	-0.0426488	-0.0474565	-0.0462601	-0.0424033	-0.0360661	-0.0298297	-0.025377	-0.0198554	-0.0159871	-0.0121834	-0.00995208	-0.00786301	-0.00639303	-0.00506433	-0.00383396	-0.00288686	-0.00201459	-0.00146294	-0.000987855	-0.000649101	-0.000421663
2.95536e-16	-0.0176326	-0.0287136	-0.0309974	-0.0359719	-0.0373744	-0.0357382	-0.0336167	-0.0291953	-0.0232878	-0.0183025	-0.0158099	-0.013145	-0.0108899	-0.00861079	-0.00663179	-0.00461563	-0.00347687	-0.00253595	-0.00176196	-0.00121173	-0.000825023	-0.000559006	-0.000419811
2.95536e-16	0.00295124	0.00188934	-0.00163674	-0.00990553	-0.0121277	-0.0122312	-0.0122187	-0.0121057	-0.0122889	-0.0109557	-0.00876416	-0.0072453	-0.00555988	-0.0043007	-0.00351141	-0.00277488	-0.00193749	-0.00158458	-0.00122908	-0.000782851	-0.00061016	-0.000474753	-0.000249973
2.95536e-16	-0.00060172	-0.00760533	-0.0110495	-0.0155733	-0.0189729	-0.020834	-0.0213945	-0.0193073	-0.0170389	-0.0137918	-0.0107699	-0.00765497	-0.00579582	-0.00450116	-0.00354634	-0.00277905	-0.00207419	-0.00128512	-0.000952902	-0.000572628	-0.000373088	-0.000230616	-0.000165847
2.95536e-16	0.00825264	0.00320666	0.000472506	-0.000977986	-0.00199057	-0.00479033	-0.00776539	-0.00954521	-0.00994778	-0.00865925	-0.00738182	-0.00581761	-0.00421468	-0.00302522	-0.00215568	-0.00126528	-0.000971108	-0.000765073	-0.000595774	-0.000399294	-0.000101315	-6.6788e-05	-4.92522e-05
2.95536e-16	-0.00433984	-0.0133714	-0.0105169	-0.0209924	-0.0250909	-0.029176	-0.0293763	-0.0255176	-0.0233672	-0.0201783	-0.0168741	-0.0139519	-0.0114263	-0.00924105	-0.00720176	-0.006009	-0.00375015	-0.00229614	-0.00160503	-0.00127346	-0.00108662	-0.000926458	-0.000789524
2.95536e-16	-0.01554	-0.0356201	-0.0426666	-0.046562	-0.0526362	-0.0510614	-0.0441708	-0.0368796	-0.0312049	-0.0259357	-0.0210422	-0.0156215	-0.0117351	-0.00937443	-0.00736373	-0.00517042	-0.00419371	-0.00313947	-0.002406	-0.00172075	-0.00121706	-0.000903998	-0.000671782
2.95536e-16	-0.0188793	-0.0372038	-0.0455664	-0.0462334	-0.0476349	-0.0429624	-0.0368406	-0.0333207	-0.0288942	-0.0220978	-0.0184715	-0.0149154	-0.0126086	-0.010272	-0.0080021	-0.00636014	-0.004465	-0.0032761	-0.00256656	-0.00203942	-0.00161681	-0.00125498	-0.000937995
2.95536e-16	-0.024812	-0.0522964	-0.0562594	-0.0575524	-0.0543383	-0.0515785	-0.0484574	-0.0405453	-0.0329796	-0.0264091	-0.0208738	-0.0157608	-0.012596	-0.00974922	-0.00753389	-0.00559785	-0.00443934	-0.00337559	-0.00246298	-0.00181328	-0.00140456	-0.00111622	-0.000886496
2.95536e-16	-0.0389368	-0.0615594	-0.0662564	-0.0745542	-0.0734991	-0.0691576	-0.0609299	-0.0535726	-0.0441804	-0.0366592	-0.0283669	-0.0227635	-0.0183172	-0.0142537	-0.0107893	-0.00809437	-0.00630174	-0.0048692	-0.0036687	-0.00275305	-0.00209637	-0.00165352	-0.00127905
2.95536e-16	-0.0403253	-0.0670884	-0.0781475	-0.0829991	-0.076178	-0.0694512	-0.0603025	-0.0511718	-0.0402003	-0.0318217	-0.0245069	-0.0190521	-0.0147724	-0.0112526	-0.00906137	-0.00664027	-0.00555395	-0.00471759	-0.00381997	-0.00287536	-0.00236123	-0.00184287	-0.00137455
2.95536e-16	-0.0400896	-0.0661737	-0.0798191	-0.0880076	-0.089455	-0.0757231	-0.0655619	-0.0570654	-0.0450524	-0.0348996	-0.0263919	-0.0216436	-0.0176357	-0.0144297	-0.00992979	-0.00857173	-0.00665483	-0.00513564	-0.00368427	-0.00273942	-0.00175779	-0.00146213	-0.00112266
2.95536e-16	-0.0385442	-0.0585895	-0.0718358	-0.0798812	-0.0753991	-0.064694	-0.0542566	-0.0456961	-0.0354592	-0.0306906	-0.0243678	-0.01887	-0.0141628	-0.0105103	-0.00799154	-0.00651548	-0.0051512	-0.0040732	-0.00328975	-0.00265081	-0.00203134	-0.00158018	-0.00119487
2.95536e-16	-0.0155225	-0.0320862	-0.0366511	-0.0393887	-0.0400711	-0.034183	-0.0311284	-0.0266639	-0.0227524	-0.0179072	-0.012551	-0.0107528	-0.00796004	-0.00644386	-0.00459275	-0.00368682	-0.00259317	-0.00180547	-0.00138289	-0.000982653	-0.000694809	-0.000487076	-0.000351223
2.95536e-16	-0.0050574	-0.0167079	-0.0200691	-0.027965	-0.0231305	-0.0185585	-0.0155846	-0.0139193	-0.0112224	-0.00846245	-0.00687191	-0.00406437	-0.00206723	-0.00148147	-0.00113383	-0.000653093	-0.000373426	-0.000263891	-0.000152224	-0.000109949	-6.09169e-05	-1.76639e-05	-1.29515e-05
2.95536e-16	0.00393289	0.00471979	0.00176726	0.00183845	0.000137894	0.00185355	0.00141168	-0.0012004	-0.000988763	-0.00134811	-0.00100161	-0.000723695	-0.000228813	-0.000113657	4.95757e-05	0.000164358	6.48483e-05	2.98555e-05	2.88609e-05	5.92224e-06	1.45447e-05	1.45382e-06	-1.68483e-05
2.95536e-16	0.0180463	0.0175089	0.0258447	0.0250629	0.0216998	0.0168662	0.0113175	0.00778124	0.00501575	0.00318298	0.0023169	0.00179659	0.0010989	0.000788036	0.000564528	0.000430535	0.000366803	0.000272295	0.000181318	0.000138297	9.22847e-05	6.22193e-05	4.41134e-05
2.95536e-16	0.0180901	0.0204436	0.0337992	0.0227108	0.0207333	0.0158842	0.0118656	0.00892826	0.00667601	0.00496105	0.0036695	0.00188695	0.00117962	0.000995264	0.0010613	0.000773544	0.000562803	0.000408845	0.000382829	0.000224801	0.000155588	0.000112531	7.89815e-05
2.95536e-16	0.0220139	0.0291113	0.0339965	0.0308828	0.0268623	0.023937	0.0168513	0.0126835	0.00957707	0.00722767	0.00506079	0.00387766	0.00312827	0.00242751	0.00197667	0.00153725	0.00106662	0.000817137	0.000627017	0.000481838	0.00036518	0.000306566	0.000238159
2.95536e-16	0.0218439	0.0277937	0.0281489	0.0221468	0.0183182	0.0140392	0.00755916	0.00495969	0.00414399	0.00274605	0.00226998	0.00151701	0.00080767	0.000836349	0.000678971	0.000222765	0.000167026	5.19436e-05	-2.30729e-06	-5.31135e-06	-1.68917e-06	-1.95417e-06	4.69911e-06
2.95536e-16	0.0192169	0.025061	0.0246183	0.0152982	0.0125049	0.00441383	0.00258816	0.000782332	0.00114139	0.000580465	0.000506225	0.000403057	-3.99765e-05	-8.45558e-05	-0.000172659	-0.000130604	-8.63352e-05	-9.54841e-05	-6.74757e-05	-4.48114e-05	-2.95259e-05	-1.90683e-05	-1.01504e-05
2.95536e-16	-0.00169977	-0.0049442	-0.00414067	-0.0080932	-0.0102139	-0.0122738	-0.0114345	-0.00938489	-0.00672835	-0.00468847	-0.00281061	-0.00203343	-0.001476	-0.00107599	-0.000783805	-0.000571862	-0.000342604	-0.000237634	-0.000165194	-0.000113751	-7.0186e-05	-4.16227e-05	-2.65103e-05
2.95536e-16	-0.00389715	-0.0172697	-0.0165319	-0.0227013	-0.015889	-0.0162919	-0.0126239	-0.0113383	-0.00940939	-0.00687891	-0.00454407	-0.00292196	-0.00205868	-0.00152358	-0.00104436	-0.000824291	-0.00060434	-0.000434	-0.00029748	-0.00020174	-0.000139494	-8.08973e-05	-5.01701e-05
2.95536e-16	-0.00201039	-0.00869028	-0.0100639	-0.00893318	-0.0115688	-0.0107551	-0.0114852	-0.0084164	-0.00527678	-0.00377947	-0.0027366	-0.00177698	-0.00165074	-0.00113308	-0.000945858	-0.000632744	-0.000423868	-0.000328259	-0.000221199	-0.000148647	-9.99739e-05	-6.72938e-05	-4.53322e-05
