# Supplementary material for: Research on the dynamic spillover of stock markets under COVID-19—Taking the stock markets of China, Japan, and South Korea as an example
Source: Front Public Health. 2022 Nov 11;10:1008348. doi: 10.3389/fpubh.2022.1008348 (PMC9691647; doi:10.3389/fpubh.2022.1008348)
Supplement: Supplementary file 4 [file Data_Sheet_2.ZIP › BM_CHN_2 (1).xls]

## Sheet: Sheet2
0	0	0	0	0	0	0	0	0	0	0	0	0	0	0	0	0	0	0	0	0	0	0	0
0	0	0	0	0	0	0	0	0	0	0	0	0	0	0	0	0	0	0	0	0	0	0	0
1.33241e-16	-0.0351979	-0.0146581	-0.0164099	-0.0102721	-0.00945725	-0.0101623	-0.00982586	-0.00981136	-0.00852172	-0.0060734	-0.00420733	-0.00312384	-0.00198593	-0.000999369	-0.000456725	-9.63618e-05	-3.99634e-05	9.13959e-06	3.68135e-05	5.28863e-05	4.49512e-05	4.43983e-05	4.3791e-05
1.33241e-16	-0.0258696	-0.0241124	-0.0256242	-0.0225108	-0.016122	-0.0185728	-0.0147294	-0.0139293	-0.0101748	-0.00683116	-0.00402576	-0.00200037	-0.00130862	-0.000508025	-0.000141856	6.00071e-05	0.000230988	0.000229228	0.000224894	0.000192898	0.000150888	0.00010888	7.85074e-05
1.33241e-16	-0.0264538	-0.0202075	-0.0119651	-0.0106028	-0.0132905	-0.0122536	-0.0109967	-0.0106467	-0.00921999	-0.00700579	-0.00534318	-0.00370341	-0.00267938	-0.00152028	-0.000609024	-0.000310629	-7.9088e-05	2.49791e-05	9.95326e-05	8.98372e-05	7.25105e-05	6.12918e-05	7.14688e-05
1.33241e-16	-0.0219852	-0.0228492	-0.011042	-0.00736249	-0.00793945	-0.00919517	-0.00879875	-0.0103401	-0.00877188	-0.0068206	-0.00477924	-0.00350096	-0.00267419	-0.00173951	-0.000737137	-0.000401304	-0.000151505	2.70575e-05	8.63789e-05	0.000134484	0.000135001	0.0001387	8.66928e-05
1.33241e-16	-0.025471	-0.0112405	-0.00604929	-0.00819515	-0.00689658	-0.0067287	-0.00587494	-0.00514929	-0.00464802	-0.00359706	-0.00272642	-0.00132399	-0.000983224	-0.000547769	0.000133467	0.000339327	0.00041673	0.000338291	0.00046695	0.00053382	0.000459157	0.000337298	0.000262241
1.33241e-16	-0.0238383	0.00352389	0.000625214	0.00181647	0.00422939	0.00200841	0.00126438	0.000854261	0.000409524	0.000155096	3.05595e-05	-3.38021e-05	0.0011622	0.00272232	0.00224208	0.00183736	0.00151284	0.0012432	0.00102746	0.000920562	0.000887417	0.000662988	0.000524993
1.33241e-16	-0.0152985	0.00252055	0.0023092	0.0011576	-0.00127206	-0.000449461	-0.000429267	-0.00156684	-0.00193298	-0.00192082	-0.00168951	-1.65634e-05	0.000485487	0.000879793	0.000984812	0.00162194	0.00153723	0.00149974	0.00139293	0.00126281	0.00092058	0.000644693	0.000477769
1.33241e-16	-0.0196749	-0.00698428	-0.0105197	-0.0071211	-0.0102704	-0.0094558	-0.00832487	-0.00759085	-0.00616033	-0.00399435	-0.0022344	-0.00107495	-0.000566716	6.46912e-05	0.000422555	0.000577442	0.000539468	0.000764217	0.000463716	0.000515019	0.000368675	0.000270551	9.28609e-05
1.33241e-16	-0.0134255	-0.0088182	-0.00148815	-0.000963024	-0.00493646	-0.00489517	-0.00496531	-0.00467187	-0.00424678	-0.00280791	-0.00217261	-0.00147828	-0.00113244	-0.000452668	-0.000245901	-8.36628e-05	0.00016266	0.000637266	0.000662315	0.000708446	0.000499581	0.00024604	0.000142395
1.33241e-16	-0.0154463	0.00474002	0.00942262	0.00889312	0.00427166	0.00215284	0.000648179	-0.000780076	-0.00253717	-0.00155226	-0.00142178	1.13231e-05	0.000660634	0.00063024	0.000465547	0.000313832	0.000240407	0.000355776	0.000383894	0.00040885	0.000328683	0.000189458	0.000153501
1.33241e-16	-0.0210635	0.00425623	0.0116205	0.00705703	0.00304932	0.00231039	0.00121759	-0.000404045	-0.000273878	-0.000126003	0.000416142	0.000119051	0.000445281	0.00109114	0.0013305	0.0010751	0.000865335	0.000674692	0.000476487	0.000284009	0.00032364	0.000228415	0.000185038
1.33241e-16	-0.016911	0.0113145	0.0200611	0.0147414	0.00335472	0.00175017	0.000368526	0.00018349	-4.15044e-05	-0.000748642	-0.000860314	-0.0010346	-0.000571082	0.000284728	0.000733995	0.00092548	0.00107002	0.000999768	0.000810975	0.000768729	0.000628894	0.000611865	0.000484714
1.33241e-16	-0.0112232	0.0030323	0.0125179	0.0147746	0.0102353	0.00557755	0.00254329	0.000444309	-2.44165e-06	0.000450089	0.000339927	-3.21151e-05	0.000963239	0.00118891	0.001147	0.00124643	0.00101018	0.000809356	0.00066037	0.000486348	0.000350549	0.000291593	0.000251547
1.33241e-16	-0.0136639	0.00128346	0.0112783	0.00749794	0.00480998	-0.00190576	-0.00339489	-0.00239262	-0.00218781	-0.00129817	-0.000795582	-0.00057617	0.00021488	0.000196631	0.000292861	0.000267487	0.00036013	0.000377606	0.00015234	0.000129807	0.000103679	8.01556e-05	6.09076e-05
1.33241e-16	-0.014737	-0.00523094	0.00461786	-0.00141659	-0.00360958	-0.00469623	-0.00518609	-0.00586809	-0.00418133	-0.00279775	-0.00273086	-0.00104088	-0.000772005	-0.000575653	-0.000240003	-0.000150016	-6.18208e-05	1.40573e-05	4.54873e-05	-1.75342e-05	-3.67828e-06	3.07857e-06	5.51488e-06
1.33241e-16	-0.0155909	-0.0105983	-0.00707104	-0.00582584	-0.0147824	-0.0126865	-0.0123757	-0.0103472	-0.00764223	-0.00575445	-0.00390306	-0.00238004	-0.00201849	-0.00092625	-0.000264643	-9.12147e-06	1.93618e-05	-4.84624e-05	-2.52931e-05	5.55044e-06	1.79283e-05	8.70243e-06	9.99144e-06
1.33241e-16	-0.0122775	-0.00539723	-0.00440562	-0.00832277	-0.0100191	-0.010411	-0.00925939	-0.00798061	-0.0067105	-0.00588351	-0.00351714	-0.0028686	-0.00115708	-0.000653662	-0.000240707	-3.75513e-05	9.39338e-06	6.26545e-05	1.77023e-05	2.15299e-05	2.0847e-05	1.79518e-05	-6.52864e-06
1.33241e-16	-0.0116134	-0.00968902	-0.00924192	-0.0149091	-0.0120353	-0.0142167	-0.0125968	-0.010025	-0.00811065	-0.00548451	-0.00387396	-0.00254035	-0.00146798	-0.000977322	-0.000545096	-0.000205526	3.6678e-05	0.000163762	0.000209107	9.19217e-05	-3.24625e-06	7.0703e-06	1.10063e-05
1.33241e-16	0.000707342	-0.0125295	0.00772847	0.00717558	0.00373066	0.000489149	-3.3269e-06	4.96426e-05	-0.000737333	0.00116763	0.000832284	0.000457286	0.000956995	0.000863332	0.00136528	0.00120449	0.00127751	0.00111826	0.000737873	0.000526728	0.000423278	0.000460964	0.000344852
1.33241e-16	0.006802	-0.0161348	-0.0033722	-7.30193e-06	-0.00131614	-0.000420288	0.000373119	0.000829676	0.0011835	0.00305823	0.00233173	0.00216192	0.00184289	0.0015366	0.00128661	0.00116177	0.00110583	0.000982374	0.000582157	0.000290078	0.000254145	0.000240224	0.000202631
1.33241e-16	0.0043158	-0.00489986	-0.00307271	-0.00213638	-0.00104486	-0.000613759	-0.000657694	-0.000751861	-0.000772242	0.00198266	0.0025113	0.00212435	0.0018735	0.00165508	0.00146518	0.00138738	0.00123492	0.00104908	0.000862142	0.00044465	0.000348208	0.000268798	0.000237351
1.33241e-16	0.00750317	-0.00688431	0.00811387	0.00800863	0.00293665	0.00241603	0.00136142	0.000691296	0.000295948	0.00351422	0.00278229	0.00219439	0.0017282	0.0013598	0.00107006	0.00136325	0.00163764	0.00163531	0.00105334	0.000607923	0.000535382	0.00044063	0.000344692
1.33241e-16	0.00389794	-0.00101441	0.00716433	0.0106365	0.00995582	0.007584	0.00599741	0.00448785	0.00327718	0.00673614	0.00654084	0.0048817	0.00365424	0.00273365	0.00205052	0.00286128	0.00230964	0.00191767	0.00132169	0.00101046	0.000781752	0.000604118	0.000455963
1.33241e-16	0.0135544	-0.00838888	0.00669223	0.00963832	0.015581	0.0150359	0.0147848	0.0138675	0.011935	0.0103045	0.0106727	0.00878005	0.00805554	0.00713901	0.00619911	0.00570001	0.00496834	0.00415513	0.00335852	0.00243073	0.00200522	0.00142472	0.00105278
1.33241e-16	0.0118966	-0.000366469	0.0202052	0.0196957	0.020407	0.0192297	0.0169913	0.0146386	0.0138727	0.0126419	0.0123924	0.0112191	0.010423	0.00937666	0.00819036	0.0072079	0.00625228	0.00546418	0.00477629	0.00417576	0.00369929	0.00333705	0.00300519
1.33241e-16	0.0121665	-0.0118788	0.0181998	0.0215564	0.0221691	0.0225176	0.0216049	0.0188996	0.0169172	0.0141281	0.0117261	0.0114367	0.0098234	0.00843841	0.00748728	0.00678981	0.00629422	0.00565778	0.00485613	0.00374211	0.00316737	0.0026822	0.0022724
1.33241e-16	0.0131022	0.00375787	0.0284578	0.0326062	0.0325153	0.0288472	0.0209789	0.0197826	0.0177355	0.0159293	0.0137686	0.0126754	0.0119233	0.0112673	0.010276	0.00899884	0.0076334	0.00605291	0.00475064	0.0041724	0.00373275	0.00324475	0.00270072
1.33241e-16	0.0135929	-0.00329791	0.0237714	0.0263016	0.024742	0.0228253	0.0204127	0.0177723	0.0155337	0.0138484	0.0133777	0.0117985	0.0104967	0.00914163	0.00836909	0.00765334	0.00691664	0.00622539	0.00538712	0.00466259	0.00414639	0.00370395	0.00329884
1.33241e-16	0.0122915	0.00372894	0.0238563	0.0271225	0.0248793	0.0218134	0.0189187	0.0163409	0.0137959	0.0122048	0.0115362	0.00984211	0.00816799	0.00678737	0.00609111	0.00548771	0.00497467	0.00434541	0.00277213	0.00251461	0.00229243	0.00210046	0.00193428
1.33241e-16	0.0141401	0.00501569	0.00978133	0.0105634	0.0155843	0.0116619	0.0110144	0.00842707	0.0065821	0.00520246	0.00749221	0.00670713	0.0054073	0.00443675	0.00366438	0.00302851	0.00261205	0.00246302	0.00238677	0.00162203	0.00131195	0.0014639	0.00138378
1.33241e-16	0.003745	-0.00818495	0.00868386	0.00585082	0.00464152	0.00450972	0.00436444	0.00401927	0.0037805	0.00340033	0.00271647	0.00219852	0.00291107	0.00257396	0.00242277	0.00240629	0.00223485	0.00197391	0.0016736	0.00136974	0.00148472	0.00117447	0.00107746
1.33241e-16	-0.00186723	-0.0129666	0.0171838	0.0159512	0.0158844	0.0105529	0.00959171	0.0088173	0.00760616	0.00622886	0.00536492	0.00495255	0.00460847	0.004824	0.00440972	0.0038337	0.00343405	0.00308564	0.00307804	0.00257968	0.00201087	0.00178595	0.00185179
1.33241e-16	0.000509733	-0.00172378	0.024017	0.0212031	0.0211519	0.0168568	0.0154591	0.0132235	0.0122798	0.0102127	0.00843597	0.00699361	0.00597582	0.00519386	0.00480178	0.00392711	0.00325532	0.0027931	0.00239891	0.00215869	0.00192962	0.00163018	0.00137123
1.33241e-16	-0.00567615	-0.014401	0.00264765	0.00360877	0.0047749	0.00146993	0.00206485	0.00169959	0.00133617	0.000848739	0.000622512	0.000544499	0.000489706	0.00114681	0.00104318	0.000896516	0.0011273	0.00115987	0.000954555	0.00109392	0.000956279	0.000727824	0.000544215
1.33241e-16	-0.0120291	-0.0296879	-0.0044115	-0.00366541	-0.00200231	-0.00129419	-0.000857732	-0.000672378	-0.000531284	-0.000424919	-0.000336182	0.000472823	0.000970923	0.00105747	0.0008542	0.000688697	0.000556911	0.000714349	0.000609238	0.000519667	0.000586183	0.000622989	0.000429649
1.33241e-16	-0.0238551	-0.0318557	0.000426765	0.00136706	0.00190602	0.00114119	0.000507084	0.000289246	0.000124847	6.0417e-05	4.1547e-05	0.000833332	0.00162399	0.00160788	0.00172197	0.00137326	0.00109917	0.00115167	0.00098456	0.000841716	0.00068357	0.000502712	0.0003593
1.33241e-16	-0.0304184	-0.0416444	-0.0237903	-0.0210342	-0.0175878	-0.0168849	-0.0142065	-0.0123393	-0.0105075	-0.00899154	-0.00771822	-0.00609294	-0.006008	-0.0053111	-0.00378261	-0.00292418	-0.00198319	-0.00155849	-0.00127255	-0.000931423	-0.000755376	-0.000586156	-0.00045644
1.33241e-16	-0.0318496	-0.0515989	-0.0412259	-0.0354456	-0.0310929	-0.0283459	-0.0278592	-0.0270799	-0.0259193	-0.0237626	-0.019214	-0.012017	-0.00832986	-0.00639561	-0.00504097	-0.0028141	-0.00171242	-0.000949739	-0.000603501	-0.000508733	-0.00039974	-0.000302865	-0.000228874
1.33241e-16	-0.0234585	-0.0594155	-0.0474059	-0.047092	-0.0452386	-0.0401286	-0.0362368	-0.0326878	-0.0290784	-0.0242289	-0.0186522	-0.0145715	-0.0111146	-0.00790617	-0.00628254	-0.00499097	-0.00367421	-0.00267248	-0.00192887	-0.00137028	-0.00112454	-0.000833454	-0.000527753
1.33241e-16	-0.0239582	-0.0567582	-0.0421618	-0.0394901	-0.0371984	-0.035332	-0.0311457	-0.0279084	-0.0252326	-0.0234587	-0.0200931	-0.0170552	-0.0103037	-0.00743998	-0.00594804	-0.00543554	-0.004211	-0.00329673	-0.00251426	-0.00196863	-0.00140915	-0.00113497	-0.000908719
1.33241e-16	-0.0294511	-0.0523742	-0.0517261	-0.046448	-0.0428251	-0.0382371	-0.0339375	-0.0310613	-0.0254585	-0.0191218	-0.0144119	-0.0100674	-0.00840833	-0.00639713	-0.00457667	-0.00367427	-0.0031032	-0.00262112	-0.00192129	-0.00140914	-0.000863435	-0.000574543	-0.000366352
1.33241e-16	-0.0285574	-0.0588642	-0.0601167	-0.0540408	-0.0476856	-0.044049	-0.0382543	-0.0318877	-0.0275766	-0.0242368	-0.0183476	-0.0133164	-0.00989823	-0.00702992	-0.00527986	-0.00399736	-0.00336748	-0.00297024	-0.00236998	-0.00184682	-0.0014928	-0.00120843	-0.000979624
1.33241e-16	-0.0294996	-0.0699273	-0.0760331	-0.0758993	-0.0667678	-0.0582523	-0.049618	-0.0413464	-0.033782	-0.0259466	-0.0180105	-0.0136362	-0.010346	-0.00789155	-0.00710244	-0.00625387	-0.00482368	-0.00301515	-0.00248148	-0.00208651	-0.00163157	-0.00123277	-0.000950686
1.33241e-16	-0.0302115	-0.078548	-0.0775178	-0.0783273	-0.0715433	-0.0600411	-0.0506656	-0.0428761	-0.0326834	-0.0234286	-0.0195487	-0.0160729	-0.0132302	-0.0102754	-0.00809574	-0.00640947	-0.00464498	-0.00354979	-0.00270723	-0.00213174	-0.00170528	-0.00122198	-0.0010193
1.33241e-16	-0.0325307	-0.0743118	-0.0746508	-0.0690161	-0.0616838	-0.0567282	-0.0500422	-0.0428384	-0.0334841	-0.0266111	-0.0212504	-0.0170857	-0.0132619	-0.0103392	-0.00853326	-0.00694581	-0.00580698	-0.00486485	-0.00426223	-0.00355917	-0.00289787	-0.00236681	-0.00194164
1.33241e-16	-0.0333803	-0.095659	-0.0879621	-0.0854622	-0.0773008	-0.0681211	-0.0607624	-0.0495822	-0.0380263	-0.0313306	-0.0247776	-0.0197038	-0.0161458	-0.0129918	-0.0104364	-0.00852768	-0.00733103	-0.00615998	-0.0047817	-0.00374812	-0.00296888	-0.00235026	-0.00178141
1.33241e-16	-0.0351841	-0.100068	-0.105242	-0.0957924	-0.08578	-0.0752062	-0.0628639	-0.0526743	-0.0437065	-0.0357595	-0.0282195	-0.0232605	-0.0191543	-0.0152516	-0.0121833	-0.00996199	-0.00840037	-0.00648062	-0.00515005	-0.00423602	-0.00328052	-0.00252937	-0.00203182
1.33241e-16	-0.0350996	-0.108839	-0.101507	-0.0976084	-0.0893458	-0.0778849	-0.0664286	-0.0554301	-0.0455436	-0.0365315	-0.0290756	-0.0230308	-0.0167666	-0.0125461	-0.00970021	-0.00763632	-0.0063429	-0.00526412	-0.00387411	-0.0030837	-0.00239777	-0.00189547	-0.0014854
1.33241e-16	-0.0333837	-0.106926	-0.10819	-0.103184	-0.0934449	-0.0811928	-0.0674671	-0.0567718	-0.0481864	-0.0373976	-0.0295602	-0.0246594	-0.0198173	-0.015448	-0.0123016	-0.0100124	-0.00799606	-0.00622881	-0.00502269	-0.00402275	-0.00319942	-0.0026369	-0.00206029
1.33241e-16	-0.0403469	-0.108355	-0.113588	-0.103985	-0.0900437	-0.0783155	-0.0638365	-0.053788	-0.0440911	-0.0349241	-0.0268908	-0.0213018	-0.0174737	-0.0141738	-0.0111186	-0.00894814	-0.00701358	-0.00542063	-0.00446533	-0.00373366	-0.00299886	-0.00241352	-0.00196723
1.33241e-16	-0.0390368	-0.109413	-0.118502	-0.111931	-0.0944074	-0.0807074	-0.0633643	-0.0501844	-0.0403395	-0.0355108	-0.0279055	-0.0220836	-0.0166385	-0.0122138	-0.00947296	-0.00707759	-0.00512448	-0.00415351	-0.00360683	-0.00307735	-0.00245631	-0.0018496	-0.00148606
1.33241e-16	-0.0316034	-0.111869	-0.114132	-0.107052	-0.0921636	-0.0740316	-0.0572457	-0.04447	-0.0358907	-0.027541	-0.0216087	-0.016407	-0.0126602	-0.00902238	-0.00667774	-0.00494049	-0.00425503	-0.00320507	-0.00261698	-0.00224914	-0.00183253	-0.00152318	-0.00122351
1.33241e-16	-0.0386643	-0.0998465	-0.113245	-0.105409	-0.0859882	-0.0731151	-0.0580823	-0.04567	-0.0355519	-0.0291083	-0.0202634	-0.0163506	-0.0119505	-0.00993381	-0.00816142	-0.00550184	-0.00411634	-0.00303858	-0.00220955	-0.00172472	-0.00141381	-0.0011222	-0.000880888
1.33241e-16	-0.0323804	-0.090807	-0.0944439	-0.0867262	-0.073901	-0.063001	-0.0558066	-0.0452168	-0.0365489	-0.0283522	-0.0202161	-0.0168485	-0.0132451	-0.0108269	-0.00805399	-0.00586094	-0.00490156	-0.00366877	-0.00270331	-0.00162056	-0.00111342	-0.000908332	-0.00078206
1.33241e-16	-0.0420913	-0.0856198	-0.09205	-0.0920869	-0.0740763	-0.0616383	-0.0509425	-0.039815	-0.0308707	-0.0241666	-0.0190223	-0.0142431	-0.00982974	-0.00789967	-0.00612454	-0.00415147	-0.00307257	-0.00219478	-0.00169819	-0.00128224	-0.000974581	-0.000786843	-0.000635422
1.33241e-16	-0.0398706	-0.0859793	-0.0925304	-0.0802448	-0.0754392	-0.0566194	-0.0436868	-0.035805	-0.0289523	-0.0215637	-0.017319	-0.0133304	-0.0102205	-0.00749652	-0.00584291	-0.00448807	-0.0034695	-0.00290978	-0.00217421	-0.00147057	-0.000970494	-0.000794496	-0.0005963
1.33241e-16	-0.0367542	-0.0846087	-0.0813914	-0.0815664	-0.0740336	-0.0577775	-0.0482736	-0.0376092	-0.0321305	-0.0247688	-0.0186318	-0.0151733	-0.011433	-0.00833638	-0.0058592	-0.00441471	-0.00290766	-0.00208089	-0.00142814	-0.00108915	-0.000771939	-0.00057687	-0.000385108
1.33241e-16	-0.0398281	-0.075512	-0.0837882	-0.0732003	-0.0655173	-0.058403	-0.0488977	-0.0381751	-0.031673	-0.0253796	-0.0185374	-0.0137639	-0.0105442	-0.0075828	-0.0050363	-0.00346289	-0.0024824	-0.00186286	-0.00128197	-0.000878612	-0.000644507	-0.000496208	-0.000390918
1.33241e-16	-0.0399174	-0.0865416	-0.0792227	-0.0720491	-0.0574327	-0.0510304	-0.0440096	-0.036004	-0.0308797	-0.0233708	-0.0172997	-0.0134971	-0.0092514	-0.00690254	-0.00541897	-0.00393922	-0.00282058	-0.00202216	-0.00141066	-0.00103309	-0.00077733	-0.000581114	-0.000418711
1.33241e-16	-0.0383285	-0.0848057	-0.0865561	-0.0779687	-0.0615327	-0.0534753	-0.0453248	-0.037606	-0.0285839	-0.0230851	-0.0167187	-0.0132371	-0.0106931	-0.00820445	-0.00529211	-0.00408722	-0.00280093	-0.0019777	-0.00142203	-0.000934883	-0.000631598	-0.000468754	-0.000371071
1.33241e-16	-0.0423318	-0.0833428	-0.0796751	-0.0695474	-0.0620928	-0.050664	-0.0438481	-0.0328103	-0.02562	-0.0204013	-0.0161826	-0.0120652	-0.00954176	-0.00801363	-0.00508606	-0.00360052	-0.00281981	-0.00224759	-0.00183851	-0.00126217	-0.000987067	-0.000768235	-0.00054519
1.33241e-16	-0.045498	-0.0919267	-0.0800362	-0.0758152	-0.0599646	-0.0541749	-0.044679	-0.0360963	-0.0289654	-0.0225617	-0.0174787	-0.01421	-0.011097	-0.00788581	-0.00587928	-0.00413274	-0.0031074	-0.00231212	-0.0017363	-0.0013812	-0.00110302	-0.000818701	-0.000572845
1.33241e-16	-0.044417	-0.089821	-0.0828004	-0.0809088	-0.0646871	-0.049918	-0.0440944	-0.0375409	-0.031037	-0.0240023	-0.0187614	-0.0144086	-0.0109578	-0.0081619	-0.00598343	-0.00424324	-0.00316388	-0.00240893	-0.00187042	-0.00145315	-0.00109323	-0.000816081	-0.000608845
1.33241e-16	-0.0402239	-0.0893451	-0.076106	-0.07262	-0.06374	-0.0557335	-0.0499243	-0.0424694	-0.0340504	-0.0258228	-0.0191215	-0.0132233	-0.010026	-0.00746161	-0.00567512	-0.00420884	-0.00327825	-0.00244856	-0.00176723	-0.00124081	-0.000861173	-0.000613726	-0.000478778
1.33241e-16	-0.0434201	-0.0912896	-0.0841196	-0.0790664	-0.0672927	-0.0546347	-0.0457102	-0.0384461	-0.0279101	-0.0206645	-0.0166077	-0.0120633	-0.00856014	-0.0068051	-0.00496112	-0.00361842	-0.00261702	-0.00181508	-0.00130431	-0.00101296	-0.000789985	-0.000617448	-0.00048119
1.33241e-16	-0.0360542	-0.0894703	-0.0812167	-0.0765643	-0.0662582	-0.0538863	-0.0421734	-0.0369804	-0.0299992	-0.0241766	-0.0174422	-0.0121863	-0.00920426	-0.00680898	-0.00507773	-0.00358029	-0.00261253	-0.00196386	-0.00152176	-0.00112044	-0.000739113	-0.000535188	-0.000423467
1.33241e-16	-0.0374279	-0.0849938	-0.0832547	-0.0773484	-0.062534	-0.0531107	-0.0404633	-0.0312271	-0.0255586	-0.0211821	-0.0153147	-0.0118355	-0.00930801	-0.00652902	-0.00487094	-0.00372359	-0.00284498	-0.00207934	-0.00155115	-0.00106242	-0.000668799	-0.000532541	-0.000411903
1.33241e-16	-0.0382434	-0.0839222	-0.0742815	-0.0728438	-0.0632851	-0.0505732	-0.0400227	-0.0317817	-0.025767	-0.0196575	-0.0139621	-0.00882101	-0.00780387	-0.00578154	-0.00449502	-0.00304475	-0.00219361	-0.00171746	-0.00135795	-0.000900702	-0.000668806	-0.000496305	-0.000378714
1.33241e-16	-0.0386247	-0.0760918	-0.0713268	-0.0655921	-0.0574994	-0.0492584	-0.037851	-0.0311713	-0.0228817	-0.0191536	-0.0141733	-0.0106353	-0.00785885	-0.00582202	-0.00430409	-0.0031365	-0.002467	-0.00198557	-0.00140942	-0.000912835	-0.000618188	-0.00046634	-0.0003082
1.33241e-16	-0.0474344	-0.0866661	-0.0757273	-0.0698908	-0.0613945	-0.0527625	-0.0419507	-0.0325324	-0.0265169	-0.0221295	-0.0170843	-0.0118171	-0.00828852	-0.00533549	-0.00381301	-0.00284531	-0.00221375	-0.00168134	-0.00131862	-0.00090126	-0.000609683	-0.000420611	-0.000287059
1.33241e-16	-0.0497286	-0.0794019	-0.0778851	-0.0780619	-0.066138	-0.0587656	-0.0483086	-0.039324	-0.0315832	-0.0260357	-0.0184681	-0.0125925	-0.00691418	-0.00537663	-0.00438254	-0.00292627	-0.00220535	-0.00166214	-0.00125269	-0.000944138	-0.000719173	-0.000536318	-0.000387067
1.33241e-16	-0.0532984	-0.0846006	-0.0853762	-0.084183	-0.067984	-0.0559092	-0.0438665	-0.0353898	-0.0279936	-0.0225425	-0.0170829	-0.0132689	-0.00975208	-0.00743385	-0.00547033	-0.00433853	-0.00307888	-0.00235995	-0.0017101	-0.00128767	-0.00100736	-0.000799533	-0.000571822
1.33241e-16	-0.0544084	-0.077289	-0.0767812	-0.0755463	-0.0698507	-0.0588815	-0.0444055	-0.0339265	-0.0282823	-0.0224362	-0.0164133	-0.0131931	-0.00975737	-0.00695823	-0.00487685	-0.0036235	-0.00272395	-0.00203127	-0.00148495	-0.00114123	-0.000799813	-0.000605439	-0.000465902
1.33241e-16	-0.0539501	-0.0768543	-0.0795675	-0.0805006	-0.0668547	-0.0547797	-0.0427854	-0.0322356	-0.0261771	-0.0212807	-0.017191	-0.0143212	-0.0107576	-0.00786863	-0.00544766	-0.00363251	-0.00249919	-0.00176618	-0.00125081	-0.000940236	-0.000694163	-0.000559449	-0.000443067
1.33241e-16	-0.0523005	-0.082877	-0.0743207	-0.0743108	-0.0639375	-0.0536715	-0.0430416	-0.0337075	-0.0270909	-0.0214575	-0.0164003	-0.0125528	-0.0096912	-0.00762124	-0.00593746	-0.00457964	-0.00360118	-0.0029459	-0.00235008	-0.00188214	-0.00149713	-0.00118713	-0.000940465
1.33241e-16	-0.0570304	-0.0786798	-0.0700635	-0.0714247	-0.0657581	-0.0543843	-0.042976	-0.0345576	-0.0280902	-0.022376	-0.017989	-0.0136206	-0.00961843	-0.00734028	-0.0053799	-0.00418639	-0.00332844	-0.00247844	-0.00197648	-0.00157667	-0.00125762	-0.000978167	-0.000750573
1.33241e-16	-0.0528744	-0.0742096	-0.0828391	-0.0732545	-0.0639216	-0.0541593	-0.0467353	-0.0388362	-0.0297474	-0.0236632	-0.0199465	-0.0152683	-0.0109308	-0.00831075	-0.00623604	-0.00487323	-0.00384176	-0.00293071	-0.00229038	-0.00179152	-0.00140212	-0.0011135	-0.000773422
1.33241e-16	-0.0526171	-0.0756638	-0.0708325	-0.069493	-0.0600305	-0.0540159	-0.0445889	-0.0356805	-0.0274054	-0.0205849	-0.0160635	-0.0120578	-0.00990824	-0.00819085	-0.00653495	-0.00519923	-0.00412629	-0.00315344	-0.00235614	-0.00170561	-0.00135508	-0.00100894	-0.000773425
1.33241e-16	-0.0555252	-0.0702943	-0.061947	-0.0605394	-0.0522051	-0.0450808	-0.0385741	-0.0339181	-0.0265537	-0.0215115	-0.0174367	-0.0144679	-0.010966	-0.00861593	-0.00710677	-0.0049397	-0.00358999	-0.00258815	-0.00208947	-0.00168712	-0.00136346	-0.00110345	-0.000866987
1.33241e-16	-0.0546248	-0.0732965	-0.0662488	-0.0626246	-0.0538117	-0.0470809	-0.0396819	-0.0315129	-0.0240659	-0.0191408	-0.0142961	-0.0111306	-0.00873571	-0.00705021	-0.00510316	-0.00405803	-0.0032101	-0.0025663	-0.00203989	-0.00143802	-0.000990028	-0.000778896	-0.000533955
1.33241e-16	-0.0520303	-0.0820263	-0.0812092	-0.0748796	-0.0647924	-0.0554186	-0.0455857	-0.0352541	-0.0289166	-0.022254	-0.0184207	-0.0137113	-0.0107054	-0.00773115	-0.00559271	-0.00421234	-0.00324996	-0.00250552	-0.00186903	-0.0014046	-0.00108592	-0.000849687	-0.000665117
1.33241e-16	-0.0503211	-0.0784525	-0.0804929	-0.0730387	-0.065612	-0.0567286	-0.0465438	-0.035788	-0.0295316	-0.0237356	-0.0184042	-0.0134577	-0.00999452	-0.00826588	-0.00657534	-0.00496704	-0.0037505	-0.00285475	-0.00229176	-0.00182904	-0.00133389	-0.00102817	-0.000796526
1.33241e-16	-0.047219	-0.0892111	-0.0860571	-0.0829276	-0.0765185	-0.063885	-0.0506045	-0.0406	-0.0307093	-0.025315	-0.0189258	-0.0136179	-0.0103694	-0.00714786	-0.00552608	-0.00393911	-0.0030303	-0.0024136	-0.00182938	-0.00137999	-0.00100843	-0.000800489	-0.000658272
1.33241e-16	-0.0490966	-0.0896718	-0.0995026	-0.0972367	-0.0820327	-0.0711062	-0.0565156	-0.0419887	-0.0324192	-0.0240751	-0.0171369	-0.012702	-0.00954026	-0.00703115	-0.00532608	-0.00389309	-0.00310773	-0.00240268	-0.00184479	-0.00140419	-0.0011072	-0.000841583	-0.000640379
1.33241e-16	-0.0548261	-0.103664	-0.104973	-0.0967579	-0.0798137	-0.0656989	-0.0502957	-0.0384853	-0.0305159	-0.0242056	-0.0181158	-0.0142865	-0.0112905	-0.00808039	-0.00647428	-0.005198	-0.00429877	-0.00339552	-0.00272341	-0.00224105	-0.00172394	-0.00131332	-0.00100066
1.33241e-16	-0.0597457	-0.111807	-0.105989	-0.106437	-0.0825319	-0.063861	-0.0517552	-0.0411464	-0.0318305	-0.0249868	-0.018567	-0.0147047	-0.0110245	-0.00862124	-0.00672685	-0.00547709	-0.00453237	-0.00351124	-0.00263237	-0.00201689	-0.00158769	-0.00125761	-0.00099647
1.33241e-16	-0.0545371	-0.103876	-0.120619	-0.110026	-0.0876002	-0.0706479	-0.0564413	-0.0447612	-0.0343293	-0.0282475	-0.0212323	-0.014424	-0.0110782	-0.00902224	-0.00659052	-0.004962	-0.00394133	-0.00302241	-0.0023189	-0.00171027	-0.00130196	-0.000933769	-0.000693134
1.33241e-16	-0.0628093	-0.120619	-0.115539	-0.112743	-0.0979482	-0.0799876	-0.0616489	-0.0475471	-0.0373809	-0.0285041	-0.021933	-0.0148025	-0.0110766	-0.00884213	-0.00607087	-0.00461141	-0.00338305	-0.00245044	-0.00181866	-0.00136559	-0.0010542	-0.000854989	-0.000694057
1.33241e-16	-0.0627285	-0.119038	-0.117586	-0.118995	-0.101769	-0.0778687	-0.0602352	-0.0524191	-0.0361557	-0.0283794	-0.0215222	-0.0178173	-0.0135004	-0.0105542	-0.00839129	-0.00654175	-0.00496752	-0.00372193	-0.00282172	-0.00218233	-0.00168852	-0.00129511	-0.000940801
1.33241e-16	-0.0764325	-0.136016	-0.119802	-0.109196	-0.0911413	-0.077842	-0.0630722	-0.048993	-0.0389531	-0.0305644	-0.0224459	-0.0178774	-0.0136651	-0.00978678	-0.00731463	-0.00573586	-0.00463222	-0.00369071	-0.0029918	-0.00238341	-0.00182614	-0.00135484	-0.00106798
1.33241e-16	-0.0832183	-0.132793	-0.130604	-0.111721	-0.101986	-0.0821333	-0.0663643	-0.0496227	-0.0390539	-0.0313291	-0.026679	-0.0210966	-0.0153356	-0.0122311	-0.00977909	-0.00736546	-0.00616782	-0.00472521	-0.00371974	-0.00283054	-0.00212129	-0.00166894	-0.00140074
1.33241e-16	-0.0767977	-0.131305	-0.119885	-0.111952	-0.0960641	-0.0827782	-0.0609031	-0.0487316	-0.0358401	-0.0288723	-0.0236357	-0.0173842	-0.0135334	-0.0116875	-0.00859377	-0.00695577	-0.00552981	-0.00448906	-0.00358239	-0.00286127	-0.00227927	-0.001751	-0.00134514
1.33241e-16	-0.0746127	-0.106465	-0.112927	-0.106546	-0.0945541	-0.078024	-0.0598184	-0.0438022	-0.0313398	-0.0259531	-0.0223085	-0.0176928	-0.0144894	-0.0110559	-0.00907242	-0.00811677	-0.00663479	-0.00511188	-0.00401077	-0.00305664	-0.00232762	-0.00177133	-0.00133447
1.33241e-16	-0.0756774	-0.106172	-0.103511	-0.102773	-0.0923785	-0.0798604	-0.060934	-0.0475346	-0.0375532	-0.0308647	-0.0244698	-0.0164308	-0.0118329	-0.00929398	-0.00768176	-0.00616095	-0.00501551	-0.00398738	-0.00312775	-0.00249938	-0.00202068	-0.00163651	-0.00128578
1.33241e-16	-0.0848962	-0.114606	-0.122501	-0.109515	-0.0991159	-0.0817708	-0.0646889	-0.0543041	-0.0426789	-0.0331104	-0.0264932	-0.0189944	-0.0135589	-0.0117846	-0.00959797	-0.00806969	-0.00641928	-0.00494112	-0.00380684	-0.0030947	-0.00252927	-0.002106	-0.00175352
1.33241e-16	-0.0862146	-0.120579	-0.122444	-0.115443	-0.0986593	-0.084333	-0.0681798	-0.0504212	-0.0409776	-0.030001	-0.0229783	-0.0181391	-0.0143072	-0.0119282	-0.00895424	-0.00706144	-0.0057042	-0.00446242	-0.00342781	-0.00251245	-0.00199688	-0.00168841	-0.00143578
1.33241e-16	-0.0814655	-0.133326	-0.132862	-0.118923	-0.106442	-0.0789992	-0.061493	-0.0512784	-0.0415797	-0.0330999	-0.0255442	-0.0212814	-0.0166335	-0.0136528	-0.0108782	-0.0081664	-0.00611929	-0.00461054	-0.003637	-0.00293384	-0.00237025	-0.00191452	-0.00147962
1.33241e-16	-0.0865169	-0.145592	-0.139709	-0.124669	-0.0999713	-0.0769036	-0.0598327	-0.0471274	-0.0373222	-0.0300873	-0.0219408	-0.0165389	-0.0132551	-0.0105964	-0.00839099	-0.00651331	-0.00499303	-0.00382356	-0.00308205	-0.00247116	-0.00199174	-0.00161635	-0.00124509
1.33241e-16	-0.0919614	-0.137594	-0.131778	-0.122804	-0.102197	-0.0806175	-0.0644169	-0.0502707	-0.0387194	-0.0300856	-0.0209541	-0.0164459	-0.0122792	-0.00979897	-0.00783436	-0.00618328	-0.00517048	-0.00422543	-0.00324817	-0.0024974	-0.00192053	-0.0014772	-0.00118155
1.33241e-16	-0.0816796	-0.142946	-0.130737	-0.115242	-0.0993476	-0.0757535	-0.057267	-0.0440788	-0.034215	-0.0256389	-0.017965	-0.0124115	-0.00925586	-0.00735508	-0.00557691	-0.00430339	-0.0034655	-0.00278755	-0.002243	-0.00180584	-0.00145435	-0.00117171	-0.000944253
1.33241e-16	-0.0882189	-0.136736	-0.12454	-0.117909	-0.103387	-0.0768304	-0.0609929	-0.0447855	-0.034573	-0.0272388	-0.019105	-0.0140705	-0.00993946	-0.00728772	-0.00557579	-0.00453938	-0.00353732	-0.00281744	-0.00224407	-0.00178742	-0.00142373	-0.00114957	-0.000912829
1.33241e-16	-0.0847317	-0.135627	-0.137253	-0.132518	-0.109648	-0.0836582	-0.0615392	-0.0511603	-0.0398451	-0.0310242	-0.0247389	-0.0190622	-0.0142264	-0.01023	-0.00745029	-0.00556654	-0.00427663	-0.00329262	-0.00259633	-0.00194734	-0.00153696	-0.00128514	-0.00107714
1.33241e-16	-0.0810661	-0.136643	-0.137893	-0.123197	-0.103052	-0.0844612	-0.0654971	-0.0502017	-0.039118	-0.0310875	-0.0243874	-0.0187587	-0.0132124	-0.00964701	-0.00765114	-0.006025	-0.00465181	-0.00359655	-0.00279443	-0.00198241	-0.001475	-0.00109836	-0.000818756
1.33241e-16	-0.0823349	-0.138254	-0.135883	-0.123902	-0.109401	-0.0844445	-0.0632081	-0.0464604	-0.0345698	-0.0295879	-0.0252067	-0.0190622	-0.0146978	-0.0110031	-0.00852547	-0.00703008	-0.00537778	-0.00423289	-0.00335223	-0.00256249	-0.00190656	-0.00146151	-0.00119043
1.33241e-16	-0.0825068	-0.1371	-0.126813	-0.12675	-0.104739	-0.0813591	-0.0621234	-0.0490559	-0.0378984	-0.0280086	-0.0205364	-0.0167386	-0.0131983	-0.0104246	-0.00778256	-0.00590311	-0.00467217	-0.00368613	-0.00267466	-0.00204641	-0.00161561	-0.00131603	-0.00104615
1.33241e-16	-0.0850439	-0.138333	-0.137321	-0.130063	-0.111189	-0.09133	-0.0687205	-0.051857	-0.0371401	-0.0271877	-0.0221274	-0.0178326	-0.014265	-0.0105303	-0.00826977	-0.00651203	-0.00495233	-0.0037738	-0.00291648	-0.00228322	-0.00185226	-0.00151696	-0.00123137
1.33241e-16	-0.0925157	-0.147546	-0.139401	-0.118483	-0.100338	-0.0855322	-0.0670138	-0.0514362	-0.0374187	-0.0271599	-0.0196839	-0.0153801	-0.0123896	-0.00983418	-0.0076759	-0.00603371	-0.00490538	-0.0039721	-0.00325624	-0.00271912	-0.00226307	-0.00179442	-0.00136996
1.33241e-16	-0.0904807	-0.138534	-0.129527	-0.117418	-0.104309	-0.0820487	-0.0649846	-0.0528713	-0.0430406	-0.0328261	-0.024599	-0.0192093	-0.0145654	-0.0107716	-0.00863457	-0.0070846	-0.00585721	-0.00484327	-0.00395395	-0.00317607	-0.00260873	-0.00219817	-0.00175897
