# Supplementary material for: Research on the dynamic spillover of stock markets under COVID-19—Taking the stock markets of China, Japan, and South Korea as an example
Source: Front Public Health. 2022 Nov 11;10:1008348. doi: 10.3389/fpubh.2022.1008348 (PMC9691647; doi:10.3389/fpubh.2022.1008348)
Supplement: Supplementary file 4 [file Data_Sheet_2.ZIP › BM_HK_2 (1).xls]

## Sheet: Sheet3
0	0	0	0	0	0	0	0	0	0	0	0	0	0	0	0	0	0	0	0	0	0	0	0
0	0	0	0	0	0	0	0	0	0	0	0	0	0	0	0	0	0	0	0	0	0	0	0
-1.02742e-17	-0.0784034	-0.126667	-0.113402	-0.108943	-0.103318	-0.0936542	-0.0827577	-0.0691605	-0.0607094	-0.0544273	-0.0422669	-0.0303353	-0.024707	-0.0181779	-0.0129745	-0.0109768	-0.00856435	-0.00746253	-0.00610208	-0.00486694	-0.00382322	-0.00252932	-0.00201829
-1.02742e-17	-0.081654	-0.125242	-0.102059	-0.100548	-0.0903943	-0.0782727	-0.0727997	-0.0703663	-0.0568728	-0.0451503	-0.0378853	-0.0313493	-0.0271038	-0.0209358	-0.0161727	-0.0136321	-0.010508	-0.00808155	-0.00652155	-0.00512557	-0.003939	-0.00301402	-0.00252128
-1.02742e-17	-0.0765652	-0.112209	-0.0955775	-0.103047	-0.0917754	-0.0776132	-0.0787246	-0.0672923	-0.0572024	-0.0521479	-0.04087	-0.0321971	-0.0257319	-0.0202863	-0.0145133	-0.0117294	-0.00849751	-0.00646339	-0.0050352	-0.00373391	-0.0029503	-0.00233819	-0.00175414
-1.02742e-17	-0.0816889	-0.126843	-0.0993541	-0.0987755	-0.0886199	-0.0785091	-0.0684796	-0.0613596	-0.05424	-0.0458722	-0.0381743	-0.032309	-0.0258033	-0.0227499	-0.0182499	-0.0153944	-0.0121527	-0.00958104	-0.00746612	-0.00572354	-0.00451747	-0.00337134	-0.00276042
-1.02742e-17	-0.0809845	-0.120159	-0.104244	-0.0959368	-0.09586	-0.0785982	-0.0701955	-0.0639295	-0.0576329	-0.0475634	-0.0389789	-0.032887	-0.0267369	-0.0224791	-0.0187385	-0.0142219	-0.0113364	-0.00915344	-0.00737606	-0.00560825	-0.00472487	-0.0038627	-0.00298213
-1.02742e-17	-0.0855177	-0.126154	-0.107716	-0.107622	-0.104769	-0.0948449	-0.084296	-0.0693324	-0.0600913	-0.0450857	-0.0378101	-0.0331538	-0.0284806	-0.02186	-0.0195803	-0.0161807	-0.0130956	-0.0110475	-0.00938825	-0.00761624	-0.00620659	-0.00501076	-0.00406653
-1.02742e-17	-0.079116	-0.128241	-0.117322	-0.116965	-0.110939	-0.101518	-0.0829462	-0.0728037	-0.0663114	-0.0556283	-0.0457862	-0.0372124	-0.0306167	-0.0254054	-0.0195014	-0.0161961	-0.012874	-0.0104667	-0.00846922	-0.0068033	-0.00518668	-0.00428972	-0.0037842
-1.02742e-17	-0.0812661	-0.122243	-0.109363	-0.106056	-0.101969	-0.0899656	-0.0799277	-0.0714527	-0.0618955	-0.0532846	-0.0449047	-0.0364635	-0.0297497	-0.0252515	-0.0202859	-0.0164494	-0.0121419	-0.00969044	-0.00844161	-0.00677774	-0.0052693	-0.00444642	-0.00355473
-1.02742e-17	-0.0732346	-0.11335	-0.0938181	-0.100526	-0.0955266	-0.0841137	-0.0748212	-0.0669841	-0.0532169	-0.0458653	-0.0385062	-0.0312478	-0.0273223	-0.023162	-0.0185616	-0.0144787	-0.0115751	-0.00917984	-0.00734407	-0.00567608	-0.00412763	-0.00349851	-0.00333324
-1.02742e-17	-0.0791958	-0.119816	-0.105036	-0.107791	-0.0937997	-0.0829757	-0.0745401	-0.0653157	-0.056328	-0.0455629	-0.0378559	-0.0311092	-0.0245992	-0.0202405	-0.0178469	-0.0144557	-0.0119817	-0.00918388	-0.00750696	-0.00527983	-0.0041972	-0.0030344	-0.00266408
-1.02742e-17	-0.0827735	-0.120122	-0.101799	-0.100479	-0.0994972	-0.0932666	-0.0810777	-0.0699574	-0.059066	-0.0551569	-0.0464137	-0.0367778	-0.0312855	-0.0238216	-0.0192871	-0.0159565	-0.0115744	-0.00935965	-0.00778406	-0.00647399	-0.00534843	-0.00440949	-0.00363536
-1.02742e-17	-0.0717979	-0.11756	-0.0983231	-0.0954069	-0.0948903	-0.082717	-0.0727016	-0.0701665	-0.0554341	-0.0482396	-0.0407847	-0.0328058	-0.0281014	-0.0247314	-0.0209102	-0.0169	-0.0142708	-0.0113318	-0.00926065	-0.00771604	-0.006117	-0.00469375	-0.00311231
-1.02742e-17	-0.0647851	-0.0934521	-0.0789811	-0.0898552	-0.0810224	-0.0732652	-0.0632033	-0.055795	-0.0474848	-0.0414216	-0.0362663	-0.0322206	-0.0233876	-0.0194073	-0.0159991	-0.0137813	-0.0124865	-0.0101252	-0.00633744	-0.00552725	-0.00422311	-0.00366768	-0.00303841
-1.02742e-17	-0.0546205	-0.0880696	-0.0712852	-0.082947	-0.0807323	-0.0748441	-0.0653597	-0.0596055	-0.0520963	-0.0417603	-0.0343283	-0.0285896	-0.0249724	-0.0199892	-0.0168082	-0.0142512	-0.0130154	-0.0116991	-0.0109182	-0.00798868	-0.00664886	-0.00503831	-0.00435916
-1.02742e-17	-0.0523411	-0.0941637	-0.0524894	-0.0631242	-0.0557073	-0.0477781	-0.0439337	-0.0406667	-0.0379329	-0.0288455	-0.0264047	-0.0229417	-0.0184577	-0.0163922	-0.0135165	-0.0125297	-0.0107585	-0.00882224	-0.00723448	-0.0061761	-0.00490848	-0.00400633	-0.00318783
-1.02742e-17	-0.0561669	-0.0937964	-0.0541005	-0.0554712	-0.0571923	-0.0534768	-0.048725	-0.0407039	-0.0342974	-0.0290736	-0.0265654	-0.0219566	-0.020181	-0.0173139	-0.0151004	-0.0131641	-0.0110557	-0.00955552	-0.00810151	-0.00727536	-0.00657898	-0.00579661	-0.00489265
-1.02742e-17	-0.0585459	-0.0982997	-0.0561279	-0.0667697	-0.0651803	-0.0549056	-0.0533356	-0.0440335	-0.0390244	-0.0325331	-0.0267705	-0.0236807	-0.0193013	-0.0158516	-0.0138283	-0.0114263	-0.0094852	-0.00816461	-0.00700576	-0.0066376	-0.00555281	-0.00508626	-0.00442301
-1.02742e-17	-0.0485765	-0.0901864	-0.0447772	-0.047683	-0.0455873	-0.042275	-0.0424254	-0.0390393	-0.0332138	-0.0292536	-0.0266713	-0.0232355	-0.0196365	-0.0154429	-0.0121214	-0.0105123	-0.00842638	-0.00643085	-0.00516915	-0.00425802	-0.00388816	-0.0040498	-0.00337959
-1.02742e-17	-0.0412643	-0.0677513	-0.0387969	-0.0401715	-0.0434982	-0.0347826	-0.0335869	-0.0334879	-0.0304241	-0.0256365	-0.0219218	-0.0180563	-0.0157319	-0.0133792	-0.0101501	-0.00832672	-0.0064963	-0.00506888	-0.00408206	-0.00326251	-0.00319548	-0.00288971	-0.00278142
-1.02742e-17	-0.0406125	-0.0744906	-0.0284667	-0.0350728	-0.0427989	-0.0397208	-0.037975	-0.0354997	-0.0311869	-0.0255896	-0.0206741	-0.0122436	-0.0104872	-0.00909992	-0.00800122	-0.0069721	-0.00602299	-0.00508827	-0.00399887	-0.00313994	-0.00257887	-0.00214276	-0.00178177
-1.02742e-17	-0.0468686	-0.079317	-0.0219184	-0.0273699	-0.0333821	-0.0251544	-0.0241189	-0.0226526	-0.0198367	-0.0182772	-0.0181637	-0.0157807	-0.0137877	-0.0116623	-0.0101385	-0.00822224	-0.00665608	-0.00540708	-0.00464764	-0.00406421	-0.00355432	-0.00310869	-0.00268061
-1.02742e-17	-0.0389979	-0.0774373	-0.0163695	-0.0293472	-0.027701	-0.0183558	-0.0190657	-0.0162445	-0.0139639	-0.012132	-0.0105549	-0.00921051	-0.00735108	-0.0065193	-0.00582329	-0.00521892	-0.00439029	-0.00360898	-0.00295963	-0.00142283	-0.00112635	-0.000892452	-0.000707802
-1.02742e-17	-0.0355435	-0.0663433	-0.00790194	-0.00923311	-0.00567806	-0.00237904	-0.00295725	-0.00165408	-0.000102365	-0.000487846	-0.000251452	-0.000194786	-0.000164893	-0.000138712	-0.000118707	-0.0001026	-8.92408e-05	-7.79378e-05	-6.82335e-05	0.000363996	0.00029953	0.000246797	0.000203626
-1.02742e-17	-0.0346372	-0.0734129	-0.000627965	-0.0134459	-0.0122729	-0.00613203	-0.00637203	-0.0054366	-0.00458048	-0.00387748	-0.00326819	-0.00278351	-0.00240636	-0.00209906	-0.00189737	-0.00171643	-0.00155341	-0.00140638	-0.0012737	-0.00115388	-0.00104562	-0.000947792	-0.000859347
-1.02742e-17	-0.0281574	-0.0474597	0.0251418	0.0113467	0.0114894	0.0147205	0.0129517	0.0111433	0.010247	0.00980963	0.00942069	0.00903323	0.00844175	0.00802552	0.00784429	0.00725108	0.00664506	0.00608768	0.0054231	0.00472385	0.00411564	0.00358643	0.00312479
-1.02742e-17	-0.0271252	-0.0498456	0.0234398	0.0044013	0.00537197	0.014154	0.0105922	0.00958904	0.00920105	0.00794641	0.00678032	0.0060773	0.00518484	0.00442541	0.00377921	0.00322736	0.00275634	0.00235415	0.00201084	0.00171779	0.00146764	0.00125411	0.00107181
-1.02742e-17	-0.0171685	-0.0427401	0.0293573	0.0131194	0.0161586	0.0147273	0.0151913	0.014213	0.0127667	0.0113227	0.010333	0.00930484	0.00843327	0.00767396	0.00698967	0.00638968	0.00585628	0.00538074	0.00495697	0.00576455	0.00585248	0.00518969	0.00460337
-1.02742e-17	-0.0266578	-0.0509068	0.0296524	0.016219	0.0126366	0.0175072	0.0149386	0.0137116	0.0135904	0.0120281	0.0111603	0.0108294	0.0102402	0.00960497	0.00901043	0.00844431	0.00780252	0.00695495	0.00696758	0.00640219	0.00565746	0.00501003	0.00439644
-1.02742e-17	-0.022338	-0.0353126	0.0196332	0.0114574	0.0109506	0.0131366	0.0133766	0.0118627	0.0114035	0.0109543	0.0100535	0.00932285	0.00851719	0.00781156	0.00710063	0.00627133	0.00554429	0.00490375	0.00433671	0.00383677	0.00332323	0.00308263	0.00269831
-1.02742e-17	-0.0402235	-0.0460671	0.0103045	-0.00410259	-0.00916383	-0.00404192	-0.00350164	-0.00475135	-0.00340368	-0.00308839	-0.00287586	-0.00241068	-0.00212115	-0.00188069	-0.00163116	-0.00142817	-0.00125293	-0.00109417	-0.000957274	-0.000837921	-0.000732753	-0.000641011	-0.000560823
-1.02742e-17	-0.0400703	-0.0409047	0.00416777	0.00414924	0.00843778	0.0100251	0.00955012	0.00690301	0.00707275	0.00588651	0.0049431	0.00435339	0.00369857	0.00316108	0.00277672	0.00242155	0.00213678	0.00187715	0.00169441	0.00154358	0.00140819	0.00128597	0.00117605
-1.02742e-17	-0.0415905	-0.0360714	0.0209077	0.0147641	0.0101461	0.0171402	0.0153854	0.0134089	0.0124005	0.010837	0.0094674	0.00810265	0.00726086	0.00654308	0.00593072	0.0053511	0.00474941	0.00440442	0.00409423	0.00381503	0.00356344	0.00333642	0.00293173
-1.02742e-17	-0.0553928	-0.0460505	-0.0122739	-0.0126825	-0.02223	-0.0184517	-0.0115067	-0.0117905	-0.0106242	-0.00823626	-0.0066924	-0.00595882	-0.0054274	-0.00504619	-0.00480549	-0.00467652	-0.00432088	-0.003891	-0.00350984	-0.00317111	-0.00286972	-0.00260128	-0.00236182
-1.02742e-17	-0.0561958	-0.0548239	-0.0302348	-0.0325214	-0.026076	-0.0218951	-0.0208591	-0.0188991	-0.016892	-0.0159092	-0.0142166	-0.0137907	-0.0127801	-0.0115002	-0.0103708	-0.00941256	-0.00877236	-0.00806609	-0.00740675	-0.00680141	-0.00624566	-0.00573542	-0.00526696
-1.02742e-17	-0.0491575	-0.0556384	-0.0242067	-0.015333	-0.0252056	-0.0185817	-0.0117295	-0.012287	-0.0110418	-0.00931991	-0.00859397	-0.00807402	-0.00757523	-0.00712504	-0.00672233	-0.00576912	-0.00509504	-0.00454138	-0.00430629	-0.0041255	-0.00373574	-0.0033927	-0.00309012
-1.02742e-17	-0.0517708	-0.0512855	-0.00151804	-0.0139577	-0.00843528	0.00148966	0.000227587	6.88574e-05	0.000717964	0.000395	0.000391639	0.00040984	0.00034552	0.000325847	0.000306465	0.000278678	0.000258058	0.000238252	0.000218674	0.000201152	0.000184755	0.000169424	0.00015532
-1.02742e-17	-0.0452672	-0.0374789	0.00315491	-0.00224874	-0.0016793	-0.00194957	0.00332831	0.00222462	0.000958341	0.00108379	0.00129248	0.000949961	0.000756347	0.000674654	0.00058759	0.000479936	0.000405786	0.000347164	0.000295364	0.000250283	0.000214258	0.000183994	0.00015835
-1.02742e-17	-0.0458891	-0.0390367	-0.0125278	-0.00951795	-0.0126064	-0.00693586	-0.00646858	-0.00454493	-0.0052512	-0.00515608	-0.00490664	-0.00441015	-0.00402609	-0.00372926	-0.0034861	-0.0031739	-0.00255677	-0.00211932	-0.00177028	-0.00148562	-0.00125174	-0.00105908	-0.000900112
-1.02742e-17	-0.059271	-0.0488951	-0.0165435	-0.0169769	-0.016142	-0.0125028	-0.0106635	-0.00942161	-0.00779292	-0.00715084	-0.00666168	-0.00603705	-0.00549518	-0.00510549	-0.00479089	-0.00449791	-0.00422324	-0.0039662	-0.00372542	-0.00336579	-0.00292383	-0.00254917	-0.00223064
-1.02742e-17	-0.0637428	-0.0613751	-0.0305393	-0.0339134	-0.0333008	-0.0312716	-0.0309759	-0.0292061	-0.027322	-0.0251546	-0.0220963	-0.0197118	-0.0178221	-0.0155485	-0.013678	-0.0121097	-0.0109167	-0.00949097	-0.00840228	-0.00740444	-0.00639253	-0.00569496	-0.00516108
-1.02742e-17	-0.0722982	-0.0734924	-0.0509528	-0.0525459	-0.0526194	-0.0479664	-0.0433702	-0.0385355	-0.0337491	-0.0295515	-0.0261496	-0.0235582	-0.0203037	-0.0178715	-0.0160257	-0.014009	-0.012751	-0.0107751	-0.0095256	-0.00815374	-0.00682062	-0.00580289	-0.004967
-1.02742e-17	-0.0817117	-0.0839722	-0.0504413	-0.0475963	-0.0489495	-0.043287	-0.0381076	-0.0345044	-0.0317617	-0.0287936	-0.0262319	-0.0232146	-0.0204336	-0.0164066	-0.0140854	-0.0125847	-0.0112699	-0.0101038	-0.00840988	-0.00696955	-0.0058964	-0.00513103	-0.00441935
-1.02742e-17	-0.073659	-0.0754897	-0.0569193	-0.0495103	-0.0462841	-0.0413704	-0.0368286	-0.0314232	-0.0284497	-0.0250007	-0.0226463	-0.0201374	-0.0175812	-0.0152346	-0.0135296	-0.0121731	-0.01085	-0.00962088	-0.00801306	-0.00672653	-0.00571341	-0.00515981	-0.0046765
-1.02742e-17	-0.0816511	-0.0794262	-0.0645408	-0.0567642	-0.0561136	-0.0484576	-0.0447774	-0.041222	-0.0373291	-0.0324896	-0.0265536	-0.0210497	-0.0173265	-0.0155861	-0.0140286	-0.012169	-0.0106053	-0.00878933	-0.00741632	-0.00644589	-0.00560272	-0.00488588	-0.00425337
-1.02742e-17	-0.0702516	-0.0855131	-0.0537048	-0.0577163	-0.0567401	-0.052723	-0.0458522	-0.0400075	-0.0347908	-0.0302651	-0.0265383	-0.0229786	-0.0205841	-0.018538	-0.0158877	-0.0136948	-0.0115461	-0.00959822	-0.00848521	-0.00750543	-0.00673886	-0.00618385	-0.00563492
-1.02742e-17	-0.0772165	-0.0761805	-0.0675483	-0.0563925	-0.0501755	-0.0408652	-0.0357149	-0.0311799	-0.0280383	-0.0257231	-0.0233626	-0.0204191	-0.0183012	-0.016584	-0.0140872	-0.0119888	-0.0102763	-0.00872761	-0.00731546	-0.00611817	-0.00509834	-0.00404464	-0.00320834
-1.02742e-17	-0.0729563	-0.0750971	-0.0555526	-0.0518437	-0.0479691	-0.0430441	-0.0377251	-0.0335111	-0.029408	-0.0261485	-0.0242423	-0.0215553	-0.0185447	-0.0153422	-0.0129915	-0.010997	-0.00990513	-0.00870957	-0.00763466	-0.00671722	-0.00593188	-0.00488517	-0.00393729
-1.02742e-17	-0.076006	-0.0703812	-0.0407369	-0.0431185	-0.0404051	-0.0359581	-0.0309166	-0.0269062	-0.0238127	-0.0203678	-0.0174213	-0.0150787	-0.0129881	-0.0109293	-0.00984392	-0.00826934	-0.00688937	-0.00570691	-0.00461865	-0.00383821	-0.00334565	-0.00287797	-0.0024945
-1.02742e-17	-0.0692126	-0.0661877	-0.0324897	-0.035178	-0.0354572	-0.0314792	-0.0258132	-0.0207332	-0.0171518	-0.014683	-0.0126714	-0.0111136	-0.00980425	-0.00865629	-0.00726677	-0.00594297	-0.00530873	-0.00454875	-0.00374938	-0.00321194	-0.00266482	-0.00227897	-0.00209414
-1.02742e-17	-0.0547329	-0.0630405	-0.0303923	-0.035641	-0.0304684	-0.0269486	-0.0240496	-0.0209354	-0.0183427	-0.0162561	-0.0146197	-0.0129399	-0.0113994	-0.0100905	-0.00951395	-0.00820201	-0.00770054	-0.0072373	-0.00705072	-0.00693013	-0.00682537	-0.00655396	-0.00589381
-1.02742e-17	-0.0517297	-0.0654032	-0.0301467	-0.0336365	-0.0282287	-0.0270675	-0.0243256	-0.0232809	-0.0204941	-0.0179644	-0.0157134	-0.0138055	-0.0121609	-0.0106219	-0.00930063	-0.00805446	-0.00694916	-0.00598059	-0.00493373	-0.0043683	-0.00398008	-0.00366797	-0.00341745
-1.02742e-17	-0.0581526	-0.064663	-0.0295599	-0.0359828	-0.036022	-0.0353171	-0.0343129	-0.0319631	-0.0296833	-0.0270689	-0.0265002	-0.0249859	-0.0217224	-0.0200396	-0.017923	-0.016498	-0.0152114	-0.0138032	-0.0120574	-0.0105343	-0.00920515	-0.00804518	-0.006967
-1.02742e-17	-0.0599619	-0.0751344	-0.0517795	-0.0506311	-0.0475802	-0.0444415	-0.0413861	-0.0380683	-0.0335269	-0.0315709	-0.02826	-0.0253023	-0.0225573	-0.0209915	-0.0199255	-0.018226	-0.0166203	-0.01515	-0.0128079	-0.0113417	-0.00993532	-0.00885115	-0.00765449
-1.02742e-17	-0.0640624	-0.0774473	-0.055064	-0.0570421	-0.0567553	-0.0558038	-0.0509254	-0.046497	-0.0423897	-0.0386276	-0.0351891	-0.0320532	-0.0295584	-0.0271948	-0.0243597	-0.0220603	-0.0198872	-0.0180611	-0.0158957	-0.0143604	-0.01284	-0.0119154	-0.0108381
-1.02742e-17	-0.067335	-0.0739012	-0.0654946	-0.0663924	-0.0624373	-0.0587075	-0.055809	-0.0508405	-0.0468908	-0.0430859	-0.0406426	-0.0355013	-0.0329789	-0.0310288	-0.0283062	-0.0256822	-0.0225436	-0.020849	-0.0194989	-0.0179442	-0.016331	-0.0144442	-0.0124838
-1.02742e-17	-0.0681132	-0.0751468	-0.0707439	-0.0692607	-0.065364	-0.0634244	-0.0610368	-0.0541508	-0.0461582	-0.0413908	-0.0381721	-0.0364002	-0.0334906	-0.0307737	-0.0282731	-0.0259723	-0.0237014	-0.0222622	-0.0206441	-0.019143	-0.01729	-0.0154519	-0.0138249
-1.02742e-17	-0.0750071	-0.0891747	-0.0700132	-0.0749638	-0.0701522	-0.0663752	-0.0631182	-0.0584493	-0.0519587	-0.0477839	-0.0436048	-0.0389307	-0.0342792	-0.0315083	-0.0287789	-0.0271527	-0.024923	-0.0228876	-0.0210355	-0.0196553	-0.0179723	-0.0159566	-0.0141386
-1.02742e-17	-0.0658202	-0.0941013	-0.0624094	-0.0592885	-0.0586535	-0.0594117	-0.0576588	-0.0515604	-0.0464677	-0.0421422	-0.0415537	-0.0410787	-0.0371647	-0.0328984	-0.0308102	-0.0284389	-0.0268833	-0.0250009	-0.0220909	-0.0202413	-0.0185315	-0.0167376	-0.0152228
-1.02742e-17	-0.0690652	-0.0858756	-0.0629489	-0.0659578	-0.0654863	-0.0617759	-0.0569966	-0.0524233	-0.047218	-0.0439063	-0.0417539	-0.0399868	-0.0363236	-0.0331006	-0.0296091	-0.027387	-0.0249921	-0.0225432	-0.020823	-0.0196085	-0.018413	-0.0175481	-0.0169912
-1.02742e-17	-0.0743817	-0.103243	-0.0782046	-0.0799031	-0.0694288	-0.066189	-0.0624589	-0.0588131	-0.0561143	-0.0546384	-0.0512219	-0.0497	-0.0482745	-0.0458234	-0.0422077	-0.0375556	-0.0342031	-0.0315996	-0.0297111	-0.0285879	-0.0266231	-0.0247608	-0.0236959
-1.02742e-17	-0.0758827	-0.0996094	-0.081113	-0.0760219	-0.0769609	-0.0752642	-0.0728806	-0.067689	-0.0637917	-0.0599064	-0.0585338	-0.0542818	-0.0491685	-0.0462902	-0.0435472	-0.0394573	-0.0361402	-0.0337368	-0.0316448	-0.0297323	-0.0278517	-0.0261186	-0.0251596
-1.02742e-17	-0.0884056	-0.120287	-0.109054	-0.102544	-0.100842	-0.0992662	-0.0932121	-0.089587	-0.0867087	-0.0801935	-0.0743072	-0.06816	-0.0629446	-0.0578955	-0.0516097	-0.0478337	-0.0450766	-0.0420715	-0.038988	-0.0364115	-0.033408	-0.0305104	-0.0284272
-1.02742e-17	-0.0802295	-0.109262	-0.0947927	-0.0946827	-0.0903148	-0.0865659	-0.0810882	-0.080504	-0.0756989	-0.0700852	-0.0648696	-0.0589297	-0.0547661	-0.0510391	-0.0454089	-0.0413497	-0.0389561	-0.036697	-0.0329032	-0.0302521	-0.0282809	-0.027004	-0.0253626
-1.02742e-17	-0.0887237	-0.111634	-0.0910945	-0.100605	-0.0907013	-0.0864288	-0.079342	-0.0704071	-0.0679428	-0.0631015	-0.0603492	-0.0553743	-0.0503634	-0.0468135	-0.0437534	-0.0411496	-0.0374223	-0.0345993	-0.0324157	-0.0327544	-0.0318631	-0.0278195	-0.0250805
-1.02742e-17	-0.0862029	-0.104137	-0.083256	-0.0825332	-0.0757469	-0.0691932	-0.0654691	-0.0602929	-0.0559936	-0.0524375	-0.0484235	-0.0444269	-0.0410224	-0.0381316	-0.0350706	-0.03202	-0.0292557	-0.0267492	-0.0252079	-0.0242055	-0.0232475	-0.0215947	-0.0201495
-1.02742e-17	-0.0900822	-0.106806	-0.0780536	-0.0777316	-0.0713944	-0.0662992	-0.0620255	-0.0597975	-0.0546955	-0.0512224	-0.048617	-0.0446511	-0.0410202	-0.0381964	-0.0349014	-0.0322571	-0.0297719	-0.0273605	-0.0251445	-0.0235843	-0.0217873	-0.0195168	-0.018658
-1.02742e-17	-0.0901263	-0.110794	-0.0620751	-0.0653922	-0.0621477	-0.0550225	-0.0513383	-0.0479471	-0.0458627	-0.0428331	-0.0399445	-0.0361109	-0.0327359	-0.0308747	-0.0291641	-0.0274678	-0.0246334	-0.0224102	-0.0209081	-0.0180061	-0.0167117	-0.0153673	-0.0138471
-1.02742e-17	-0.0956478	-0.123227	-0.0997502	-0.0966567	-0.095437	-0.0867605	-0.0751619	-0.0681254	-0.0614625	-0.0530757	-0.0457546	-0.0397924	-0.0348141	-0.0319605	-0.0303494	-0.026843	-0.0235464	-0.0211133	-0.0189488	-0.0165683	-0.0147735	-0.0135159	-0.0124177
-1.02742e-17	-0.0995081	-0.132489	-0.119157	-0.114104	-0.104303	-0.0912101	-0.0829091	-0.0741304	-0.0686552	-0.0625667	-0.0580659	-0.0515215	-0.0472201	-0.0435284	-0.0401493	-0.035529	-0.0310447	-0.0267808	-0.0231037	-0.0199324	-0.0181135	-0.0162435	-0.0140732
-1.02742e-17	-0.108292	-0.147373	-0.145582	-0.136927	-0.123878	-0.107713	-0.0948584	-0.0808408	-0.0712976	-0.0639184	-0.0574754	-0.0551881	-0.0522093	-0.046032	-0.0406724	-0.0346233	-0.0301887	-0.0273613	-0.0249874	-0.0215411	-0.0190971	-0.016786	-0.0144349
-1.02742e-17	-0.116301	-0.15056	-0.147206	-0.139197	-0.119303	-0.10715	-0.0951958	-0.0853592	-0.0757971	-0.0681654	-0.0597309	-0.0509497	-0.0439793	-0.0389645	-0.0345358	-0.0301826	-0.0261539	-0.0230342	-0.0204276	-0.0178766	-0.015782	-0.0139238	-0.0122845
-1.02742e-17	-0.118308	-0.147059	-0.146859	-0.139671	-0.127213	-0.112947	-0.0967705	-0.0825845	-0.0695514	-0.0609149	-0.0535062	-0.0479198	-0.0433595	-0.0385255	-0.0334917	-0.0290841	-0.0251586	-0.0210013	-0.0182741	-0.0153454	-0.0131789	-0.011705	-0.0104646
-1.02742e-17	-0.11648	-0.144284	-0.151918	-0.140617	-0.1268	-0.111783	-0.100473	-0.0847959	-0.0757415	-0.0676206	-0.0591541	-0.0509007	-0.044812	-0.0387179	-0.0328209	-0.028649	-0.0247614	-0.0221133	-0.0197573	-0.0174591	-0.0150577	-0.0129034	-0.0115774
-1.02742e-17	-0.114935	-0.131242	-0.128576	-0.130461	-0.123211	-0.119453	-0.108284	-0.0928863	-0.0774027	-0.0640349	-0.0556875	-0.0473521	-0.0407602	-0.0353893	-0.0308435	-0.0260802	-0.0219085	-0.0187606	-0.0166485	-0.0149388	-0.013413	-0.0120504	-0.0107216
-1.02742e-17	-0.110786	-0.134051	-0.14413	-0.143183	-0.139727	-0.125488	-0.110407	-0.0950454	-0.0842542	-0.0722696	-0.0616521	-0.0536001	-0.0461534	-0.0397469	-0.034648	-0.0291433	-0.0245436	-0.0221996	-0.0192503	-0.0164143	-0.0140182	-0.01203	-0.0107223
-1.02742e-17	-0.117866	-0.147071	-0.159332	-0.156658	-0.154636	-0.142689	-0.123406	-0.11069	-0.0963268	-0.0797821	-0.0645112	-0.050913	-0.039827	-0.0349094	-0.0312842	-0.0263441	-0.0226334	-0.0197411	-0.0172193	-0.0150196	-0.0131013	-0.0111278	-0.00950948
-1.02742e-17	-0.119034	-0.146228	-0.147843	-0.143703	-0.135212	-0.121746	-0.112202	-0.103495	-0.089676	-0.0775263	-0.0662946	-0.0546471	-0.046391	-0.039796	-0.0343375	-0.0301042	-0.0259269	-0.021644	-0.0185418	-0.0161185	-0.013995	-0.0119521	-0.0102185
-1.02742e-17	-0.115122	-0.141353	-0.148058	-0.144392	-0.139968	-0.125602	-0.110723	-0.0985544	-0.0824724	-0.071753	-0.0625283	-0.0530014	-0.0446208	-0.0374008	-0.0316146	-0.0268217	-0.0227604	-0.0205253	-0.0189051	-0.01703	-0.0145679	-0.012195	-0.0101848
-1.02742e-17	-0.11623	-0.150564	-0.153505	-0.153055	-0.143316	-0.128159	-0.113329	-0.0994713	-0.0870012	-0.0752994	-0.0634678	-0.0513077	-0.044495	-0.0383761	-0.0352898	-0.0301051	-0.0252402	-0.0212127	-0.0181044	-0.0154538	-0.0140871	-0.0119316	-0.0102276
-1.02742e-17	-0.11761	-0.162403	-0.170721	-0.164524	-0.152351	-0.135797	-0.124393	-0.108976	-0.0927831	-0.0779083	-0.0646839	-0.0546491	-0.04458	-0.0381961	-0.0319718	-0.027536	-0.023695	-0.020562	-0.0171495	-0.0146961	-0.0123301	-0.010613	-0.00899942
-1.02742e-17	-0.125589	-0.162669	-0.184866	-0.177256	-0.16035	-0.14157	-0.126981	-0.110477	-0.0933813	-0.0794291	-0.0675088	-0.0555993	-0.0471721	-0.0398605	-0.0336787	-0.0282781	-0.0231902	-0.0191191	-0.0160135	-0.0137189	-0.011793	-0.00999637	-0.00867188
-1.02742e-17	-0.118277	-0.153061	-0.178145	-0.169007	-0.149839	-0.134331	-0.113963	-0.0990755	-0.0829362	-0.0725477	-0.0644394	-0.0555109	-0.0453517	-0.0390039	-0.0331502	-0.0282595	-0.0238325	-0.0201027	-0.0166037	-0.0139301	-0.0122335	-0.0100993	-0.00832999
-1.02742e-17	-0.123901	-0.15264	-0.156362	-0.149338	-0.127259	-0.120177	-0.106505	-0.0933903	-0.0778647	-0.0664057	-0.0593316	-0.0525112	-0.0426634	-0.0356638	-0.0313143	-0.0264793	-0.0226064	-0.0197751	-0.0167949	-0.0143515	-0.0123471	-0.0106282	-0.00936023
-1.02742e-17	-0.119193	-0.138607	-0.148493	-0.142651	-0.132455	-0.12012	-0.11244	-0.101996	-0.0861166	-0.0718608	-0.0626126	-0.0547774	-0.0474326	-0.0409405	-0.0358729	-0.0320954	-0.028848	-0.0254573	-0.0227939	-0.0196698	-0.0171606	-0.0152321	-0.0137672
-1.02742e-17	-0.129221	-0.151196	-0.166726	-0.161119	-0.154992	-0.140509	-0.119048	-0.0998556	-0.0878272	-0.0754982	-0.0641391	-0.0553937	-0.0482891	-0.0423486	-0.0364632	-0.0304791	-0.0266531	-0.022118	-0.0195811	-0.0167868	-0.0147333	-0.0125509	-0.0108652
-1.02742e-17	-0.140362	-0.170092	-0.187293	-0.180984	-0.159237	-0.137754	-0.116785	-0.100785	-0.0909156	-0.0849764	-0.0708378	-0.0610604	-0.052989	-0.0459076	-0.0392383	-0.0339888	-0.0290156	-0.0241152	-0.0199878	-0.017234	-0.0148385	-0.0132036	-0.0115747
-1.02742e-17	-0.13789	-0.162013	-0.186952	-0.186891	-0.179417	-0.157497	-0.131478	-0.119912	-0.101057	-0.0860334	-0.0723917	-0.0649274	-0.0569297	-0.0464339	-0.0410888	-0.0354477	-0.0293046	-0.0250996	-0.0219318	-0.0197316	-0.0173726	-0.0154103	-0.0136086
-1.02742e-17	-0.136415	-0.163692	-0.182064	-0.18303	-0.166157	-0.156348	-0.140305	-0.11566	-0.0983476	-0.0854235	-0.0717558	-0.0616429	-0.0534301	-0.0452984	-0.0376696	-0.032798	-0.0285338	-0.0243548	-0.0208491	-0.0182846	-0.015634	-0.0132366	-0.0115768
-1.02742e-17	-0.139382	-0.175652	-0.186372	-0.185057	-0.174057	-0.164874	-0.14257	-0.125217	-0.105538	-0.0899312	-0.0761656	-0.0635968	-0.0546254	-0.0473133	-0.0409971	-0.0358671	-0.0302865	-0.0255816	-0.0221271	-0.020584	-0.0176128	-0.0142565	-0.0122082
-1.02742e-17	-0.148744	-0.172726	-0.197984	-0.188185	-0.17137	-0.155286	-0.141231	-0.123252	-0.104395	-0.0915782	-0.0786954	-0.0680891	-0.0586975	-0.0514671	-0.0432177	-0.037052	-0.0307074	-0.0264535	-0.0226253	-0.0200404	-0.0170173	-0.0146643	-0.0125663
-1.02742e-17	-0.149769	-0.187995	-0.200187	-0.198696	-0.185777	-0.164932	-0.14339	-0.121922	-0.103643	-0.0884523	-0.0753327	-0.0658558	-0.0575029	-0.0496684	-0.0419775	-0.0361149	-0.031088	-0.0267591	-0.0234099	-0.0200215	-0.0170876	-0.0146863	-0.0126408
-1.02742e-17	-0.147086	-0.193877	-0.209576	-0.207231	-0.193769	-0.170049	-0.14543	-0.12394	-0.102702	-0.0866884	-0.07381	-0.063338	-0.0528992	-0.0448442	-0.0383205	-0.0327319	-0.0276736	-0.0238627	-0.0205728	-0.0176123	-0.0148872	-0.0127007	-0.0109323
-1.02742e-17	-0.148239	-0.189076	-0.204957	-0.196815	-0.176263	-0.152081	-0.133275	-0.109638	-0.0956435	-0.0843633	-0.0718103	-0.0602707	-0.0505067	-0.0420202	-0.0350431	-0.0287865	-0.0243082	-0.0198866	-0.0170057	-0.0144452	-0.0123388	-0.0102905	-0.00872023
-1.02742e-17	-0.141547	-0.179215	-0.194443	-0.178262	-0.160893	-0.140331	-0.126344	-0.103183	-0.0871592	-0.0753458	-0.0649783	-0.0533701	-0.0464387	-0.0391984	-0.0328928	-0.027741	-0.0232663	-0.0197837	-0.0167078	-0.0138262	-0.0116143	-0.010108	-0.00864225
-1.02742e-17	-0.153287	-0.193776	-0.209622	-0.194402	-0.175671	-0.152915	-0.127664	-0.103924	-0.0856506	-0.07464	-0.0641845	-0.0546668	-0.0445099	-0.037629	-0.0317645	-0.0270651	-0.0234184	-0.0210237	-0.0181735	-0.0159149	-0.0134766	-0.0110192	-0.00909618
-1.02742e-17	-0.145803	-0.197191	-0.21205	-0.197437	-0.169216	-0.141187	-0.117982	-0.100189	-0.082026	-0.0700244	-0.0588715	-0.0499984	-0.0412334	-0.0324873	-0.0262856	-0.0220855	-0.0193556	-0.0168033	-0.0150847	-0.0127753	-0.010873	-0.00894202	-0.00743432
-1.02742e-17	-0.158427	-0.214677	-0.235443	-0.218825	-0.185974	-0.159156	-0.13191	-0.111771	-0.0892486	-0.0718928	-0.0588479	-0.0472043	-0.0388324	-0.0336393	-0.0274531	-0.022348	-0.018431	-0.0151198	-0.0121575	-0.00949452	-0.00776597	-0.00615381	-0.00500607
-1.02742e-17	-0.163847	-0.239737	-0.253363	-0.223127	-0.193674	-0.164277	-0.141883	-0.116132	-0.0937836	-0.0773442	-0.0592207	-0.0483403	-0.0398301	-0.0320567	-0.0262152	-0.0207223	-0.0166436	-0.0134777	-0.0107744	-0.00845423	-0.00669533	-0.00535791	-0.00442717
-1.02742e-17	-0.176845	-0.24991	-0.24724	-0.225787	-0.196411	-0.165807	-0.140919	-0.110114	-0.0866941	-0.065451	-0.0510737	-0.0395097	-0.0306403	-0.0240054	-0.018855	-0.0139222	-0.0109667	-0.00838518	-0.00675763	-0.00548713	-0.00460171	-0.00382497	-0.00306849
-1.02742e-17	-0.178312	-0.236978	-0.24745	-0.219874	-0.187846	-0.147907	-0.123166	-0.102297	-0.0809803	-0.0636158	-0.0490988	-0.0357051	-0.0264208	-0.0206078	-0.0162536	-0.0123518	-0.0101475	-0.00804044	-0.00675024	-0.00544383	-0.00450985	-0.00371513	-0.00290896
-1.02742e-17	-0.174035	-0.233253	-0.23948	-0.214627	-0.183393	-0.145296	-0.128238	-0.108809	-0.0907568	-0.0714779	-0.0551627	-0.0419525	-0.0308619	-0.025048	-0.0183395	-0.0150621	-0.0113383	-0.00873087	-0.00686475	-0.00539476	-0.00428589	-0.00338194	-0.00274748
-1.02742e-17	-0.181983	-0.243829	-0.240622	-0.222391	-0.190039	-0.156138	-0.133949	-0.111062	-0.0861034	-0.0669476	-0.0503911	-0.0403335	-0.0299838	-0.0235034	-0.0196671	-0.0153813	-0.0123817	-0.00962609	-0.00761833	-0.00620835	-0.00532273	-0.00456103	-0.00368684
-1.02742e-17	-0.178779	-0.23375	-0.23507	-0.221112	-0.20186	-0.16351	-0.134464	-0.100434	-0.0800156	-0.0613238	-0.0490809	-0.04071	-0.0313873	-0.0258975	-0.0205227	-0.0169358	-0.0136739	-0.0118956	-0.00960789	-0.00769508	-0.00603464	-0.00473264	-0.00383391
-1.02742e-17	-0.178011	-0.229782	-0.233192	-0.211696	-0.182507	-0.1625	-0.134676	-0.111713	-0.084039	-0.0648226	-0.047037	-0.0377109	-0.0302136	-0.0242326	-0.0199848	-0.0166756	-0.0133532	-0.010659	-0.00850034	-0.00669477	-0.00498298	-0.00399363	-0.0030787
-1.02742e-17	-0.181504	-0.223943	-0.228297	-0.210487	-0.193805	-0.159756	-0.131038	-0.108105	-0.0864115	-0.0702883	-0.0550177	-0.0418007	-0.0323008	-0.0252543	-0.0205049	-0.0164299	-0.0135643	-0.0106032	-0.00802403	-0.00667037	-0.00547192	-0.00431436	-0.00381905
-1.02742e-17	-0.181256	-0.231342	-0.227054	-0.21326	-0.178928	-0.154916	-0.129998	-0.100652	-0.0877583	-0.0731135	-0.0570083	-0.047302	-0.0384085	-0.0288215	-0.0216968	-0.0166256	-0.0133075	-0.0110099	-0.00915327	-0.00728355	-0.00577147	-0.00492198	-0.00395378
-1.02742e-17	-0.17039	-0.227228	-0.223003	-0.208616	-0.187587	-0.164632	-0.145938	-0.120329	-0.0910002	-0.0728078	-0.0622295	-0.0500459	-0.0410124	-0.0329557	-0.0268671	-0.0215644	-0.0174843	-0.0140704	-0.0109003	-0.00844209	-0.00657601	-0.00516134	-0.00413216
-1.02742e-17	-0.167394	-0.232255	-0.233967	-0.217417	-0.186061	-0.159047	-0.135693	-0.113711	-0.0903261	-0.0740943	-0.0602871	-0.0503883	-0.041618	-0.0341446	-0.0256759	-0.0193703	-0.0158192	-0.0127385	-0.00961117	-0.00829961	-0.00691616	-0.00566639	-0.00537847
