# Supplementary material for: Research on the dynamic spillover of stock markets under COVID-19—Taking the stock markets of China, Japan, and South Korea as an example
Source: Front Public Health. 2022 Nov 11;10:1008348. doi: 10.3389/fpubh.2022.1008348 (PMC9691647; doi:10.3389/fpubh.2022.1008348)
Supplement: Supplementary file 4 [file Data_Sheet_2.ZIP › BM_JPN_2 (1).xls]

## Sheet: Sheet4
0	0	0	0	0	0	0	0	0	0	0	0	0	0	0	0	0	0	0	0	0	0	0	0
0	0	0	0	0	0	0	0	0	0	0	0	0	0	0	0	0	0	0	0	0	0	0	0
2.22079e-16	2.11264e-05	-0.0125226	-0.0271294	-0.037814	-0.0234572	-0.017899	-0.0176262	-0.0181282	-0.0185424	-0.0165184	-0.0153341	-0.0123647	-0.0103111	-0.00860368	-0.00719591	-0.00604368	-0.00508391	-0.00411843	-0.00328006	-0.00264585	-0.00216861	-0.00177337	-0.00146134
2.22079e-16	-0.0070639	-0.0165814	-0.0411037	-0.0363059	-0.02683	-0.0282339	-0.0226968	-0.0224693	-0.0194312	-0.0158008	-0.0128108	-0.0113411	-0.00968176	-0.0083264	-0.00727313	-0.00601157	-0.0050545	-0.00429699	-0.00370414	-0.00302678	-0.00241477	-0.00197054	-0.00167813
2.22079e-16	-0.000121236	-0.039567	-0.0337447	-0.0256508	-0.0293256	-0.0227703	-0.0190731	-0.0158861	-0.0154633	-0.0126585	-0.0112472	-0.0102682	-0.00828163	-0.00706112	-0.00638583	-0.00582375	-0.00534401	-0.004897	-0.00424346	-0.00357992	-0.00302886	-0.00257055	-0.00216047
2.22079e-16	-0.0148104	-0.0509268	-0.0428095	-0.0324536	-0.0204198	-0.0173722	-0.015311	-0.0136586	-0.012054	-0.0113305	-0.00963767	-0.00823309	-0.0071935	-0.00636045	-0.00540947	-0.00413193	-0.00316802	-0.00242078	-0.00185505	-0.00141831	-0.00108665	-0.00083137	-0.000636993
2.22079e-16	-0.00920161	-0.0338893	-0.0190882	-0.0157749	-0.011695	-0.0141048	-0.0125895	-0.0113631	-0.010728	-0.0102877	-0.00921128	-0.00787282	-0.00680673	-0.00594325	-0.00505409	-0.00425005	-0.0035958	-0.00298397	-0.00230125	-0.00177339	-0.00136832	-0.00111254	-0.000978409
2.22079e-16	-0.0104797	-0.0184703	-0.0106528	-0.00924356	0.00560081	0.00904194	0.0093724	0.00819833	0.00645693	0.00577475	0.00476384	0.00388319	0.00336226	0.00281249	0.00229111	0.00186287	0.00151447	0.00123106	0.00100067	0.000813373	0.000668189	0.000559678	0.000468853
2.22079e-16	-0.000696934	-0.0179443	-0.0197862	-0.0185702	-0.0101075	-0.00624982	-0.00640919	-0.004577	-0.00371786	-0.00323208	-0.00259772	-0.00217834	-0.00183624	-0.00155482	-0.00142858	-0.00131682	-0.00121621	-0.00113019	-0.00105401	-0.000986782	-0.000927658	-0.000875233	-0.000729062
2.22079e-16	0.00287785	-0.012911	-0.025494	-0.0235385	-0.0197529	-0.0144565	-0.00962835	-0.0079208	-0.0068445	-0.00531971	-0.00467919	-0.00422382	-0.00364107	-0.00320893	-0.00284688	-0.00248756	-0.00219102	-0.00193399	-0.00169854	-0.001496	-0.00131872	-0.00116061	-0.00101242
2.22079e-16	-0.00341471	-0.0244344	-0.0325085	-0.0359933	-0.0387332	-0.0316167	-0.0252467	-0.0221269	-0.020886	-0.017461	-0.0145396	-0.0121206	-0.0102197	-0.00910437	-0.00812969	-0.00727637	-0.00652787	-0.00562292	-0.00462935	-0.00381476	-0.00314643	-0.00259759	-0.0021465
2.22079e-16	-0.00377278	-0.0357244	-0.0549494	-0.0584931	-0.0500528	-0.0390058	-0.0304446	-0.0262187	-0.022484	-0.0193063	-0.0160271	-0.0135459	-0.0116172	-0.0100042	-0.00855772	-0.00720065	-0.00636717	-0.00575993	-0.0051919	-0.00468976	-0.0042388	-0.00359862	-0.00316664
2.22079e-16	-0.0146089	-0.0413477	-0.04993	-0.0296144	-0.0248483	-0.0242418	-0.020631	-0.0192433	-0.0184918	-0.0167712	-0.01422	-0.0120833	-0.0101409	-0.00860907	-0.00712869	-0.00616461	-0.00537187	-0.00452026	-0.00385777	-0.00318939	-0.00263126	-0.00217201	-0.00179394
2.22079e-16	-0.00448517	-0.0214002	-0.0476767	-0.0376102	-0.0303537	-0.0253518	-0.0200718	-0.0174717	-0.0155763	-0.0129454	-0.0114439	-0.0103102	-0.00934213	-0.00814832	-0.00728283	-0.00656746	-0.00580845	-0.00487453	-0.00410993	-0.00347453	-0.00293948	-0.00248838	-0.00210996
2.22079e-16	0.00470067	-0.00593311	-0.0179803	-0.0211323	-0.0162432	-0.0156453	-0.0152348	-0.0147963	-0.0142659	-0.0135565	-0.0121453	-0.0105457	-0.00914173	-0.00791689	-0.00734764	-0.00697841	-0.00643685	-0.00549222	-0.00468756	-0.00400054	-0.0034139	-0.00291349	-0.00248642
2.22079e-16	0.0138563	0.0102531	-0.0155274	-0.0177621	-0.0127719	-0.0107753	-0.0107435	-0.0110468	-0.0116088	-0.0114272	-0.00993697	-0.00857991	-0.00737328	-0.00631607	-0.00552297	-0.00497212	-0.00450839	-0.00411944	-0.00379492	-0.00352605	-0.00330524	-0.00286167	-0.00239223
2.22079e-16	0.0166157	0.0108072	-0.0237246	-0.0366209	-0.0386424	-0.0380711	-0.035039	-0.0312248	-0.0276244	-0.025397	-0.0222589	-0.0201298	-0.0187076	-0.0174584	-0.0159564	-0.0139366	-0.0121941	-0.0106884	-0.00953945	-0.00876431	-0.00805227	-0.00739826	-0.00662645
2.22079e-16	0.0207645	-0.00294847	-0.0287465	-0.0432737	-0.046863	-0.0436662	-0.0407243	-0.0349958	-0.0304003	-0.0278224	-0.0244828	-0.0213322	-0.0185848	-0.0161919	-0.0141094	-0.0123729	-0.0111475	-0.00957631	-0.00858933	-0.00775279	-0.00708181	-0.00624431	-0.00553838
2.22079e-16	0.0105823	0.00408489	-0.021684	-0.0317097	-0.0288277	-0.0322996	-0.0344346	-0.0341517	-0.0330574	-0.0302364	-0.027647	-0.0251109	-0.0227952	-0.020512	-0.0184087	-0.0161018	-0.0140966	-0.0123518	-0.0108323	-0.00937363	-0.0080807	-0.00696707	-0.00600773
2.22079e-16	0.0193831	-0.00515554	-0.0140049	-0.0316743	-0.0294004	-0.02489	-0.0229975	-0.0210571	-0.0206565	-0.0195994	-0.0179533	-0.0162455	-0.0146818	-0.0131737	-0.0117592	-0.0103106	-0.00874884	-0.0074158	-0.00628446	-0.00532533	-0.00451219	-0.00404995	-0.00349444
2.22079e-16	0.0303314	0.0258464	0.0143656	-0.00182548	0.00662258	0.00232015	0.00163313	0.000337024	0.000200878	-0.000221306	-0.000172798	-0.00025879	-0.00020008	-0.000196668	-0.000153957	-0.000135525	-0.000107705	-9.10361e-05	-7.32255e-05	-6.08056e-05	-4.92435e-05	-4.05154e-05	-3.28917e-05
2.22079e-16	0.0241772	0.0167977	0.0152011	-0.00393326	0.00306253	-0.00197194	-0.00509398	-0.00573268	-0.00415302	-0.00391943	-0.00319753	-0.00275125	-0.0023059	-0.00199599	-0.0016868	-0.00146862	-0.0012645	-0.00110392	-0.000963125	-0.000846022	-0.0016635	-0.00173674	-0.00144888
2.22079e-16	0.0243793	0.0109499	-0.00573206	-0.014728	-0.0140595	-0.0139811	-0.0148266	-0.0132624	-0.0121686	-0.0114709	-0.0108171	-0.00967519	-0.00870918	-0.00801208	-0.00738973	-0.00632649	-0.00540487	-0.00462208	-0.00395336	-0.00338329	-0.00292361	-0.00266306	-0.00276207
2.22079e-16	0.00392078	-0.0195976	-0.0265003	-0.0332216	-0.0480736	-0.047889	-0.0424686	-0.0396841	-0.0369692	-0.0358285	-0.0347897	-0.0320788	-0.0294234	-0.0259571	-0.0238798	-0.0211444	-0.0185318	-0.0164389	-0.0150159	-0.0131225	-0.0115095	-0.0100995	-0.00886394
2.22079e-16	-0.00332087	-0.0371959	-0.0649441	-0.0674382	-0.0656096	-0.0639893	-0.0588587	-0.0519659	-0.0430776	-0.0375948	-0.0363739	-0.0336372	-0.031015	-0.0286438	-0.0264708	-0.0241352	-0.0208476	-0.0185807	-0.0165944	-0.0150924	-0.0141565	-0.0124658	-0.0110203
2.22079e-16	-0.000893614	-0.0372277	-0.0606751	-0.0682243	-0.0629384	-0.0600013	-0.0572623	-0.0506418	-0.0470953	-0.0427269	-0.040069	-0.0352974	-0.0313129	-0.0280463	-0.0251402	-0.0230187	-0.0217591	-0.0195538	-0.0174699	-0.0159858	-0.01441	-0.0130079	-0.011759
2.22079e-16	-0.00807437	-0.0369782	-0.0664945	-0.0654429	-0.0619499	-0.0572523	-0.0501158	-0.0478553	-0.0445196	-0.0396545	-0.0364587	-0.0329718	-0.0299612	-0.0273508	-0.0250773	-0.0213037	-0.0184104	-0.0164373	-0.0147465	-0.0123034	-0.0104705	-0.00894242	-0.00786089
2.22079e-16	-0.0146963	-0.0420611	-0.0732379	-0.0721573	-0.0671969	-0.0532931	-0.0523186	-0.0477133	-0.0441075	-0.0402908	-0.0367915	-0.0333974	-0.0301214	-0.0278146	-0.0245825	-0.0212283	-0.0185254	-0.015974	-0.0136949	-0.0117782	-0.0101605	-0.00879168	-0.00796321
2.22079e-16	-0.0166252	-0.0470992	-0.0730866	-0.0736068	-0.0698647	-0.0655928	-0.0589258	-0.055718	-0.0517248	-0.0443825	-0.0387831	-0.0340418	-0.0306494	-0.0267489	-0.0249342	-0.0224831	-0.0202707	-0.0179315	-0.0166093	-0.0149329	-0.0134176	-0.0119223	-0.0105788
2.22079e-16	-0.00314145	-0.0275649	-0.0546638	-0.0522083	-0.0499312	-0.0458327	-0.0393162	-0.037356	-0.0351155	-0.0334405	-0.031944	-0.0287781	-0.0262602	-0.0236023	-0.021432	-0.0190304	-0.016708	-0.0151666	-0.0134776	-0.0118446	-0.0104138	-0.00902114	-0.00763352
2.22079e-16	-0.0107422	-0.0177276	-0.0386233	-0.0326696	-0.0297693	-0.0326738	-0.0242232	-0.0250376	-0.0231792	-0.0210882	-0.0192904	-0.0176166	-0.016073	-0.013334	-0.0108437	-0.0093975	-0.00892853	-0.00852796	-0.00780714	-0.00670271	-0.00576748	-0.0049854	-0.00428276
2.22079e-16	-0.0126026	-0.0242555	-0.059287	-0.0620505	-0.0583774	-0.054509	-0.0504079	-0.0464871	-0.0412967	-0.0363706	-0.0340879	-0.0282862	-0.0249653	-0.0217307	-0.018683	-0.016398	-0.0143664	-0.0121202	-0.0103013	-0.0087565	-0.00744436	-0.00632967	-0.0053826
2.22079e-16	-0.0193868	-0.0270573	-0.0511735	-0.0522618	-0.0450473	-0.042037	-0.0371249	-0.0334849	-0.0295386	-0.0259011	-0.0229486	-0.0204545	-0.0179915	-0.0155792	-0.0124501	-0.00982929	-0.00838875	-0.00715222	-0.00611868	-0.00532934	-0.00453926	-0.00386663	-0.00337866
2.22079e-16	-0.0355822	-0.0368735	-0.0564665	-0.0489145	-0.0431482	-0.0370911	-0.03258	-0.0299578	-0.026319	-0.0225087	-0.0193745	-0.0167253	-0.0146434	-0.0122527	-0.010704	-0.00967729	-0.00874722	-0.00790554	-0.00714431	-0.00645609	-0.00582189	-0.00519665	-0.00456026
2.22079e-16	-0.0323147	-0.0587026	-0.0668044	-0.0622935	-0.0581147	-0.0508653	-0.0459179	-0.0397055	-0.0338505	-0.0300753	-0.0267199	-0.0236978	-0.0206766	-0.0179499	-0.0155853	-0.013531	-0.0117481	-0.0101999	-0.00885592	-0.00768905	-0.00667601	-0.00577066	-0.00498378
2.22079e-16	-0.0496319	-0.0533986	-0.0762891	-0.0700611	-0.0711954	-0.0613194	-0.0528255	-0.047261	-0.0413917	-0.0369344	-0.0337246	-0.0307686	-0.0271234	-0.0246541	-0.0219078	-0.0187913	-0.0164494	-0.0144952	-0.0127347	-0.0111889	-0.00983153	-0.00863945	-0.00759247
2.22079e-16	-0.0343321	-0.0563899	-0.0678297	-0.062656	-0.0593571	-0.0552073	-0.052606	-0.0475005	-0.0378243	-0.0294355	-0.0246569	-0.0221491	-0.019925	-0.0179213	-0.0161237	-0.0145099	-0.0127233	-0.0111621	-0.00991058	-0.00855421	-0.00749325	-0.00656525	-0.00573036
2.22079e-16	-0.020941	-0.0596265	-0.0705624	-0.0584978	-0.0534451	-0.05226	-0.0502236	-0.0443383	-0.0401548	-0.0348781	-0.0315665	-0.0276645	-0.0220959	-0.0197447	-0.0177241	-0.0159168	-0.0142998	-0.0127969	-0.0113521	-0.00979722	-0.00833557	-0.00709233	-0.00603484
2.22079e-16	-0.0236646	-0.0550244	-0.0608937	-0.0596547	-0.0542798	-0.0504777	-0.0438531	-0.0373373	-0.0324149	-0.0298989	-0.0258077	-0.0225315	-0.0211712	-0.0180783	-0.0157708	-0.0141015	-0.0128562	-0.0114049	-0.00986791	-0.00851978	-0.00734196	-0.00631686	-0.005428
2.22079e-16	-0.0269757	-0.0581431	-0.0772308	-0.0734029	-0.0673271	-0.0590937	-0.0487659	-0.0428253	-0.036328	-0.032842	-0.0293876	-0.0259003	-0.0218197	-0.017768	-0.0149632	-0.0126932	-0.0107702	-0.00872961	-0.00715477	-0.00628182	-0.0055288	-0.00479703	-0.00413565
2.22079e-16	-0.01689	-0.0433246	-0.0499573	-0.0420292	-0.0385893	-0.0297134	-0.0230534	-0.0224457	-0.0211679	-0.0191814	-0.0172841	-0.0156016	-0.0139806	-0.0121646	-0.0104497	-0.00904248	-0.00789686	-0.00703818	-0.00638693	-0.00579465	-0.00507572	-0.00434423	-0.00372341
2.22079e-16	-0.0147106	-0.0223739	-0.0283029	-0.0308823	-0.0261887	-0.0278048	-0.0265758	-0.0269199	-0.0246928	-0.0225828	-0.0206054	-0.018763	-0.0170587	-0.0152138	-0.0126896	-0.0105988	-0.0094462	-0.00843352	-0.00749104	-0.00639382	-0.00545792	-0.00465948	-0.00387452
2.22079e-16	-0.0261881	-0.0374066	-0.0480785	-0.055169	-0.0530856	-0.0426345	-0.0396941	-0.0345814	-0.0330716	-0.0286631	-0.0250404	-0.0220942	-0.0188593	-0.01721	-0.014668	-0.0123659	-0.0107433	-0.00920972	-0.0076651	-0.00661195	-0.00570361	-0.00492015	-0.00424438
2.22079e-16	-0.033062	-0.043866	-0.0694136	-0.0706695	-0.0595271	-0.0556712	-0.0548222	-0.0529133	-0.0470074	-0.039507	-0.0369001	-0.0345433	-0.0303174	-0.0268991	-0.0234952	-0.0198859	-0.0165858	-0.0142184	-0.012331	-0.010842	-0.00915657	-0.00779469	-0.00683761
2.22079e-16	-0.0397163	-0.0468937	-0.0726742	-0.0803808	-0.0813898	-0.0794011	-0.0691427	-0.0577799	-0.048098	-0.0419507	-0.0371532	-0.0327896	-0.027159	-0.0235637	-0.0210318	-0.0179038	-0.0154989	-0.0139293	-0.0122715	-0.0102569	-0.00853796	-0.00713311	-0.00601655
2.22079e-16	-0.0333511	-0.041085	-0.0828154	-0.0880353	-0.08154	-0.0791842	-0.0733316	-0.0677974	-0.0620704	-0.0564784	-0.0492311	-0.042432	-0.0374284	-0.0340079	-0.02881	-0.024121	-0.0207485	-0.0174168	-0.0152404	-0.0130716	-0.0110002	-0.00929448	-0.00786105
2.22079e-16	-0.0341637	-0.0513032	-0.0980767	-0.0890999	-0.0863897	-0.078334	-0.073862	-0.0682377	-0.0598356	-0.0507462	-0.0430999	-0.0367746	-0.0322074	-0.0272418	-0.0234662	-0.0202205	-0.0174281	-0.0149301	-0.0129453	-0.0111685	-0.00963047	-0.00830463	-0.00716156
2.22079e-16	-0.034653	-0.0650706	-0.0862477	-0.0936739	-0.0994835	-0.0914913	-0.0819318	-0.072215	-0.0632693	-0.0553023	-0.0469977	-0.0389191	-0.0329464	-0.0269893	-0.0230793	-0.0192638	-0.0168046	-0.0144432	-0.0129281	-0.0107034	-0.00843577	-0.00700072	-0.00581001
2.22079e-16	-0.0337447	-0.0491085	-0.0908251	-0.0931076	-0.0878373	-0.0827464	-0.0749718	-0.0681074	-0.0622201	-0.0545919	-0.046855	-0.0393073	-0.0321306	-0.0264324	-0.0230887	-0.0199329	-0.0156592	-0.0132739	-0.0114769	-0.00989295	-0.00825098	-0.00697205	-0.00589843
2.22079e-16	-0.0393128	-0.0573682	-0.0957893	-0.0818804	-0.0849907	-0.0792816	-0.0754726	-0.067365	-0.0583424	-0.0472385	-0.03927	-0.0347225	-0.0304981	-0.0260019	-0.022067	-0.0192447	-0.0162089	-0.0122108	-0.0101685	-0.00866918	-0.00736802	-0.00627356	-0.00528473
2.22079e-16	-0.0460182	-0.0670776	-0.0975286	-0.0988716	-0.0970875	-0.0874356	-0.0795148	-0.0714417	-0.0618726	-0.0548887	-0.0448254	-0.0366496	-0.0314705	-0.025403	-0.0204102	-0.0177339	-0.0161422	-0.0145569	-0.0123758	-0.0094529	-0.00706051	-0.00592867	-0.00499047
2.22079e-16	-0.0488588	-0.0608207	-0.104422	-0.100506	-0.0888024	-0.0871999	-0.0793067	-0.0717071	-0.0584407	-0.0457892	-0.0397315	-0.0357593	-0.0318416	-0.027202	-0.0232115	-0.0191197	-0.0155475	-0.0134747	-0.011744	-0.00992721	-0.00854126	-0.00700624	-0.00588754
2.22079e-16	-0.0371693	-0.0566882	-0.108974	-0.100575	-0.0899993	-0.0823365	-0.0741251	-0.0682983	-0.0597989	-0.0559064	-0.0486474	-0.0445364	-0.0401219	-0.0341031	-0.0274822	-0.0236749	-0.0205084	-0.0183046	-0.0145966	-0.011649	-0.00977554	-0.00819985	-0.00664497
2.22079e-16	-0.0430906	-0.0741984	-0.102512	-0.100122	-0.08696	-0.0825601	-0.0763535	-0.0689235	-0.0610656	-0.0532796	-0.0473454	-0.0419833	-0.0365853	-0.0335982	-0.0274414	-0.0221812	-0.0185346	-0.0156283	-0.0133692	-0.0117715	-0.00994305	-0.00840237	-0.00720411
2.22079e-16	-0.0366442	-0.0720599	-0.111402	-0.0956084	-0.0904632	-0.0843281	-0.0743292	-0.064006	-0.0550831	-0.0477121	-0.041515	-0.0349732	-0.0303608	-0.0257027	-0.0212505	-0.0183774	-0.0160382	-0.0145242	-0.0122509	-0.00989865	-0.00885213	-0.00734546	-0.00600855
2.22079e-16	-0.0386044	-0.0666518	-0.102474	-0.102025	-0.0978942	-0.0879313	-0.0901236	-0.081367	-0.0658366	-0.0577272	-0.0504815	-0.0435905	-0.036086	-0.02969	-0.0255321	-0.0236111	-0.020169	-0.0172335	-0.0144499	-0.0114878	-0.00898208	-0.00707302	-0.0055667
2.22079e-16	-0.0329104	-0.0604246	-0.0849462	-0.0857246	-0.0867976	-0.0846033	-0.0789367	-0.0727784	-0.0661042	-0.0568094	-0.0475961	-0.0395842	-0.0310118	-0.0253461	-0.020948	-0.0173507	-0.0147636	-0.0126373	-0.0114811	-0.0100848	-0.00889441	-0.0075535	-0.00626458
2.22079e-16	-0.0472969	-0.0665326	-0.096858	-0.0903915	-0.0864906	-0.0879679	-0.0834346	-0.076378	-0.0741894	-0.0605686	-0.0534794	-0.044122	-0.0361443	-0.0298873	-0.0245524	-0.0201923	-0.0170283	-0.0146299	-0.0117753	-0.00947975	-0.0076342	-0.00616271	-0.00511622
2.22079e-16	-0.0368117	-0.0644087	-0.10443	-0.106868	-0.111944	-0.107403	-0.0962889	-0.0830038	-0.0755192	-0.0648673	-0.0593178	-0.0497719	-0.0404574	-0.0327736	-0.0292937	-0.0267938	-0.0226787	-0.0191991	-0.0160384	-0.0128497	-0.0103728	-0.00843429	-0.00689992
2.22079e-16	-0.0447724	-0.0668262	-0.106797	-0.114977	-0.10745	-0.104199	-0.0986553	-0.0904744	-0.0758705	-0.0624634	-0.0553808	-0.0489876	-0.0412825	-0.0350031	-0.029968	-0.0250998	-0.0209975	-0.0170903	-0.0134522	-0.0106554	-0.00878517	-0.00735275	-0.00687697
2.22079e-16	-0.0476059	-0.0703462	-0.104515	-0.105294	-0.0989996	-0.0896666	-0.0826061	-0.0770016	-0.0646898	-0.0554178	-0.0498418	-0.0412083	-0.0360595	-0.0310794	-0.0264156	-0.0212108	-0.0177493	-0.0148622	-0.012372	-0.0103712	-0.00820915	-0.00678761	-0.00567632
2.22079e-16	-0.0617947	-0.0865438	-0.119617	-0.11238	-0.0932493	-0.0868858	-0.0806252	-0.078323	-0.0692227	-0.0577701	-0.0492697	-0.0401904	-0.0342593	-0.0295194	-0.0252382	-0.0229957	-0.0191716	-0.0159434	-0.0133778	-0.0110414	-0.0090761	-0.00782293	-0.00697072
2.22079e-16	-0.0795432	-0.108617	-0.120972	-0.11386	-0.102818	-0.0902432	-0.0777861	-0.0685928	-0.0592939	-0.0495766	-0.0432007	-0.0368044	-0.031569	-0.0262598	-0.0212781	-0.018291	-0.0146684	-0.0119993	-0.00949313	-0.00763869	-0.00683131	-0.00546948	-0.00435679
2.22079e-16	-0.0754058	-0.121121	-0.125299	-0.105967	-0.104052	-0.0974468	-0.0859901	-0.0723289	-0.0604009	-0.050938	-0.0436062	-0.0377051	-0.0306811	-0.0252797	-0.0210271	-0.0179664	-0.0148359	-0.0123354	-0.0104142	-0.00894551	-0.00760755	-0.0063105	-0.00523364
2.22079e-16	-0.0809214	-0.128481	-0.143269	-0.114339	-0.101809	-0.0916048	-0.0822235	-0.0727882	-0.0601191	-0.0514095	-0.0434788	-0.036082	-0.0284175	-0.0223138	-0.018512	-0.0156539	-0.0123592	-0.00955803	-0.00737839	-0.00578178	-0.00468018	-0.00378641	-0.00313267
2.22079e-16	-0.0862768	-0.114609	-0.119494	-0.11393	-0.0963258	-0.0848541	-0.0705443	-0.0610981	-0.0511018	-0.0412365	-0.0345425	-0.0281539	-0.0234332	-0.0184204	-0.0149792	-0.0123368	-0.00993868	-0.00796981	-0.00655135	-0.00566823	-0.00460186	-0.00386791	-0.00325311
2.22079e-16	-0.0815545	-0.131523	-0.144609	-0.128035	-0.11347	-0.0974772	-0.0765809	-0.0607632	-0.0530554	-0.0433796	-0.0383553	-0.0307854	-0.024008	-0.0191898	-0.015604	-0.0131467	-0.0112656	-0.00904816	-0.0072987	-0.005859	-0.00471573	-0.00387271	-0.00311527
2.22079e-16	-0.0790533	-0.139627	-0.132393	-0.120151	-0.101882	-0.0892431	-0.0751282	-0.0649166	-0.0534691	-0.0427935	-0.0350064	-0.029122	-0.0242443	-0.019939	-0.0160126	-0.0127885	-0.0103722	-0.00894835	-0.00754377	-0.00615141	-0.00518815	-0.00458658	-0.0037891
2.22079e-16	-0.0705175	-0.109926	-0.129664	-0.122261	-0.110201	-0.0972982	-0.0821074	-0.0691821	-0.0610878	-0.0539677	-0.0439946	-0.0353351	-0.0291407	-0.0242427	-0.0214921	-0.01874	-0.0153588	-0.0133538	-0.0117358	-0.00975004	-0.00829639	-0.00732319	-0.00646837
2.22079e-16	-0.0740111	-0.126793	-0.137195	-0.125304	-0.110291	-0.0983732	-0.0886463	-0.0802803	-0.0638015	-0.0509683	-0.0445893	-0.0369717	-0.0314504	-0.0265752	-0.0213932	-0.0169738	-0.0138694	-0.011411	-0.00941001	-0.00775894	-0.00647635	-0.00563299	-0.00490481
2.22079e-16	-0.0702057	-0.129552	-0.142589	-0.132362	-0.114218	-0.0963299	-0.0869612	-0.0743353	-0.0612392	-0.0517395	-0.0441814	-0.0343686	-0.0280942	-0.0229216	-0.0190813	-0.0154292	-0.0130046	-0.0114828	-0.00907191	-0.00711715	-0.00584048	-0.00479681	-0.003937
2.22079e-16	-0.0731877	-0.131562	-0.14023	-0.130967	-0.121393	-0.105633	-0.090075	-0.0753385	-0.0615906	-0.0512625	-0.0444065	-0.0369663	-0.0294932	-0.0243547	-0.0209387	-0.0180044	-0.0154843	-0.0131616	-0.0108332	-0.00892128	-0.00735079	-0.00606017	-0.00515823
2.22079e-16	-0.0914997	-0.143675	-0.144615	-0.131276	-0.124258	-0.0981303	-0.0855115	-0.0741688	-0.0599959	-0.049406	-0.0420716	-0.0341731	-0.0271536	-0.0233558	-0.0200632	-0.0171143	-0.0144825	-0.012306	-0.010549	-0.00940753	-0.00755197	-0.00657517	-0.00549342
2.22079e-16	-0.093909	-0.138615	-0.133247	-0.131457	-0.118658	-0.104834	-0.0900784	-0.0745289	-0.0593338	-0.0498066	-0.0432192	-0.0337616	-0.0263657	-0.0212706	-0.019063	-0.0158066	-0.0123185	-0.0106694	-0.00926287	-0.00718575	-0.00608434	-0.00502079	-0.00412242
2.22079e-16	-0.100891	-0.14517	-0.136929	-0.127403	-0.130902	-0.114681	-0.097435	-0.0768203	-0.0630666	-0.0540958	-0.0449323	-0.0359068	-0.0267605	-0.0203537	-0.017251	-0.0151784	-0.0132708	-0.0110144	-0.00926451	-0.00779617	-0.00666119	-0.00573186	-0.00493219
2.22079e-16	-0.0941573	-0.141301	-0.153582	-0.149012	-0.135851	-0.120648	-0.102153	-0.0807032	-0.0640228	-0.052312	-0.0435763	-0.0334256	-0.0266121	-0.0213439	-0.018491	-0.0151129	-0.0133713	-0.0112477	-0.00952417	-0.0085419	-0.00737633	-0.00637205	-0.00550616
2.22079e-16	-0.0827579	-0.125808	-0.148875	-0.147816	-0.139224	-0.121613	-0.103407	-0.0850177	-0.0731056	-0.0577629	-0.0480885	-0.0410321	-0.0360849	-0.0310281	-0.0279344	-0.0233524	-0.0175073	-0.0140283	-0.0117733	-0.01008	-0.00815829	-0.00659157	-0.00535399
2.22079e-16	-0.0941832	-0.116313	-0.156624	-0.146309	-0.132255	-0.121098	-0.101224	-0.0807563	-0.0697911	-0.058579	-0.0511341	-0.0453426	-0.0368648	-0.0309807	-0.0266438	-0.0242304	-0.0198069	-0.0142837	-0.0117942	-0.010178	-0.0084903	-0.00713177	-0.00599201
2.22079e-16	-0.0967726	-0.123884	-0.144649	-0.131659	-0.118225	-0.109458	-0.0975225	-0.0840946	-0.0743214	-0.0650211	-0.0544335	-0.0465182	-0.0392321	-0.0340471	-0.0281178	-0.0232662	-0.0193468	-0.0167048	-0.0125836	-0.0103006	-0.00842159	-0.00728744	-0.00669458
2.22079e-16	-0.0855808	-0.124856	-0.156632	-0.148603	-0.139113	-0.115854	-0.101378	-0.084432	-0.0730498	-0.059028	-0.0514583	-0.0440196	-0.0384957	-0.030406	-0.0251955	-0.0205507	-0.0170745	-0.0140596	-0.0118831	-0.0099473	-0.00832666	-0.00697015	-0.00583457
2.22079e-16	-0.0886511	-0.134751	-0.164766	-0.164094	-0.151925	-0.130001	-0.116052	-0.0956236	-0.0823938	-0.0679434	-0.056237	-0.0477555	-0.0370848	-0.0313152	-0.0263393	-0.0220539	-0.0176905	-0.0144028	-0.0115583	-0.00930286	-0.00730327	-0.00566599	-0.00465638
2.22079e-16	-0.104436	-0.146641	-0.171229	-0.156601	-0.145223	-0.120845	-0.104493	-0.0917325	-0.0707778	-0.0591596	-0.0476038	-0.0382009	-0.0306137	-0.0253527	-0.018483	-0.0141398	-0.0116927	-0.00830688	-0.00679281	-0.00543276	-0.00443418	-0.00360792	-0.00299057
2.22079e-16	-0.104223	-0.148181	-0.175969	-0.154417	-0.131483	-0.110108	-0.0911385	-0.0792055	-0.0682839	-0.0597412	-0.052202	-0.0428199	-0.0342244	-0.0286598	-0.0240413	-0.01877	-0.0149958	-0.0119166	-0.00966224	-0.00791985	-0.00640471	-0.00509816	-0.00408827
2.22079e-16	-0.104971	-0.142419	-0.156939	-0.145666	-0.133145	-0.116546	-0.0972526	-0.0807346	-0.066897	-0.0591272	-0.0484346	-0.0409419	-0.0319467	-0.0259988	-0.0208885	-0.0163004	-0.0132634	-0.011261	-0.00899434	-0.00682536	-0.00556353	-0.00452376	-0.00370247
2.22079e-16	-0.102763	-0.126543	-0.148476	-0.145386	-0.137074	-0.115697	-0.0968655	-0.0773145	-0.0653659	-0.0556868	-0.0480226	-0.0416856	-0.0333551	-0.0270357	-0.0218256	-0.0140771	-0.0116765	-0.00802009	-0.00662238	-0.00547683	-0.00443675	-0.00339589	-0.00276664
2.22079e-16	-0.113284	-0.139793	-0.15682	-0.147906	-0.131164	-0.111277	-0.0925947	-0.0743238	-0.0620747	-0.0495125	-0.0420548	-0.0345576	-0.0280699	-0.0244886	-0.0192737	-0.015541	-0.0125418	-0.00947896	-0.00699286	-0.00532863	-0.00444616	-0.00371652	-0.0031321
2.22079e-16	-0.106191	-0.139929	-0.149242	-0.139653	-0.124522	-0.107876	-0.0943359	-0.0818194	-0.0663609	-0.0543956	-0.0443624	-0.0360063	-0.0300521	-0.025055	-0.0203086	-0.0148864	-0.0117676	-0.0098653	-0.00771706	-0.00643239	-0.00536779	-0.00427509	-0.00329652
2.22079e-16	-0.10715	-0.147166	-0.165132	-0.144446	-0.132078	-0.113626	-0.101931	-0.0776226	-0.0630581	-0.0530037	-0.042686	-0.0362878	-0.0302121	-0.0246513	-0.0183744	-0.0150267	-0.012498	-0.0101001	-0.00830305	-0.00671383	-0.00514914	-0.00393252	-0.00320433
2.22079e-16	-0.114749	-0.143758	-0.1519	-0.141308	-0.129772	-0.112009	-0.0945064	-0.0750148	-0.0611623	-0.0488704	-0.0424018	-0.0354624	-0.0296046	-0.0252164	-0.0193696	-0.0155626	-0.0130402	-0.0103053	-0.00817579	-0.00651295	-0.00546633	-0.00404096	-0.00326608
2.22079e-16	-0.123731	-0.154896	-0.165002	-0.148317	-0.128217	-0.110575	-0.0928173	-0.0783773	-0.0642518	-0.0516188	-0.0423219	-0.0361162	-0.0295852	-0.0235966	-0.0192612	-0.0157663	-0.0126084	-0.0100503	-0.00781113	-0.00608631	-0.00491939	-0.0037341	-0.00302086
2.22079e-16	-0.131179	-0.165263	-0.160544	-0.151421	-0.128388	-0.108999	-0.0918935	-0.0738258	-0.0591146	-0.0461355	-0.0382095	-0.0332364	-0.0276385	-0.0213377	-0.0182512	-0.0156222	-0.0133798	-0.0106714	-0.00762007	-0.00596942	-0.00391762	-0.00320846	-0.00262948
2.22079e-16	-0.139586	-0.169116	-0.155967	-0.145888	-0.136389	-0.111357	-0.0953012	-0.0752046	-0.0580541	-0.0484501	-0.0427042	-0.0373103	-0.030859	-0.0221344	-0.0171033	-0.0128018	-0.009807	-0.00761457	-0.00572143	-0.00441842	-0.00344425	-0.00286027	-0.00239115
2.22079e-16	-0.139761	-0.176444	-0.154896	-0.140122	-0.122525	-0.0996193	-0.082773	-0.0683453	-0.0551343	-0.0452211	-0.0366376	-0.0279011	-0.0226779	-0.0180126	-0.0141857	-0.0104782	-0.00773773	-0.00582256	-0.00483667	-0.00381838	-0.00299507	-0.00241748	-0.00201029
2.22079e-16	-0.15062	-0.176697	-0.160896	-0.143001	-0.129924	-0.108724	-0.0856616	-0.0671816	-0.051113	-0.0425313	-0.0356914	-0.0282023	-0.0223129	-0.0178642	-0.0140761	-0.0110536	-0.00903314	-0.00746643	-0.00496068	-0.00397237	-0.00291059	-0.00232599	-0.00181264
2.22079e-16	-0.142927	-0.178873	-0.179307	-0.146474	-0.128163	-0.111148	-0.0871613	-0.0700954	-0.0569748	-0.0473609	-0.038082	-0.0311344	-0.0252986	-0.0206047	-0.0163148	-0.0135793	-0.0106903	-0.00863767	-0.00665285	-0.00532867	-0.00428185	-0.00337287	-0.00236989
2.22079e-16	-0.153266	-0.182821	-0.176708	-0.152829	-0.124863	-0.0995313	-0.0785178	-0.062516	-0.0513626	-0.0414457	-0.0339694	-0.0250636	-0.0195086	-0.015643	-0.0131124	-0.00999501	-0.00770217	-0.00630398	-0.00520243	-0.00380178	-0.00305382	-0.00242341	-0.00196621
2.22079e-16	-0.154296	-0.177876	-0.169112	-0.148638	-0.123134	-0.0996037	-0.0799341	-0.0647213	-0.0525205	-0.0418529	-0.0328045	-0.0259086	-0.0200741	-0.0160802	-0.0129833	-0.010216	-0.00818109	-0.00616192	-0.00472828	-0.00376782	-0.00283027	-0.0022449	-0.00177983
2.22079e-16	-0.159976	-0.171485	-0.154747	-0.130249	-0.104823	-0.0811134	-0.0629133	-0.0515112	-0.0441894	-0.0347782	-0.0261183	-0.0201926	-0.0158371	-0.0115028	-0.00847428	-0.0065765	-0.00529085	-0.00411263	-0.00320126	-0.00251536	-0.00203064	-0.00159859	-0.00129493
2.22079e-16	-0.164743	-0.171185	-0.150148	-0.124645	-0.100594	-0.0766796	-0.0645483	-0.0495629	-0.0391299	-0.0314894	-0.0260327	-0.0209077	-0.0163085	-0.0123468	-0.00844096	-0.00576241	-0.00460269	-0.00390988	-0.00300387	-0.00229237	-0.00176829	-0.00136238	-0.000861274
2.22079e-16	-0.183442	-0.153333	-0.128864	-0.0990631	-0.0673701	-0.0515099	-0.0430887	-0.0347818	-0.0284683	-0.0239737	-0.0211444	-0.0146853	-0.0102857	-0.00838287	-0.00638596	-0.00502339	-0.00398985	-0.00302812	-0.00236484	-0.00156445	-0.000995121	-0.000697881	-0.000594392
2.22079e-16	-0.191918	-0.156208	-0.125752	-0.0707786	-0.069755	-0.0515549	-0.0403547	-0.0330055	-0.0264096	-0.0199086	-0.0171902	-0.012145	-0.00905291	-0.00705439	-0.00549506	-0.00428008	-0.00297962	-0.00218261	-0.00173403	-0.00121908	-0.000868169	-0.000613235	-0.000432736
2.22079e-16	-0.198113	-0.170652	-0.132081	-0.075079	-0.0482156	-0.0304623	-0.0213198	-0.0163694	-0.0119932	-0.00878996	-0.00848096	-0.0071611	-0.00413388	-0.00313345	-0.00245738	-0.00204975	-0.00147425	-0.00106906	-0.000702137	-0.000421106	-0.000300002	-0.00015282	-0.000164912
2.22079e-16	-0.187823	-0.182041	-0.152997	-0.105232	-0.0695599	-0.0493103	-0.0389944	-0.0307794	-0.0252888	-0.0181885	-0.0139031	-0.00967563	-0.00763718	-0.00584949	-0.00476988	-0.00377234	-0.00278329	-0.00214318	-0.00165843	-0.00124859	-0.000968381	-0.00070754	-0.000516279
2.22079e-16	-0.188402	-0.182671	-0.149559	-0.104185	-0.0815028	-0.0617019	-0.0455241	-0.0370943	-0.0281171	-0.0218828	-0.0172668	-0.0135895	-0.00999545	-0.00740908	-0.00548689	-0.00405543	-0.00306787	-0.00237081	-0.00183645	-0.00142511	-0.0011122	-0.000894493	-0.00068678
2.22079e-16	-0.180131	-0.183137	-0.14742	-0.122268	-0.0868155	-0.0697825	-0.0506263	-0.0388385	-0.0287255	-0.02194	-0.0162193	-0.0122016	-0.00849416	-0.00585905	-0.00430037	-0.00284723	-0.00207315	-0.00150975	-0.00109967	-0.000713392	-0.000547852	-0.000409475	-0.000306629
2.22079e-16	-0.17727	-0.180122	-0.148193	-0.116893	-0.0871325	-0.0709672	-0.0515035	-0.0387298	-0.0290132	-0.0215285	-0.0152053	-0.0108417	-0.00787999	-0.00562997	-0.00396023	-0.00283356	-0.00211138	-0.00160451	-0.00120642	-0.000907317	-0.000594851	-0.000429683	-0.000273103
2.22079e-16	-0.170061	-0.178243	-0.144829	-0.114708	-0.0947772	-0.0655484	-0.0539238	-0.041027	-0.032908	-0.0231023	-0.0172856	-0.0138846	-0.0109097	-0.00873068	-0.00678859	-0.00533456	-0.0039603	-0.00310806	-0.00240892	-0.00185739	-0.00128625	-0.000929197	-0.000709831
2.22079e-16	-0.181082	-0.165829	-0.141771	-0.110135	-0.0867365	-0.0652391	-0.0475443	-0.0373707	-0.0286004	-0.0209129	-0.0143028	-0.0103533	-0.00884363	-0.00594772	-0.00418144	-0.00309791	-0.00227732	-0.0017455	-0.00148047	-0.000979014	-0.000748158	-0.000571937	-0.000437317
2.22079e-16	-0.18696	-0.181933	-0.153827	-0.116426	-0.095039	-0.0667996	-0.0552781	-0.0367077	-0.0257951	-0.0164595	-0.0120249	-0.00866995	-0.00646065	-0.00451359	-0.00305554	-0.0023992	-0.00191823	-0.00148413	-0.00114197	-0.000788694	-0.000619016	-0.000470747	-0.000330961
2.22079e-16	-0.186293	-0.188862	-0.16345	-0.126926	-0.0942057	-0.0714736	-0.0529639	-0.0407961	-0.0260137	-0.0180644	-0.0130988	-0.00952803	-0.00707089	-0.00451594	-0.00318215	-0.00225622	-0.00159629	-0.00113016	-0.000799193	-0.000585542	-0.000409989	-0.000279839	-0.000193935
