# Supplementary material for: Research on the dynamic spillover of stock markets under COVID-19—Taking the stock markets of China, Japan, and South Korea as an example
Source: Front Public Health. 2022 Nov 11;10:1008348. doi: 10.3389/fpubh.2022.1008348 (PMC9691647; doi:10.3389/fpubh.2022.1008348)
Supplement: Supplementary file 4 [file Data_Sheet_2.ZIP › BM_KR_2 (1).xls]

## Sheet: Sheet4
0	0	0	0	0	0	0	0	0	0	0	0	0	0	0	0	0	0	0	0	0	0	0	0
0	0	0	0	0	0	0	0	0	0	0	0	0	0	0	0	0	0	0	0	0	0	0	0
-1.70152e-16	0.00998048	-0.00240454	-0.0246335	-0.0235	-0.0230343	-0.0199673	-0.0157953	-0.0130859	-0.0116134	-0.0101931	-0.00889858	-0.00749591	-0.0054363	-0.00461321	-0.00334068	-0.00243134	-0.00196128	-0.00159032	-0.00133607	-0.00103824	-0.000803894	-0.000624601	-0.000352513
-1.70152e-16	0.0133341	-0.0121937	-0.031569	-0.0285327	-0.0263803	-0.0226812	-0.0202058	-0.0158697	-0.0140644	-0.0118647	-0.0107029	-0.00970373	-0.0076292	-0.00681363	-0.00505775	-0.00350069	-0.00280106	-0.00236418	-0.00199669	-0.00168748	-0.00142275	-0.000962318	-0.00074813
-1.70152e-16	0.0161234	-0.00842014	-0.0274531	-0.0265693	-0.0269984	-0.0269416	-0.0242286	-0.021366	-0.0181453	-0.0151342	-0.0120831	-0.0101902	-0.00829595	-0.00572648	-0.00451149	-0.00355596	-0.00280362	-0.00221098	-0.00174409	-0.00137626	-0.00108645	-0.000861984	-0.000704226
-1.70152e-16	0.00619382	-0.019356	-0.0264897	-0.0288015	-0.0258363	-0.0228201	-0.020251	-0.0177768	-0.015161	-0.0123757	-0.0106886	-0.00919368	-0.00730586	-0.00597366	-0.00541916	-0.00473814	-0.00431693	-0.00356378	-0.00282326	-0.00217246	-0.00175872	-0.00127211	-0.00113941
-1.70152e-16	0.00866484	-0.00258835	-0.0263224	-0.0313113	-0.0263061	-0.0178731	-0.0149903	-0.0129945	-0.0118293	-0.010966	-0.0100683	-0.00853492	-0.00665854	-0.00540684	-0.00369533	-0.00264578	-0.00223244	-0.00200729	-0.00160982	-0.00130834	-0.00105084	-0.00101425	-0.000611829
-1.70152e-16	0.0117754	0.00143536	-0.0138838	-0.0143338	-0.0112456	-0.00988091	-0.00859973	-0.00578062	-0.00447492	-0.00379778	-0.00369182	-0.00360329	-0.00279722	-0.00240174	-0.00183439	-0.00164462	-0.00125982	-0.000936885	-0.000705747	-0.000526557	-0.000393206	-0.000293949	-0.000155327
-1.70152e-16	0.0121807	0.00116644	-0.0230936	-0.0242888	-0.0218786	-0.0194543	-0.0158116	-0.0127174	-0.0106585	-0.00800266	-0.00576524	-0.00414538	-0.00322244	-0.00250504	-0.00182161	-0.00127165	-0.000789522	-0.000534122	-0.00035822	-0.000249422	-0.000183254	-2.13695e-05	1.48604e-05
-1.70152e-16	0.0122757	-0.00552914	-0.0143392	-0.0180377	-0.0198769	-0.0129485	-0.00902075	-0.00745435	-0.00689031	-0.00583436	-0.00491336	-0.00411018	-0.00342396	-0.00284466	-0.00228448	-0.0019552	-0.0015611	-0.00128668	-0.00110485	-0.000864599	-0.000659233	-0.000462913	-0.000287536
-1.70152e-16	0.0189803	0.0038681	-0.00883037	-0.0148715	-0.0193856	-0.0197638	-0.0138919	-0.0121667	-0.00980056	-0.00767345	-0.00632553	-0.00560476	-0.00487144	-0.00366726	-0.00292257	-0.00236047	-0.00161402	-0.00117126	-0.000860126	-0.000632307	-0.000465771	-0.0003434	-0.00025352
-1.70152e-16	0.0239992	-0.00364079	-0.012151	-0.0103975	-0.0058094	-0.00752711	-0.00726596	-0.00762508	-0.00602739	-0.0040257	-0.00305651	-0.00222707	-0.00106826	-0.000779133	-0.000572552	-0.000422419	-0.000313779	-0.000234106	-0.000145943	-7.42338e-05	-3.22036e-05	-2.01346e-05	-1.3814e-05
-1.70152e-16	0.0219616	0.00336123	-0.00782328	-0.00409143	-0.00430298	-0.00369533	-0.00297895	-0.00230013	-0.00177096	-0.00136963	-0.00105984	-0.00082091	-0.000636674	-0.000285137	-0.000227048	-0.000171781	-0.000129017	-9.35101e-05	-6.67211e-05	1.93698e-05	1.43215e-05	1.05916e-05	7.8336e-06
-1.70152e-16	0.0248397	0.0127288	0.00781645	0.00446258	0.00141393	6.69087e-05	0.000184804	-0.000227521	-0.000166286	-0.000338082	-0.000852244	-0.000703572	-0.000500168	-0.000352434	-0.000247445	-0.000139926	-2.67677e-05	-1.90911e-05	-1.34409e-05	3.1133e-07	1.12155e-05	1.8638e-05	1.92319e-05
-1.70152e-16	0.0208937	0.00625753	-0.00562801	-0.0061186	-0.00573001	-0.0053536	-0.00496972	-0.00461078	-0.00480567	-0.00398911	-0.00304118	-0.00229489	-0.00177695	-0.00137175	-0.000824277	-0.00059648	-0.00030507	-0.00019933	-0.000113457	-6.08273e-05	-2.9678e-05	-1.66195e-05	-1.24778e-05
-1.70152e-16	0.0392089	0.0244031	0.0304438	0.0270886	0.0225376	0.0180532	0.0146789	0.0126041	0.00997912	0.0090137	0.00781103	0.00651096	0.00542872	0.00452885	0.00372794	0.00294414	0.00264135	0.00220912	0.00184843	0.00153477	0.00121498	0.000955739	0.000752715
-1.70152e-16	0.0428651	0.0217683	0.0101295	0.0117594	0.00608151	0.00364668	0.00335911	0.00228958	0.00179323	0.00125635	0.000923507	0.000648803	0.000463781	0.000325123	0.000229336	0.00046842	0.000336876	0.000570019	0.000545882	0.000453502	0.000378755	0.000586761	0.000496319
-1.70152e-16	0.0364068	-0.00108979	0.00786298	0.00282198	0.0028321	-0.000721495	-0.000244222	-0.000272399	-0.000140682	-0.000107595	-6.4059e-05	-4.2649e-05	-2.65411e-05	-1.66607e-05	-1.04561e-05	-6.38876e-06	4.95325e-05	3.40598e-05	2.35485e-05	1.63387e-05	1.13276e-05	3.47263e-05	2.40762e-05
-1.70152e-16	0.0308227	0.00277462	0.000580443	0.00224628	0.000797995	-0.00196299	-0.000628032	-0.000469051	-0.000531787	-0.000286188	-0.000242734	-0.000237546	-0.000174224	-0.000120784	-8.46405e-05	-5.52421e-05	-3.93867e-05	-2.72353e-05	-1.90003e-05	-1.33539e-05	-9.52365e-06	-6.73412e-06	1.21929e-05
-1.70152e-16	0.0332118	0.0095232	-0.00578214	-0.000677816	-0.00132137	-0.00289246	-0.00197789	-0.00201656	-0.00210861	-0.0019605	-0.00167966	-0.00139915	-0.00114932	-0.000838979	-0.000571698	-0.000394388	-0.000278075	-0.000176416	-0.000103019	-6.47305e-05	-4.07221e-05	-2.5785e-05	-1.65446e-05
-1.70152e-16	0.0272591	-0.00597308	-0.00730571	-0.00452554	-0.00485845	-0.00556802	-0.00398288	-0.00395937	-0.00409601	-0.00369746	-0.00291214	-0.00193939	-0.00140963	-0.00104055	-0.000776416	-0.000583196	-0.000448145	-0.000307087	-0.000206232	-0.000139254	-9.49288e-05	-6.54072e-05	-2.69004e-05
-1.70152e-16	0.0294313	-0.00671395	-0.011479	-0.00366321	-0.00410073	-0.00577689	-0.00311753	-0.0023964	-0.00212584	-0.00188075	-0.00131166	-0.000937629	-0.000672041	-0.000485849	-0.00035546	-0.000263943	-0.000199513	-9.84091e-05	-7.00034e-05	-5.03892e-05	-3.67599e-05	-2.72047e-05	-1.93952e-05
-1.70152e-16	0.02569	-0.00462259	-0.0122489	-0.0129757	-0.0130715	-0.0115796	-0.00996455	-0.00773814	-0.00613982	-0.00507516	-0.00426185	-0.00332684	-0.00285657	-0.00260395	-0.00200275	-0.001458	-0.00109446	-0.000825984	-0.000628279	-0.00050226	-0.000401593	-0.00032115	-0.00025685
-1.70152e-16	0.0273996	-0.0148074	-0.0400052	-0.0312977	-0.0296402	-0.026078	-0.0214431	-0.0165804	-0.0125687	-0.0104396	-0.00813305	-0.00698388	-0.00654734	-0.00555662	-0.00449447	-0.00331908	-0.00266582	-0.00215546	-0.00176078	-0.00136783	-0.00106123	-0.000822984	-0.000637826
-1.70152e-16	0.0369242	-0.00421773	-0.0185946	-0.0167423	-0.0140867	-0.0119336	-0.0115548	-0.00993086	-0.00817023	-0.00683792	-0.00545918	-0.00453176	-0.00346602	-0.002641	-0.00207872	-0.00162351	-0.00118289	-0.000925056	-0.000722492	-0.000564609	-0.000441479	-0.000314076	-0.000214219
-1.70152e-16	0.0327919	-0.0124022	-0.0235384	-0.0222837	-0.0170718	-0.0135787	-0.0108054	-0.00945724	-0.00751129	-0.0061418	-0.00502005	-0.00400794	-0.00301573	-0.00265422	-0.00236153	-0.00191129	-0.00151928	-0.000948869	-0.000757482	-0.000606921	-0.000488054	-0.000393874	-0.000307668
-1.70152e-16	0.0257954	-0.0115653	-0.0286248	-0.0228329	-0.0214794	-0.0210192	-0.0176005	-0.0150876	-0.0126975	-0.0102593	-0.00829898	-0.00693241	-0.00640568	-0.00556904	-0.00438364	-0.00343229	-0.00261856	-0.00188339	-0.00135004	-0.00104624	-0.000878628	-0.000691653	-0.000509502
-1.70152e-16	0.0236945	-0.0189127	-0.0396221	-0.0329889	-0.0310217	-0.0303779	-0.0279265	-0.0270927	-0.0251112	-0.0213193	-0.0181927	-0.0156869	-0.01269	-0.0104609	-0.00968013	-0.00871981	-0.00799448	-0.00733004	-0.00672621	-0.00617406	-0.00530562	-0.00450764	-0.00383841
-1.70152e-16	0.026197	-0.0273071	-0.0356693	-0.0298866	-0.0291359	-0.0291179	-0.0287015	-0.0245627	-0.0209087	-0.0171707	-0.0136278	-0.0101113	-0.00766999	-0.00601481	-0.00448859	-0.00353868	-0.0028718	-0.00249597	-0.00218323	-0.00179719	-0.00150324	-0.0013107	-0.00120873
-1.70152e-16	0.0294687	-0.0118737	-0.0350254	-0.0295088	-0.0259866	-0.0264649	-0.0244565	-0.0221502	-0.0187888	-0.0156982	-0.0124437	-0.00920984	-0.00786851	-0.00670061	-0.00535005	-0.00412909	-0.00279952	-0.00193639	-0.00164515	-0.0014407	-0.00120455	-0.00101303	-0.00085705
-1.70152e-16	0.0370135	-0.00915553	-0.0323996	-0.025197	-0.026074	-0.0219322	-0.0217941	-0.0207435	-0.0184172	-0.0163855	-0.0114344	-0.00840948	-0.00641566	-0.005051	-0.00421546	-0.00354263	-0.00299814	-0.00245824	-0.00188188	-0.00143966	-0.00110072	-0.000841169	-0.000666686
-1.70152e-16	0.029728	-0.0126896	-0.0280775	-0.022624	-0.0195654	-0.0169503	-0.0153478	-0.0141426	-0.0121314	-0.00771362	-0.00612379	-0.00513718	-0.00419976	-0.00327975	-0.00262885	-0.00208798	-0.00170201	-0.00138728	-0.00112396	-0.000888481	-0.000703096	-0.000561911	-0.00045798
-1.70152e-16	0.0441732	0.000392502	-0.0112327	-0.00997281	-0.0110559	-0.0111761	-0.0088465	-0.00795152	-0.00724455	-0.00692826	-0.00394979	-0.00344574	-0.00304502	-0.00256579	-0.00195481	-0.00148872	-0.00113298	-0.000862101	-0.000672174	-0.000542685	-0.000441707	-0.000362639	-0.000300382
-1.70152e-16	0.0392085	0.0173931	0.00394185	0.00403415	-0.00253838	-0.00385385	-0.00279035	-0.00223366	-0.00152034	-0.00107026	-0.000748306	-0.000517327	0.000148524	0.000141654	0.00012393	9.22436e-05	7.10626e-05	5.64631e-05	4.60699e-05	3.84109e-05	3.25664e-05	2.79612e-05	1.89081e-06
-1.70152e-16	0.0380169	0.0167553	0.00472627	0.00569192	0.00307896	0.00157889	-0.000583537	-0.00106318	-0.00116524	-0.00128077	-0.00131311	-0.00102109	-0.00081566	-0.00067538	-0.000567632	-0.000425332	-0.000300377	-0.000212095	-0.000149867	-0.000106051	-7.51975e-05	-5.34525e-05	-3.81011e-05
-1.70152e-16	0.032603	-0.00144249	-0.0163757	-0.0165002	-0.00960597	-0.00993218	-0.0101007	-0.0086801	-0.00675409	-0.00524495	-0.00422479	-0.00320225	-0.00250623	-0.00196697	-0.00163611	-0.00134979	-0.00110567	-0.000914806	-0.000801991	-0.000612249	-0.000504067	-0.00041602	-0.000343128
-1.70152e-16	0.0252655	0.00101736	-0.0232736	-0.024245	-0.0213599	-0.0170482	-0.012975	-0.00963595	-0.00714923	-0.00524478	-0.00390994	-0.0030763	-0.0024987	-0.00187856	-0.00144762	-0.00112657	-0.000875458	-0.000680776	-0.00053946	-0.000456138	-0.000372865	-0.000269819	-0.000215284
-1.70152e-16	0.0283602	0.0122506	-0.0134168	-0.016355	-0.0166938	-0.0171836	-0.0149377	-0.0117033	-0.00886554	-0.00656424	-0.00508289	-0.00406322	-0.00347833	-0.00295274	-0.00230827	-0.00172518	-0.00135389	-0.00103879	-0.000797998	-0.000611399	-0.000378429	-0.000256826	-0.000200364
-1.70152e-16	0.0174118	0.00630978	-0.0297409	-0.0317773	-0.0317638	-0.0295991	-0.0243817	-0.0199265	-0.0158517	-0.0128854	-0.0107341	-0.00838019	-0.00671532	-0.00575688	-0.00513261	-0.00413454	-0.00297778	-0.00245226	-0.00200628	-0.00163192	-0.00132744	-0.00107979	-0.000714975
-1.70152e-16	0.00554994	-0.00230378	-0.0286898	-0.0266482	-0.0235806	-0.0218235	-0.0188357	-0.01697	-0.0149458	-0.0126781	-0.0107471	-0.0092467	-0.00757644	-0.00654193	-0.00578826	-0.00470889	-0.00395303	-0.00317069	-0.00254387	-0.00206145	-0.00166505	-0.00137798	-0.00118902
-1.70152e-16	-0.00452991	-0.0232112	-0.0405085	-0.0354127	-0.0299549	-0.0275496	-0.0238976	-0.0179995	-0.0144481	-0.0118659	-0.0100604	-0.00839836	-0.00700621	-0.00559536	-0.004897	-0.00402299	-0.0033061	-0.00268705	-0.00196624	-0.00157832	-0.00126687	-0.00101683	-0.000816117
-1.70152e-16	-0.00596866	-0.0314759	-0.0595571	-0.0495422	-0.0439223	-0.0360598	-0.0288489	-0.0244618	-0.0199242	-0.0161078	-0.0140433	-0.0116188	-0.00933989	-0.00794321	-0.00631333	-0.00505617	-0.00381989	-0.00302125	-0.00241426	-0.00194764	-0.00158086	-0.00128318	-0.00104157
-1.70152e-16	-0.00776219	-0.0337731	-0.0641371	-0.0564179	-0.049968	-0.0454742	-0.0358781	-0.0288328	-0.0249169	-0.0206403	-0.0170171	-0.014225	-0.0122673	-0.0111179	-0.0095148	-0.00767214	-0.00671141	-0.00590976	-0.0047806	-0.00409283	-0.00358235	-0.00314382	-0.00263273
-1.70152e-16	-0.00732699	-0.039042	-0.0741146	-0.0683895	-0.0565206	-0.0516843	-0.042276	-0.0331947	-0.0279231	-0.024401	-0.0198484	-0.0171481	-0.0145083	-0.0124063	-0.00996354	-0.00836339	-0.0067681	-0.00539323	-0.00382429	-0.00311268	-0.00253345	-0.00206202	-0.00180907
-1.70152e-16	-0.00291889	-0.0425506	-0.0817302	-0.0701071	-0.0602499	-0.0506926	-0.0451867	-0.0381903	-0.0306605	-0.026965	-0.0241077	-0.0202737	-0.0165931	-0.013535	-0.0117702	-0.0104955	-0.00888239	-0.00741551	-0.00619139	-0.00452746	-0.00351178	-0.00288864	-0.00236311
-1.70152e-16	-0.0040198	-0.0427175	-0.0832536	-0.0736628	-0.0648978	-0.0600418	-0.0503769	-0.0421898	-0.0359812	-0.0304618	-0.0252791	-0.0207056	-0.0174903	-0.0148303	-0.0122419	-0.00922996	-0.00720607	-0.00576861	-0.00481372	-0.00389948	-0.00323043	-0.00267079	-0.00221999
-1.70152e-16	-0.0100087	-0.0621108	-0.0854684	-0.0827136	-0.0732599	-0.0667052	-0.0546022	-0.0478979	-0.0412459	-0.0356199	-0.0290878	-0.0236747	-0.0198139	-0.0169778	-0.0122479	-0.009627	-0.00754769	-0.00594094	-0.00492162	-0.00409692	-0.00341076	-0.00283981	-0.00237513
-1.70152e-16	-0.0206623	-0.0763833	-0.101499	-0.0945843	-0.0833435	-0.0737517	-0.0655866	-0.0570514	-0.0496089	-0.0428812	-0.0359603	-0.0294713	-0.0245716	-0.0194429	-0.0154365	-0.0127088	-0.0103982	-0.00946148	-0.00840214	-0.00731565	-0.00616981	-0.00532702	-0.00477622
-1.70152e-16	-0.038058	-0.0801342	-0.109077	-0.0988505	-0.0944436	-0.0862404	-0.0745597	-0.0637502	-0.0551485	-0.0481075	-0.0400879	-0.0346076	-0.0295711	-0.0240155	-0.0206938	-0.0178105	-0.015604	-0.0138492	-0.0124836	-0.0112325	-0.00982228	-0.00841144	-0.00715056
-1.70152e-16	-0.0457815	-0.0883861	-0.125058	-0.118637	-0.104151	-0.093466	-0.0775583	-0.069075	-0.0569193	-0.0471476	-0.0409738	-0.0334208	-0.0284342	-0.0231708	-0.0197388	-0.0149904	-0.012676	-0.0114517	-0.00981122	-0.00861319	-0.00758926	-0.00663604	-0.00584921
-1.70152e-16	-0.0485094	-0.105618	-0.140093	-0.128387	-0.117396	-0.102252	-0.086913	-0.0750012	-0.0645823	-0.056002	-0.0492111	-0.0438749	-0.0365102	-0.0309109	-0.0276902	-0.0239679	-0.0212797	-0.0189177	-0.0170489	-0.0148972	-0.0132287	-0.0115232	-0.00989801
-1.70152e-16	-0.0455146	-0.0956613	-0.129144	-0.108616	-0.101872	-0.0919486	-0.0871765	-0.0750553	-0.0664957	-0.0587695	-0.0498776	-0.0444644	-0.0388143	-0.0346006	-0.0312307	-0.0279512	-0.0236901	-0.0197274	-0.0159401	-0.0134939	-0.0114585	-0.0102293	-0.00909476
-1.70152e-16	-0.042015	-0.0958783	-0.130261	-0.132297	-0.117916	-0.101702	-0.0872232	-0.0739888	-0.0629859	-0.0553836	-0.0499121	-0.0450454	-0.03885	-0.033539	-0.030634	-0.0234923	-0.0195339	-0.0166032	-0.0137853	-0.0116194	-0.00962035	-0.00823942	-0.00705261
-1.70152e-16	-0.0532427	-0.0920587	-0.132758	-0.125089	-0.118896	-0.109888	-0.09136	-0.0775001	-0.061837	-0.0538085	-0.0460109	-0.0395946	-0.0338332	-0.0291168	-0.0250002	-0.0202963	-0.0177972	-0.0157549	-0.0145684	-0.0117297	-0.00958436	-0.00815333	-0.00693612
-1.70152e-16	-0.0491711	-0.0846136	-0.102374	-0.101676	-0.0998401	-0.0906007	-0.0760835	-0.0674994	-0.0557575	-0.0486566	-0.0428427	-0.0336404	-0.0282535	-0.0236769	-0.0203514	-0.0175911	-0.0150065	-0.0125863	-0.0106723	-0.00900521	-0.00759869	-0.00641229	-0.0054117
-1.70152e-16	-0.044356	-0.100065	-0.115979	-0.111104	-0.103146	-0.0918329	-0.084651	-0.0752815	-0.0647697	-0.0594819	-0.0506731	-0.0431363	-0.0358586	-0.0292833	-0.0247872	-0.0213388	-0.0178361	-0.0146517	-0.0124645	-0.0107698	-0.00927193	-0.00801901	-0.00704185
-1.70152e-16	-0.0521219	-0.107082	-0.137349	-0.12399	-0.108503	-0.0919377	-0.0763931	-0.0660703	-0.057422	-0.0486927	-0.040886	-0.0366664	-0.0301303	-0.025597	-0.0222398	-0.0189639	-0.0163409	-0.0135039	-0.0116033	-0.0100475	-0.0087024	-0.0074089	-0.00620041
-1.70152e-16	-0.0487317	-0.0899766	-0.134814	-0.11766	-0.10457	-0.0877757	-0.079298	-0.0681895	-0.0629045	-0.052402	-0.0430743	-0.0375092	-0.0312725	-0.0261615	-0.0222089	-0.0193406	-0.0172113	-0.0150369	-0.0137354	-0.0116017	-0.00983441	-0.00876672	-0.00779887
-1.70152e-16	-0.0571187	-0.106026	-0.130522	-0.126875	-0.11406	-0.0954941	-0.0906206	-0.0772037	-0.0668287	-0.0587757	-0.0497345	-0.0447788	-0.0366236	-0.0316267	-0.027088	-0.0232081	-0.018628	-0.0154345	-0.0134494	-0.0116101	-0.00956002	-0.00787906	-0.00660337
-1.70152e-16	-0.0630599	-0.108102	-0.140492	-0.123084	-0.113408	-0.0992939	-0.086456	-0.0758449	-0.0646782	-0.059108	-0.0530314	-0.0419938	-0.0351229	-0.0302421	-0.0260408	-0.0222534	-0.0188949	-0.0159577	-0.0130067	-0.0103929	-0.00869018	-0.00712473	-0.00585343
-1.70152e-16	-0.0697072	-0.105629	-0.13002	-0.122529	-0.102307	-0.089316	-0.0722882	-0.0596498	-0.0531541	-0.0451608	-0.0390685	-0.0351024	-0.0306307	-0.0266883	-0.0236365	-0.0199968	-0.0166426	-0.0138442	-0.0119221	-0.0103441	-0.00917213	-0.00784654	-0.00677005
-1.70152e-16	-0.0617644	-0.110867	-0.12346	-0.119576	-0.106168	-0.0888629	-0.0797087	-0.0694953	-0.0598663	-0.050306	-0.0430905	-0.0380759	-0.0317145	-0.027649	-0.024107	-0.0206583	-0.0182775	-0.0159614	-0.0132174	-0.0115819	-0.010115	-0.00895504	-0.00728652
-1.70152e-16	-0.0746298	-0.105978	-0.132793	-0.126679	-0.118429	-0.0997146	-0.0863072	-0.0748066	-0.0648032	-0.0564059	-0.0494548	-0.0416518	-0.0348998	-0.0298851	-0.0263337	-0.0229651	-0.0199145	-0.0173811	-0.0147163	-0.0127298	-0.0105526	-0.00889198	-0.00782176
-1.70152e-16	-0.0739265	-0.109476	-0.141029	-0.126093	-0.11382	-0.0970442	-0.0885577	-0.077922	-0.0678332	-0.056644	-0.0470422	-0.0383459	-0.0337477	-0.0292684	-0.0239585	-0.0193981	-0.0164233	-0.0144625	-0.0114358	-0.0095367	-0.00842728	-0.00721748	-0.00626282
-1.70152e-16	-0.0749301	-0.0917466	-0.125129	-0.120679	-0.112261	-0.098208	-0.0874522	-0.07637	-0.0654868	-0.0530044	-0.0432042	-0.0344514	-0.0305656	-0.0254386	-0.0200909	-0.0164533	-0.0138045	-0.0115838	-0.0097784	-0.00854647	-0.0074746	-0.0065629	-0.00591276
-1.70152e-16	-0.0664829	-0.0986536	-0.123353	-0.122299	-0.118951	-0.102976	-0.0878879	-0.0731789	-0.0657922	-0.0561655	-0.0497515	-0.0425921	-0.0326713	-0.0266702	-0.021739	-0.0175291	-0.014199	-0.0114727	-0.00919109	-0.00732768	-0.00605271	-0.00493093	-0.00407546
-1.70152e-16	-0.0660032	-0.0960986	-0.132632	-0.126305	-0.114899	-0.101528	-0.0850905	-0.0708469	-0.0561717	-0.0426993	-0.0357582	-0.0304953	-0.0244423	-0.0198573	-0.0158153	-0.0132755	-0.0108182	-0.00864778	-0.00705632	-0.00586639	-0.00473207	-0.00393139	-0.00327064
-1.70152e-16	-0.0604157	-0.0970106	-0.12457	-0.125562	-0.117271	-0.0952707	-0.0799887	-0.0690671	-0.0548382	-0.0474061	-0.0347749	-0.0271517	-0.0214238	-0.0173828	-0.0151097	-0.012607	-0.0108508	-0.00948795	-0.0082852	-0.00684668	-0.0055107	-0.00452509	-0.00380689
-1.70152e-16	-0.0596041	-0.0966513	-0.112682	-0.106694	-0.107004	-0.0858354	-0.0716624	-0.060715	-0.0512487	-0.0419707	-0.035167	-0.0290838	-0.0230312	-0.0190933	-0.0168857	-0.0142118	-0.0114477	-0.00923173	-0.00747682	-0.00617299	-0.00507452	-0.00410452	-0.00328649
-1.70152e-16	-0.0475306	-0.0773265	-0.103234	-0.0943501	-0.0836841	-0.0707429	-0.0642753	-0.0538001	-0.0439545	-0.0368456	-0.0321527	-0.027136	-0.0215558	-0.0175006	-0.0140562	-0.011455	-0.00945204	-0.00802427	-0.00688467	-0.00572325	-0.00464302	-0.00373148	-0.00299803
-1.70152e-16	-0.0453262	-0.092228	-0.124052	-0.11438	-0.0967765	-0.0814412	-0.0714815	-0.0609462	-0.0475963	-0.0371269	-0.0303073	-0.0257689	-0.0207352	-0.0159483	-0.0124527	-0.0102783	-0.00844025	-0.00693375	-0.00564704	-0.00457762	-0.00371088	-0.00312775	-0.00261383
-1.70152e-16	-0.0507749	-0.0762874	-0.101619	-0.10106	-0.0866116	-0.0746061	-0.0607303	-0.0489316	-0.0370653	-0.0320101	-0.0275095	-0.0220004	-0.0176283	-0.0154536	-0.0130077	-0.0104546	-0.00840254	-0.00661189	-0.00509143	-0.00392306	-0.00317259	-0.00252759	-0.0020517
-1.70152e-16	-0.0472481	-0.0822646	-0.105646	-0.0981145	-0.0814837	-0.0663065	-0.0531744	-0.043837	-0.0378058	-0.0325566	-0.0286627	-0.0245043	-0.0198143	-0.0168734	-0.0136612	-0.0108422	-0.00844304	-0.00639931	-0.00505377	-0.00394932	-0.00323336	-0.00281908	-0.00221491
-1.70152e-16	-0.0531415	-0.0755495	-0.0900098	-0.0786057	-0.0684475	-0.0552696	-0.0466308	-0.036041	-0.0299722	-0.0252442	-0.0208207	-0.0162278	-0.0124356	-0.0102739	-0.00865494	-0.00729448	-0.00574049	-0.00454927	-0.00380855	-0.00319104	-0.00267587	-0.00216662	-0.00175639
-1.70152e-16	-0.0597867	-0.0900959	-0.113444	-0.107118	-0.0908903	-0.0783909	-0.0635731	-0.0492273	-0.0376204	-0.0298799	-0.024663	-0.0182571	-0.0140937	-0.0118262	-0.0104539	-0.00874713	-0.00712942	-0.005641	-0.00451906	-0.00375852	-0.00312391	-0.00250489	-0.00202328
-1.70152e-16	-0.0620784	-0.0996163	-0.119778	-0.106338	-0.0922987	-0.0743868	-0.0621909	-0.0505121	-0.0421179	-0.0339555	-0.026571	-0.0201078	-0.0161216	-0.013293	-0.0118185	-0.0106813	-0.00896028	-0.00742937	-0.00603572	-0.00486367	-0.00370811	-0.00292031	-0.00229642
-1.70152e-16	-0.056293	-0.084904	-0.109751	-0.104488	-0.0939969	-0.0786203	-0.0592558	-0.043722	-0.035007	-0.0292703	-0.0230635	-0.0192749	-0.0150411	-0.0126097	-0.0102223	-0.00768131	-0.00577224	-0.00434903	-0.00349829	-0.00288888	-0.00258694	-0.00233011	-0.0019211
-1.70152e-16	-0.0668444	-0.0861246	-0.118364	-0.114919	-0.100685	-0.0900777	-0.0767872	-0.0594143	-0.0497196	-0.0397475	-0.0332111	-0.0258681	-0.0196226	-0.01512	-0.0124908	-0.00940987	-0.00713992	-0.00566237	-0.00473834	-0.00378483	-0.0029839	-0.00235879	-0.0018982
-1.70152e-16	-0.0678644	-0.0982675	-0.122093	-0.113461	-0.10297	-0.0859824	-0.0704063	-0.0544628	-0.0452728	-0.0405547	-0.0323012	-0.0274367	-0.0221048	-0.0170501	-0.0134978	-0.0108632	-0.00784118	-0.00679494	-0.00605907	-0.0053034	-0.0044273	-0.00358372	-0.00283072
-1.70152e-16	-0.0560906	-0.0894415	-0.0929294	-0.0950132	-0.0757051	-0.0589086	-0.0450996	-0.0356878	-0.028238	-0.0226906	-0.0184795	-0.0142208	-0.0115775	-0.00905192	-0.00730923	-0.00613706	-0.00502815	-0.00396737	-0.00339245	-0.00300336	-0.00245796	-0.00195873	-0.00156418
-1.70152e-16	-0.0616605	-0.0765461	-0.0981261	-0.0901526	-0.0808398	-0.0648458	-0.0456354	-0.0349199	-0.0279852	-0.02329	-0.0201266	-0.0165883	-0.0134916	-0.0107367	-0.008396	-0.00686182	-0.00527356	-0.00405706	-0.00314518	-0.00250785	-0.00201053	-0.00161227	-0.0012933
-1.70152e-16	-0.0519376	-0.0796218	-0.106392	-0.0931894	-0.0816359	-0.069816	-0.0564343	-0.0458051	-0.0389545	-0.0323166	-0.0247686	-0.0197101	-0.0156785	-0.0127911	-0.00998451	-0.0080677	-0.0064593	-0.00534274	-0.00441418	-0.00351999	-0.00278358	-0.00220172	-0.00174186
-1.70152e-16	-0.0537525	-0.0918626	-0.106951	-0.100018	-0.0885794	-0.0721812	-0.0564593	-0.0481403	-0.0363043	-0.0301099	-0.0246623	-0.0207737	-0.0174718	-0.0144943	-0.0126353	-0.010612	-0.00884093	-0.00757873	-0.00617393	-0.00498739	-0.00399133	-0.00293092	-0.00215058
-1.70152e-16	-0.053123	-0.08981	-0.117193	-0.106673	-0.0920178	-0.0758509	-0.0606659	-0.0525311	-0.042888	-0.0341812	-0.0284938	-0.0231982	-0.0187876	-0.0152127	-0.012369	-0.0103503	-0.00865974	-0.00702007	-0.00548186	-0.00431561	-0.00335508	-0.00262929	-0.0020868
-1.70152e-16	-0.0576143	-0.0827521	-0.107152	-0.0991976	-0.0991143	-0.0821338	-0.0623093	-0.0464059	-0.0401194	-0.0342635	-0.0270906	-0.0224103	-0.0178192	-0.0140251	-0.011318	-0.00881059	-0.00712496	-0.00586007	-0.00475365	-0.00373889	-0.00301932	-0.00246013	-0.00200462
-1.70152e-16	-0.0654324	-0.103781	-0.123295	-0.110757	-0.111227	-0.0863134	-0.0727416	-0.057642	-0.0456883	-0.03932	-0.0330952	-0.0280225	-0.0237003	-0.0196325	-0.0155594	-0.0126465	-0.0105543	-0.00839429	-0.00665979	-0.00535929	-0.00431541	-0.00347258	-0.0027953
-1.70152e-16	-0.0731849	-0.117022	-0.141546	-0.126943	-0.11111	-0.0908486	-0.0711452	-0.0614848	-0.0493697	-0.0402985	-0.0344638	-0.0282619	-0.0240986	-0.0186482	-0.0146048	-0.0114315	-0.00882521	-0.00676462	-0.00547187	-0.00442899	-0.00371628	-0.00307054	-0.00259558
-1.70152e-16	-0.0746124	-0.126836	-0.142353	-0.127202	-0.115701	-0.0976108	-0.0758067	-0.0636174	-0.0505167	-0.0457489	-0.035912	-0.0322417	-0.0262201	-0.0202107	-0.0161286	-0.0124668	-0.0100833	-0.0083342	-0.006888	-0.00578381	-0.00465286	-0.00392877	-0.00306352
-1.70152e-16	-0.095583	-0.138426	-0.15944	-0.143281	-0.1317	-0.118096	-0.0974656	-0.0786848	-0.0671303	-0.0543643	-0.0446485	-0.0358353	-0.0286648	-0.0240127	-0.0196318	-0.0170965	-0.0141444	-0.0116946	-0.00979431	-0.00820245	-0.00702897	-0.00580376	-0.00475907
-1.70152e-16	-0.0904065	-0.150296	-0.17762	-0.165466	-0.145826	-0.129003	-0.108574	-0.0935897	-0.07816	-0.056092	-0.047016	-0.0362714	-0.0304881	-0.0254862	-0.0213348	-0.0175832	-0.0146829	-0.0124784	-0.0107905	-0.00901977	-0.00766245	-0.00646065	-0.00538269
-1.70152e-16	-0.0948884	-0.157964	-0.181993	-0.171161	-0.156372	-0.126707	-0.109351	-0.0925718	-0.0759286	-0.0616555	-0.0503073	-0.038684	-0.032839	-0.0266149	-0.0225336	-0.0184488	-0.0151941	-0.0127748	-0.0112631	-0.00968551	-0.00812711	-0.00682096	-0.00572656
-1.70152e-16	-0.0830832	-0.154856	-0.19505	-0.159928	-0.148075	-0.125296	-0.105263	-0.0895369	-0.0756643	-0.0645049	-0.0538442	-0.0456067	-0.0388779	-0.033618	-0.027747	-0.0234841	-0.0198806	-0.0166402	-0.0141938	-0.0120327	-0.0101947	-0.00838662	-0.0069181
-1.70152e-16	-0.0857412	-0.15135	-0.183843	-0.16705	-0.150897	-0.122037	-0.099937	-0.0822427	-0.0693544	-0.0531277	-0.0445597	-0.0352832	-0.0300255	-0.0246293	-0.0198672	-0.0164481	-0.0137853	-0.0115527	-0.00912271	-0.00737845	-0.00592096	-0.00469689	-0.00372048
-1.70152e-16	-0.0825467	-0.149091	-0.174786	-0.159319	-0.142112	-0.110128	-0.0939946	-0.0715101	-0.056209	-0.0440944	-0.037148	-0.0314337	-0.0272163	-0.0224921	-0.017342	-0.0134223	-0.0102926	-0.0080618	-0.00641934	-0.00511805	-0.00399141	-0.00314569	-0.00250549
-1.70152e-16	-0.0799173	-0.141606	-0.149946	-0.133282	-0.118349	-0.0965403	-0.0832246	-0.0653659	-0.0468611	-0.0384644	-0.0313567	-0.0258116	-0.0203171	-0.0162004	-0.0128914	-0.0104015	-0.00826436	-0.00680118	-0.00561663	-0.00435447	-0.00341684	-0.00277833	-0.00219849
-1.70152e-16	-0.0785096	-0.129441	-0.140785	-0.12171	-0.109062	-0.0921605	-0.0676943	-0.0532851	-0.0446383	-0.0338643	-0.026679	-0.0223732	-0.01808	-0.0137362	-0.0105198	-0.00788616	-0.00597048	-0.00477904	-0.00385839	-0.00300048	-0.0023603	-0.00187771	-0.00144696
-1.70152e-16	-0.074133	-0.122202	-0.142901	-0.145785	-0.122428	-0.102097	-0.0836306	-0.0686105	-0.0539995	-0.0418438	-0.0326756	-0.0254564	-0.020621	-0.0152389	-0.0114934	-0.00856774	-0.00667949	-0.00510361	-0.00399214	-0.00312159	-0.0024416	-0.00194335	-0.0015536
-1.70152e-16	-0.0860097	-0.133006	-0.14942	-0.144424	-0.118047	-0.102106	-0.0850199	-0.0725094	-0.0568091	-0.0431834	-0.033143	-0.026008	-0.02045	-0.0163585	-0.0131515	-0.0106023	-0.00897359	-0.00752016	-0.00615458	-0.0050365	-0.00394756	-0.00306574	-0.00239821
-1.70152e-16	-0.0867481	-0.142226	-0.169946	-0.156763	-0.138971	-0.118675	-0.0994527	-0.0799691	-0.0642785	-0.0497019	-0.0401023	-0.0325424	-0.0279872	-0.0237946	-0.0193982	-0.0160625	-0.0131629	-0.010048	-0.00787798	-0.00627346	-0.00501953	-0.00413571	-0.00328421
-1.70152e-16	-0.0850192	-0.163382	-0.189207	-0.168954	-0.155206	-0.131012	-0.109094	-0.0868017	-0.0697201	-0.0574059	-0.0459837	-0.0392593	-0.0320911	-0.0267733	-0.0219944	-0.0177637	-0.0144989	-0.0117848	-0.00942623	-0.00736028	-0.00567078	-0.00457326	-0.00370816
-1.70152e-16	-0.0947678	-0.179165	-0.203447	-0.17719	-0.155314	-0.129609	-0.120741	-0.0991743	-0.0871259	-0.0705069	-0.0575407	-0.0480721	-0.041169	-0.0330364	-0.028029	-0.0237194	-0.0198117	-0.0159322	-0.0124508	-0.0098689	-0.00779056	-0.00608371	-0.0049329
-1.70152e-16	-0.106604	-0.16923	-0.206579	-0.175701	-0.158832	-0.137543	-0.115725	-0.101935	-0.0815689	-0.0717129	-0.0584042	-0.0507394	-0.0379003	-0.0315279	-0.0252031	-0.0212692	-0.0181805	-0.0150624	-0.0122339	-0.00993966	-0.00788326	-0.00619426	-0.0048671
-1.70152e-16	-0.111591	-0.185222	-0.218026	-0.199767	-0.180731	-0.161559	-0.14318	-0.127326	-0.102758	-0.085659	-0.0681942	-0.0577083	-0.0507774	-0.045006	-0.0386866	-0.0309327	-0.0258265	-0.0215678	-0.0187551	-0.0156745	-0.0129197	-0.0107726	-0.00901359
-1.70152e-16	-0.120305	-0.210782	-0.233594	-0.20945	-0.187029	-0.150713	-0.126371	-0.114007	-0.0976808	-0.0796998	-0.0652979	-0.0536453	-0.0465721	-0.0397475	-0.0331019	-0.0278034	-0.0233398	-0.0190836	-0.0156635	-0.012962	-0.0110338	-0.00942801	-0.00774454
-1.70152e-16	-0.127905	-0.209973	-0.241728	-0.218935	-0.188061	-0.16063	-0.136939	-0.116786	-0.101347	-0.0837821	-0.0690289	-0.0580164	-0.047448	-0.0391157	-0.0343304	-0.0285063	-0.023896	-0.0202332	-0.0168281	-0.0145006	-0.0119468	-0.00976264	-0.00793687
-1.70152e-16	-0.112585	-0.196587	-0.231423	-0.20922	-0.185114	-0.15908	-0.137578	-0.116596	-0.0974738	-0.0780999	-0.0662309	-0.0541648	-0.0454731	-0.0376654	-0.0315147	-0.0269005	-0.0230786	-0.0191685	-0.01586	-0.0131691	-0.010931	-0.00890044	-0.00713673
-1.70152e-16	-0.111618	-0.190105	-0.223021	-0.204686	-0.182916	-0.155362	-0.134008	-0.109668	-0.0905707	-0.0785126	-0.062645	-0.0510146	-0.0394138	-0.033079	-0.0270459	-0.0235498	-0.0216078	-0.0170564	-0.0133085	-0.0103816	-0.00852452	-0.00696949	-0.0052683
-1.70152e-16	-0.106244	-0.190832	-0.197074	-0.194913	-0.173952	-0.148691	-0.124019	-0.102779	-0.0883031	-0.0719426	-0.061167	-0.0496217	-0.0366594	-0.0265884	-0.0204256	-0.0160693	-0.012646	-0.0120219	-0.0102108	-0.00852754	-0.00696882	-0.00577318	-0.00410151
-1.70152e-16	-0.0965661	-0.180078	-0.210153	-0.193142	-0.174501	-0.142713	-0.129548	-0.111396	-0.090075	-0.07063	-0.0594995	-0.0506864	-0.0402353	-0.0290552	-0.0237793	-0.0193438	-0.0152935	-0.0124051	-0.0108395	-0.0109278	-0.00909865	-0.00760797	-0.00584202
-1.70152e-16	-0.106959	-0.18011	-0.217209	-0.195253	-0.173407	-0.148474	-0.117746	-0.102657	-0.0797601	-0.0619214	-0.0523053	-0.0428181	-0.0337539	-0.026451	-0.0214292	-0.0182778	-0.0155972	-0.0131738	-0.0104707	-0.00836667	-0.00733298	-0.00635314	-0.00527987
