# Supplementary material for: Research on the dynamic spillover of stock markets under COVID-19—Taking the stock markets of China, Japan, and South Korea as an example
Source: Front Public Health. 2022 Nov 11;10:1008348. doi: 10.3389/fpubh.2022.1008348 (PMC9691647; doi:10.3389/fpubh.2022.1008348)
Supplement: Supplementary file 4 [file Data_Sheet_2.ZIP › CHN_HK_2 (1).xls]

## Sheet: Sheet1
0	0	0	0	0	0	0	0	0	0	0	0	0	0	0	0	0	0	0	0	0	0	0	0
0	0	0	0	0	0	0	0	0	0	0	0	0	0	0	0	0	0	0	0	0	0	0	0
1.91503e-16	0.219599	0.398908	0.522547	0.616385	0.647656	0.665467	0.641316	0.610817	0.565857	0.532183	0.487646	0.44252	0.396611	0.351847	0.335859	0.308452	0.280663	0.256115	0.230416	0.205622	0.192217	0.17961	0.158524
1.91503e-16	0.228266	0.404368	0.5243	0.617441	0.662859	0.692611	0.667848	0.630731	0.593682	0.542838	0.503102	0.446239	0.403554	0.363604	0.324914	0.274429	0.253364	0.225482	0.194764	0.176522	0.150444	0.132118	0.1169
1.91503e-16	0.21901	0.389824	0.500641	0.575313	0.628492	0.642856	0.658416	0.597968	0.559066	0.531165	0.49317	0.470877	0.417478	0.382205	0.348128	0.304394	0.285081	0.252443	0.212678	0.182476	0.159778	0.139534	0.124806
1.91503e-16	0.214542	0.387539	0.494767	0.560591	0.603187	0.615089	0.603759	0.590119	0.573368	0.540372	0.504242	0.464028	0.428918	0.37914	0.34321	0.30169	0.271151	0.252615	0.235734	0.213821	0.190574	0.169013	0.148632
1.91503e-16	0.2102	0.377536	0.480555	0.545255	0.567789	0.580724	0.571691	0.570999	0.543651	0.521026	0.481269	0.433316	0.389825	0.366877	0.330017	0.298153	0.264952	0.22806	0.207422	0.179692	0.156133	0.154229	0.142758
1.91503e-16	0.207655	0.377051	0.48294	0.566141	0.582106	0.591876	0.58875	0.573713	0.542903	0.534839	0.496189	0.448993	0.419033	0.401747	0.379089	0.344019	0.308557	0.275669	0.262319	0.245013	0.209833	0.189829	0.15098
1.91503e-16	0.20358	0.365652	0.4844	0.56455	0.583688	0.582163	0.582421	0.566352	0.541665	0.51503	0.477395	0.452169	0.416222	0.393715	0.375904	0.347095	0.326112	0.303262	0.266863	0.245455	0.221601	0.198629	0.169555
1.91503e-16	0.200226	0.365375	0.471782	0.54414	0.573559	0.593707	0.579122	0.568519	0.542332	0.515348	0.474559	0.445206	0.433467	0.406308	0.364609	0.334931	0.29163	0.259331	0.227048	0.207809	0.185456	0.171447	0.16038
1.91503e-16	0.204127	0.3698	0.474835	0.524782	0.57207	0.573381	0.592975	0.602262	0.583533	0.542667	0.50089	0.459771	0.432246	0.393324	0.364184	0.340635	0.295926	0.263683	0.250368	0.238078	0.21496	0.184875	0.165907
1.91503e-16	0.202892	0.364887	0.466498	0.525066	0.550638	0.55736	0.548236	0.556841	0.517759	0.498993	0.490099	0.470094	0.436824	0.397771	0.371162	0.343	0.306763	0.279936	0.249691	0.221572	0.19368	0.175758	0.160674
1.91503e-16	0.189676	0.344733	0.44323	0.495561	0.512925	0.534254	0.546388	0.53128	0.521771	0.503325	0.499426	0.477052	0.457832	0.41591	0.389342	0.372733	0.348672	0.323578	0.298203	0.27781	0.25875	0.23417	0.206244
1.91503e-16	0.187874	0.334964	0.430769	0.493188	0.520407	0.538007	0.53549	0.53784	0.520084	0.507067	0.477047	0.455786	0.437475	0.424134	0.389543	0.349617	0.324319	0.3119	0.294482	0.277053	0.258228	0.244122	0.224825
1.91503e-16	0.188537	0.34074	0.434023	0.501593	0.535467	0.541884	0.538385	0.534092	0.525103	0.524253	0.511736	0.489699	0.453547	0.434302	0.404655	0.3755	0.351885	0.329853	0.308772	0.293521	0.278411	0.263371	0.249138
1.91503e-16	0.188835	0.347379	0.444353	0.506351	0.531691	0.550474	0.560452	0.556952	0.561363	0.554576	0.53309	0.503672	0.454065	0.432257	0.413839	0.39212	0.361552	0.342926	0.302541	0.291755	0.285168	0.277485	0.263164
1.91503e-16	0.185476	0.342432	0.451071	0.507469	0.545962	0.543748	0.540233	0.542858	0.522466	0.50727	0.484037	0.463834	0.435014	0.401759	0.374695	0.350494	0.316883	0.299981	0.283928	0.264226	0.241186	0.218553	0.205351
1.91503e-16	0.184286	0.329996	0.415787	0.478068	0.512231	0.519872	0.525248	0.524884	0.509794	0.482371	0.462631	0.430083	0.390711	0.365189	0.336767	0.31386	0.294358	0.285064	0.275899	0.261092	0.237746	0.225066	0.216263
1.91503e-16	0.18953	0.322257	0.426989	0.479345	0.505933	0.520112	0.521734	0.503082	0.48377	0.445376	0.431018	0.424416	0.407508	0.391811	0.376123	0.356479	0.3344	0.300849	0.281502	0.265287	0.249624	0.222438	0.211781
1.91503e-16	0.192935	0.339445	0.443522	0.50918	0.537928	0.571003	0.556822	0.550105	0.52128	0.492582	0.456862	0.430778	0.395012	0.380121	0.368336	0.348322	0.331552	0.314839	0.296604	0.26666	0.241377	0.228744	0.216845
1.91503e-16	0.195178	0.346158	0.44346	0.505438	0.541622	0.558844	0.563244	0.554918	0.524214	0.482355	0.456534	0.439842	0.422924	0.380941	0.368115	0.355209	0.324084	0.302539	0.289137	0.268647	0.251667	0.23263	0.213824
1.91503e-16	0.194746	0.349291	0.446698	0.501475	0.545515	0.565232	0.555024	0.550361	0.522103	0.51537	0.506	0.480999	0.44822	0.399552	0.364532	0.336028	0.318949	0.302746	0.27942	0.257195	0.236976	0.221785	0.2058
1.91503e-16	0.191404	0.352027	0.44791	0.511019	0.542749	0.566017	0.566773	0.553504	0.512513	0.505671	0.480608	0.467199	0.445434	0.404879	0.390826	0.370185	0.346962	0.327633	0.309735	0.288081	0.265742	0.251472	0.237882
1.91503e-16	0.191272	0.341067	0.438021	0.485311	0.533378	0.5429	0.545495	0.542246	0.539123	0.499577	0.478214	0.447354	0.43985	0.424085	0.408188	0.394646	0.377261	0.366728	0.350699	0.340058	0.326838	0.312703	0.294037
1.91503e-16	0.191434	0.341996	0.427704	0.488815	0.54152	0.561122	0.548365	0.535791	0.510262	0.494661	0.475959	0.46085	0.432349	0.394267	0.371787	0.348686	0.330925	0.31169	0.287549	0.263871	0.243894	0.22679	0.210711
1.91503e-16	0.189406	0.341381	0.440467	0.514214	0.542989	0.551991	0.53547	0.526821	0.51177	0.497797	0.478596	0.452045	0.418645	0.399072	0.386172	0.3614	0.339689	0.322568	0.303758	0.285158	0.266963	0.253836	0.241263
1.91503e-16	0.196664	0.349862	0.442439	0.50034	0.526945	0.550764	0.543888	0.536675	0.519948	0.487885	0.462757	0.438445	0.413247	0.391008	0.35853	0.347599	0.323021	0.30803	0.295418	0.284042	0.271462	0.251906	0.234333
1.91503e-16	0.197423	0.34681	0.440636	0.504307	0.548369	0.549688	0.555732	0.551191	0.523911	0.513372	0.483197	0.472445	0.429397	0.400677	0.386971	0.353931	0.330719	0.313364	0.299701	0.287167	0.269319	0.249574	0.235197
1.91503e-16	0.192991	0.337717	0.416313	0.474952	0.513635	0.532428	0.520195	0.505406	0.48956	0.466065	0.442231	0.425469	0.399314	0.376365	0.36022	0.348148	0.339572	0.327482	0.308405	0.282448	0.259611	0.240299	0.22077
1.91503e-16	0.178433	0.317704	0.417247	0.470709	0.505727	0.529625	0.532129	0.517088	0.498875	0.479119	0.474119	0.450922	0.422055	0.413379	0.400139	0.37837	0.367274	0.341617	0.316721	0.301448	0.291694	0.278941	0.266576
1.91503e-16	0.176547	0.302571	0.397443	0.458523	0.493388	0.513037	0.520386	0.512309	0.500892	0.473461	0.463491	0.440675	0.419788	0.398994	0.390121	0.374598	0.36606	0.345584	0.330265	0.304999	0.28343	0.266539	0.254936
1.91503e-16	0.177269	0.311682	0.393465	0.447078	0.481121	0.494319	0.491522	0.481779	0.465989	0.455519	0.433869	0.410095	0.391717	0.365533	0.34491	0.328382	0.304998	0.292769	0.275096	0.258146	0.244013	0.233528	0.222243
1.91503e-16	0.175515	0.308827	0.382036	0.439069	0.453734	0.459792	0.45584	0.460392	0.451795	0.437935	0.418163	0.405319	0.38978	0.381148	0.362173	0.335485	0.309261	0.289001	0.269124	0.261501	0.249708	0.229898	0.213977
1.91503e-16	0.169813	0.28703	0.373673	0.432489	0.462093	0.480312	0.473874	0.472908	0.456679	0.453803	0.433768	0.416265	0.402133	0.387677	0.3737	0.357947	0.338024	0.31819	0.301652	0.293006	0.276982	0.251317	0.229696
1.91503e-16	0.172971	0.293531	0.382324	0.438483	0.455393	0.470284	0.473397	0.481446	0.472312	0.446371	0.422422	0.401561	0.377472	0.354857	0.330402	0.312907	0.293071	0.273981	0.255869	0.238753	0.224656	0.211377	0.198834
1.91503e-16	0.179334	0.304651	0.389847	0.438554	0.47547	0.48285	0.48202	0.475643	0.465047	0.439	0.408263	0.382386	0.354522	0.341719	0.319389	0.281795	0.263837	0.244915	0.233051	0.211454	0.193276	0.176615	0.165102
1.91503e-16	0.188307	0.332229	0.417392	0.456673	0.476679	0.493261	0.503321	0.48804	0.462075	0.439374	0.420205	0.397916	0.377044	0.346681	0.329646	0.3168	0.302097	0.279399	0.260613	0.248287	0.237556	0.227192	0.215891
1.91503e-16	0.206598	0.35572	0.450542	0.487672	0.517178	0.516392	0.517462	0.511654	0.503226	0.476855	0.453489	0.441234	0.414956	0.383745	0.370857	0.344605	0.323688	0.306854	0.290514	0.274732	0.261222	0.2513	0.239874
1.91503e-16	0.215424	0.363313	0.448213	0.503411	0.521355	0.531636	0.530171	0.52248	0.503814	0.471346	0.440949	0.419135	0.380535	0.362739	0.339173	0.316899	0.302744	0.288616	0.276503	0.264476	0.248287	0.237116	0.226607
1.91503e-16	0.208037	0.354711	0.453888	0.499885	0.508011	0.527816	0.535036	0.509172	0.465767	0.431242	0.416857	0.398424	0.376142	0.357046	0.343048	0.327317	0.308447	0.286701	0.266562	0.244184	0.229443	0.215603	0.199739
1.91503e-16	0.221044	0.369838	0.448733	0.505191	0.522062	0.528865	0.509483	0.482177	0.448644	0.443273	0.407322	0.369895	0.348309	0.327349	0.296504	0.275086	0.255152	0.240555	0.222547	0.209585	0.196598	0.184305	0.166897
1.91503e-16	0.225348	0.380111	0.465297	0.504884	0.522665	0.529891	0.517703	0.504082	0.46912	0.437469	0.403152	0.355157	0.333853	0.306675	0.286601	0.262239	0.244315	0.222769	0.204956	0.188383	0.173003	0.158761	0.145504
1.91503e-16	0.217454	0.376758	0.445131	0.481212	0.495779	0.484225	0.481487	0.460872	0.438362	0.400399	0.370521	0.348833	0.320618	0.293455	0.263668	0.243143	0.221554	0.199314	0.175192	0.156975	0.138442	0.120256	0.105387
1.91503e-16	0.208994	0.35308	0.424499	0.473564	0.475235	0.472737	0.466542	0.455107	0.431022	0.398406	0.38149	0.373079	0.340744	0.317324	0.295097	0.267704	0.237907	0.222911	0.20305	0.180063	0.153797	0.130113	0.112991
1.91503e-16	0.210696	0.332385	0.418337	0.466751	0.467063	0.464164	0.444774	0.412716	0.386126	0.365012	0.337465	0.319878	0.297602	0.279386	0.261946	0.245331	0.221513	0.184908	0.160296	0.149046	0.134156	0.120134	0.102983
1.91503e-16	0.196603	0.32575	0.415545	0.463784	0.474697	0.46975	0.450428	0.441275	0.41017	0.376006	0.341207	0.314259	0.283539	0.255977	0.234588	0.226049	0.207633	0.194255	0.170402	0.158676	0.147813	0.1322	0.114589
1.91503e-16	0.188977	0.313502	0.392996	0.436791	0.452426	0.457025	0.452126	0.433	0.392648	0.353331	0.321405	0.306687	0.267148	0.241748	0.215618	0.191275	0.177466	0.164349	0.149011	0.135135	0.122908	0.115662	0.108846
1.91503e-16	0.185563	0.308822	0.379029	0.412665	0.439892	0.43457	0.419887	0.402878	0.375127	0.345459	0.323036	0.297231	0.273816	0.251181	0.224187	0.201432	0.180016	0.157564	0.138563	0.122217	0.109654	0.099734	0.0865975
1.91503e-16	0.177686	0.296163	0.37497	0.411762	0.428155	0.432637	0.406899	0.387757	0.378263	0.352716	0.322614	0.283888	0.256492	0.236291	0.210107	0.184487	0.168352	0.156007	0.143144	0.130444	0.118648	0.107613	0.0943583
1.91503e-16	0.178787	0.297373	0.363176	0.399014	0.416427	0.417335	0.402161	0.380993	0.369558	0.347896	0.314649	0.282955	0.254134	0.226908	0.201529	0.180396	0.16122	0.148617	0.139573	0.127378	0.118847	0.108091	0.0989858
1.91503e-16	0.174978	0.281656	0.358062	0.377778	0.397188	0.399044	0.36512	0.334159	0.317877	0.302836	0.282938	0.255888	0.228314	0.203219	0.183708	0.167082	0.149654	0.133195	0.119341	0.107502	0.0968039	0.0866803	0.0764101
1.91503e-16	0.166478	0.273109	0.336904	0.366156	0.373411	0.366431	0.337031	0.323228	0.310723	0.284117	0.257802	0.238541	0.224826	0.202991	0.182619	0.17314	0.149403	0.131244	0.117903	0.106743	0.0975737	0.0890887	0.0812615
1.91503e-16	0.167749	0.271305	0.327889	0.35394	0.348212	0.343087	0.328379	0.31283	0.281777	0.248587	0.222806	0.20489	0.178231	0.159429	0.145131	0.128991	0.117993	0.108189	0.0991428	0.0875251	0.0756198	0.0634909	0.0533304
1.91503e-16	0.166635	0.268183	0.31222	0.338408	0.345685	0.343496	0.322424	0.296564	0.271101	0.252611	0.242946	0.212474	0.174243	0.153294	0.137995	0.121393	0.10837	0.0975926	0.0862697	0.0777426	0.0700078	0.0615751	0.0555485
1.91503e-16	0.1646	0.257685	0.314107	0.352961	0.361176	0.356753	0.33982	0.311396	0.285909	0.252817	0.229987	0.198042	0.171741	0.154344	0.134214	0.118883	0.103687	0.0912219	0.0795053	0.0689826	0.0597583	0.0517019	0.0457787
1.91503e-16	0.159554	0.265349	0.335847	0.356359	0.357346	0.340573	0.323539	0.301378	0.283983	0.265715	0.227297	0.20432	0.183984	0.166497	0.141941	0.121632	0.105023	0.0880387	0.0762433	0.0653792	0.0562309	0.0484391	0.0425135
1.91503e-16	0.160567	0.266926	0.332813	0.356343	0.354681	0.345501	0.33978	0.319613	0.288586	0.257735	0.233783	0.209904	0.18617	0.166592	0.149857	0.132314	0.111487	0.0956857	0.079444	0.0657645	0.0574968	0.0499675	0.0435529
1.91503e-16	0.151214	0.258648	0.310959	0.33079	0.319244	0.302381	0.295129	0.282568	0.25757	0.23328	0.202514	0.183437	0.164591	0.138551	0.121978	0.106167	0.0884921	0.0785165	0.0697807	0.0646132	0.0582872	0.0467207	0.041123
1.91503e-16	0.15663	0.25526	0.301985	0.320251	0.334607	0.317951	0.30857	0.268936	0.230694	0.210131	0.18931	0.16969	0.154277	0.137734	0.122946	0.107436	0.0913979	0.0792911	0.0691539	0.0603759	0.0494682	0.0417977	0.0349475
1.91503e-16	0.148178	0.250454	0.2985	0.33418	0.332378	0.330371	0.31172	0.286307	0.259246	0.230879	0.201655	0.176807	0.152894	0.13215	0.105882	0.0902132	0.0718573	0.0664504	0.0573889	0.0493127	0.0370571	0.0327683	0.0289639
1.91503e-16	0.155547	0.253502	0.312114	0.327036	0.329643	0.324803	0.301377	0.277353	0.25206	0.228472	0.203383	0.17937	0.152949	0.125754	0.105722	0.0902245	0.0749264	0.0654037	0.0553862	0.0446891	0.0346088	0.0281243	0.0238352
1.91503e-16	0.165704	0.252661	0.31376	0.337144	0.337146	0.329432	0.313205	0.280463	0.244358	0.219427	0.20412	0.180421	0.163343	0.138433	0.117075	0.103654	0.088299	0.0739213	0.0610594	0.0507149	0.0427828	0.0377461	0.0315911
1.91503e-16	0.160945	0.260821	0.323048	0.345278	0.341394	0.321461	0.294519	0.261146	0.232817	0.210621	0.197859	0.173868	0.155775	0.136867	0.111402	0.102604	0.0868623	0.0745188	0.0670177	0.0563796	0.0462487	0.0371967	0.0327677
1.91503e-16	0.15639	0.262093	0.321312	0.333914	0.351011	0.34176	0.306276	0.275283	0.266176	0.243173	0.213092	0.192884	0.169811	0.146507	0.123277	0.105658	0.0863482	0.07509	0.0519716	0.0425395	0.0344878	0.0262381	0.0209992
1.91503e-16	0.154862	0.265762	0.316224	0.355265	0.348195	0.325484	0.308971	0.268949	0.231783	0.199613	0.185221	0.165067	0.14101	0.123919	0.105143	0.0931202	0.0776712	0.0635152	0.056454	0.0475897	0.0399135	0.0298161	0.0250617
1.91503e-16	0.153217	0.24647	0.307369	0.331916	0.326978	0.314721	0.290557	0.271969	0.231556	0.215283	0.190549	0.169678	0.147195	0.119763	0.0947678	0.0794578	0.0658056	0.0511958	0.0403347	0.0341477	0.0291442	0.0245371	0.0201851
1.91503e-16	0.149519	0.242367	0.291296	0.321814	0.320882	0.303449	0.287251	0.258169	0.221255	0.195002	0.16652	0.143031	0.122017	0.098245	0.0803704	0.0682416	0.0595775	0.0517586	0.043051	0.0314336	0.0242534	0.0190156	0.0127524
1.91503e-16	0.151064	0.249095	0.297327	0.315235	0.300269	0.288593	0.276121	0.24621	0.216291	0.192598	0.165754	0.140857	0.115923	0.0950591	0.0791519	0.0702241	0.0619232	0.048192	0.0332437	0.026395	0.0220552	0.016728	0.0122534
1.91503e-16	0.143991	0.234511	0.29533	0.313698	0.305872	0.299176	0.266199	0.234151	0.207171	0.183281	0.160639	0.139922	0.116409	0.100589	0.0882856	0.0798717	0.071742	0.058425	0.0468341	0.0392033	0.0318506	0.0258252	0.0211493
1.91503e-16	0.147613	0.238348	0.284697	0.306383	0.319691	0.293543	0.277672	0.243729	0.212978	0.192406	0.177571	0.15024	0.128757	0.110033	0.0999414	0.0846931	0.0715812	0.0571312	0.0478502	0.0403474	0.0324288	0.0226129	0.0188812
1.91503e-16	0.159647	0.24557	0.285928	0.324361	0.315621	0.294762	0.263919	0.237723	0.202655	0.176919	0.147951	0.140754	0.128035	0.107216	0.0895086	0.0720775	0.0626917	0.0558715	0.0452537	0.0348938	0.0290076	0.0221814	0.0194076
1.91503e-16	0.16585	0.251078	0.305188	0.309641	0.302343	0.28426	0.255491	0.227782	0.206019	0.188023	0.169429	0.139448	0.111493	0.0915596	0.0796182	0.0643885	0.0517009	0.0443231	0.0368247	0.0299884	0.02252	0.0166538	0.0132255
1.91503e-16	0.15452	0.255058	0.297447	0.322325	0.322948	0.307743	0.274572	0.230488	0.208724	0.191953	0.165316	0.124763	0.0974808	0.0804523	0.0687772	0.0567789	0.0437992	0.0350305	0.0303325	0.0262455	0.0235886	0.019124	0.0125349
1.91503e-16	0.145318	0.238602	0.288795	0.302638	0.311239	0.287927	0.260656	0.226486	0.191127	0.172505	0.153704	0.132498	0.10812	0.0827489	0.0664283	0.0576969	0.0508653	0.0415798	0.0353088	0.0273581	0.0203666	0.0158189	0.0113838
1.91503e-16	0.144702	0.245295	0.299692	0.320219	0.327069	0.317552	0.276107	0.250038	0.218204	0.188826	0.158246	0.126358	0.109333	0.0908041	0.0698089	0.0522362	0.0435718	0.0365674	0.029056	0.0233064	0.0179883	0.0115519	0.00885334
1.91503e-16	0.143864	0.243092	0.309319	0.328181	0.334976	0.316164	0.295411	0.26278	0.23242	0.193937	0.170237	0.142413	0.121817	0.100501	0.07284	0.0590173	0.0483663	0.0398542	0.0317921	0.0226885	0.0163848	0.0123099	0.00896539
1.91503e-16	0.146911	0.241015	0.29856	0.325196	0.338155	0.326466	0.307793	0.278777	0.252224	0.216573	0.191755	0.160926	0.131917	0.106	0.0880058	0.0684092	0.058198	0.0452955	0.0362359	0.0297631	0.0242584	0.0193321	0.0142232
1.91503e-16	0.145189	0.243247	0.297982	0.313409	0.329678	0.315192	0.293836	0.26869	0.236377	0.208683	0.179038	0.151854	0.136213	0.111423	0.0892089	0.0733111	0.0620573	0.0499899	0.0381605	0.0284979	0.0205157	0.0152682	0.0116792
1.91503e-16	0.137382	0.226702	0.30234	0.335151	0.323445	0.319852	0.327341	0.311994	0.265355	0.21721	0.187136	0.173978	0.150022	0.121997	0.0997255	0.093897	0.069334	0.0443427	0.0331131	0.0257365	0.0189142	0.0134486	0.0102393
1.91503e-16	0.138962	0.237367	0.303287	0.329104	0.343142	0.344076	0.320041	0.296197	0.27271	0.255347	0.224117	0.198807	0.165669	0.135227	0.102247	0.0893737	0.0744701	0.0601476	0.0513311	0.030833	0.0223221	0.0138159	0.0087181
1.91503e-16	0.134657	0.236557	0.299644	0.348996	0.362205	0.357856	0.339096	0.317577	0.292307	0.270201	0.23519	0.203235	0.16991	0.139376	0.116714	0.0953037	0.0696623	0.053746	0.0425033	0.030937	0.017076	0.0107255	0.00670575
1.91503e-16	0.129916	0.236579	0.30036	0.333199	0.33753	0.326771	0.327966	0.306747	0.271668	0.236005	0.213258	0.185023	0.153354	0.132848	0.114238	0.0972893	0.079586	0.0642226	0.0504378	0.0392138	0.0277071	0.0156367	0.00823786
1.91503e-16	0.126409	0.225652	0.292026	0.320172	0.329574	0.33206	0.318421	0.296469	0.280936	0.240471	0.215579	0.194922	0.176281	0.153541	0.125423	0.102185	0.0833485	0.0688521	0.0495538	0.0344558	0.0211703	0.0166268	0.0122442
1.91503e-16	0.124507	0.218602	0.284725	0.312191	0.322831	0.328478	0.334809	0.310121	0.282287	0.25107	0.221987	0.183231	0.168882	0.144564	0.12262	0.0991533	0.0800816	0.067305	0.0479491	0.0341644	0.0269626	0.0225812	0.0182111
1.91503e-16	0.114675	0.204413	0.252139	0.282771	0.297322	0.313553	0.29783	0.27915	0.253582	0.230671	0.19368	0.167334	0.14772	0.132206	0.117277	0.0987307	0.0851175	0.067029	0.0527574	0.0390672	0.0313254	0.0241202	0.0161105
1.91503e-16	0.09499	0.168637	0.21151	0.255966	0.271739	0.264726	0.264174	0.243388	0.219839	0.186638	0.163842	0.144359	0.116149	0.10058	0.090949	0.0716832	0.0612362	0.0526431	0.0426862	0.0346193	0.028455	0.022156	0.0170427
1.91503e-16	0.0855911	0.15338	0.20127	0.22441	0.240598	0.248195	0.238883	0.214896	0.19499	0.180344	0.158102	0.13211	0.116043	0.100608	0.0875982	0.0744023	0.0593345	0.0494167	0.0373543	0.033767	0.0284934	0.0220715	0.0176083
1.91503e-16	0.0729072	0.137633	0.174949	0.203241	0.221737	0.222539	0.218514	0.205178	0.178537	0.166591	0.141508	0.126468	0.11142	0.0937087	0.077679	0.063876	0.0546164	0.0467667	0.0399454	0.0321347	0.0289958	0.024732	0.021088
1.91503e-16	0.0661918	0.120527	0.152292	0.167706	0.190309	0.201234	0.19411	0.179358	0.161494	0.148663	0.12227	0.110913	0.0970569	0.0873489	0.0735314	0.0610886	0.0515831	0.0448793	0.0396471	0.0346547	0.0302899	0.0264775	0.0231495
1.91503e-16	0.0697479	0.122109	0.143215	0.165717	0.171284	0.174308	0.17655	0.172455	0.160316	0.143852	0.118444	0.103386	0.0915098	0.0799478	0.0730108	0.0648963	0.0588508	0.0510053	0.041954	0.0339194	0.0325934	0.0286511	0.0260372
1.91503e-16	0.0659925	0.113025	0.138157	0.152927	0.159359	0.150306	0.152489	0.148933	0.139279	0.121387	0.115086	0.107544	0.091039	0.0766212	0.0686794	0.0596866	0.052733	0.0458496	0.03534	0.0305665	0.0264535	0.0250154	0.0229187
1.91503e-16	0.0571882	0.096678	0.129269	0.136942	0.141534	0.140988	0.141514	0.129114	0.125821	0.108165	0.0970786	0.0825099	0.0696839	0.0611202	0.0578475	0.0547695	0.0537421	0.0483764	0.0413775	0.0367412	0.0277724	0.0236792	0.020249
1.91503e-16	0.0490626	0.0846097	0.105427	0.118197	0.118348	0.118836	0.118617	0.112504	0.104845	0.0926748	0.0766676	0.0646356	0.050881	0.0448331	0.0380802	0.0350276	0.0317473	0.0251659	0.0169656	0.0147341	0.0131546	0.0110813	0.0100288
1.91503e-16	0.0481048	0.0968108	0.115202	0.118067	0.114147	0.105226	0.103485	0.0946814	0.0841402	0.0746211	0.066374	0.0615127	0.0560369	0.0488155	0.0374977	0.0336703	0.0326857	0.0279137	0.0223815	0.0190415	0.0169679	0.0148527	0.0119098
1.91503e-16	0.0522437	0.0977428	0.126904	0.14261	0.143739	0.138745	0.133546	0.123592	0.112023	0.094522	0.0787381	0.0755569	0.0672591	0.0596672	0.0565446	0.0516848	0.0435506	0.0358196	0.0276897	0.0230255	0.019602	0.0174189	0.0154309
1.91503e-16	0.0505798	0.0942806	0.12845	0.13988	0.149505	0.134696	0.122612	0.114498	0.105037	0.0934423	0.0888426	0.0759569	0.0670361	0.0615548	0.0537462	0.0445081	0.0406573	0.0354008	0.0295369	0.0269745	0.0215471	0.0191695	0.0155527
1.91503e-16	0.0541222	0.116222	0.142401	0.152465	0.153363	0.154411	0.13971	0.127646	0.119202	0.109764	0.0850203	0.0826885	0.080226	0.0729263	0.0653482	0.0544553	0.0504178	0.0455422	0.0396793	0.0318327	0.0284106	0.0258194	0.022195
1.91503e-16	0.0556049	0.122921	0.145247	0.166739	0.167961	0.168241	0.143298	0.143094	0.128526	0.102549	0.102487	0.0997984	0.0938771	0.0823106	0.0702669	0.0590998	0.052001	0.0414238	0.0378533	0.0318418	0.029534	0.0257278	0.0187039
1.91503e-16	0.0596711	0.138066	0.171262	0.183742	0.172627	0.174537	0.165811	0.156098	0.149864	0.141189	0.125294	0.111081	0.107811	0.102094	0.0930455	0.0840294	0.0741204	0.0583962	0.04817	0.0386688	0.0344746	0.0317914	0.0293645
1.91503e-16	0.0682168	0.143207	0.166477	0.18131	0.186857	0.187246	0.18317	0.176845	0.163117	0.142574	0.129768	0.106516	0.0916571	0.0849244	0.0787059	0.069052	0.057627	0.0483762	0.0438813	0.0388567	0.034422	0.0305064	0.0270475
1.91503e-16	0.0740359	0.139435	0.178163	0.190361	0.194038	0.19541	0.202642	0.187049	0.178471	0.162516	0.144925	0.127704	0.115256	0.105106	0.0956481	0.085744	0.0760382	0.0677215	0.0603307	0.053765	0.0479213	0.0424817	0.0386121
1.91503e-16	0.0699748	0.148186	0.172053	0.201667	0.198633	0.217405	0.213717	0.207609	0.196933	0.189719	0.179538	0.165963	0.154278	0.143086	0.124537	0.111954	0.0980981	0.0897677	0.0820901	0.0723988	0.0626452	0.0541818	0.0503437
1.91503e-16	0.0804847	0.160474	0.198726	0.234601	0.239846	0.223842	0.222608	0.222275	0.212549	0.210403	0.201879	0.188739	0.176134	0.162773	0.148012	0.13087	0.115031	0.105274	0.0953746	0.0805518	0.0695533	0.0672891	0.0638084
1.91503e-16	0.0859849	0.159483	0.204226	0.230781	0.235072	0.238471	0.231111	0.231088	0.220867	0.210118	0.187177	0.16386	0.149198	0.135951	0.120388	0.104706	0.0933472	0.0835971	0.0754373	0.0664327	0.0568968	0.0485689	0.0422024
1.91503e-16	0.0875126	0.162694	0.201681	0.233109	0.243426	0.245326	0.236735	0.234839	0.225941	0.200489	0.171103	0.151666	0.135131	0.120295	0.107056	0.0952787	0.0834974	0.071405	0.0648446	0.0630222	0.0601353	0.0555968	0.0507656
1.91503e-16	0.0877679	0.163499	0.199086	0.228315	0.22303	0.235113	0.224838	0.208987	0.198719	0.194218	0.176531	0.156413	0.141551	0.130483	0.11595	0.106551	0.0925222	0.0827961	0.0720187	0.0611879	0.0520212	0.043143	0.038619
1.91503e-16	0.0891715	0.170954	0.212407	0.233331	0.24324	0.22943	0.22925	0.201878	0.187524	0.182356	0.161367	0.143983	0.131985	0.120088	0.111767	0.0953347	0.0846037	0.0707765	0.0585188	0.0482257	0.0374904	0.0328839	0.0290832
1.91503e-16	0.0948931	0.170902	0.225999	0.25258	0.27108	0.272026	0.253723	0.235878	0.216785	0.193034	0.177077	0.163353	0.140079	0.123724	0.108461	0.092312	0.0786103	0.0650724	0.05264	0.0432598	0.0377455	0.0335302	0.0294565
1.91503e-16	0.0984187	0.179228	0.220139	0.239862	0.249056	0.23707	0.223984	0.200092	0.175483	0.157185	0.137112	0.119573	0.104392	0.0896814	0.0724312	0.0602348	0.0506493	0.0432064	0.0324653	0.0260493	0.0211694	0.0179015	0.0158031
1.91503e-16	0.0993412	0.172826	0.203907	0.216456	0.220549	0.208159	0.198451	0.178305	0.159269	0.13949	0.118531	0.099855	0.0836085	0.0703372	0.0576128	0.0469936	0.0383929	0.0344155	0.03106	0.0238222	0.0214588	0.0159676	0.0138027
