# Supplementary material for: Research on the dynamic spillover of stock markets under COVID-19—Taking the stock markets of China, Japan, and South Korea as an example
Source: Front Public Health. 2022 Nov 11;10:1008348. doi: 10.3389/fpubh.2022.1008348 (PMC9691647; doi:10.3389/fpubh.2022.1008348)
Supplement: Supplementary file 4 [file Data_Sheet_2.ZIP › CHN_JPN_2 (1).xls]

## Sheet: Sheet3
0	0	0	0	0	0	0	0	0	0	0	0	0	0	0	0	0	0	0	0	0	0	0	0
0	0	0	0	0	0	0	0	0	0	0	0	0	0	0	0	0	0	0	0	0	0	0	0
-8.64643e-17	0.0621676	0.0913561	0.0980148	0.114121	0.135251	0.141425	0.150439	0.158324	0.145606	0.141832	0.131546	0.128586	0.125267	0.118908	0.112911	0.0972927	0.0898334	0.0830193	0.0789548	0.0751616	0.071766	0.0705348	0.0692476
-8.64643e-17	0.0604535	0.0994477	0.117525	0.138203	0.159255	0.167041	0.160634	0.149389	0.142181	0.134817	0.129457	0.125364	0.121398	0.112795	0.102375	0.0954063	0.083975	0.0806399	0.0759597	0.0695848	0.0658548	0.06496	0.0629616
-8.64643e-17	0.056633	0.0832529	0.10315	0.121498	0.128719	0.138617	0.150063	0.152929	0.156715	0.153924	0.157051	0.158344	0.160494	0.167422	0.170918	0.159965	0.15034	0.134868	0.115375	0.104365	0.0941069	0.0846071	0.0758599
-8.64643e-17	0.0613242	0.0803846	0.111764	0.125726	0.151818	0.16726	0.178448	0.185319	0.183655	0.176343	0.168041	0.161095	0.154596	0.147022	0.144218	0.138513	0.132058	0.12338	0.116743	0.110102	0.102534	0.0953133	0.0877067
-8.64643e-17	0.0646925	0.106351	0.143386	0.161901	0.177092	0.187566	0.192142	0.194639	0.207615	0.205792	0.200067	0.193088	0.181032	0.169377	0.158222	0.14401	0.13965	0.135449	0.126245	0.117634	0.109113	0.100924	0.0933459
-8.64643e-17	0.0620776	0.0984031	0.138365	0.154966	0.172785	0.186373	0.203319	0.204456	0.200566	0.195738	0.193987	0.202019	0.20345	0.191877	0.188874	0.186617	0.19004	0.188594	0.186844	0.184188	0.166834	0.161558	0.156298
-8.64643e-17	0.0691607	0.119003	0.153419	0.170995	0.182441	0.196866	0.20403	0.204878	0.212515	0.215974	0.214269	0.20441	0.196026	0.193748	0.185555	0.169438	0.155443	0.153452	0.148987	0.139421	0.129514	0.121266	0.114866
-8.64643e-17	0.0534557	0.0921998	0.127171	0.150079	0.162021	0.182036	0.198799	0.204593	0.20488	0.203008	0.201275	0.195603	0.178937	0.163038	0.1488	0.14363	0.13612	0.118584	0.104105	0.0951732	0.0884873	0.0822572	0.0784555
-8.64643e-17	0.0605175	0.104197	0.139563	0.158244	0.167057	0.177563	0.186286	0.191436	0.193531	0.201361	0.200468	0.195399	0.187497	0.178521	0.163081	0.16055	0.153908	0.143411	0.136016	0.128139	0.123653	0.117839	0.112183
-8.64643e-17	0.0530363	0.0900927	0.117258	0.148423	0.187192	0.20582	0.214874	0.216013	0.221461	0.223072	0.214535	0.215949	0.214841	0.208814	0.205342	0.191786	0.175896	0.165424	0.159355	0.157346	0.155084	0.147323	0.146458
-8.64643e-17	0.0536958	0.0954968	0.122118	0.151328	0.168428	0.18608	0.203361	0.21676	0.225913	0.224101	0.214891	0.211308	0.206967	0.194822	0.187416	0.189285	0.183105	0.177303	0.171607	0.165214	0.158992	0.153632	0.148549
-8.64643e-17	0.0651939	0.115958	0.157186	0.19545	0.223562	0.243345	0.253048	0.258883	0.26163	0.259868	0.265022	0.260727	0.248427	0.233002	0.230045	0.223119	0.2178	0.212337	0.206788	0.199415	0.187712	0.182834	0.178005
-8.64643e-17	0.0648781	0.104907	0.142945	0.177587	0.203261	0.219704	0.232673	0.241415	0.243341	0.249132	0.247943	0.245782	0.253749	0.249451	0.240245	0.233391	0.226091	0.221757	0.219889	0.220089	0.223694	0.228927	0.223898
-8.64643e-17	0.072151	0.129706	0.17248	0.205281	0.23212	0.263759	0.289893	0.301961	0.311315	0.31433	0.315092	0.318823	0.320651	0.326032	0.323386	0.320103	0.316334	0.312201	0.294503	0.280742	0.265088	0.24968	0.243999
-8.64643e-17	0.0634491	0.103762	0.150643	0.179703	0.210528	0.226198	0.233796	0.246999	0.261109	0.275619	0.2785	0.282184	0.283185	0.282284	0.276695	0.269578	0.262191	0.252918	0.240447	0.232069	0.223874	0.217637	0.211324
-8.64643e-17	0.0464258	0.0823619	0.114284	0.147292	0.170726	0.193812	0.194514	0.202185	0.206905	0.208147	0.209702	0.209588	0.212007	0.212847	0.213161	0.218884	0.212526	0.201567	0.194322	0.193583	0.19041	0.181563	0.172904
-8.64643e-17	0.0407593	0.0717635	0.102751	0.135741	0.168604	0.193847	0.197414	0.188438	0.185125	0.190707	0.187536	0.184525	0.178699	0.172481	0.16236	0.152069	0.149177	0.143218	0.144255	0.145243	0.141702	0.133709	0.1256
-8.64643e-17	0.0352276	0.055146	0.0880424	0.107752	0.122186	0.143222	0.149455	0.153582	0.158408	0.164166	0.157388	0.153218	0.146168	0.143041	0.142393	0.141774	0.141204	0.135203	0.124617	0.116548	0.109066	0.10216	0.0960995
-8.64643e-17	0.0379491	0.0701209	0.0921672	0.115344	0.128474	0.146443	0.154201	0.157719	0.155932	0.149356	0.142963	0.144465	0.145898	0.141706	0.134224	0.130896	0.124505	0.116533	0.111621	0.105346	0.097889	0.090835	0.0841894
-8.64643e-17	0.0297178	0.0481274	0.0554677	0.0702675	0.087091	0.0956705	0.100141	0.104106	0.100221	0.0995096	0.101269	0.107356	0.105133	0.0970785	0.0892428	0.0825087	0.0778913	0.0721731	0.0699394	0.0654405	0.0624178	0.0585795	0.0551838
-8.64643e-17	0.0171591	0.0274577	0.0458702	0.050913	0.0554803	0.0561005	0.0571981	0.0602949	0.0617836	0.0596369	0.0573315	0.0558896	0.054907	0.0537019	0.0523367	0.0508597	0.0493087	0.0468566	0.047812	0.0426783	0.0399066	0.0373687	0.0352117
-8.64643e-17	0.0187422	0.0306262	0.039544	0.0549753	0.063681	0.0661227	0.0667363	0.0675928	0.0698091	0.0681991	0.0663499	0.0642055	0.0614026	0.0569909	0.052679	0.0484194	0.0429836	0.0408975	0.0368235	0.0324711	0.0285831	0.0251189	0.0224155
-8.64643e-17	0.0173814	0.032161	0.0401173	0.0374208	0.0433832	0.049677	0.0556751	0.0522654	0.0487694	0.0450947	0.043269	0.0442988	0.0415417	0.0381537	0.0350756	0.032278	0.0300919	0.035479	0.0346102	0.0318336	0.0293051	0.0270052	0.0249149
-8.64643e-17	0.0202882	0.0281108	0.0324742	0.0409134	0.0485569	0.0569312	0.0620796	0.0637673	0.0689517	0.0728256	0.0740954	0.07709	0.076197	0.0705367	0.067633	0.0620064	0.0563591	0.0530784	0.0500072	0.047199	0.044579	0.0421545	0.0399118
-8.64643e-17	0.0278502	0.0465679	0.0715797	0.0867684	0.0946593	0.104566	0.11163	0.11355	0.112366	0.108146	0.104962	0.0988521	0.0954287	0.0938523	0.0885808	0.0816329	0.0756218	0.0734917	0.0703053	0.0646872	0.0562075	0.0493676	0.0447688
-8.64643e-17	0.0275628	0.0424937	0.0593459	0.0702342	0.0790038	0.0846324	0.0835438	0.0807723	0.0835315	0.0850385	0.0857613	0.0861895	0.0860947	0.0826268	0.0783721	0.0743937	0.0693832	0.064744	0.0627974	0.0663233	0.0638392	0.0605906	0.0542902
-8.64643e-17	0.0346724	0.0586229	0.0859482	0.103742	0.115969	0.120664	0.12926	0.1296	0.131918	0.12991	0.127254	0.125229	0.122511	0.118885	0.112644	0.103026	0.0954155	0.0924242	0.0887366	0.0833378	0.078216	0.0750558	0.0695816
-8.64643e-17	0.0329928	0.0626137	0.0843488	0.111571	0.132835	0.145197	0.155556	0.163925	0.169709	0.168777	0.16569	0.159152	0.152962	0.147827	0.143086	0.138197	0.133665	0.134912	0.130216	0.125562	0.114128	0.102909	0.103537
-8.64643e-17	0.0370144	0.0699403	0.10134	0.121494	0.135942	0.148103	0.162239	0.166704	0.176303	0.18002	0.179175	0.182265	0.180024	0.175723	0.177673	0.171955	0.163236	0.154546	0.145989	0.136161	0.123845	0.118543	0.110289
-8.64643e-17	0.0288876	0.052805	0.0836599	0.103731	0.121753	0.133866	0.143757	0.150489	0.15336	0.154196	0.153913	0.152735	0.151477	0.154327	0.150348	0.15049	0.1544	0.14884	0.145161	0.146158	0.144078	0.1128	0.111364
-8.64643e-17	0.0267892	0.0513102	0.0817842	0.101955	0.109276	0.115893	0.121026	0.124052	0.125776	0.125033	0.126767	0.123636	0.119839	0.115443	0.109383	0.097333	0.0888025	0.0833202	0.0787726	0.076976	0.0757955	0.0674833	0.06236
-8.64643e-17	0.0282624	0.0600278	0.0762926	0.0902838	0.101628	0.110132	0.118475	0.126427	0.13477	0.140515	0.138462	0.139246	0.138204	0.130795	0.125717	0.119132	0.107754	0.0958604	0.0912123	0.0867138	0.0823747	0.0783862	0.0751657
-8.64643e-17	0.0334228	0.0588927	0.0792145	0.0932901	0.109331	0.12241	0.127062	0.129666	0.135168	0.130402	0.125178	0.118732	0.121409	0.123912	0.114507	0.105691	0.107997	0.107028	0.100481	0.100794	0.102176	0.0995732	0.0948314
-8.64643e-17	0.0375677	0.0723362	0.0915227	0.112669	0.122945	0.126965	0.136947	0.1412	0.143112	0.151408	0.156445	0.145114	0.141241	0.138129	0.126801	0.114462	0.117814	0.112836	0.107769	0.100413	0.0914013	0.08299	0.0766828
-8.64643e-17	0.0267342	0.0583685	0.0790037	0.0940859	0.103185	0.107802	0.115071	0.115427	0.114307	0.111981	0.108821	0.105107	0.103073	0.101593	0.0983979	0.0911838	0.0850398	0.0802276	0.0796236	0.0809519	0.0823195	0.0800654	0.0730872
-8.64643e-17	0.0362944	0.0753282	0.108101	0.142462	0.158144	0.175149	0.191039	0.193867	0.19369	0.18991	0.185681	0.182336	0.176546	0.169485	0.161435	0.155763	0.144661	0.134407	0.127933	0.119463	0.112483	0.102383	0.0935742
-8.64643e-17	0.0263752	0.0531331	0.0726225	0.0858806	0.102919	0.115599	0.119498	0.12439	0.128736	0.136312	0.136404	0.13431	0.126983	0.120668	0.115068	0.108503	0.101891	0.0954144	0.0908613	0.0888802	0.0851992	0.0801968	0.0734874
-8.64643e-17	0.0295012	0.0579373	0.0812761	0.089596	0.0945528	0.0983865	0.105059	0.107801	0.105816	0.107609	0.10826	0.104509	0.100321	0.0958039	0.0910848	0.0862813	0.0798186	0.0730529	0.0665741	0.0625744	0.0591222	0.0541375	0.0508188
-8.64643e-17	0.0242661	0.0517073	0.0837514	0.101062	0.110471	0.116443	0.125434	0.127291	0.126873	0.124241	0.112964	0.109512	0.106006	0.100067	0.0881506	0.0772252	0.071571	0.0671353	0.0629136	0.0588395	0.0536226	0.0492921	0.0427605
-8.64643e-17	0.0352173	0.0518437	0.0734397	0.104421	0.113842	0.119306	0.122187	0.12377	0.123947	0.122912	0.121702	0.11874	0.112593	0.1006	0.0927969	0.0859242	0.0802624	0.082265	0.0826823	0.0798707	0.073767	0.057861	0.0503804
-8.64643e-17	0.0321287	0.0576333	0.0780004	0.0898774	0.103474	0.110993	0.111044	0.109849	0.107379	0.105128	0.107404	0.108611	0.104056	0.0955423	0.0836445	0.0786819	0.0728635	0.065621	0.060135	0.055348	0.0476824	0.0438038	0.0405218
-8.64643e-17	0.0296042	0.0497722	0.0665371	0.0808111	0.090127	0.0960345	0.100627	0.103527	0.102554	0.0998354	0.0955377	0.0947713	0.0892506	0.0821334	0.0750639	0.0683941	0.0627529	0.0563641	0.0511958	0.0463981	0.0427664	0.0368893	0.0324222
-8.64643e-17	0.0248099	0.0492943	0.0617638	0.0718721	0.0780751	0.0815266	0.0830106	0.0847866	0.0840533	0.0814018	0.0781312	0.0744504	0.0704944	0.0616458	0.0541247	0.0501244	0.0462847	0.0426308	0.0383673	0.0354877	0.0316727	0.0267886	0.0245254
-8.64643e-17	0.028762	0.044594	0.0642327	0.0766543	0.0900335	0.0937884	0.0958039	0.0942524	0.0920019	0.0923515	0.0839458	0.0776808	0.0725156	0.0651932	0.059834	0.0546995	0.0492972	0.0440561	0.0396405	0.0363256	0.033094	0.0300833	0.0272026
-8.64643e-17	0.0315948	0.0560558	0.071533	0.0905479	0.107631	0.11396	0.108015	0.100741	0.0965334	0.0937367	0.0911212	0.0877817	0.0819294	0.0748019	0.0682262	0.0605162	0.0553221	0.0512498	0.0483372	0.0454225	0.0406062	0.0362209	0.0322452
-8.64643e-17	0.0191725	0.0381605	0.0475186	0.0513132	0.0614329	0.0647299	0.0662733	0.0681333	0.0695704	0.0674896	0.0635405	0.0601127	0.0571611	0.0549755	0.0533131	0.0498721	0.044874	0.0405166	0.0358243	0.0316021	0.0284437	0.0258083	0.0225702
-8.64643e-17	0.0191741	0.0345926	0.046455	0.0543019	0.0555064	0.0554662	0.054394	0.0527094	0.0505504	0.0470482	0.0434532	0.0397402	0.0341546	0.0292293	0.0270574	0.0250296	0.0231232	0.0213419	0.0196852	0.0181496	0.0162083	0.0123462	0.00927117
-8.64643e-17	0.0112589	0.011498	0.0115828	0.0184786	0.0192311	0.0222613	0.0218975	0.02059	0.0203337	0.0190696	0.0181497	0.0182602	0.0179045	0.0169733	0.0161002	0.0152237	0.0143486	0.0134851	0.0123189	0.0107696	0.00939654	0.00818546	0.00712151
-8.64643e-17	0.00521212	0.00900138	0.0254443	0.0306767	0.0305999	0.0290742	0.0279132	0.0267622	0.0252933	0.0237552	0.0241448	0.0222083	0.0198661	0.0170122	0.0151886	0.0134927	0.0118801	0.0104277	0.00912774	0.00797061	0.00694508	0.00603987	0.00524361
-8.64643e-17	-0.000428446	0.00436419	0.00863411	0.00271454	0.000280732	-0.00107065	0.000359865	-0.000208188	-0.00119884	-0.000567475	0.000744582	0.00169124	0.00234636	0.00277704	0.00303317	0.00315727	0.00318176	0.00291449	0.00243999	0.00204016	0.00170391	0.00142168	0.00118515
-8.64643e-17	-0.0168654	-0.0196274	-0.0137974	-0.0212077	-0.0176945	-0.0150071	-0.0172059	-0.0184484	-0.018138	-0.0155941	-0.0135368	-0.0118599	-0.0104799	-0.0096664	-0.00907115	-0.00846036	-0.00785287	-0.00726156	-0.00669492	-0.00601673	-0.00501086	-0.00416225	-0.0032017
-8.64643e-17	-0.00474139	-0.00973129	-0.00959785	-0.00805144	-0.00920325	-0.00966625	-0.00854776	-0.00692318	-0.00475911	-0.00316249	-0.00210591	-0.00141237	-0.0009648	-0.000678825	-0.000499704	-0.000386959	-0.000315735	-0.000269508	-0.000237988	-0.000214687	-0.000195915	-0.000179524	-0.000164403
-8.64643e-17	-0.0118263	-0.0160583	-0.0186067	-0.0132268	-0.00913166	-0.00502341	-0.00388414	-0.00303372	-0.00267385	-0.0025567	-0.00240685	-0.00223991	-0.00206714	-0.00189581	-0.00187105	-0.00191722	-0.00191382	-0.00187428	-0.00167381	-0.00148084	-0.0013345	-0.00127117	-0.00121849
-8.64643e-17	-0.00787225	-0.00825387	-0.00883345	-0.0126946	-0.00912886	-0.00932098	-0.00906874	-0.00867125	-0.00809502	-0.00747339	-0.00681143	-0.00616179	-0.00553087	-0.00474412	-0.00404106	-0.00359321	-0.0032551	-0.00295448	-0.00268657	-0.00244721	-0.00215892	-0.00186587	-0.00161116
-8.64643e-17	-0.00115232	-0.00386292	-0.00200813	-0.00179709	-0.0027301	-0.00312308	-0.00265638	-0.00181856	-0.00133241	-0.00105253	-0.000896142	-0.000809266	-0.000760511	-0.000730843	-0.000709579	-0.000690839	-0.000671722	-0.000651005	-0.000573753	-0.000495192	0.00205296	0.00169366	0.00139629
-8.64643e-17	-0.00905548	-0.0117918	-0.0082029	-0.0105906	-0.0104586	-0.0101496	-0.00982128	-0.00943395	-0.00902038	-0.00859636	-0.00816781	-0.00774209	-0.00732391	-0.00660371	-0.00563213	-0.00460327	-0.0037742	-0.00310476	-0.00256287	-0.00222335	-0.00197022	-0.00174292	-0.00153946
-8.64643e-17	-0.00376667	-0.00188063	-0.00144058	-0.0017211	-0.00236159	-0.00250129	-0.00277249	-0.00279961	-0.00282067	-0.00288056	-0.00323294	-0.00267016	-0.00259035	-0.00251219	-0.00240079	-0.00223351	-0.00206208	-0.00189164	-0.001726	-0.00156764	-0.00141819	-0.00127857	-0.00114922
-8.64643e-17	-0.00939167	-0.0169095	-0.0194911	-0.0198639	-0.0164146	-0.013317	-0.0117298	-0.0102548	-0.00891287	-0.00772203	-0.00666883	-0.00574635	-0.00494265	-0.00424531	-0.00364226	-0.00312213	-0.0026744	-0.00228964	-0.00195943	-0.00167632	-0.00143379	-0.00122616	-0.00104849
-8.64643e-17	-0.0129975	-0.0182787	-0.0302406	-0.0388871	-0.0420599	-0.0422194	-0.0421796	-0.0409906	-0.0375185	-0.0344277	-0.0323739	-0.0276219	-0.0247374	-0.0230741	-0.0207977	-0.018707	-0.016797	-0.014889	-0.0129166	-0.0111942	-0.00969335	-0.00838775	-0.00723791
-8.64643e-17	-0.0166224	-0.025755	-0.0288184	-0.0246582	-0.024084	-0.0241923	-0.0239525	-0.0216472	-0.0192046	-0.0171666	-0.0152409	-0.0134563	-0.0119509	-0.0113144	-0.0107953	-0.00982003	-0.00840173	-0.00717747	-0.0061234	-0.00521786	-0.00444141	-0.00377678	-0.00320872
-8.64643e-17	0.00763289	0.00828824	0.0095764	0.0108847	0.00884251	0.00821443	0.00761878	0.00696785	0.00634932	0.0057442	0.00517767	0.00527191	0.00528739	0.00522294	0.00510021	0.00493488	0.00474021	0.00452618	0.00423161	0.0034995	0.0028969	0.00240118	0.00199321
-8.64643e-17	0.00614744	0.0041382	0.0139135	0.0191338	0.0223993	0.0241787	0.0219762	0.0211678	0.0199627	0.0184715	0.0168595	0.0152171	0.0136188	0.0121024	0.0106951	0.00894076	0.00729934	0.00594866	0.00484181	0.00393781	0.0032012	0.00260203	0.00211522
-8.64643e-17	0.00590028	0.00784302	0.0147898	0.0243286	0.0279862	0.029682	0.0301297	0.0292843	0.0281879	0.0260065	0.0220983	0.0186527	0.0156538	0.0130914	0.0109174	0.00909128	0.00756346	0.00608735	0.00484468	0.00385053	0.00305915	0.00242858	0.00192785
-8.64643e-17	0.000184424	-0.000455397	-0.000937557	-0.00371986	-0.00421966	-0.00318335	-0.00217716	-0.00138231	-0.00299817	-0.00478477	-0.0053833	-0.00534118	-0.00525958	-0.00514684	-0.00501024	-0.00461693	-0.00388376	-0.00327019	-0.00275787	-0.00233082	-0.00197523	-0.00167929	-0.00143298
-8.64643e-17	-0.0104434	-0.02153	-0.0300627	-0.0315597	-0.032343	-0.0318715	-0.0299648	-0.0287823	-0.0276122	-0.0249575	-0.022621	-0.0187788	-0.016151	-0.0138616	-0.0113027	-0.00972156	-0.00812454	-0.00716327	-0.00644462	-0.00568214	-0.00476738	-0.00399242	-0.00332307
-8.64643e-17	-0.0130181	-0.0237291	-0.0339099	-0.0406979	-0.0418661	-0.0370746	-0.0315254	-0.0294623	-0.0294041	-0.0279508	-0.0256569	-0.0222096	-0.0193832	-0.0170666	-0.014586	-0.0125613	-0.0107927	-0.0091677	-0.00771174	-0.0066656	-0.00595903	-0.00501685	-0.00417312
-8.64643e-17	-0.000514462	-4.77686e-05	-0.00191542	-0.00887763	-0.0093341	-0.00966335	-0.00976314	-0.00952879	-0.00910047	-0.00854041	-0.00721628	-0.00619829	-0.00555022	-0.00490477	-0.00428875	-0.00371742	-0.00319885	-0.00273555	-0.00226437	-0.00185413	-0.00151639	-0.00123875	-0.00101089
-8.64643e-17	-0.00187528	-0.00600448	-0.00615704	-0.0136404	-0.0100805	-0.00779695	-0.00705432	-0.00706522	-0.00704248	-0.00573898	-0.00613857	-0.0062197	-0.00601095	-0.00565308	-0.0047917	-0.00387765	-0.00314018	-0.00254399	-0.0020621	-0.00167207	-0.00135637	-0.00110061	-0.000893354
-8.64643e-17	-0.00791759	-0.0185662	-0.0215702	-0.0232503	-0.0273195	-0.0254694	-0.0242391	-0.0220066	-0.0198609	-0.0178438	-0.0159722	-0.0144841	-0.0128818	-0.0115242	-0.0103058	-0.00896546	-0.007489	-0.00597982	-0.00525318	-0.00469087	-0.0042298	-0.00395693	-0.0031384
-8.64643e-17	-0.0108093	-0.0323988	-0.0358386	-0.034326	-0.0331855	-0.0356668	-0.033636	-0.0300301	-0.0265588	-0.0249716	-0.0236639	-0.0223781	-0.0211513	-0.0181736	-0.0152641	-0.0125466	-0.0102697	-0.00884802	-0.00745473	-0.00604917	-0.00490572	-0.00399706	-0.00337755
-8.64643e-17	-0.00741202	-0.0162933	-0.0189234	-0.0200661	-0.0221718	-0.0210954	-0.0198477	-0.0184843	-0.017128	-0.0152953	-0.0135641	-0.0120077	-0.0106161	-0.00937664	-0.0081432	-0.00659556	-0.00536284	-0.00444914	-0.00370137	-0.00308859	-0.00258551	-0.00206039	-0.00160905
-8.64643e-17	-0.00949765	-0.0211333	-0.0202375	-0.0234713	-0.0243918	-0.0255504	-0.0268669	-0.027578	-0.0241802	-0.0210286	-0.0199602	-0.0182543	-0.016104	-0.0144226	-0.0123718	-0.0101097	-0.00824265	-0.00670821	-0.00542448	-0.00431585	-0.00342989	-0.00272316	-0.0021603
-8.64643e-17	-0.0160393	-0.0266127	-0.0315994	-0.0369193	-0.0384763	-0.0384528	-0.0346633	-0.0307316	-0.0280751	-0.0234142	-0.0190586	-0.0185139	-0.0162502	-0.0140503	-0.0117238	-0.00933483	-0.00741569	-0.00588005	-0.00465495	-0.0036802	-0.0030093	-0.00270621	-0.00249904
-8.64643e-17	-0.00704378	-0.0125384	-0.014319	-0.0118632	-0.00775204	-0.00608206	-0.00592887	-0.00571858	-0.00543967	-0.00531215	-0.00558203	-0.00563508	-0.0055209	-0.00511986	-0.00470799	-0.00429768	-0.00380272	-0.00312119	-0.00257491	-0.00230782	-0.00244742	-0.00197289	-0.00165127
-8.64643e-17	-0.00647297	-0.0153777	-0.0149111	-0.0123493	-0.0109301	-0.0109189	-0.0089983	-0.00826972	-0.00749885	-0.00686231	-0.00584848	-0.00496849	-0.00421836	-0.00358119	-0.00304354	-0.00259027	-0.00207366	-0.00164391	-0.00130241	-0.0010713	-0.00108743	-0.00103189	-0.000821831
-8.64643e-17	-0.00292839	0.00112227	-0.00633781	-0.00730346	-0.0074896	-0.00759689	-0.00664152	-0.00569006	-0.00478166	-0.00396086	-0.00311249	-0.00244531	-0.00192135	-0.00151057	-0.00118853	-0.000936088	-0.000738096	-0.000582729	-0.000460708	-0.000364793	-0.000289319	-0.00022986	-0.000181036
-8.64643e-17	0.00647102	0.00645611	0.00370024	0.00658356	0.0121189	0.0136845	0.0129911	0.0119201	0.0105985	0.00911467	0.00755334	0.00617426	0.0050242	0.00406741	0.00328213	0.00263966	0.002118	0.00169564	0.00135522	0.00108149	0.000862001	0.000686325	0.000545981
-8.64643e-17	-0.00599355	-0.00996811	-0.013699	-0.0135399	-0.0166301	-0.0171741	-0.0159541	-0.0146667	-0.0129154	-0.0106548	-0.00868515	-0.00679446	-0.00557957	-0.00469845	-0.00395142	-0.00308229	-0.00238845	-0.00184429	-0.00141956	-0.00108947	-0.000833907	-0.000981228	-0.000753553
-8.64643e-17	-0.00404633	-0.00537116	-0.00560525	-0.00687502	-0.0078213	-0.00798419	-0.00649663	-0.00525244	-0.00492187	-0.00444923	-0.00395332	-0.00345753	-0.00299683	-0.00257786	-0.00220743	-0.00188381	-0.00148684	-0.0011463	-0.000883803	-0.000681363	-0.000550625	-0.000447049	-0.000362122
-8.64643e-17	0.00474731	0.00366993	-0.00936642	-0.0124681	-0.0126958	-0.00909014	-0.00883069	-0.00957971	-0.00921557	-0.00853333	-0.00782371	-0.0063976	-0.00554796	-0.00461741	-0.00350118	-0.00265105	-0.00200488	-0.00155327	-0.00144878	-0.0012404	-0.0010018	-0.000773957	-0.000560225
-8.64643e-17	-0.010466	-0.0244098	-0.0344144	-0.0388858	-0.0397508	-0.0362387	-0.0315599	-0.0271889	-0.0224579	-0.0181801	-0.0144099	-0.0113786	-0.00895749	-0.00820467	-0.00785072	-0.00647243	-0.00487064	-0.00364298	-0.00270894	-0.00206638	-0.0016169	-0.0013722	-0.00113899
-8.64643e-17	-0.00515785	-0.0119948	-0.0101547	-0.00327577	-0.00246842	-0.00183901	-0.00249078	-0.00376314	-0.00476004	-0.0036245	-0.00265153	-0.00190012	-0.00135462	-0.000945072	-0.000649105	-0.000432331	-0.000981062	-0.00119677	-0.00095309	-0.000735818	-0.000566874	-0.000435778	-0.000488005
-8.64643e-17	0.00415848	0.00813531	0.00446508	0.00472522	0.00379231	0.00371296	0.00141379	0.00028317	-0.000669125	-0.000694415	-0.000890386	-0.000989713	-0.00102037	-0.0010046	-0.00175834	-0.00150938	-0.00129261	-0.00110457	-0.000942008	-0.000801896	-0.000681467	-0.000567625	-0.000451558
-8.64643e-17	0.0111303	0.0180287	0.0229457	0.0251811	0.0291113	0.0292477	0.0261071	0.0230319	0.0201309	0.0174657	0.0147112	0.0119852	0.00974172	0.00791029	0.0056541	0.00425104	0.00350843	0.00292851	0.00236776	0.00190572	0.00157201	0.00129276	0.00107616
-8.64643e-17	0.0203312	0.0315447	0.0417151	0.0486226	0.0541633	0.0525917	0.0536763	0.0532685	0.049035	0.0470052	0.0443342	0.0366477	0.0294952	0.0236587	0.0170886	0.0149784	0.0131203	0.0114878	0.00959573	0.00797929	0.00662865	0.00550185	0.00474931
-8.64643e-17	0.00619835	0.00774727	0.0174747	0.0211279	0.0227393	0.0185927	0.0154251	0.0126284	0.0106951	0.0100031	0.00929358	0.00858996	0.00724945	0.00609779	0.00513225	0.00432859	0.003741	0.00342164	0.00262517	0.00220838	0.00178561	0.00144266	0.00116467
-8.64643e-17	0.00925419	0.0161047	0.0209604	0.0337663	0.0319071	0.0294924	0.0253576	0.0217482	0.0188745	0.016384	0.0144879	0.0130673	0.011089	0.00922916	0.00753457	0.00620968	0.00519481	0.00433988	0.00362681	0.00302895	0.00253042	0.00211348	0.00176578
-8.64643e-17	0.0165693	0.0266975	0.0314715	0.0302744	0.0316423	0.0317322	0.031709	0.0316294	0.0282074	0.0257811	0.0232104	0.0206702	0.0182571	0.0164695	0.0154594	0.0140935	0.0118873	0.0102605	0.0090328	0.00795089	0.00699846	0.00604095	0.00502709
-8.64643e-17	0.0272543	0.0401384	0.0434231	0.0457221	0.0510333	0.0523685	0.0485078	0.0442959	0.0425502	0.0374261	0.0321214	0.0273229	0.023122	0.0196342	0.016745	0.0142504	0.0121823	0.0103818	0.00881711	0.00746538	0.00638155	0.00585748	0.00468702
-8.64643e-17	0.0248854	0.0364735	0.0404366	0.039175	0.0372181	0.0338872	0.0332019	0.0277119	0.023967	0.0210395	0.0184118	0.0164843	0.0152938	0.0140402	0.0123982	0.0104232	0.00878293	0.00696331	0.00549319	0.00444453	0.00386667	0.0033812	0.00371927
-8.64643e-17	0.0218294	0.022189	0.024646	0.0209424	0.0149844	0.0120231	0.0113811	0.0106267	0.00974151	0.00885276	0.00796587	0.0071275	0.00634114	0.00562106	0.00496602	0.00437735	0.00385091	0.00330902	0.00266807	0.00302689	0.00235486	0.00169688	0.00113249
-8.64643e-17	0.00873118	0.0123304	0.0120826	0.00673735	0.00214369	-0.000768261	-0.00236462	-0.0016714	-0.000945742	-0.000376069	8.63807e-05	0.000410257	0.000636749	0.000771524	0.000843487	0.000864296	0.000851869	0.000815348	0.000764843	0.00205058	0.00171893	0.00143982	0.0012055
-8.64643e-17	0.018858	0.0277788	0.0317211	0.0350203	0.0319766	0.0307336	0.028107	0.0251688	0.0220873	0.0191473	0.0164258	0.0141619	0.0124962	0.0110075	0.00964697	0.00717005	0.00611872	0.00510078	0.00499911	0.0040358	0.00325716	0.00262819	0.00212035
-8.64643e-17	0.0113269	0.0113759	0.0122609	0.00886344	0.00704446	0.0054764	0.00464881	0.00430374	0.00444793	0.0042713	0.00392991	0.00351419	0.00308215	0.00266521	0.0022808	0.00193629	0.00163369	0.00221473	0.00114711	0.000956274	0.000977711	0.000993445	0.000780897
-8.64643e-17	0.02788	0.0330532	0.0388857	0.0360194	0.0359936	0.033584	0.0314065	0.0291325	0.0247763	0.0191704	0.0151892	0.0129671	0.0113428	0.00994215	0.0087103	0.00729666	0.00609585	0.00570347	0.00422569	0.00350823	0.00290791	0.00239517	0.00191952
-8.64643e-17	0.0463396	0.063507	0.0708378	0.0777925	0.0795374	0.0730427	0.0652331	0.0630284	0.0565007	0.0479482	0.0423798	0.0385835	0.0351287	0.0301798	0.026317	0.0221943	0.0180028	0.0153148	0.0126828	0.0104858	0.00865714	0.00713878	0.00588066
-8.64643e-17	0.0573677	0.0774025	0.082974	0.0835287	0.0814726	0.0801429	0.0778695	0.0742756	0.0695249	0.0628512	0.0544772	0.0471277	0.0406456	0.0337681	0.0292885	0.0230534	0.021279	0.0200683	0.0180119	0.0169312	0.0150907	0.0132402	0.0117691
-8.64643e-17	0.0434236	0.0621638	0.0706301	0.0780152	0.0765515	0.0714877	0.0644337	0.0614331	0.0573	0.0539975	0.0499485	0.0445646	0.0377751	0.0333323	0.0295601	0.026135	0.0220017	0.017658	0.0151235	0.0129437	0.0122793	0.010721	0.00915903
-8.64643e-17	0.0570116	0.0789631	0.087346	0.0918458	0.0951827	0.0956829	0.0890148	0.0805326	0.0764969	0.0719826	0.066127	0.0586477	0.0509021	0.0430964	0.0376885	0.0329451	0.0290105	0.0234018	0.0209671	0.0176272	0.0148048	0.0124232	0.0105389
-8.64643e-17	0.0677249	0.0998505	0.10847	0.115175	0.120113	0.119039	0.107955	0.100471	0.0839787	0.0774023	0.0748231	0.0684509	0.0598367	0.0531945	0.0481864	0.0443202	0.0401821	0.0302166	0.0257571	0.0219169	0.018624	0.0161763	0.0141362
-8.64643e-17	0.0795373	0.106101	0.119459	0.114447	0.119224	0.110434	0.109353	0.10491	0.0957736	0.0867368	0.0796359	0.0683557	0.0609631	0.0560663	0.0513152	0.0470132	0.0397998	0.035982	0.0340018	0.0279001	0.0252286	0.0236011	0.0220394
-8.64643e-17	0.0691942	0.102126	0.113108	0.12171	0.125687	0.121276	0.111945	0.102427	0.0946467	0.0844021	0.0746783	0.0660985	0.0607699	0.0573568	0.0544603	0.0496952	0.0423998	0.0378895	0.0328994	0.0296727	0.0273274	0.0242321	0.0207946
-8.64643e-17	0.0563842	0.0795795	0.0909084	0.103556	0.107754	0.10401	0.0936576	0.0832004	0.0770093	0.0741825	0.0700967	0.0657224	0.0608971	0.0570469	0.0538557	0.0481124	0.0435422	0.0413151	0.039262	0.0364395	0.0319092	0.029503	0.0260622
-8.64643e-17	0.0505515	0.0665909	0.0752439	0.0775993	0.0781307	0.0755497	0.0689414	0.0620755	0.0551966	0.0486877	0.0426398	0.0377524	0.0338484	0.0302737	0.0259354	0.0221739	0.0199393	0.0180723	0.0163959	0.0154124	0.0140205	0.0126899	0.0111819
-8.64643e-17	0.0506056	0.0668823	0.0781958	0.0804214	0.0720744	0.0707908	0.0669952	0.0626615	0.0582297	0.0536191	0.0493548	0.0451953	0.0411397	0.0368884	0.0335608	0.0294934	0.0258431	0.0225066	0.0195969	0.0166645	0.0139414	0.0116644	0.00976094
-8.64643e-17	0.0565559	0.079008	0.0918218	0.0906926	0.0901389	0.0833002	0.0752549	0.069724	0.0644462	0.058042	0.0516123	0.0463051	0.0410808	0.0340483	0.0289308	0.0254375	0.0219421	0.0187351	0.0159692	0.0137618	0.0115536	0.00981059	0.00837276
-8.64643e-17	0.0424271	0.0549989	0.0542343	0.0505222	0.0469979	0.0415123	0.0362061	0.0313476	0.0272373	0.0235686	0.0204431	0.0176906	0.015333	0.013046	0.0110067	0.0093178	0.00802738	0.00690891	0.00529362	0.00432878	0.00378641	0.00367769	0.00358712
-8.64643e-17	0.0364216	0.0464689	0.0461768	0.0476078	0.0452185	0.0425	0.0392224	0.0356578	0.0320869	0.0286239	0.025377	0.022379	0.0196584	0.0168782	0.014557	0.0123971	0.0106299	0.00901894	0.00738419	0.00496512	0.00507421	0.00405633	0.00340145
