# Supplementary material for: Research on the dynamic spillover of stock markets under COVID-19—Taking the stock markets of China, Japan, and South Korea as an example
Source: Front Public Health. 2022 Nov 11;10:1008348. doi: 10.3389/fpubh.2022.1008348 (PMC9691647; doi:10.3389/fpubh.2022.1008348)
Supplement: Supplementary file 4 [file Data_Sheet_2.ZIP › CHN_KR_2 (1).xls]

## Sheet: Sheet4
0	0	0	0	0	0	0	0	0	0	0	0	0	0	0	0	0	0	0	0	0	0	0	0
0	0	0	0	0	0	0	0	0	0	0	0	0	0	0	0	0	0	0	0	0	0	0	0
6.16209e-16	0.0950017	0.101878	0.102147	0.0975496	0.0900804	0.0820037	0.0742375	0.0666225	0.0612458	0.054004	0.0485633	0.0455545	0.0405109	0.0375523	0.0340465	0.0294804	0.0266688	0.0240547	0.0216765	0.0187375	0.0167077	0.015175	0.013781
6.16209e-16	0.0917657	0.100054	0.101231	0.0979002	0.0921056	0.0822739	0.0730919	0.0664276	0.0612645	0.0558693	0.0489549	0.0439603	0.0393062	0.0341797	0.0318714	0.0282224	0.025922	0.0240193	0.0214101	0.0192358	0.0172118	0.015219	0.0136528
6.16209e-16	0.0952714	0.10382	0.103091	0.100605	0.0910499	0.0828822	0.0742299	0.0677225	0.0622905	0.0561814	0.0507504	0.0449287	0.0405731	0.0365088	0.0332089	0.0306533	0.0278732	0.0252228	0.0225987	0.0202963	0.0182353	0.0167201	0.0153329
6.16209e-16	0.0934443	0.101071	0.10289	0.0978025	0.0879966	0.0791122	0.0715963	0.0648702	0.0587316	0.0534806	0.0475013	0.042184	0.0374572	0.0336552	0.0297722	0.0271198	0.0244492	0.0218468	0.0199811	0.0175462	0.0152796	0.013773	0.0124224
6.16209e-16	0.0911295	0.102494	0.101985	0.0962107	0.0889921	0.0811463	0.0737277	0.0652978	0.057694	0.0500201	0.0468015	0.0421721	0.0381627	0.0344551	0.0313942	0.0282463	0.025238	0.0222614	0.0194698	0.0174351	0.0160479	0.0144679	0.0129418
6.16209e-16	0.0910579	0.100595	0.10493	0.0955037	0.0857491	0.0766891	0.0717846	0.0643108	0.0583937	0.0528296	0.0487339	0.0439259	0.0405047	0.0362452	0.0331254	0.0303833	0.0278681	0.0255522	0.0228656	0.0210681	0.0187732	0.0170878	0.0154521
6.16209e-16	0.0830616	0.0909773	0.0931231	0.0889406	0.0818238	0.0760464	0.0703678	0.0640425	0.0583709	0.0554366	0.0488415	0.0439711	0.0412803	0.0369435	0.0337067	0.0309216	0.0271216	0.0239723	0.0218391	0.0203805	0.0190199	0.0177505	0.0165664
6.16209e-16	0.0851404	0.0935906	0.0959611	0.0897657	0.083158	0.0748266	0.0727012	0.0667731	0.0593399	0.052211	0.0494934	0.0438646	0.0403835	0.0355221	0.0314431	0.028694	0.0266075	0.0246324	0.0225867	0.0203207	0.0187952	0.0171194	0.0158514
6.16209e-16	0.0857379	0.0961256	0.0985798	0.097305	0.0917208	0.0831702	0.0778161	0.0733139	0.0648251	0.0564535	0.0504211	0.0436596	0.0394848	0.0351831	0.0318774	0.0298698	0.0274754	0.025249	0.0228305	0.0202285	0.0175443	0.0154697	0.0138311
6.16209e-16	0.0854519	0.0898176	0.101098	0.101461	0.0922926	0.0835331	0.0777079	0.0716337	0.0607096	0.0514669	0.0448083	0.0419654	0.0378741	0.0356309	0.0333962	0.0307944	0.0289602	0.025601	0.0227864	0.020833	0.0187352	0.0172513	0.015774
6.16209e-16	0.0891652	0.0954464	0.105303	0.102243	0.094845	0.0887879	0.0794739	0.072112	0.0656394	0.0589699	0.0524877	0.0478601	0.0430671	0.0399091	0.0381557	0.0356506	0.033043	0.0295989	0.0267876	0.0242531	0.0228668	0.0207539	0.0185751
6.16209e-16	0.0875778	0.0992277	0.112118	0.108847	0.100211	0.0923976	0.0864158	0.0780533	0.0700433	0.0627012	0.0563761	0.0497766	0.0456082	0.0436111	0.0412201	0.0379036	0.0343747	0.0305967	0.0279096	0.0252525	0.022992	0.0213073	0.0196421
6.16209e-16	0.0851376	0.0973615	0.106884	0.107194	0.100572	0.0927315	0.0862414	0.0786066	0.0719539	0.0647297	0.0594281	0.0545343	0.0491099	0.0437243	0.0402912	0.0380185	0.0350273	0.0325834	0.0296968	0.0275676	0.0260339	0.0241724	0.0226829
6.16209e-16	0.0904693	0.10296	0.106751	0.102827	0.0959019	0.0896372	0.0857974	0.0791713	0.0697533	0.0638246	0.0594674	0.0543956	0.0502332	0.0470372	0.0437906	0.0405221	0.0379516	0.0354381	0.0323211	0.0300487	0.0279795	0.0259793	0.024387
6.16209e-16	0.0858462	0.0984602	0.107398	0.108252	0.101169	0.0966355	0.0897843	0.0815579	0.0731806	0.0664801	0.0624508	0.0547621	0.052325	0.0484707	0.0436277	0.0410943	0.037478	0.0339659	0.0316169	0.0294926	0.0272195	0.0250105	0.0232012
6.16209e-16	0.0904179	0.105132	0.109394	0.106086	0.10175	0.0988835	0.0906921	0.0801548	0.071871	0.0651742	0.0587356	0.0519363	0.0480909	0.0457991	0.0426311	0.0371246	0.0335936	0.0309679	0.028706	0.0266094	0.024666	0.0229724	0.0215704
6.16209e-16	0.089609	0.106417	0.107696	0.103365	0.0976527	0.091347	0.0854533	0.0783826	0.0692789	0.0635578	0.0562351	0.049122	0.0466404	0.0427508	0.0389464	0.0349351	0.0327047	0.0290818	0.0265684	0.0248631	0.0228646	0.0208076	0.0189376
6.16209e-16	0.0870822	0.101499	0.104757	0.10351	0.096729	0.0910278	0.0829275	0.074322	0.068923	0.0621591	0.0575373	0.051708	0.0466191	0.0418225	0.0376569	0.0339553	0.0314659	0.0284387	0.0268588	0.0239517	0.0210203	0.018955	0.0172005
6.16209e-16	0.0862648	0.0996838	0.103186	0.0981642	0.0931901	0.0844828	0.0799079	0.0729175	0.0661915	0.0597747	0.0550918	0.0488427	0.0423509	0.0384311	0.0332504	0.0306451	0.0281333	0.0244792	0.021853	0.0201935	0.0185515	0.0166459	0.0152446
6.16209e-16	0.0865824	0.0952107	0.104161	0.0977054	0.0926861	0.087898	0.0845299	0.0783011	0.0715079	0.0665931	0.0589665	0.0537269	0.0483674	0.044262	0.0404909	0.0356977	0.0327367	0.0302428	0.0280843	0.025582	0.0239218	0.022354	0.0208243
6.16209e-16	0.0927223	0.103794	0.113453	0.110018	0.103144	0.092994	0.0866869	0.079377	0.0719418	0.0659928	0.0604887	0.0537549	0.0489604	0.0443377	0.0394038	0.0375383	0.0349299	0.0322846	0.0294762	0.0267844	0.0239235	0.0219417	0.0199376
6.16209e-16	0.0942893	0.107503	0.116297	0.110548	0.102583	0.0949343	0.0874762	0.0812311	0.0741809	0.0683111	0.0602234	0.0549568	0.0500381	0.0439426	0.0390194	0.0361478	0.0333897	0.0311294	0.0287297	0.0259063	0.0235958	0.0215396	0.0203297
6.16209e-16	0.0886482	0.101309	0.108608	0.105509	0.0949874	0.0880901	0.0845422	0.0782266	0.0730499	0.0666388	0.0616109	0.056358	0.0515253	0.0454753	0.0416533	0.039063	0.0356229	0.0323065	0.0293004	0.0272799	0.0251576	0.0227281	0.0206557
6.16209e-16	0.0910751	0.103768	0.10918	0.102531	0.0962592	0.0906002	0.0855095	0.0787505	0.0743077	0.0660004	0.0601098	0.053724	0.0490082	0.0437773	0.0398133	0.0363921	0.0337791	0.0318056	0.029856	0.0270757	0.0242262	0.0222961	0.0203312
6.16209e-16	0.0878648	0.0999608	0.102592	0.0980674	0.0920544	0.0878882	0.0828024	0.0748747	0.0678689	0.0612485	0.0555759	0.0504137	0.0472884	0.0443084	0.0411779	0.0381423	0.0356181	0.0331293	0.0307638	0.0284984	0.0259476	0.0228767	0.0208323
6.16209e-16	0.0902057	0.0996401	0.105123	0.102947	0.0953675	0.0867787	0.0806534	0.0735115	0.0667285	0.0617283	0.0566661	0.0523036	0.0486747	0.0440125	0.040443	0.0364576	0.0330987	0.0301796	0.0283536	0.026376	0.0248438	0.0230296	0.0211981
6.16209e-16	0.0925139	0.105901	0.110227	0.103602	0.0977435	0.0882499	0.0829944	0.075302	0.0678908	0.0639723	0.058227	0.0540627	0.0501929	0.0457444	0.0418619	0.0382385	0.0341362	0.030578	0.0277416	0.0254542	0.0229856	0.0208839	0.0189778
6.16209e-16	0.0912546	0.103975	0.109172	0.105431	0.102425	0.0937605	0.0845417	0.0767865	0.0711093	0.0642104	0.0586101	0.0543594	0.0516261	0.0464515	0.042294	0.0376398	0.0340148	0.0312709	0.029691	0.0277665	0.0257943	0.0239722	0.0222756
6.16209e-16	0.0943334	0.1084	0.1087	0.104326	0.0983822	0.0922933	0.086462	0.0760551	0.0710056	0.0634787	0.0578979	0.0535574	0.0485912	0.0426916	0.0396769	0.0370763	0.0341073	0.0318193	0.0298856	0.0274005	0.0250045	0.0228191	0.0208781
6.16209e-16	0.0927829	0.107247	0.108638	0.103189	0.0966764	0.0899238	0.0825844	0.0715331	0.0632041	0.0577993	0.0546842	0.0499897	0.0450765	0.0417869	0.0377635	0.0339849	0.0315887	0.0298972	0.0269702	0.0246777	0.0229416	0.0215315	0.0201063
6.16209e-16	0.0945073	0.107546	0.109116	0.101067	0.0923186	0.0864796	0.0797478	0.0734565	0.0663359	0.0584824	0.0524386	0.0481025	0.0417553	0.0398826	0.0369064	0.0337846	0.0310873	0.0290315	0.026588	0.0242746	0.0220962	0.0206841	0.019815
6.16209e-16	0.0935894	0.101948	0.102167	0.0995581	0.092546	0.0829087	0.0773742	0.0741921	0.0679324	0.0622684	0.0560656	0.0494758	0.0451359	0.0402224	0.0368695	0.0335887	0.0301008	0.0274212	0.0246642	0.0228975	0.0212891	0.0199434	0.0186844
6.16209e-16	0.0907401	0.101771	0.10129	0.0966193	0.0904822	0.0846254	0.0757524	0.0710993	0.0644376	0.0590039	0.055646	0.0501094	0.0439166	0.0386172	0.034801	0.0309966	0.0284018	0.026598	0.0249607	0.0236192	0.0215436	0.0197225	0.0186048
6.16209e-16	0.0893735	0.0973867	0.0948558	0.0917268	0.0853379	0.0794626	0.0721222	0.0651707	0.0616996	0.0564721	0.0475057	0.0432785	0.0382775	0.0359611	0.0320397	0.0299647	0.0277096	0.0266272	0.0248369	0.0228432	0.0205965	0.0189297	0.0173473
6.16209e-16	0.0893229	0.0984193	0.0961089	0.089659	0.0842907	0.0787256	0.0747349	0.0648319	0.0582405	0.0545896	0.0476211	0.0431009	0.0407506	0.0374421	0.0347748	0.031989	0.0295048	0.027231	0.0251163	0.022358	0.0199033	0.0177187	0.017728
6.16209e-16	0.0902201	0.0957513	0.0929666	0.0889547	0.08387	0.0781135	0.0693394	0.0626808	0.055795	0.0509621	0.0455554	0.0426682	0.0390028	0.0350428	0.0319609	0.0298689	0.0280352	0.0260699	0.0243451	0.0228114	0.0210302	0.019348	0.0178007
6.16209e-16	0.0904475	0.0976994	0.0963898	0.0922671	0.0865035	0.0805336	0.0728744	0.0651354	0.058719	0.0536044	0.0484323	0.0414607	0.03787	0.0350583	0.0324124	0.029604	0.0274024	0.0258557	0.023364	0.0215681	0.0198817	0.0188347	0.0174971
6.16209e-16	0.0946419	0.103445	0.0974183	0.091158	0.0838311	0.0762623	0.0669626	0.0571158	0.0473348	0.0429715	0.03935	0.0356256	0.0331384	0.0297001	0.0276629	0.024746	0.0229629	0.0218205	0.0207384	0.019488	0.0181619	0.0167619	0.0154135
6.16209e-16	0.0928046	0.100655	0.102198	0.0964593	0.0872207	0.077552	0.0688829	0.0580781	0.0516353	0.0448758	0.0401587	0.0364836	0.0335261	0.030452	0.0276969	0.0252899	0.0233401	0.021617	0.0203239	0.0187612	0.0165735	0.014664	0.0137745
6.16209e-16	0.0958174	0.108745	0.114173	0.103425	0.0936308	0.0825405	0.0734029	0.0612042	0.0548467	0.0465339	0.0419635	0.0377293	0.0338341	0.031357	0.0288136	0.0267736	0.024904	0.02285	0.0209813	0.0195788	0.0180662	0.016398	0.0150653
6.16209e-16	0.0956843	0.114159	0.111478	0.103499	0.0920492	0.0823134	0.0706654	0.0628907	0.0523459	0.0441866	0.0384573	0.0356544	0.0322246	0.0292637	0.0265456	0.0245653	0.0224829	0.0205436	0.0187081	0.0172142	0.0158021	0.0150054	0.0134635
6.16209e-16	0.0959831	0.114163	0.11557	0.103798	0.0919795	0.0790451	0.0693664	0.05929	0.0503983	0.0440712	0.0390656	0.035147	0.0317141	0.0285215	0.025688	0.0227525	0.0200884	0.0176825	0.0158213	0.0142191	0.0130958	0.0120698	0.0113314
6.16209e-16	0.0925165	0.109905	0.109784	0.0973244	0.0864412	0.0766239	0.0690846	0.0614164	0.0558742	0.0511485	0.0433196	0.0377246	0.0331198	0.0301696	0.0264769	0.0237736	0.0217805	0.0201473	0.0177718	0.016115	0.014183	0.0128196	0.0117642
6.16209e-16	0.0950002	0.111723	0.110591	0.100035	0.0895326	0.0791063	0.0694195	0.0598801	0.0527186	0.0488795	0.0436903	0.0391816	0.0359177	0.0317854	0.028598	0.0259452	0.023104	0.020574	0.0180496	0.0162088	0.0144924	0.0127428	0.0116584
6.16209e-16	0.0963627	0.115353	0.109305	0.103923	0.0920477	0.0825168	0.0751574	0.0630432	0.0550809	0.0489341	0.0438853	0.0394757	0.0337705	0.0298771	0.0263801	0.0235606	0.0220565	0.0202816	0.0180065	0.0158241	0.0139712	0.0126805	0.0111951
6.16209e-16	0.0952278	0.108179	0.107178	0.103304	0.0935003	0.082066	0.0710296	0.0631782	0.0546025	0.0478957	0.0424976	0.036605	0.0328533	0.02923	0.0267671	0.0238226	0.0212099	0.0190387	0.0169198	0.0154792	0.0144799	0.0129186	0.0121056
6.16209e-16	0.0919581	0.111785	0.110934	0.103778	0.094147	0.0821076	0.0678719	0.0595685	0.0535074	0.0481957	0.0422393	0.0379883	0.0345486	0.0305409	0.0282225	0.0250699	0.0219053	0.0200673	0.0182784	0.0164953	0.01484	0.0131092	0.0113566
6.16209e-16	0.0909204	0.115482	0.11922	0.104947	0.0934332	0.0801	0.0709257	0.0619368	0.0543992	0.0490892	0.0442057	0.0390099	0.0338357	0.0303701	0.0277661	0.0249545	0.0225149	0.0207642	0.0191437	0.0176505	0.0149127	0.0136195	0.0124692
6.16209e-16	0.0933833	0.114457	0.119058	0.111697	0.101623	0.0888425	0.0790554	0.0704445	0.0590316	0.0520815	0.0432921	0.039794	0.0358412	0.0321177	0.0286575	0.0261774	0.0237489	0.0207719	0.0186085	0.0166705	0.0149194	0.0133708	0.0120772
6.16209e-16	0.0946491	0.118665	0.125282	0.118868	0.104868	0.0923337	0.0802255	0.0688203	0.0629016	0.053821	0.0466366	0.0413316	0.0375185	0.0317963	0.0272404	0.0249099	0.021553	0.0180713	0.0158072	0.0136855	0.012499	0.0114172	0.0104307
6.16209e-16	0.0908649	0.113732	0.121813	0.114901	0.10284	0.0868765	0.0741267	0.0631438	0.0536785	0.0475253	0.041899	0.0364628	0.031681	0.0271833	0.0249028	0.0220152	0.0181943	0.0152739	0.0132263	0.011253	0.00943716	0.00791448	0.00688777
6.16209e-16	0.0946128	0.1221	0.127889	0.124388	0.114234	0.0968475	0.082928	0.0729526	0.0649434	0.0526455	0.0457758	0.0398225	0.0336149	0.0290031	0.0248165	0.0219558	0.0198783	0.0174937	0.0154091	0.013205	0.0114203	0.0100674	0.00922092
6.16209e-16	0.0956442	0.120669	0.127738	0.118444	0.110362	0.0976798	0.0864893	0.0719837	0.0598979	0.053629	0.0453948	0.037051	0.0340223	0.0290891	0.025297	0.0206092	0.0183352	0.0157673	0.0135574	0.0120076	0.0106352	0.00980942	0.00871271
6.16209e-16	0.0989887	0.124944	0.129152	0.120931	0.10755	0.0967705	0.0840999	0.0717924	0.0607048	0.0526726	0.0455887	0.042192	0.0370274	0.0295408	0.0261422	0.0221135	0.019599	0.0174998	0.0148908	0.0132964	0.0118184	0.0109071	0.00939315
6.16209e-16	0.0946887	0.124154	0.126663	0.113285	0.103337	0.092575	0.0827577	0.0701364	0.0587955	0.0556583	0.0468984	0.0404152	0.0333418	0.0278176	0.0222137	0.0197809	0.0174259	0.0149942	0.0135211	0.0122441	0.0108001	0.00930757	0.00828898
6.16209e-16	0.097532	0.123855	0.126942	0.115259	0.10052	0.0909748	0.079157	0.0681857	0.0606871	0.0520624	0.0462232	0.0396682	0.0339654	0.0299973	0.0248744	0.0216748	0.0193986	0.0164497	0.0141534	0.012472	0.0107997	0.00934021	0.00852536
6.16209e-16	0.0988293	0.128428	0.126541	0.1141	0.0990649	0.0892404	0.0769263	0.06555	0.0563414	0.048591	0.042692	0.037574	0.0341301	0.0301977	0.0266675	0.0228588	0.0202295	0.0176929	0.0157504	0.0141692	0.0126089	0.0109	0.00980464
6.16209e-16	0.0974649	0.124505	0.125527	0.113862	0.100807	0.0878766	0.0766999	0.0647186	0.0562979	0.0500116	0.0447931	0.0390576	0.0321868	0.0284664	0.02461	0.0216243	0.0189477	0.0163481	0.0137332	0.0119558	0.0106752	0.00932871	0.00828468
6.16209e-16	0.0952095	0.118861	0.12347	0.106563	0.09724	0.0852596	0.0727418	0.0633125	0.0555898	0.0481546	0.0410108	0.0362961	0.0310511	0.0249101	0.0221645	0.0196444	0.0171913	0.0144337	0.0125193	0.0108935	0.00939085	0.00806224	0.00702827
6.16209e-16	0.0934502	0.121135	0.121184	0.108966	0.0942646	0.0839749	0.0765437	0.0665288	0.0563833	0.049702	0.0400953	0.0342503	0.0308694	0.0265115	0.0231865	0.0201132	0.0176983	0.0154468	0.0136227	0.0120149	0.010384	0.0091612	0.00812882
6.16209e-16	0.0946236	0.118126	0.116026	0.102711	0.0939459	0.0847749	0.0744732	0.0661033	0.0557076	0.0433839	0.0378403	0.0334302	0.0290601	0.026219	0.0231272	0.0205356	0.0180828	0.0155196	0.0127992	0.0113236	0.00984076	0.00861652	0.00708207
6.16209e-16	0.0869332	0.111188	0.10884	0.100421	0.087693	0.0771862	0.0666051	0.0587436	0.0512109	0.0444641	0.0393833	0.0351508	0.0310247	0.0265404	0.0240998	0.0214595	0.0187533	0.0167497	0.0145559	0.0127813	0.0115062	0.0102879	0.00900458
6.16209e-16	0.0921992	0.113392	0.111004	0.100942	0.0874118	0.0770081	0.0697076	0.056937	0.0504404	0.0449345	0.0401268	0.0351152	0.0303351	0.0258178	0.0227769	0.0211282	0.0184617	0.0164902	0.014927	0.0137433	0.0125479	0.0112274	0.00975234
6.16209e-16	0.0929676	0.109201	0.104374	0.0941205	0.0860611	0.0752318	0.066043	0.0578018	0.0503849	0.0433373	0.0354139	0.0299451	0.0265732	0.0239666	0.0223273	0.020565	0.0183437	0.0170841	0.0157855	0.014264	0.0128955	0.0116641	0.0105554
6.16209e-16	0.0921949	0.113455	0.107306	0.0971204	0.0863389	0.0773593	0.0692962	0.0553882	0.0482609	0.043436	0.0382685	0.0336579	0.0293305	0.025347	0.0214505	0.0185163	0.0166702	0.0152651	0.013559	0.0117786	0.0105562	0.00958639	0.0086376
6.16209e-16	0.0885125	0.105324	0.0971658	0.085978	0.0761435	0.0684228	0.0644156	0.0537205	0.0463319	0.0418237	0.0361411	0.0316397	0.0282468	0.0262597	0.0236737	0.0212966	0.0193924	0.0175177	0.0155667	0.0135746	0.0119403	0.0106824	0.00956258
6.16209e-16	0.0864638	0.103339	0.101802	0.0934223	0.0817556	0.0704464	0.0635565	0.0573288	0.0487337	0.0428497	0.038938	0.0347795	0.0306902	0.0266762	0.0237784	0.0213414	0.0197558	0.0178272	0.0156667	0.0141982	0.012999	0.0117241	0.0104049
6.16209e-16	0.0907006	0.105353	0.105267	0.0920938	0.0793968	0.0686116	0.0621019	0.055333	0.0499522	0.0456661	0.0412215	0.0374633	0.0325761	0.0292631	0.0259172	0.0237149	0.0213781	0.0192503	0.0175316	0.0156087	0.0142709	0.0127396	0.0113632
6.16209e-16	0.0897275	0.105783	0.101778	0.0940257	0.0821777	0.0718564	0.0663737	0.0599225	0.0524474	0.0481361	0.042828	0.036625	0.0316051	0.0282459	0.0248194	0.0228648	0.0211451	0.0191	0.0169695	0.0153901	0.0140071	0.0128868	0.0118848
6.16209e-16	0.087755	0.106754	0.102507	0.092614	0.0832699	0.0775864	0.0693217	0.0605954	0.054728	0.048579	0.0439834	0.0388387	0.0325746	0.0297102	0.0268302	0.0237054	0.0215676	0.0195673	0.0176289	0.0156557	0.0138365	0.0124589	0.0111018
6.16209e-16	0.0849822	0.103731	0.106244	0.09841	0.087877	0.080544	0.0751018	0.0662609	0.0608058	0.0531202	0.0462705	0.0412345	0.0379469	0.0326782	0.0289199	0.0262471	0.0242557	0.021482	0.0192733	0.0174474	0.0152473	0.0133944	0.0121074
6.16209e-16	0.0840868	0.10253	0.103446	0.0957899	0.088591	0.0813334	0.0729185	0.0649373	0.0556999	0.0504781	0.0470452	0.0394755	0.0337537	0.0313034	0.0281434	0.0249753	0.0222191	0.020334	0.0185419	0.01658	0.0147909	0.0131379	0.0117867
6.16209e-16	0.0839353	0.104068	0.103851	0.100505	0.0947561	0.0864522	0.0762284	0.0684261	0.0619219	0.0519791	0.046432	0.04061	0.0365186	0.0323764	0.0293124	0.0274642	0.0250389	0.0226857	0.0201629	0.0179862	0.0158388	0.0140523	0.012468
6.16209e-16	0.0812279	0.102164	0.105479	0.0991753	0.0914037	0.0809097	0.0719173	0.066245	0.0601513	0.0545446	0.0464093	0.040751	0.0344979	0.0307527	0.0288519	0.0252207	0.0225822	0.0201545	0.0183422	0.0164262	0.0141683	0.0130877	0.0123209
6.16209e-16	0.0804958	0.105028	0.104225	0.0989179	0.0918796	0.0824872	0.0740207	0.066343	0.0605124	0.0487842	0.0438045	0.0389552	0.0345178	0.0305285	0.0280469	0.0251898	0.0230681	0.0207482	0.0188816	0.016628	0.0152416	0.0133114	0.0115759
6.16209e-16	0.0798942	0.100738	0.0976093	0.0910496	0.0840578	0.0765221	0.0705192	0.0646588	0.0586794	0.0531381	0.0463634	0.040749	0.036087	0.0332058	0.0307497	0.027483	0.0249054	0.0225699	0.0201909	0.01845	0.0172166	0.0158421	0.0145195
6.16209e-16	0.0804894	0.100802	0.0993723	0.0947716	0.0883897	0.080136	0.075233	0.0689126	0.0607235	0.0526174	0.0460434	0.0410882	0.0364897	0.0329677	0.0289218	0.0255929	0.0228289	0.0207371	0.0193167	0.0177747	0.0155699	0.0141534	0.0128691
6.16209e-16	0.085	0.102578	0.104195	0.0972508	0.0902966	0.081627	0.0737907	0.0671541	0.0615524	0.0520682	0.043281	0.0403354	0.0359679	0.0327557	0.029695	0.0265731	0.0230527	0.0200308	0.01735	0.0152993	0.0136397	0.0120104	0.0106496
6.16209e-16	0.0830417	0.105019	0.105764	0.0966787	0.0871336	0.0810196	0.0750666	0.0690756	0.0592131	0.0515568	0.0447037	0.0410228	0.0372155	0.0340382	0.031553	0.028618	0.0253096	0.0225011	0.0204545	0.018643	0.0168136	0.0147879	0.0129258
6.16209e-16	0.0857024	0.108822	0.105127	0.0957708	0.0877964	0.0813667	0.0729786	0.0679065	0.0612889	0.0543864	0.0458813	0.0414563	0.0357578	0.0323452	0.0295631	0.0268401	0.023738	0.0207615	0.0185377	0.0171572	0.0158708	0.0145034	0.0132425
6.16209e-16	0.0859806	0.108906	0.109195	0.103247	0.0961595	0.0854993	0.07424	0.0674929	0.0621528	0.0547078	0.0488752	0.0436909	0.0394508	0.0356369	0.0306415	0.0276617	0.0252123	0.0233695	0.021659	0.0200515	0.0182106	0.0162479	0.0151106
6.16209e-16	0.0830817	0.103937	0.104916	0.103183	0.0954889	0.083523	0.0763653	0.06761	0.0584274	0.054589	0.0465945	0.0427535	0.038311	0.0340257	0.0308691	0.0279602	0.0258063	0.0238709	0.0219323	0.0196852	0.0175618	0.0154957	0.0140236
6.16209e-16	0.0865257	0.107864	0.109793	0.104994	0.0975615	0.0881111	0.0780196	0.0719819	0.061229	0.0527456	0.0451598	0.0401405	0.036	0.0327195	0.029071	0.0260992	0.0236131	0.020651	0.0187132	0.0169628	0.0153416	0.0130675	0.0116924
6.16209e-16	0.0864144	0.110352	0.111779	0.105375	0.0971105	0.0893497	0.0793869	0.0677448	0.0568151	0.0506005	0.0467176	0.0425313	0.0389751	0.0333345	0.0285763	0.0246149	0.0226036	0.0200097	0.0175005	0.0154436	0.0140373	0.0128067	0.0116383
6.16209e-16	0.0894897	0.117573	0.121271	0.113762	0.105337	0.0926185	0.083376	0.07033	0.0576082	0.0508999	0.0440212	0.0388112	0.0356848	0.0324138	0.0283211	0.0245204	0.0216035	0.0191324	0.0173754	0.0156895	0.0141027	0.0126114	0.0113843
6.16209e-16	0.0886951	0.116799	0.117232	0.114094	0.107606	0.0924716	0.0786796	0.0667372	0.0581504	0.0512865	0.0458532	0.04155	0.0379723	0.0347435	0.0309765	0.0275907	0.0252295	0.0223353	0.0204466	0.0184156	0.0161021	0.0135123	0.0122279
6.16209e-16	0.0881548	0.112596	0.113541	0.109681	0.103705	0.0913684	0.0800049	0.0697237	0.0579848	0.0507421	0.0453983	0.0415022	0.0359288	0.0320448	0.028096	0.0252	0.0228235	0.0208695	0.019259	0.0176165	0.0157855	0.0140231	0.0123433
6.16209e-16	0.0913056	0.117293	0.114915	0.112085	0.0998498	0.0838615	0.0718826	0.0658777	0.0571175	0.0485935	0.044564	0.0401406	0.034899	0.0309671	0.0276377	0.0245401	0.0220077	0.0196319	0.0173051	0.0155107	0.0139153	0.0125065	0.0112404
6.16209e-16	0.0894151	0.113047	0.115638	0.114197	0.0997855	0.0856149	0.0746556	0.0638405	0.0530801	0.0464314	0.0413673	0.0372261	0.0334918	0.0313057	0.0285534	0.0255099	0.0224078	0.0194629	0.0178732	0.016287	0.0140805	0.0118284	0.0105902
6.16209e-16	0.0885117	0.113362	0.115177	0.104518	0.0968871	0.0842337	0.073594	0.0635716	0.0543406	0.0497304	0.0422945	0.0365783	0.0316165	0.0266161	0.0243145	0.0226774	0.0209036	0.0190196	0.0170274	0.0156601	0.014199	0.0128565	0.0113866
6.16209e-16	0.088643	0.107295	0.104234	0.0959417	0.0874206	0.0761964	0.0683634	0.0609504	0.0549217	0.0470655	0.0401581	0.0338879	0.0292813	0.0264766	0.0237285	0.0205551	0.0181446	0.0161133	0.0146162	0.0130771	0.0115478	0.0107065	0.0095962
6.16209e-16	0.0847596	0.104085	0.099351	0.090892	0.0834277	0.0744181	0.064433	0.0551328	0.0487451	0.0429995	0.0384579	0.0330544	0.0291275	0.0260391	0.0232835	0.0212507	0.019257	0.0173477	0.0156045	0.0132351	0.0122179	0.0108754	0.00958063
6.16209e-16	0.0831139	0.100757	0.0956603	0.0883069	0.0815135	0.0723796	0.0635504	0.0538708	0.0488122	0.0422681	0.0355066	0.030158	0.0271084	0.0239951	0.0212158	0.018941	0.017015	0.015306	0.0134968	0.0122274	0.0109954	0.0095719	0.00826826
6.16209e-16	0.0827407	0.095755	0.0894139	0.0842278	0.0774934	0.0662837	0.0593962	0.0542187	0.0459441	0.0411878	0.0362744	0.0315726	0.0276067	0.0243131	0.0212615	0.0188511	0.0171065	0.0154475	0.0137679	0.0122825	0.0108308	0.00941135	0.00805425
6.16209e-16	0.0807981	0.0963205	0.0912099	0.0838329	0.0758934	0.067956	0.0591603	0.0531115	0.0450418	0.0397015	0.0350884	0.0299953	0.0255733	0.0223308	0.0195068	0.0170345	0.0155393	0.0137249	0.0117747	0.0104228	0.00908494	0.00806054	0.00720811
6.16209e-16	0.0831398	0.098805	0.0965568	0.0877956	0.077134	0.0680208	0.0590268	0.0550923	0.0473931	0.0391398	0.034154	0.0276528	0.0240963	0.0215791	0.0189651	0.0164027	0.0139636	0.0121753	0.0106515	0.009539	0.00854362	0.00756303	0.00673789
6.16209e-16	0.0836628	0.100682	0.0956867	0.0851684	0.0748949	0.0672361	0.0600292	0.0529301	0.0474706	0.0405792	0.0333595	0.028083	0.0251128	0.0217286	0.0184262	0.0162932	0.0136564	0.0128233	0.0112559	0.0101067	0.00863447	0.00789547	0.00698706
6.16209e-16	0.07977	0.0966074	0.087727	0.0847443	0.0744877	0.0658515	0.0543917	0.0479358	0.0408193	0.0359736	0.0313774	0.0276583	0.0244946	0.0218156	0.019195	0.0161907	0.0137496	0.0124334	0.010918	0.00942111	0.00822081	0.00715382	0.00628306
6.16209e-16	0.0864837	0.094179	0.0907585	0.0815301	0.0731226	0.0623564	0.0529313	0.0448527	0.0411258	0.0333858	0.0290909	0.0258282	0.0220935	0.0200717	0.0183506	0.0159828	0.0145246	0.0125841	0.0109027	0.00948435	0.00827175	0.00718276	0.00653415
6.16209e-16	0.0835866	0.100688	0.0984173	0.0852098	0.0730583	0.0636328	0.0515224	0.0436693	0.0376583	0.0320499	0.0281253	0.0246327	0.0211467	0.0181053	0.0153843	0.013763	0.0121685	0.0104852	0.00900582	0.00785435	0.00684021	0.00600016	0.00520061
6.16209e-16	0.0856899	0.10283	0.0991771	0.0856173	0.0760895	0.0639024	0.0543074	0.045836	0.0392087	0.034437	0.0282997	0.024037	0.0211663	0.0174968	0.015584	0.0136659	0.0119571	0.0102881	0.00905631	0.00804068	0.00701397	0.00596243	0.00523255
6.16209e-16	0.0839524	0.101283	0.0962797	0.0860149	0.0758825	0.0661302	0.0567662	0.0472667	0.0386583	0.0321112	0.0273088	0.0243903	0.0208895	0.018167	0.0158454	0.013788	0.0118336	0.0101583	0.00855071	0.007695	0.00682709	0.00591062	0.00526787
6.16209e-16	0.0858255	0.106825	0.101442	0.0898349	0.0784693	0.0672851	0.0579681	0.0477808	0.041699	0.0363181	0.0289972	0.0245171	0.0204874	0.0179407	0.0154925	0.013578	0.0116255	0.00994629	0.00850905	0.00727919	0.00627837	0.00547775	0.00500155
6.16209e-16	0.0867119	0.106368	0.104908	0.0940842	0.0781113	0.0675151	0.056892	0.0490762	0.0400117	0.034937	0.0293247	0.025247	0.0204032	0.0169349	0.0149858	0.0133396	0.0118167	0.0103796	0.00934607	0.00832233	0.00709456	0.00611669	0.00529209
6.16209e-16	0.08223	0.105148	0.104929	0.0943904	0.0821228	0.0699261	0.0577845	0.0505268	0.0423451	0.0365158	0.0293029	0.0263403	0.0232341	0.0190166	0.0152251	0.0124572	0.0109028	0.00940991	0.00821815	0.0071102	0.00588255	0.00519408	0.00465425
6.16209e-16	0.0829622	0.107372	0.104864	0.0905597	0.0789981	0.0693555	0.0581381	0.0502472	0.0424416	0.0357685	0.0285827	0.0232138	0.0193628	0.0156048	0.0131952	0.0112889	0.00988828	0.00888227	0.00857462	0.00801585	0.00708138	0.00567687	0.00505873
6.16209e-16	0.0777373	0.0985508	0.0969563	0.0876671	0.0792798	0.0688844	0.056661	0.048989	0.0407924	0.0363805	0.0317616	0.026145	0.0218547	0.0180863	0.0149271	0.013429	0.0122065	0.0108077	0.00913388	0.00793762	0.00662614	0.00546648	0.00480367
6.16209e-16	0.0787	0.101406	0.0997724	0.0924238	0.0835788	0.0734429	0.060887	0.0479097	0.0413694	0.0364274	0.0301493	0.0246888	0.0211006	0.0176296	0.014562	0.0123897	0.0107849	0.0100102	0.00866394	0.00734984	0.00605226	0.00479843	0.00388416
