# Supplementary material for: Research on the dynamic spillover of stock markets under COVID-19—Taking the stock markets of China, Japan, and South Korea as an example
Source: Front Public Health. 2022 Nov 11;10:1008348. doi: 10.3389/fpubh.2022.1008348 (PMC9691647; doi:10.3389/fpubh.2022.1008348)
Supplement: Supplementary file 4 [file Data_Sheet_2.ZIP › CM_CHN_2 (1).xls]

## Sheet: Sheet7
0	0	0	0	0	0	0	0	0	0	0	0	0	0	0	0	0	0	0	0	0	0	0	0
0	0	0	0	0	0	0	0	0	0	0	0	0	0	0	0	0	0	0	0	0	0	0	0
1.79114e-16	0.182892	0.122835	0.0862741	0.0292241	0.00870746	0.00358972	0.00173307	0.000327182	0.000318639	0.000119938	5.61752e-05	2.28162e-05	9.64274e-06	3.15349e-06	1.12227e-06	5.4713e-07	3.60697e-07	1.91047e-07	1.01095e-07	6.29987e-08	4.00659e-08	5.78467e-09	3.99834e-09
1.79114e-16	0.19497	0.123843	0.090563	0.0305337	0.0090203	0.00407391	0.00161652	0.000455133	0.000334327	0.000233133	5.41296e-05	3.54788e-05	2.02686e-05	8.39636e-06	1.88261e-06	3.01745e-07	4.00083e-07	2.45753e-07	1.32078e-07	6.70734e-08	4.53091e-08	1.56322e-08	6.50405e-09
1.79114e-16	0.187372	0.12556	0.0906371	0.0307124	0.00993585	0.0038108	0.00205938	0.000437748	0.000306251	0.000138453	8.85448e-05	6.11254e-05	2.69991e-05	1.16353e-05	4.80937e-06	1.63058e-06	1.32671e-06	4.3597e-07	2.88938e-07	1.23627e-07	5.05848e-08	2.0971e-08	1.59554e-08
1.79114e-16	0.186919	0.123769	0.092901	0.0320047	0.0105968	0.00537416	0.00211848	0.00046127	0.000336418	0.000246121	0.000110519	5.06458e-05	1.85882e-05	1.04027e-05	5.74506e-06	2.13693e-06	1.32738e-06	8.33619e-07	4.31396e-07	1.32946e-07	5.85072e-08	1.97252e-08	8.43651e-09
1.79114e-16	0.184062	0.122323	0.0917806	0.0306131	0.0101199	0.00522824	0.00205955	0.000511209	0.000282626	0.000193817	0.000101088	5.19653e-05	2.76687e-05	4.75875e-06	2.76898e-06	2.066e-06	1.28717e-06	5.94014e-07	3.88003e-07	1.39888e-07	6.12427e-08	2.20497e-08	1.51881e-08
1.79114e-16	0.190323	0.124869	0.0847672	0.0289112	0.0108976	0.00595343	0.00188045	0.000386357	0.000338841	0.000237522	0.000102163	3.75551e-05	2.24215e-05	1.1413e-05	3.56241e-06	1.338e-06	1.31843e-06	5.21125e-07	3.91688e-07	1.99449e-07	6.3612e-08	2.94325e-08	1.50389e-08
1.79114e-16	0.200547	0.11269	0.0840336	0.0272391	0.00893769	0.00470631	0.00166704	0.000510924	0.000399756	0.000269113	8.00112e-05	3.74988e-05	3.42352e-05	1.08382e-05	4.18213e-06	2.68204e-06	1.42333e-06	4.62374e-07	2.06785e-07	1.97634e-07	4.99044e-08	3.67964e-08	2.1737e-08
1.79114e-16	0.202952	0.113632	0.0751609	0.0291406	0.00759653	0.00452124	0.00183129	0.000692656	0.000379475	0.000246041	9.47694e-05	3.2496e-05	3.57131e-05	1.22872e-05	5.28295e-06	3.79921e-06	2.21203e-06	5.80692e-07	3.79155e-07	2.85887e-07	6.13823e-08	3.11377e-08	4.30026e-08
1.79114e-16	0.21031	0.114046	0.0821622	0.029392	0.00962776	0.00455964	0.00170089	0.000607464	0.000261396	0.000216802	8.15119e-05	4.39228e-05	2.62237e-05	1.31382e-05	5.76302e-06	4.77204e-06	1.67884e-06	1.10394e-06	5.12793e-07	2.5847e-07	1.41954e-07	5.02596e-08	3.42674e-08
1.79114e-16	0.207299	0.102754	0.0760087	0.0294728	0.010064	0.00431182	0.00180231	0.000464376	0.000432487	0.0003166	7.18084e-05	4.26087e-05	3.4665e-05	1.26949e-05	4.06542e-06	4.03001e-06	1.74934e-06	4.83026e-07	2.46039e-07	1.57788e-07	4.47506e-08	1.96076e-08	3.1021e-08
1.79114e-16	0.213494	0.110644	0.075702	0.0322588	0.0100817	0.00468031	0.00187949	0.000743375	0.000353855	0.000317463	0.00012154	4.91999e-05	3.97108e-05	2.01587e-05	4.458e-06	4.24403e-06	1.26896e-06	3.53732e-07	2.55861e-07	2.47587e-07	8.00252e-08	5.2598e-08	5.50354e-08
1.79114e-16	0.214108	0.120001	0.069123	0.0304963	0.00883312	0.00520181	0.00238908	0.000808818	0.000275467	0.00031347	0.000140777	5.49471e-05	4.16859e-05	2.01898e-05	4.13405e-06	3.1558e-06	1.81348e-06	7.55977e-07	3.91454e-07	2.74613e-07	1.00384e-07	3.02826e-08	2.21537e-08
1.79114e-16	0.219004	0.126411	0.0690242	0.0289292	0.00935338	0.00484679	0.00213049	0.000688607	0.000253077	0.000236581	8.91033e-05	2.84216e-05	3.31176e-05	9.02441e-06	1.69017e-06	2.06831e-06	7.40123e-07	1.10353e-07	1.79613e-07	2.10739e-07	5.46118e-09	1.22489e-08	1.7031e-08
1.79114e-16	0.222518	0.12194	0.0653466	0.0298104	0.00961758	0.00329152	0.00167909	0.000526118	0.000181209	0.000177786	8.14662e-05	6.12356e-05	3.83671e-05	1.02946e-05	9.35966e-07	1.73247e-06	5.44515e-07	1.29135e-08	8.68651e-08	1.81263e-07	6.42217e-08	1.51234e-08	1.97649e-08
1.79114e-16	0.234509	0.118616	0.0693084	0.0296183	0.00942467	0.00288791	0.00148806	0.000585707	0.000182864	0.000130552	3.83335e-05	2.52472e-05	2.75164e-05	6.12646e-06	1.33025e-06	1.14494e-06	5.15704e-07	1.11281e-07	1.02375e-07	1.27067e-07	2.53607e-08	7.87614e-09	7.30873e-09
1.79114e-16	0.237419	0.113738	0.0610437	0.0297267	0.00792305	0.00320608	0.00182016	0.000413115	0.000180479	0.000150441	5.25192e-05	2.17888e-05	1.97113e-05	5.94898e-06	1.40799e-06	1.35319e-06	7.39469e-07	1.46468e-07	6.83377e-08	1.37506e-07	3.35208e-08	1.09719e-08	1.38194e-08
1.79114e-16	0.236096	0.111091	0.0575469	0.0284953	0.00668564	0.00227982	0.0013048	0.0003855	0.00010544	0.000111506	5.81016e-05	1.60377e-05	1.68088e-05	3.26323e-06	7.28039e-07	1.49522e-06	5.08506e-07	7.66064e-08	6.73301e-08	8.2054e-08	7.75981e-09	3.92831e-09	9.63311e-09
1.79114e-16	0.24401	0.109984	0.0579838	0.0264193	0.00802858	0.00233027	0.00205393	0.000187687	8.92797e-05	0.000155897	2.12504e-05	2.58554e-06	1.25297e-05	2.55685e-06	3.23613e-07	1.62722e-06	4.31757e-07	6.70917e-08	1.27147e-07	6.81357e-08	1.16228e-09	4.22954e-09	3.70901e-09
1.79114e-16	0.238235	0.114551	0.0557742	0.0270297	0.00636201	0.00188858	0.00147878	0.000116987	4.1355e-05	6.83585e-05	4.57589e-05	7.58307e-06	5.06876e-06	3.21134e-06	2.95285e-07	3.49949e-07	2.22919e-07	9.08012e-08	2.07722e-08	2.92601e-08	5.50963e-09	4.79809e-09	9.57298e-10
1.79114e-16	0.241641	0.120353	0.0570858	0.0246407	0.00541575	0.00188417	0.00103717	0.000166846	9.88581e-05	0.000110287	4.55681e-05	2.5424e-06	1.05845e-05	2.93902e-06	4.09446e-07	6.41924e-07	6.70024e-07	8.03807e-08	4.53699e-08	9.28625e-08	1.39874e-08	7.16022e-09	6.46627e-09
1.79114e-16	0.247283	0.117065	0.0516208	0.0200974	0.00533767	0.00114203	0.00127533	0.00021779	8.14704e-05	8.21103e-05	3.46319e-05	7.19492e-06	8.39939e-06	1.96074e-06	2.7258e-07	1.44717e-07	7.57931e-08	1.05352e-08	7.66264e-08	5.00262e-08	2.39803e-08	6.84137e-09	5.56499e-09
1.79114e-16	0.25455	0.115617	0.0475862	0.0224098	0.00521183	0.00111119	0.00105911	0.000330265	2.15039e-05	9.22399e-05	6.84486e-05	5.22101e-06	2.97358e-06	4.82074e-06	4.8938e-07	2.00092e-07	1.72454e-07	8.27656e-08	1.52207e-08	7.0673e-08	1.31185e-08	3.35023e-10	1.88132e-09
1.79114e-16	0.251391	0.116529	0.0482128	0.0206374	0.00551314	0.00100294	0.00152032	0.000597005	2.92978e-05	6.44346e-05	3.45831e-05	4.03099e-06	1.37233e-06	3.27193e-06	2.05485e-07	1.04825e-08	1.01087e-07	7.00038e-08	1.6314e-08	1.89804e-08	4.36077e-09	2.80654e-09	2.76868e-09
1.79114e-16	0.247363	0.11745	0.0457813	0.0188139	0.00692876	0.00120034	0.00121833	0.000464118	4.56321e-05	6.10297e-05	6.2268e-05	1.21108e-05	3.50864e-06	7.98084e-06	1.05855e-06	1.20753e-07	1.50529e-07	7.97758e-08	-3.27367e-09	2.29113e-08	1.89595e-08	6.96386e-09	3.7313e-10
1.79114e-16	0.242877	0.113927	0.0448617	0.0208224	0.00634378	0.000992039	0.00123609	0.000565989	6.82748e-05	6.46176e-05	6.77423e-05	9.98084e-06	2.44246e-06	4.40981e-06	1.84835e-06	-3.09441e-09	1.91109e-08	1.35246e-07	3.81591e-08	3.37954e-08	3.45563e-08	1.00373e-08	1.01712e-09
1.79114e-16	0.244582	0.111234	0.0428989	0.0184956	0.00511686	0.000564016	0.000620129	0.000270577	5.96489e-06	2.41124e-05	2.88283e-05	7.40716e-06	1.4248e-06	2.95027e-06	2.98424e-07	-3.42303e-08	3.30666e-08	4.95995e-08	4.69879e-10	1.15527e-09	6.68353e-09	1.02104e-09	6.70037e-10
1.79114e-16	0.248433	0.11155	0.0442376	0.0202173	0.00528608	0.00107258	0.000574405	0.000279608	2.22813e-05	3.27919e-05	3.36424e-05	5.41595e-06	1.16337e-06	2.45481e-06	2.80212e-07	-5.56254e-08	8.9571e-08	4.85038e-08	5.83427e-10	2.09871e-09	3.35136e-09	1.37032e-09	5.98437e-10
1.79114e-16	0.242789	0.113729	0.0388214	0.0176997	0.00361971	0.000639681	0.000686423	0.000307648	5.96749e-06	4.13703e-05	4.64279e-05	1.01285e-05	1.47389e-06	1.84059e-06	5.89142e-07	1.90022e-07	1.158e-07	5.62606e-08	7.59802e-09	5.07372e-09	2.42019e-09	7.40769e-10	2.02626e-10
1.79114e-16	0.231643	0.110946	0.0431288	0.0190193	0.00407355	0.000858708	0.00041407	0.000265435	2.55331e-05	3.35968e-05	2.67447e-05	8.09005e-06	1.82294e-06	1.80687e-06	7.39259e-07	4.29583e-08	6.77078e-08	8.61807e-08	5.14409e-09	9.45366e-10	3.26544e-09	5.64662e-10	2.60579e-11
1.79114e-16	0.229502	0.106355	0.0448873	0.0183419	0.0054361	0.000631172	0.000359352	0.000233914	1.13454e-05	1.86312e-05	3.31549e-05	6.51901e-06	1.66061e-06	1.88351e-06	3.16449e-07	4.9601e-08	4.28543e-08	1.96855e-08	8.74985e-11	1.17269e-10	1.44339e-09	1.84787e-10	4.0229e-11
1.79114e-16	0.225405	0.11232	0.0506138	0.0203415	0.00550277	0.000776864	0.000723602	0.0002838	1.51349e-05	2.61272e-05	4.03116e-05	4.36208e-06	1.19612e-06	1.46132e-06	4.44321e-07	1.70363e-08	5.39559e-08	2.24267e-08	3.5269e-09	4.57586e-09	2.38808e-09	1.08394e-10	5.92741e-11
1.79114e-16	0.230397	0.119889	0.0574734	0.0196739	0.00492058	0.000960178	0.000638755	0.000211738	2.19413e-05	9.13231e-06	1.77658e-05	7.54574e-06	-9.80278e-08	1.04073e-06	3.38462e-07	-5.23525e-09	7.80609e-08	3.99309e-08	4.22779e-09	2.74701e-09	7.12629e-09	8.55345e-11	2.71491e-11
1.79114e-16	0.221216	0.12107	0.0555146	0.0197884	0.00467248	0.000936939	0.000620851	0.000324739	4.66001e-05	4.2904e-05	4.68536e-05	1.13014e-05	6.55199e-07	1.66446e-06	2.48628e-07	9.48499e-09	3.94302e-08	8.05889e-08	4.02798e-09	7.8099e-09	5.54805e-09	3.95429e-10	8.08256e-12
1.79114e-16	0.218657	0.122632	0.0540216	0.0186415	0.00374148	0.00142263	0.000519869	0.00026035	8.51627e-05	5.77953e-05	3.459e-05	1.31689e-05	3.56301e-06	2.05558e-06	7.95584e-07	3.24732e-07	1.87249e-07	6.2216e-08	1.43618e-08	9.6915e-09	1.67539e-09	7.87299e-10	1.23446e-10
1.79114e-16	0.22165	0.123987	0.0542053	0.0200316	0.00397638	0.00136717	0.00046619	8.55436e-05	3.66588e-05	2.79206e-05	1.37659e-05	8.0188e-06	5.91498e-06	2.62552e-06	8.28794e-07	9.44173e-08	6.42987e-08	1.41416e-08	2.18186e-08	4.7722e-09	2.87295e-09	5.86999e-10	1.91739e-10
1.79114e-16	0.210605	0.119756	0.0505832	0.0160376	0.00313051	0.000732921	0.000296088	0.000125282	2.73322e-05	2.93254e-05	1.9163e-05	6.64213e-06	4.41947e-06	1.04607e-06	1.70063e-07	4.08233e-08	2.23252e-08	4.422e-08	1.38416e-08	6.602e-09	1.04442e-08	2.93378e-09	8.87385e-11
1.79114e-16	0.209761	0.116701	0.0535365	0.0168176	0.0040055	0.00114044	0.000544277	9.4029e-05	4.54327e-05	3.02879e-05	1.39278e-05	5.10024e-06	4.14956e-06	1.13159e-06	2.43455e-07	1.68559e-07	2.63718e-08	3.69209e-08	8.21265e-09	1.6803e-09	4.34898e-10	6.85607e-10	7.00337e-11
1.79114e-16	0.204105	0.118285	0.0595493	0.0184763	0.0044051	0.00088749	0.000299982	7.70952e-05	5.98217e-05	2.80265e-05	9.98138e-06	5.90045e-06	4.48386e-06	1.56487e-06	4.49977e-07	2.15948e-07	2.06789e-08	2.95641e-08	1.38693e-08	2.41329e-09	2.27901e-09	1.19421e-09	1.18521e-10
1.79114e-16	0.19452	0.122058	0.057954	0.0184573	0.0049201	0.00137	0.000328119	0.000131751	6.23458e-05	2.96487e-05	1.52306e-05	8.3879e-06	3.19195e-06	1.54962e-06	4.25492e-07	1.34727e-07	4.15001e-08	2.38299e-08	5.11132e-09	3.2034e-09	2.31085e-09	8.67102e-10	2.31382e-10
1.79114e-16	0.189829	0.121088	0.0595915	0.0186947	0.00524033	0.00165305	0.00046679	9.29162e-05	5.71059e-05	1.92506e-05	1.5582e-05	1.0425e-05	5.06415e-06	2.46927e-06	9.60843e-07	3.40918e-07	1.27476e-07	4.6342e-08	1.7453e-08	5.44383e-09	4.47552e-09	1.85269e-09	2.04678e-10
1.79114e-16	0.188387	0.116657	0.0557545	0.0201951	0.00461594	0.00165855	0.000609168	0.000172612	0.000118795	3.60875e-05	1.53287e-05	7.24484e-06	4.77365e-06	2.64856e-06	6.33972e-07	3.78673e-07	1.09463e-07	4.44108e-08	1.9471e-08	1.24789e-08	6.18365e-09	3.20443e-09	1.05412e-09
1.79114e-16	0.183421	0.115763	0.0607821	0.0235202	0.00703495	0.00273689	0.000831876	0.000181976	0.000128762	3.08572e-05	2.33922e-05	1.0923e-05	5.17817e-06	1.92356e-06	5.51627e-07	1.47099e-07	8.89985e-08	2.68451e-08	8.64592e-09	1.03043e-08	3.32984e-09	1.68144e-09	1.01307e-09
1.79114e-16	0.192009	0.121364	0.0651605	0.0255436	0.00841389	0.00275962	0.00109487	0.000296173	0.000179805	6.57107e-05	4.06595e-05	1.16801e-05	5.88498e-06	2.73263e-06	9.03268e-07	4.59747e-07	1.56135e-07	3.06582e-08	3.89585e-08	9.25282e-09	2.56972e-09	1.29804e-09	1.35731e-09
1.79114e-16	0.191472	0.121391	0.0631401	0.0235352	0.00750021	0.00225368	0.000784948	0.00025727	0.000121009	5.67983e-05	1.89899e-05	8.87233e-06	4.75151e-06	3.48734e-06	1.52975e-06	4.79213e-07	1.78557e-07	3.12377e-08	2.29642e-08	1.91886e-08	9.3791e-09	1.63811e-09	2.21667e-09
1.79114e-16	0.184058	0.122816	0.0592102	0.0242032	0.00730673	0.00332286	0.0011196	0.000271691	0.0001583	7.31732e-05	2.93032e-05	1.82478e-05	1.00161e-05	2.70684e-06	5.67805e-07	7.46637e-07	2.86961e-07	3.20214e-08	1.88925e-08	3.87882e-08	4.0655e-09	4.30987e-09	2.91628e-09
1.79114e-16	0.185621	0.123875	0.058144	0.0242191	0.00879184	0.0024587	0.000594909	0.00025707	6.45317e-05	1.63809e-05	9.63791e-06	3.75116e-06	3.99197e-06	2.32507e-06	8.35816e-07	3.60185e-07	2.06852e-07	5.91719e-08	2.68109e-08	1.97312e-08	6.0926e-09	3.38078e-09	2.17423e-09
1.79114e-16	0.181989	0.118095	0.0607305	0.0232312	0.00909773	0.00305045	0.000864297	0.000313967	0.000109367	4.93552e-05	1.8111e-05	1.19483e-05	3.98601e-06	1.60752e-06	4.43229e-07	3.2967e-07	5.45421e-08	4.29958e-08	1.99261e-08	9.94552e-09	1.94562e-09	1.37142e-09	5.13712e-10
1.79114e-16	0.171411	0.118242	0.0578146	0.0229085	0.00968583	0.00375453	0.000891256	0.000316945	0.000128823	6.10169e-05	2.60626e-05	1.64331e-05	5.16373e-06	1.64685e-06	1.25568e-06	7.88465e-07	3.13842e-07	2.43763e-07	9.16433e-08	3.5385e-08	6.86976e-09	1.8455e-09	8.35728e-10
1.79114e-16	0.177027	0.117141	0.0588823	0.0225016	0.00846144	0.00351456	0.000955343	0.000367854	0.000141779	5.66439e-05	1.72162e-05	1.74943e-05	6.74349e-06	1.82995e-06	6.37856e-07	5.08148e-07	1.74626e-07	1.08656e-07	4.18618e-08	2.19528e-08	5.42006e-09	4.37179e-09	1.72215e-09
1.79114e-16	0.175248	0.111699	0.059566	0.0220641	0.00973162	0.0032908	0.000808845	0.000228568	0.000119551	6.0736e-05	3.34386e-05	1.2987e-05	4.41558e-06	1.86744e-06	7.61249e-07	6.10334e-07	1.04219e-07	2.81265e-08	3.80721e-08	8.68912e-09	2.85746e-09	2.87055e-09	8.73484e-10
1.79114e-16	0.16188	0.114626	0.0652202	0.0244107	0.00942315	0.00341507	0.000948882	0.000276075	0.000115982	3.51738e-05	1.67967e-05	1.60797e-05	5.89806e-06	2.1995e-06	9.72627e-07	6.22082e-07	1.04727e-07	3.57408e-08	3.653e-08	1.69588e-08	4.08689e-09	6.08758e-09	1.45386e-09
1.79114e-16	0.157747	0.113167	0.0604463	0.0230706	0.0101916	0.0038887	0.00106057	0.000271111	0.000139667	4.28031e-05	3.03304e-05	1.52334e-05	9.96806e-06	4.12975e-06	1.50218e-06	7.8309e-07	2.40502e-07	7.23725e-08	4.93875e-08	2.35685e-08	6.51014e-09	6.53513e-09	3.7696e-09
1.79114e-16	0.158261	0.0990181	0.0499249	0.0216879	0.00835762	0.00308549	0.00118784	0.000242599	0.000125133	2.79453e-05	2.1813e-05	1.27184e-05	7.08132e-06	2.33031e-06	2.03345e-06	3.65795e-07	2.47036e-07	4.35758e-08	2.99266e-08	3.45029e-08	1.39271e-08	5.43578e-09	4.36941e-09
1.79114e-16	0.147101	0.0990197	0.0497031	0.021292	0.00825336	0.00256713	0.000904963	0.000262696	0.000143613	4.21481e-05	2.05414e-05	8.59452e-06	4.76936e-06	2.43957e-06	7.88283e-07	4.08458e-07	2.08459e-07	8.49411e-08	4.46419e-08	2.91864e-08	9.40149e-09	3.70259e-09	2.18472e-09
1.79114e-16	0.139391	0.104028	0.0548921	0.0224598	0.00816352	0.00308387	0.00150797	0.000437709	0.00019431	5.10859e-05	3.92482e-05	1.67812e-05	1.32241e-05	3.87706e-06	1.60234e-06	5.98907e-07	3.32109e-07	9.58725e-08	3.68159e-08	2.54328e-08	1.22646e-08	4.96123e-09	2.69454e-09
1.79114e-16	0.136032	0.09813	0.0554481	0.0220905	0.00723639	0.00354389	0.00110246	0.000535701	0.000188898	4.77042e-05	3.75264e-05	9.98826e-06	1.00684e-05	2.60468e-06	1.29618e-06	3.67649e-07	1.3492e-07	9.07753e-08	2.9473e-08	1.49748e-08	1.27937e-08	3.37173e-09	1.26198e-09
1.79114e-16	0.131011	0.0957656	0.0534068	0.022744	0.00867638	0.00335569	0.00152591	0.00044572	0.00019495	7.33732e-05	3.36804e-05	1.35265e-05	9.38805e-06	4.71354e-06	1.67808e-06	5.1926e-07	2.2055e-07	1.07253e-07	1.77796e-08	1.16315e-08	9.63312e-09	2.95725e-09	7.85806e-10
1.79114e-16	0.12283	0.0954976	0.0510176	0.0221565	0.00842008	0.00296446	0.00141744	0.000397215	0.000174258	8.19853e-05	3.20361e-05	1.21333e-05	7.38721e-06	2.32105e-06	1.15395e-06	3.155e-07	1.83514e-07	5.70448e-08	1.31839e-08	6.14211e-09	4.67938e-09	1.3225e-09	1.64076e-09
1.79114e-16	0.125599	0.0943166	0.0419884	0.0199872	0.00626711	0.00254567	0.000939062	0.000342277	9.99321e-05	6.92798e-05	2.40639e-05	8.42478e-06	3.68538e-06	2.27303e-06	1.07292e-06	4.36218e-07	2.49167e-07	8.53191e-08	3.51165e-08	1.83043e-08	8.12291e-09	3.31845e-09	1.30081e-09
1.79114e-16	0.125909	0.0923801	0.0408904	0.0168922	0.00531228	0.00205319	0.000716402	0.000246338	5.95125e-05	2.30258e-05	1.19684e-05	6.65e-06	3.61424e-06	1.7618e-06	5.39477e-07	3.426e-07	1.03599e-07	9.99058e-08	2.46299e-08	1.62383e-08	6.53436e-09	3.45443e-09	9.19498e-10
1.79114e-16	0.125072	0.0856074	0.0461043	0.0174121	0.00577745	0.00188598	0.000749668	0.000169825	4.86653e-05	2.9435e-05	1.08132e-05	5.57521e-06	1.41703e-06	1.11335e-06	6.33679e-07	2.01699e-07	1.04605e-07	1.04601e-07	2.6799e-08	1.19657e-08	3.59079e-09	1.85232e-09	5.01892e-10
1.79114e-16	0.121242	0.086121	0.0368075	0.0167756	0.00627508	0.00197349	0.000698421	0.0002141	7.91823e-05	2.70391e-05	1.90274e-05	1.13073e-05	2.54242e-06	1.28452e-06	7.99595e-07	2.45137e-07	9.68855e-08	4.78764e-08	1.62855e-08	8.40037e-09	8.26878e-09	9.12725e-10	6.54757e-10
1.79114e-16	0.113909	0.0760332	0.0350054	0.0163202	0.00587989	0.00233522	0.000598335	0.000317445	8.21977e-05	2.73497e-05	1.31283e-05	6.51472e-06	1.85953e-06	1.06983e-06	3.00478e-07	2.64741e-07	5.14731e-08	5.81002e-08	2.12491e-08	8.33981e-09	4.10266e-09	2.49583e-09	5.26764e-10
1.79114e-16	0.103002	0.0752525	0.0358326	0.017357	0.00746473	0.00303589	0.00110357	0.000418201	0.00010061	4.57723e-05	1.17454e-05	7.12057e-06	2.44266e-06	1.15802e-06	3.14749e-07	1.5653e-07	4.67712e-08	2.76499e-08	2.67777e-09	2.97112e-09	2.36513e-09	1.08711e-09	4.0597e-10
1.79114e-16	0.104959	0.0711751	0.0343794	0.0141099	0.00498763	0.00206783	0.000591364	0.000337427	3.41897e-05	2.31565e-05	9.35641e-06	5.76646e-06	2.20029e-06	1.26749e-06	3.66944e-07	2.047e-07	3.95373e-09	3.75392e-08	6.83259e-10	6.78914e-09	1.40844e-09	2.27496e-09	2.6404e-10
1.79114e-16	0.106582	0.0705543	0.0311185	0.0119708	0.00355563	0.00122078	0.000145679	0.000142708	1.77413e-05	1.19536e-05	1.44411e-06	2.46605e-06	8.41456e-07	4.08288e-07	7.42016e-08	5.57547e-08	5.46173e-09	7.60053e-09	1.90468e-10	6.96552e-10	7.19661e-11	1.5613e-10	1.10617e-11
1.79114e-16	0.0979863	0.0684421	0.0286471	0.0109039	0.00267968	0.00134952	0.000293319	0.000154529	3.18741e-05	1.40627e-05	5.94635e-06	3.42053e-06	2.66612e-07	4.05408e-07	6.12349e-08	2.61399e-08	-4.97394e-09	2.40099e-09	-1.76382e-10	4.80549e-10	1.92534e-11	1.62841e-10	3.32946e-11
1.79114e-16	0.091416	0.0587342	0.0216492	0.00913806	0.00305988	0.0015128	0.000549963	0.000142917	3.77434e-05	1.55581e-05	7.89333e-06	2.54024e-06	4.06185e-07	1.35523e-07	1.8892e-08	3.58128e-08	7.37374e-09	5.83755e-09	1.46316e-09	1.60566e-09	1.34533e-10	1.46801e-10	1.01089e-10
1.79114e-16	0.0934094	0.0549561	0.0184798	0.00711707	0.00166466	0.00101743	0.000159173	5.90819e-05	2.61489e-05	1.67868e-05	1.23558e-06	5.10578e-07	8.55165e-08	2.97204e-07	3.8495e-09	2.36432e-08	1.2382e-08	5.6708e-09	1.2109e-10	1.28875e-10	-1.11329e-11	4.04228e-12	4.86106e-13
1.79114e-16	0.0854704	0.0599702	0.0230178	0.00893483	0.0029092	0.00115062	0.000167185	0.000122627	3.54684e-05	9.68374e-06	-9.6937e-07	1.64822e-06	2.66455e-07	1.66731e-07	1.08316e-07	5.40671e-08	1.69078e-08	7.62701e-09	2.03942e-09	8.85182e-10	5.29086e-11	2.11806e-10	4.04021e-11
1.79114e-16	0.0832983	0.0570508	0.022962	0.00812578	0.00306002	0.000899971	0.000298251	0.000114945	3.52702e-05	8.12721e-06	-4.84997e-07	2.61661e-06	1.96669e-06	5.64495e-07	3.72304e-07	9.00141e-08	2.49676e-08	1.47856e-08	6.641e-09	1.81347e-09	1.0075e-09	3.86964e-10	4.46888e-10
1.79114e-16	0.0750603	0.054673	0.0248235	0.00899166	0.00269166	0.000890913	0.000288667	0.000154448	4.10831e-05	1.22531e-05	5.38874e-06	3.12051e-06	1.37164e-06	8.45568e-07	4.59124e-07	1.97431e-07	6.63087e-08	2.69876e-08	6.44157e-09	2.73005e-09	9.7018e-10	5.33244e-10	2.82337e-10
1.79114e-16	0.0728791	0.0546169	0.0254356	0.0118325	0.00370834	0.00107607	0.000310756	0.000127269	3.11503e-05	9.95266e-06	4.14674e-06	2.06096e-06	6.65527e-07	4.53807e-07	1.86825e-07	6.66015e-08	2.80275e-08	1.13124e-08	3.48936e-09	1.83428e-09	6.57711e-10	2.02383e-10	1.15365e-10
1.79114e-16	0.0697323	0.0544789	0.0244397	0.0105989	0.00389605	0.00121461	0.000438088	0.000159297	5.081e-06	2.25164e-05	2.24802e-06	3.14209e-06	1.61827e-06	6.26164e-07	2.72069e-07	1.69148e-07	5.63377e-08	4.14533e-08	1.10095e-08	6.02521e-09	5.14794e-10	6.11385e-10	3.97937e-11
1.79114e-16	0.0715481	0.0544023	0.022242	0.00967451	0.00290863	0.00119661	0.000127863	7.90497e-05	6.79642e-06	1.13341e-05	7.26813e-07	2.51644e-06	7.07272e-07	5.33106e-07	1.88924e-07	1.63095e-07	5.7699e-08	3.72733e-08	9.10195e-09	6.96604e-09	5.85652e-10	7.75269e-10	1.89063e-11
1.79114e-16	0.0622477	0.0470275	0.01901	0.00748265	0.00327363	0.000862673	0.00015272	8.53449e-05	-8.00759e-07	7.31696e-07	-2.1418e-06	1.27101e-06	-2.26253e-08	2.00339e-07	3.61869e-09	9.44012e-08	3.77138e-09	1.68477e-08	3.01629e-10	1.984e-09	6.3332e-11	5.12495e-10	-3.3531e-13
1.79114e-16	0.0645797	0.0469871	0.0167919	0.00497389	0.00199833	0.000844738	3.72797e-05	3.14573e-05	-1.56442e-05	-9.26652e-07	-4.29622e-06	8.91604e-07	1.96042e-08	1.62834e-07	6.11623e-09	3.04913e-08	-5.40594e-09	1.59409e-09	-4.87111e-10	2.14386e-10	-1.07087e-10	1.74013e-10	-5.88425e-12
1.79114e-16	0.0660854	0.0424964	0.0160989	0.00514391	0.00127797	0.000483005	-1.67952e-05	-1.43657e-05	-3.12601e-05	-9.76378e-06	-8.06081e-06	-3.544e-07	-3.84054e-07	-4.26586e-08	-7.70568e-08	1.27688e-10	-3.78576e-09	1.37771e-10	-2.74257e-11	-4.91479e-13	-3.24484e-10	2.97992e-11	-6.89286e-12
1.79114e-16	0.0593929	0.0457638	0.0131152	0.00374387	0.000810081	0.000201457	6.16789e-05	4.5816e-05	-7.4122e-06	-8.67339e-07	-2.09174e-06	6.67138e-07	-1.23964e-07	-1.42734e-08	-7.12738e-08	-6.11339e-09	-3.51003e-08	-2.18611e-09	-1.1935e-09	-1.03186e-11	-8.44547e-11	2.0154e-11	-5.44128e-12
1.79114e-16	0.063609	0.0337628	0.00486154	0.00122269	-0.000425205	-8.56028e-05	-7.99491e-05	3.00288e-05	-1.72264e-05	-2.24651e-06	-3.00681e-06	4.6175e-08	-2.92456e-07	1.05535e-08	-1.21851e-07	-5.48861e-09	-2.2571e-08	-3.04922e-10	-3.60171e-10	6.09391e-10	-8.85957e-13	7.80956e-11	2.00692e-12
1.79114e-16	0.0651981	0.0340945	0.00126295	0.00099491	-5.7393e-05	4.43329e-05	-8.94872e-05	9.84395e-06	-2.53329e-05	-2.4569e-06	-2.28858e-06	2.57815e-07	-6.87283e-07	-5.14954e-08	-1.07533e-07	5.4075e-10	-5.64001e-09	2.44929e-10	-4.93193e-10	1.47161e-10	-5.97939e-11	3.57417e-11	-4.67122e-11
1.79114e-16	0.0682576	0.0340387	0.00273761	0.00102176	-0.000657053	-9.93811e-05	-0.000100803	-1.51249e-05	-1.33446e-05	-1.7223e-06	-2.19319e-06	4.7273e-07	-9.23822e-07	-1.67751e-07	-1.9618e-07	-2.18331e-08	-5.29866e-08	-1.77467e-09	-4.24856e-09	-5.02105e-11	-5.72806e-10	-1.14987e-12	-6.24829e-11
1.79114e-16	0.0693526	0.0365904	-0.00065544	0.00033408	-0.000278598	3.22335e-05	-9.34274e-05	7.3016e-05	9.85147e-06	5.84979e-06	-1.44342e-06	-3.6764e-07	-9.21308e-07	-4.87472e-08	-1.97153e-08	4.83222e-09	-2.15272e-08	8.06558e-10	-4.50411e-09	-1.40062e-10	-8.53344e-10	-1.58913e-11	-4.46737e-11
1.79114e-16	0.0723645	0.0321077	0.00404895	0.00154963	0.000732479	0.000158163	-3.36865e-05	4.28151e-05	3.11059e-06	2.59958e-06	-4.14048e-07	6.6911e-08	-2.74872e-08	3.08905e-08	-9.09501e-09	1.30254e-09	-6.07382e-09	5.38805e-10	-2.66312e-10	2.40916e-11	-7.4309e-11	-1.64865e-12	-8.62148e-12
1.79114e-16	0.0655951	0.0399186	0.00958791	0.00358216	0.000918232	0.00044593	3.68369e-05	5.57838e-05	5.67221e-06	5.3906e-06	-9.97063e-07	7.63462e-07	-1.64794e-07	5.5393e-08	-2.66989e-09	9.47673e-09	1.85761e-09	6.25643e-09	7.39916e-10	6.13792e-10	8.58693e-11	7.40961e-11	1.2011e-11
1.79114e-16	0.0751105	0.0406907	0.00873406	0.00541379	0.0011354	0.000564694	8.6336e-05	3.71643e-05	1.46441e-06	6.55999e-07	-2.90345e-06	4.37077e-07	-8.37122e-08	2.57062e-08	-2.02453e-08	1.49823e-08	6.92576e-10	5.08496e-09	-2.32147e-11	1.22667e-09	4.61549e-11	7.94837e-11	-2.89469e-12
1.79114e-16	0.0684405	0.0445176	0.0080133	0.00655707	0.00200316	0.000895925	0.000260586	0.000170763	4.70375e-05	1.2813e-05	-2.02738e-07	1.6284e-06	-5.96271e-09	6.12367e-08	-4.48826e-08	1.13702e-08	-6.496e-09	8.45243e-09	5.441e-10	1.56566e-09	3.67338e-12	1.14208e-10	-8.26113e-12
1.79114e-16	0.0642897	0.0365127	0.0113171	0.0044715	0.00173544	0.000670516	7.98532e-05	0.000135944	2.00242e-05	1.50562e-05	-2.80825e-08	2.78267e-06	-7.03382e-08	2.60215e-07	-9.39272e-09	8.22122e-08	-5.49919e-11	3.04458e-08	3.12581e-09	6.22971e-09	2.91379e-10	1.28867e-09	7.41373e-12
1.79114e-16	0.0556993	0.0376459	0.00822531	0.00271229	0.000568257	0.000645496	1.51892e-05	7.13785e-05	5.28623e-06	7.33162e-06	-1.46179e-07	1.16564e-06	1.31059e-07	3.27888e-07	-1.01907e-08	3.20602e-08	-5.4258e-09	1.48429e-08	-2.35257e-09	6.13074e-10	-3.34617e-10	2.71095e-10	-8.33322e-11
1.79114e-16	0.0630883	0.0340353	0.00472566	0.00309323	-0.000121515	2.29119e-05	-3.8362e-05	2.14435e-05	-4.46401e-06	3.5031e-06	-1.30532e-06	8.61459e-07	-6.2238e-08	2.0552e-07	-1.0218e-07	2.70881e-08	-3.08398e-08	5.73386e-09	-2.85322e-09	2.71008e-10	-8.77523e-10	2.53508e-10	-1.0672e-10
1.79114e-16	0.0626767	0.0325192	0.00234095	0.0018371	-2.10181e-05	0.000149708	-0.000128607	2.37882e-05	-1.65172e-05	5.21432e-06	-1.20466e-06	1.2785e-06	-7.59394e-07	4.95824e-08	-4.01826e-07	1.80044e-09	-6.23761e-08	1.6118e-09	-3.43052e-09	4.57053e-10	-2.12947e-09	2.18516e-11	-2.88327e-10
1.79114e-16	0.0621418	0.0330321	0.00385553	0.0013934	-0.000175677	-0.000103539	-0.000198478	-3.27901e-05	-5.50039e-05	-9.01426e-06	-1.24036e-05	-6.736e-07	-2.55478e-06	-1.35795e-07	-3.32124e-07	-2.89387e-08	-6.54068e-08	-1.16222e-09	-8.73648e-09	7.92275e-11	-2.1153e-09	-7.77556e-11	-5.26374e-10
1.79114e-16	0.06955	0.0368723	-0.00226794	-0.0012709	-0.00131117	-6.25216e-05	-0.000203689	-5.36891e-05	-5.84412e-05	-9.75514e-06	-7.2868e-06	-1.57617e-06	-1.59196e-06	-2.23275e-07	-2.07842e-07	-3.98248e-10	-3.01858e-08	-3.51388e-09	-9.98455e-09	-2.80262e-10	-2.3466e-09	-2.32629e-10	-5.294e-10
1.79114e-16	0.0629966	0.0314158	-0.00110659	-3.63634e-05	-0.00147452	-0.000162644	-0.000193826	-6.1729e-05	-5.6408e-05	-7.81813e-06	-7.56289e-06	-4.5433e-07	-1.80884e-06	-2.20651e-07	-2.1921e-07	-2.25136e-08	-5.32052e-08	-3.27238e-09	-1.66924e-08	-3.27082e-10	-2.40233e-09	-2.64148e-10	-6.30453e-10
1.79114e-16	0.0601191	0.0383713	-0.00308459	-0.00128009	-0.00183303	-2.88235e-05	-0.000272464	-7.55525e-05	-7.5799e-05	-1.78592e-05	-1.19186e-05	-1.54439e-06	-2.47822e-06	-3.18983e-07	-4.09148e-07	-2.07234e-08	-6.88077e-08	-2.23011e-09	-1.38227e-08	9.8355e-10	-2.41992e-09	-8.42085e-11	-9.20619e-10
1.79114e-16	0.0563137	0.0322982	-0.00724511	-0.00332974	-0.00261716	-0.000470545	-0.000499821	-8.41756e-05	-8.16835e-05	-2.01476e-05	-1.77774e-05	-2.71448e-06	-2.81204e-06	-2.4405e-07	-9.89576e-07	-4.91414e-08	-4.2075e-08	-4.1222e-09	-7.7709e-09	-1.40375e-09	-3.01209e-09	-3.75441e-10	-9.30993e-10
1.79114e-16	0.054205	0.0377745	-0.00352397	-0.00296902	-0.00252146	-0.000604645	-0.000403158	-0.000129223	-8.35256e-05	-3.0019e-05	-1.81146e-05	-4.28555e-06	-2.57013e-06	-1.62028e-07	-6.9363e-07	-2.30527e-08	-1.13276e-07	-8.0494e-09	-1.73394e-08	-8.67483e-10	-2.90171e-09	1.34086e-11	-9.03027e-10
1.79114e-16	0.0577596	0.0113297	-0.0040521	-0.0056054	-0.00361535	-0.000901384	-0.000450002	-0.000141608	-9.45571e-05	-2.34831e-05	-1.89631e-05	-3.10841e-06	-3.39643e-06	1.27732e-08	-9.69759e-07	-1.78273e-08	-1.44922e-07	4.34361e-10	-2.25931e-08	3.89447e-10	-6.2663e-09	2.46181e-11	-2.33333e-09
1.79114e-16	0.0443484	0.0113528	-0.0151041	-0.00601417	-0.00270231	-0.000889734	-0.000638532	-0.000249085	-0.000136543	-4.50135e-05	-2.48251e-05	-4.89493e-06	-4.97922e-06	-8.96496e-07	-7.11738e-07	-9.94652e-08	-1.82236e-07	-2.94063e-08	-6.03066e-08	-2.54859e-09	-9.08944e-09	-3.26953e-10	-2.93225e-09
1.79114e-16	0.0441356	0.00998942	-0.00923284	-0.00547289	-0.00375295	-0.00119161	-0.000588332	-0.000158843	-0.000103356	-2.72628e-05	-1.4997e-05	-2.3594e-06	-4.04011e-06	-7.9505e-07	-7.80426e-07	-9.00306e-08	-1.56984e-07	-6.56918e-09	-3.97042e-08	-1.12506e-08	-8.63811e-09	-2.75273e-10	-1.57096e-09
1.79114e-16	0.0621704	0.0202601	-0.0076216	-0.00567928	-0.0030699	-0.000651827	-0.00050657	-0.000153286	-0.000123141	-2.08412e-05	-2.34227e-05	-4.59268e-06	-3.18947e-06	-4.24719e-07	-8.07959e-07	-8.11647e-08	-1.25745e-07	-1.00887e-09	-2.3999e-08	-2.40929e-09	-5.61762e-09	-3.12277e-10	-6.70696e-10
1.79114e-16	0.0511216	0.0204773	-0.01137	-0.00370618	-0.00265105	-0.000753925	-0.00057801	-0.000115668	-9.44739e-05	-2.21458e-05	-1.41517e-05	-3.50034e-06	-2.79164e-06	-5.76428e-07	-5.91607e-07	-7.58045e-09	-1.28437e-07	-7.23829e-09	-2.33766e-08	-3.20833e-11	-4.49974e-09	3.30486e-11	-1.24151e-09
1.79114e-16	0.0765095	0.0237437	-0.00739525	-0.00404351	-0.00213842	-0.000917835	-0.00055516	-0.000179724	-6.10893e-05	-1.48105e-05	-9.87481e-06	-2.08579e-06	-2.04159e-06	-6.83398e-07	-4.64387e-07	-9.90433e-08	-1.27772e-07	-3.37593e-09	-2.2997e-08	-4.86466e-10	-7.81074e-09	2.12105e-12	-1.8675e-09
1.79114e-16	0.0747654	0.0288509	0.000658699	-0.000242058	-0.00125155	-0.000442969	-0.00032385	-9.39864e-05	-5.96137e-05	-9.08664e-06	-8.61482e-06	-7.37938e-07	-1.84089e-06	-2.05462e-07	-3.95908e-07	-6.61558e-09	-9.14319e-08	-2.26933e-09	-1.96356e-08	4.91377e-10	-4.91382e-09	7.35908e-11	-9.85596e-10
1.79114e-16	0.072593	0.026523	0.0014857	-0.0022985	-0.000910186	-0.000113613	-0.000259446	-7.08299e-05	-5.3864e-05	-7.38282e-06	-8.52958e-06	1.50323e-07	-9.62737e-07	1.95837e-07	-3.9226e-07	5.97156e-09	-7.41712e-08	1.48043e-09	-1.28915e-08	4.16008e-11	-2.26846e-09	1.43915e-13	-6.01874e-10
1.79114e-16	0.0683592	0.0246593	0.00191511	-0.000283049	-0.000370991	-0.000146125	-0.000249991	-3.15785e-05	-7.43536e-05	-1.70485e-06	-1.44145e-05	1.1967e-07	-2.3136e-06	6.97511e-07	-6.63088e-07	2.11982e-07	-1.02706e-07	4.54021e-08	-1.23137e-08	3.19671e-09	-2.63829e-09	4.62426e-11	-1.35667e-09
1.79114e-16	0.0610143	0.0301668	0.0085872	0.000731215	-0.000261695	-0.000161585	-0.000137386	-3.33956e-05	-4.2945e-05	-6.27071e-06	-6.63712e-06	5.37049e-07	-4.36954e-07	3.18342e-07	-4.67074e-08	2.40954e-08	-1.48288e-08	1.80961e-08	-3.73361e-09	7.24171e-09	-1.00313e-09	-7.47035e-11	-5.02747e-10
1.79114e-16	0.0638606	0.0320568	0.00120425	-0.00126573	-0.00106851	5.31907e-05	-0.000218633	-1.38507e-05	-3.19428e-05	-3.50545e-06	-6.02924e-06	-8.63878e-08	-7.93041e-07	-4.43455e-09	-6.66462e-08	1.05164e-09	-3.58286e-08	3.56437e-10	-7.50039e-10	5.25707e-10	-1.60452e-11	1.4253e-11	-4.50095e-11
