# Supplementary material for: Research on the dynamic spillover of stock markets under COVID-19—Taking the stock markets of China, Japan, and South Korea as an example
Source: Front Public Health. 2022 Nov 11;10:1008348. doi: 10.3389/fpubh.2022.1008348 (PMC9691647; doi:10.3389/fpubh.2022.1008348)
Supplement: Supplementary file 4 [file Data_Sheet_2.ZIP › CM_HK_2 (1).xls]

## Sheet: Sheet8
0	0	0	0	0	0	0	0	0	0	0	0	0	0	0	0	0	0	0	0	0	0	0	0
0	0	0	0	0	0	0	0	0	0	0	0	0	0	0	0	0	0	0	0	0	0	0	0
1.58288e-16	0.0421697	0.060317	0.0755482	0.0738769	0.0770253	0.0695661	0.0648418	0.0605211	0.0578054	0.0576368	0.0531724	0.0513666	0.0492035	0.0473477	0.0446593	0.0411245	0.0389021	0.0365295	0.034815	0.0329373	0.0312171	0.0302699	0.029041
1.58288e-16	0.0400587	0.0597519	0.0710392	0.075333	0.0756137	0.0728143	0.0688439	0.0674811	0.0639325	0.0614317	0.0582785	0.0563301	0.0527576	0.0506429	0.048657	0.0476225	0.0471231	0.0451714	0.0435955	0.0424507	0.0410022	0.0396008	0.0382495
1.58288e-16	0.0395042	0.0559062	0.0698845	0.0692682	0.07012	0.0659135	0.0652584	0.0627946	0.0605878	0.0573156	0.053966	0.0514772	0.0484827	0.0462572	0.0437365	0.042575	0.0420892	0.0414294	0.0405411	0.0391509	0.0370699	0.035596	0.0347155
1.58288e-16	0.0327201	0.0542	0.067553	0.0654843	0.0680249	0.0655168	0.0637414	0.0605519	0.0575429	0.0532858	0.0507074	0.0489909	0.0457754	0.0443456	0.0431182	0.0431721	0.0421172	0.0409169	0.0385774	0.0363456	0.0342533	0.0322913	0.0309087
1.58288e-16	0.038335	0.0525704	0.0700928	0.0696609	0.0708528	0.0660444	0.0623683	0.0606029	0.0573101	0.0537527	0.0502016	0.0497102	0.0464267	0.0444269	0.0428448	0.0410727	0.0389029	0.037496	0.0364395	0.0354129	0.0344151	0.0334455	0.0325033
1.58288e-16	0.0349044	0.0539034	0.0750572	0.0741654	0.0724929	0.0673207	0.0681552	0.0634667	0.0637736	0.0629133	0.0594027	0.0549621	0.0519863	0.0493129	0.0463011	0.0428152	0.0421162	0.0405153	0.0391965	0.0376011	0.0355125	0.03354	0.0315331
1.58288e-16	0.0403279	0.0623359	0.0784869	0.0772797	0.0773218	0.0717245	0.0693882	0.0644396	0.0613481	0.05824	0.0578216	0.0552398	0.0515369	0.049434	0.0494093	0.0495917	0.050194	0.0510573	0.0507075	0.0489788	0.0473324	0.0467551	0.0458915
1.58288e-16	0.0421633	0.0674576	0.0786708	0.0861454	0.0853159	0.0828927	0.0783911	0.0800728	0.0769506	0.0754503	0.0718313	0.0699428	0.0654942	0.0642968	0.0657601	0.0672654	0.0660687	0.0648986	0.0637545	0.0614068	0.0598235	0.0598802	0.0594253
1.58288e-16	0.0423283	0.0706367	0.0861518	0.0891172	0.087815	0.0900452	0.0884098	0.0849562	0.0835458	0.0822925	0.0781514	0.0791252	0.0769562	0.0759278	0.0762703	0.0751215	0.0744707	0.0767908	0.0771069	0.0741416	0.0713396	0.070428	0.069718
1.58288e-16	0.0435315	0.0695336	0.0914672	0.0997486	0.0963533	0.092552	0.092598	0.0911244	0.0916243	0.0890727	0.0850357	0.0841709	0.0836711	0.0791838	0.0786019	0.0771322	0.0770187	0.0756642	0.0744	0.0723941	0.0700027	0.0687102	0.0675268
1.58288e-16	0.0433563	0.0758033	0.0924852	0.0940957	0.0995525	0.0992699	0.0953022	0.0974702	0.0937911	0.0887044	0.0855609	0.086222	0.0880407	0.083682	0.0790997	0.0748697	0.07109	0.0694065	0.068284	0.0678889	0.0675992	0.065371	0.0641602
1.58288e-16	0.0475958	0.0790347	0.096081	0.10138	0.105182	0.100804	0.100078	0.0988484	0.0936644	0.0939774	0.0878989	0.0837198	0.0839562	0.0835534	0.0831288	0.081704	0.0840497	0.0868876	0.0897931	0.0899974	0.0893692	0.0869108	0.0839598
1.58288e-16	0.0491435	0.0814971	0.0967235	0.103228	0.104038	0.104928	0.103046	0.100623	0.0998357	0.0987359	0.0973172	0.0951102	0.0933264	0.0922023	0.0917126	0.0917864	0.0916671	0.0916759	0.092969	0.0932878	0.0908657	0.0880293	0.0857801
1.58288e-16	0.0443886	0.0718491	0.0923761	0.0967327	0.0974141	0.0972574	0.0954161	0.0934821	0.0916298	0.0916263	0.0896046	0.0868753	0.0897295	0.0904157	0.0899273	0.0882326	0.0865688	0.0849068	0.0833089	0.0842227	0.083502	0.0828716	0.0827507
1.58288e-16	0.0422066	0.0731336	0.0900919	0.0955409	0.094679	0.0953855	0.095009	0.0945011	0.0938969	0.0958185	0.0947795	0.0946032	0.0945289	0.0940475	0.0925985	0.0932614	0.0938972	0.0926061	0.0896818	0.0877454	0.087455	0.0863957	0.0840882
1.58288e-16	0.0455452	0.075002	0.0902771	0.0952938	0.0991746	0.102556	0.0987694	0.0962312	0.0962553	0.0934886	0.0900927	0.0886296	0.0855746	0.0837564	0.0807117	0.0782443	0.0780091	0.0778217	0.0786338	0.080004	0.0818669	0.0813852	0.0805597
1.58288e-16	0.0409892	0.0719381	0.0903141	0.0934112	0.0958121	0.0930796	0.0945688	0.0957487	0.0919763	0.0910141	0.0916252	0.0922815	0.088426	0.0870069	0.0874256	0.0854762	0.0846369	0.0838654	0.0830003	0.081988	0.080695	0.079017	0.0801179
1.58288e-16	0.0423065	0.0648182	0.0826384	0.0918078	0.0927856	0.0921241	0.0925793	0.0931124	0.0908361	0.0876194	0.0871338	0.0862228	0.0845458	0.0823973	0.0812921	0.079714	0.0781676	0.0766521	0.0758634	0.0784316	0.0763839	0.0756833	0.0761097
1.58288e-16	0.0374257	0.0654993	0.0872919	0.0939071	0.0920572	0.092427	0.0902553	0.0836315	0.0820288	0.0817006	0.0831853	0.0840412	0.0837968	0.0834562	0.0812977	0.0795355	0.0787589	0.0787091	0.0761016	0.0740126	0.0726971	0.0721069	0.0717176
1.58288e-16	0.0324974	0.0634834	0.0845148	0.0918336	0.0908605	0.0894231	0.0875013	0.0845322	0.0829995	0.0808158	0.0814886	0.0800171	0.0785102	0.0766465	0.07341	0.0719004	0.069818	0.0681656	0.0688361	0.0674351	0.0646314	0.0623212	0.0625442
1.58288e-16	0.0304424	0.0574921	0.0782686	0.0824801	0.081782	0.0801469	0.080927	0.0786793	0.077056	0.0747616	0.0739257	0.0725362	0.0714872	0.0699423	0.0684259	0.0669482	0.0664821	0.0658364	0.0632328	0.0613056	0.0599723	0.0591082	0.0583092
1.58288e-16	0.0348413	0.069964	0.0931326	0.0974462	0.0965548	0.0946228	0.0924551	0.0905102	0.0880343	0.0861203	0.0836223	0.0812019	0.0785187	0.0771902	0.0791271	0.0781531	0.075887	0.0753527	0.0756393	0.0721634	0.0705263	0.0696273	0.0687819
1.58288e-16	0.0396919	0.0754051	0.0973623	0.100745	0.102183	0.10266	0.100152	0.0985528	0.0983147	0.0947645	0.0904946	0.0894226	0.0872704	0.088616	0.0911599	0.0894429	0.0883651	0.0874949	0.0865083	0.086788	0.0867791	0.0849744	0.0825979
1.58288e-16	0.0431562	0.0809772	0.104323	0.1095	0.110866	0.111972	0.107076	0.10619	0.102389	0.0988751	0.096765	0.0975042	0.0960425	0.0914749	0.0897978	0.0901986	0.0914304	0.0902901	0.0881795	0.0859923	0.0837465	0.0806742	0.0789973
1.58288e-16	0.0443216	0.0880584	0.107662	0.116059	0.119375	0.119921	0.114677	0.108558	0.101632	0.0991455	0.0986972	0.0982773	0.0982472	0.0982851	0.0968824	0.0934992	0.091866	0.0876233	0.0857304	0.0836012	0.0809212	0.0800533	0.0780991
1.58288e-16	0.04504	0.0838188	0.105129	0.110868	0.113704	0.110138	0.10758	0.1054	0.10035	0.0999428	0.0987647	0.097645	0.0955439	0.0909139	0.089402	0.0885352	0.0873338	0.0859465	0.0846547	0.0853576	0.0836819	0.0821151	0.0806521
1.58288e-16	0.0373872	0.0748621	0.0967592	0.10222	0.102385	0.0997006	0.0966962	0.0944457	0.0922103	0.0918279	0.0918204	0.0891143	0.0875622	0.0850021	0.0825197	0.0807528	0.0802687	0.0775868	0.0754787	0.0708157	0.066889	0.0661357	0.0654066
1.58288e-16	0.0350179	0.0712677	0.0904286	0.0924198	0.0921591	0.0892636	0.0865797	0.083048	0.080509	0.0775748	0.0738777	0.0695986	0.0690166	0.0675653	0.0672062	0.0664876	0.0662368	0.0636742	0.063774	0.0631604	0.0624063	0.0613706	0.059498
1.58288e-16	0.0299119	0.0708357	0.089101	0.090789	0.0900305	0.0875578	0.0830036	0.0785345	0.0752137	0.0734182	0.0711968	0.0673812	0.0637813	0.0601689	0.0578505	0.0568554	0.0545158	0.0509281	0.0495498	0.0492974	0.0483759	0.0479715	0.0454973
1.58288e-16	0.0290247	0.06945	0.0886792	0.0904157	0.0911964	0.085976	0.0825703	0.0790843	0.0750988	0.0708975	0.0673495	0.0634205	0.0605343	0.0577419	0.0542612	0.0515081	0.0491601	0.0470497	0.0451216	0.0428399	0.0413761	0.0399366	0.0379556
1.58288e-16	0.0263713	0.0683622	0.0894897	0.092926	0.0913945	0.086798	0.0813611	0.0791652	0.0755423	0.0718356	0.0695983	0.0653825	0.0617185	0.0580398	0.0550134	0.0512855	0.0489649	0.0459168	0.0441232	0.0420845	0.0392428	0.0366826	0.0360262
1.58288e-16	0.0239089	0.0687508	0.0824132	0.088627	0.0878697	0.0838353	0.079739	0.0750767	0.0713215	0.0677676	0.0640552	0.0617481	0.0594132	0.0571945	0.0546273	0.052041	0.0499092	0.0471702	0.0449416	0.0434334	0.0409033	0.0385293	0.0366267
1.58288e-16	0.0248486	0.0679629	0.0893225	0.0942885	0.0917017	0.0897649	0.0842958	0.0793407	0.078653	0.0759616	0.0722647	0.0684776	0.0654309	0.0604468	0.0574667	0.0544469	0.0514816	0.0496633	0.0474176	0.0440557	0.0419701	0.0398003	0.0390246
1.58288e-16	0.0259198	0.0657634	0.0939477	0.0982647	0.0967598	0.095317	0.0893694	0.0851056	0.082967	0.0799856	0.0754792	0.0712146	0.0678546	0.0673892	0.0665913	0.0629347	0.0601529	0.0577071	0.056695	0.0538277	0.0511236	0.048547	0.0461008
1.58288e-16	0.0295765	0.0664713	0.0835157	0.0924689	0.0922924	0.0925759	0.0910986	0.0876416	0.0818068	0.075437	0.0723597	0.0690809	0.0671171	0.0624955	0.060198	0.0610837	0.0591472	0.0554763	0.0543635	0.0536889	0.0505995	0.0472721	0.0463456
1.58288e-16	0.0332793	0.0692736	0.0842156	0.089521	0.0943963	0.0910196	0.0878857	0.0820862	0.0778752	0.0747834	0.0713681	0.0691201	0.068473	0.0652147	0.0618624	0.0591025	0.058256	0.0561926	0.0536956	0.0517748	0.050243	0.0475691	0.0460542
1.58288e-16	0.0291658	0.065156	0.0809629	0.089438	0.0868239	0.0830091	0.0790961	0.0760864	0.0749445	0.0727524	0.0678554	0.0662026	0.0648764	0.0624588	0.0616262	0.0588754	0.0562266	0.0532775	0.0505448	0.0479538	0.045497	0.0431675	0.0418476
1.58288e-16	0.0268689	0.0595087	0.0795596	0.0871993	0.088769	0.0836785	0.0780902	0.0728697	0.0678405	0.0642985	0.0626103	0.0618855	0.0597264	0.0562847	0.0558782	0.0556044	0.0554562	0.0542402	0.051809	0.0489667	0.046931	0.0447216	0.0426167
1.58288e-16	0.0189084	0.0475597	0.070973	0.077247	0.0782328	0.0774967	0.0744779	0.0701771	0.064875	0.0622184	0.0587911	0.0568119	0.0521613	0.0505896	0.0503094	0.0473102	0.0444047	0.0423373	0.0393001	0.0381846	0.0370311	0.0373596	0.0352342
1.58288e-16	0.0230456	0.0633122	0.0844378	0.0880038	0.0889795	0.0872754	0.0840855	0.0776227	0.0728121	0.0689427	0.066249	0.0628052	0.0620542	0.0613241	0.058412	0.0573044	0.0564663	0.0538069	0.0521741	0.0498934	0.0477438	0.0457171	0.0442665
1.58288e-16	0.0267469	0.0604162	0.0816453	0.0831132	0.0830766	0.0809826	0.0780995	0.0746597	0.0723206	0.0704158	0.0663914	0.0628813	0.059923	0.0575624	0.0552948	0.054785	0.0545589	0.0525538	0.0507816	0.0490119	0.0475075	0.0462853	0.0440567
1.58288e-16	0.0272088	0.0644955	0.0788474	0.0802811	0.0822392	0.0798681	0.0791544	0.0757113	0.0665756	0.0599069	0.0567227	0.0553122	0.05401	0.05065	0.0476289	0.0450764	0.0436475	0.0435022	0.0422119	0.0408968	0.0387618	0.0363049	0.0360231
1.58288e-16	0.0233116	0.0548226	0.0719368	0.0755546	0.0747703	0.0751318	0.0698101	0.0656143	0.0614612	0.0576148	0.0540096	0.0511619	0.0486348	0.0464685	0.0446372	0.0443878	0.0437495	0.0411971	0.0391861	0.0358067	0.0335387	0.0330413	0.0325794
1.58288e-16	0.0254976	0.0595709	0.0730138	0.0746818	0.0749017	0.0749224	0.074539	0.070516	0.0633941	0.0604155	0.0575335	0.0550326	0.0532498	0.0500674	0.0478556	0.0470029	0.0452602	0.0426698	0.0397961	0.038655	0.037036	0.0348223	0.033093
1.58288e-16	0.0283402	0.058828	0.0776705	0.0805854	0.0818339	0.0797102	0.0759385	0.0724449	0.0650625	0.0583709	0.0588041	0.0573658	0.0514431	0.0496843	0.0479496	0.0446336	0.0430955	0.0409467	0.0398655	0.0390585	0.0386899	0.0387021	0.037891
1.58288e-16	0.0321014	0.0633608	0.0854283	0.0852071	0.08138	0.077677	0.0737669	0.0694422	0.0664346	0.0658102	0.0622465	0.0572608	0.0523951	0.049095	0.0463249	0.0455639	0.0443907	0.0410478	0.0393557	0.0369902	0.0365986	0.0360636	0.03502
1.58288e-16	0.032133	0.0677593	0.0825653	0.0860346	0.0841855	0.0801929	0.0778066	0.0769724	0.073782	0.0713923	0.0683863	0.0653577	0.0622747	0.060206	0.0581178	0.0562784	0.0550398	0.0537195	0.0517427	0.0502321	0.0500986	0.0497771	0.0472425
1.58288e-16	0.0328677	0.070606	0.086603	0.0884657	0.0863507	0.0859023	0.0836867	0.0795576	0.0773713	0.0734829	0.0696705	0.0656696	0.0624135	0.0578229	0.0527545	0.0515414	0.0509358	0.0493025	0.0475954	0.0456823	0.0445531	0.0432835	0.0431777
1.58288e-16	0.0378397	0.071823	0.0827557	0.0870494	0.0880458	0.0849771	0.0797328	0.0762861	0.0726708	0.0712602	0.0696058	0.0666329	0.0647013	0.0620872	0.059547	0.0589689	0.057708	0.055594	0.0542294	0.0521837	0.0495063	0.0476928	0.0473115
1.58288e-16	0.0361709	0.0742923	0.0878211	0.0931874	0.0931933	0.0921988	0.0878927	0.0819862	0.0791833	0.0743062	0.0727856	0.0695636	0.0651537	0.0623038	0.0614701	0.0604927	0.0572405	0.0532447	0.0525659	0.0515496	0.049895	0.0495906	0.0483658
1.58288e-16	0.0385293	0.0684879	0.0850276	0.087102	0.0869108	0.0831011	0.079125	0.0767873	0.0727341	0.0699051	0.0653412	0.0636893	0.0632076	0.0596085	0.0566918	0.0538608	0.0513353	0.0511344	0.0497684	0.0480095	0.0455237	0.0457337	0.044359
1.58288e-16	0.0336496	0.0668881	0.0803515	0.0812527	0.0829581	0.0824618	0.0826222	0.0776529	0.073279	0.0697844	0.0670966	0.0617971	0.0595052	0.0559952	0.0536984	0.0515025	0.048683	0.0449202	0.0424772	0.0401227	0.0370423	0.0346534	0.0327406
1.58288e-16	0.0332086	0.0645163	0.0813344	0.0835481	0.0813704	0.0774444	0.071883	0.0684797	0.0635704	0.0598589	0.0569741	0.0525477	0.0495294	0.0467578	0.0441448	0.0405717	0.0372706	0.0352682	0.0332815	0.0317206	0.0302372	0.0289105	0.0276872
1.58288e-16	0.0339434	0.0696457	0.0836356	0.0896413	0.0868349	0.0828506	0.0803572	0.0737996	0.0685248	0.0633987	0.0560609	0.0515416	0.0491779	0.0458614	0.0464281	0.0452503	0.0458719	0.0444569	0.0411809	0.0393051	0.038202	0.0359684	0.0341597
1.58288e-16	0.0345577	0.0619217	0.0830659	0.0834577	0.0833607	0.0812166	0.0781038	0.0734051	0.0671006	0.0625335	0.0567351	0.0543719	0.050156	0.0477433	0.0473888	0.0455971	0.0432186	0.040034	0.0371568	0.0363128	0.0355077	0.0342421	0.0325212
1.58288e-16	0.0307487	0.0588736	0.07373	0.0732106	0.076011	0.0716201	0.0695021	0.0645458	0.0614799	0.0583922	0.0566766	0.0529242	0.0520385	0.0490752	0.0470173	0.0447819	0.0414677	0.0384951	0.0366273	0.0344489	0.0322558	0.0315401	0.0309905
1.58288e-16	0.0276703	0.0537037	0.0729475	0.0804945	0.0781067	0.0739629	0.0688992	0.0650093	0.061424	0.0542368	0.0499879	0.0475739	0.044575	0.0410401	0.0395065	0.036248	0.0342982	0.0328195	0.031092	0.0287334	0.0267435	0.0249727	0.0235947
1.58288e-16	0.0311774	0.0613982	0.0795922	0.0823829	0.0801121	0.0779283	0.0714655	0.0629286	0.0599796	0.059088	0.0565933	0.0517736	0.0468824	0.0420389	0.0383144	0.0354084	0.0341512	0.0319976	0.0299016	0.0280848	0.027203	0.0263565	0.0255438
1.58288e-16	0.0325422	0.0573246	0.0698094	0.0726698	0.0708236	0.0701767	0.0664029	0.0613535	0.0586643	0.0547298	0.0513398	0.049457	0.0480671	0.0440872	0.0409417	0.037971	0.0346342	0.0318214	0.0290501	0.0266252	0.0244918	0.0228279	0.0213128
1.58288e-16	0.0297649	0.0541804	0.0649556	0.0707349	0.0711181	0.071306	0.0675852	0.0634021	0.0567379	0.0519366	0.0460568	0.0437894	0.0400775	0.0350553	0.0341934	0.0337781	0.0317402	0.0287937	0.0266803	0.0252036	0.0238521	0.0222486	0.0201005
1.58288e-16	0.0300512	0.0546446	0.0662496	0.063866	0.0638002	0.0599432	0.0612324	0.0535608	0.0499834	0.0470089	0.0446362	0.0413938	0.0381589	0.0328054	0.0294207	0.0284463	0.0267683	0.0248775	0.0231991	0.0220526	0.0209628	0.0195477	0.0183818
1.58288e-16	0.0344704	0.0585488	0.0726416	0.0747775	0.0697902	0.0663681	0.0630495	0.0598019	0.0552599	0.0509228	0.0472804	0.0435198	0.0407648	0.0356924	0.0312345	0.0288725	0.0277907	0.0262558	0.0244404	0.0227925	0.0215097	0.0206827	0.0199715
1.58288e-16	0.0377031	0.0661442	0.0714532	0.071482	0.0694569	0.0664707	0.0617269	0.0604703	0.0556678	0.0521503	0.0499437	0.0472722	0.0434885	0.0371465	0.0365074	0.0340597	0.0311146	0.0284219	0.0265395	0.0252248	0.0235455	0.0222426	0.0211114
1.58288e-16	0.0372689	0.0584254	0.067177	0.0689875	0.0647028	0.0607865	0.0591676	0.0561987	0.05251	0.0489834	0.0459009	0.0420913	0.0396615	0.0373751	0.0344684	0.031358	0.0273493	0.0255632	0.0233989	0.0211363	0.0193506	0.0173655	0.0155788
1.58288e-16	0.0422441	0.0590814	0.0669957	0.066738	0.0648526	0.0576811	0.0531342	0.0494531	0.0472674	0.045661	0.0442385	0.0408027	0.0386158	0.0363176	0.0339183	0.0299763	0.0270364	0.0264221	0.0236486	0.0216033	0.0194408	0.0174948	0.0159525
1.58288e-16	0.0377979	0.0541601	0.0633352	0.0676532	0.0635253	0.0557767	0.0508723	0.0484391	0.0455807	0.0426189	0.0402164	0.0372046	0.0338546	0.0308147	0.0287407	0.0275537	0.0255528	0.0216212	0.0192881	0.0169892	0.0152364	0.0144493	0.0142506
1.58288e-16	0.0333669	0.0514241	0.0612726	0.0630098	0.0585499	0.0551091	0.0532271	0.0507895	0.0488696	0.0468273	0.0416179	0.0378476	0.0339949	0.0307324	0.0284369	0.0275203	0.0253764	0.022465	0.0191364	0.0173784	0.0160472	0.0153485	0.0143444
1.58288e-16	0.0320379	0.0517946	0.0542663	0.0565581	0.0580083	0.0575963	0.0527047	0.0495233	0.0437975	0.0392131	0.03629	0.031447	0.0284558	0.0263209	0.0242516	0.0221846	0.0203214	0.0181024	0.0161325	0.0149053	0.0127266	0.0116692	0.0107746
1.58288e-16	0.030256	0.0448602	0.0529525	0.0527733	0.0520533	0.0498803	0.0462387	0.0425448	0.041148	0.0397547	0.0365141	0.0337876	0.0312546	0.0290069	0.0265475	0.025246	0.0223805	0.0206805	0.0194846	0.0180891	0.0157954	0.0146233	0.0135431
1.58288e-16	0.0276654	0.0456076	0.0539323	0.0537619	0.0523134	0.04966	0.0470013	0.045046	0.0419705	0.0393634	0.0339975	0.0307768	0.0274206	0.0258928	0.0230445	0.0208434	0.0181648	0.015867	0.0143344	0.0128487	0.0113288	0.00980094	0.00906903
1.58288e-16	0.0301303	0.0420439	0.0575941	0.0598867	0.0584783	0.0515333	0.0476491	0.0417521	0.0385679	0.0345271	0.029694	0.0270912	0.0242289	0.0219676	0.0204833	0.0188677	0.0160014	0.0144349	0.0132787	0.0126936	0.0114145	0.00997232	0.00930807
1.58288e-16	0.0324872	0.0406131	0.0489273	0.054522	0.0518858	0.0493619	0.0457241	0.0419944	0.0378754	0.0328045	0.0305632	0.0282252	0.0250825	0.0226496	0.0192681	0.0174789	0.0167709	0.0152388	0.0136848	0.0125765	0.0114268	0.0101703	0.00926897
1.58288e-16	0.0324228	0.0445751	0.0505171	0.0506342	0.0475376	0.0448725	0.0417405	0.0363621	0.0330889	0.0307334	0.0283488	0.0254696	0.0232323	0.0207164	0.017227	0.0147353	0.0127812	0.011091	0.0098231	0.00866432	0.00760701	0.00656386	0.00578427
1.58288e-16	0.0297776	0.0410902	0.046209	0.0461162	0.0431079	0.0399929	0.0347213	0.0316754	0.0287912	0.0272856	0.0235162	0.0210502	0.0185155	0.0168757	0.014862	0.0128131	0.0112468	0.00937839	0.00809678	0.00731564	0.00690256	0.00649875	0.00575889
1.58288e-16	0.0263338	0.0356869	0.0375164	0.0413693	0.0409182	0.0354922	0.0322318	0.0296439	0.027268	0.0254094	0.0235018	0.0208866	0.0178371	0.0150445	0.0129918	0.0114948	0.010032	0.00893312	0.00797937	0.00722382	0.00667244	0.0062605	0.00573452
1.58288e-16	0.0216243	0.0395763	0.0416222	0.0410224	0.0412078	0.0401642	0.0353229	0.033202	0.0309517	0.0284369	0.0244626	0.0210932	0.0183996	0.0154966	0.0136142	0.0116913	0.0104169	0.00949313	0.00852748	0.00774606	0.00684437	0.00620591	0.00548319
1.58288e-16	0.0298208	0.0431587	0.0490067	0.0475684	0.0455283	0.0419865	0.0376022	0.034662	0.0320448	0.0291479	0.0248093	0.0211554	0.0190597	0.0154524	0.0137911	0.012148	0.0106585	0.00932947	0.00817739	0.00717386	0.00611695	0.00521762	0.00450569
1.58288e-16	0.0326499	0.0450413	0.047362	0.0461311	0.0436288	0.0381165	0.0341689	0.0317662	0.0282952	0.0240783	0.0201398	0.0183915	0.016379	0.0147902	0.0139632	0.0122751	0.0102508	0.0086857	0.0077596	0.00717458	0.00670924	0.00627404	0.00582829
1.58288e-16	0.0337243	0.0398139	0.050463	0.0493494	0.0453937	0.0400101	0.0364577	0.0329626	0.0289142	0.0261317	0.0236255	0.0199358	0.0192266	0.0168642	0.0150761	0.0136466	0.0115893	0.0105531	0.00908271	0.00781748	0.00672874	0.00579185	0.00498561
1.58288e-16	0.0297804	0.0422545	0.0431223	0.0419635	0.0392784	0.0366031	0.0314721	0.0290684	0.023984	0.0223006	0.02038	0.0176398	0.0155472	0.0141474	0.011199	0.00967617	0.00858152	0.00748139	0.00662869	0.00607669	0.00509771	0.0042833	0.0036669
1.58288e-16	0.0342247	0.0427696	0.0438404	0.0421455	0.0386529	0.0367169	0.0333423	0.0301137	0.0273279	0.0248935	0.0191289	0.0149727	0.0141386	0.0134441	0.0122527	0.0100306	0.0077891	0.00627937	0.00509814	0.00442048	0.00383299	0.00339744	0.0030691
1.58288e-16	0.0252235	0.038752	0.0390929	0.036622	0.0362041	0.0345965	0.032192	0.0273614	0.0254321	0.0239506	0.0187673	0.0160681	0.01523	0.0142808	0.0128151	0.0112411	0.00961664	0.00838122	0.00727131	0.00645274	0.00571381	0.0051069	0.00458898
1.58288e-16	0.0332806	0.0378606	0.0419487	0.0388512	0.0351017	0.0333885	0.031732	0.0266022	0.0253511	0.0237861	0.0198225	0.0179346	0.0154172	0.0136809	0.0118963	0.0100843	0.00882121	0.00772522	0.00668564	0.00572528	0.00504436	0.00436742	0.00378412
1.58288e-16	0.0300084	0.0394254	0.037976	0.0377192	0.0374993	0.0325827	0.0299254	0.026565	0.0250253	0.0225632	0.0186077	0.0156322	0.013259	0.0119255	0.00967268	0.00798777	0.00596329	0.00467122	0.00374634	0.00335564	0.00295035	0.00241778	0.00198154
1.58288e-16	0.0274251	0.0413106	0.0412308	0.0380387	0.036078	0.0352364	0.0301689	0.0263192	0.0221224	0.01993	0.0179064	0.0146968	0.012037	0.0102453	0.00883522	0.00803357	0.006941	0.0058768	0.00513309	0.00443966	0.0034877	0.00279026	0.00234118
1.58288e-16	0.0187345	0.0289856	0.0273197	0.0289433	0.0274078	0.0243579	0.0214643	0.0202196	0.0168312	0.014204	0.0126739	0.0111085	0.00974603	0.0074069	0.00610131	0.00583849	0.0053174	0.004778	0.00400464	0.00333399	0.00273462	0.00237731	0.00208427
1.58288e-16	0.0229952	0.0285898	0.0323435	0.0286743	0.0277561	0.0277509	0.0244963	0.0221942	0.0178918	0.0163841	0.0135997	0.01226	0.0107788	0.00897379	0.00776493	0.00669297	0.00577143	0.0049332	0.004269	0.00386849	0.00332078	0.00283213	0.00241827
1.58288e-16	0.0245605	0.0290834	0.0308127	0.0293279	0.0278782	0.0234792	0.0188971	0.0165285	0.0143898	0.0137969	0.0107933	0.00987519	0.00844827	0.00737005	0.00647732	0.00559611	0.00516594	0.00463378	0.00410548	0.00367617	0.00325551	0.00275529	0.00235162
1.58288e-16	0.0251344	0.0343688	0.0346585	0.0325948	0.0305256	0.0293445	0.0261597	0.0224059	0.0201273	0.0162565	0.0138462	0.0109683	0.0086161	0.00702221	0.00632734	0.00589634	0.00550687	0.00471905	0.00389248	0.00324136	0.00280798	0.00243475	0.00207061
1.58288e-16	0.0361126	0.0410558	0.0394944	0.0340583	0.0301956	0.0284055	0.0246059	0.022267	0.0190858	0.016341	0.0146189	0.012596	0.0105499	0.00877383	0.00787956	0.00711679	0.00668391	0.00627639	0.00586614	0.00513556	0.00440973	0.00368302	0.00322868
1.58288e-16	0.0400809	0.0436141	0.0411386	0.0372983	0.0343506	0.0347066	0.0279767	0.0236555	0.0208866	0.0183003	0.014927	0.0131041	0.0109518	0.00941178	0.0079483	0.00666707	0.00593746	0.00529507	0.00465506	0.00394296	0.00327684	0.00274357	0.0024323
1.58288e-16	0.0435552	0.0473267	0.0428075	0.0377986	0.03438	0.0306974	0.0261877	0.0229579	0.0207064	0.0176973	0.0145042	0.0118759	0.0100203	0.0087368	0.00756432	0.00655972	0.00572251	0.00491475	0.00425268	0.00368471	0.00318982	0.00276368	0.00239333
1.58288e-16	0.0459957	0.0387617	0.0409191	0.0373987	0.0324873	0.0293794	0.0231679	0.0180995	0.0163699	0.0139986	0.0117982	0.00965206	0.00851712	0.00803892	0.0071879	0.00592749	0.00490405	0.00407264	0.00344802	0.00299221	0.00256973	0.00224525	0.00201532
1.58288e-16	0.0497433	0.048332	0.0403862	0.0328974	0.0304013	0.0251742	0.022693	0.0218194	0.0185265	0.0152693	0.013345	0.011556	0.0101026	0.00886888	0.00703748	0.00640133	0.00570832	0.0050945	0.00418297	0.00349009	0.00313203	0.00270068	0.00226553
1.58288e-16	0.0487173	0.0448875	0.042648	0.0367818	0.0311617	0.0298962	0.0241405	0.0193959	0.0163929	0.014505	0.012773	0.010082	0.00700573	0.00627736	0.00425789	0.00343165	0.00320697	0.00306007	0.0029548	0.00285369	0.00256874	0.00223166	0.00185918
1.58288e-16	0.0494672	0.0464248	0.0339854	0.0304999	0.0262845	0.0224373	0.0190388	0.0171807	0.0162398	0.0154014	0.0130851	0.0111215	0.0086479	0.00507548	0.00401607	0.0030478	0.00261755	0.00215277	0.00167344	0.00130866	0.00104338	0.000912411	0.000822423
1.58288e-16	0.0473615	0.0406196	0.0342705	0.0293687	0.0257576	0.0200984	0.018083	0.0156068	0.0138013	0.0108262	0.00895385	0.00762453	0.00619975	0.00492127	0.004533	0.00357003	0.00290605	0.00238727	0.00194093	0.0015954	0.00131341	0.00108185	0.000892291
1.58288e-16	0.0443085	0.0415226	0.0287312	0.0259727	0.0224006	0.0185262	0.0148337	0.0120221	0.0105241	0.00791461	0.00663229	0.00583121	0.00501996	0.00413271	0.0035496	0.00305332	0.00262689	0.00225601	0.00193866	0.00170218	0.001475	0.00123	0.00107224
1.58288e-16	0.0535268	0.0450755	0.0334298	0.0297309	0.0230437	0.018418	0.0146318	0.0115444	0.00886209	0.00812753	0.00659953	0.0052904	0.0045141	0.00407416	0.00368407	0.00333581	0.00274631	0.00230792	0.00201069	0.00155834	0.00151864	0.00130922	0.00114847
1.58288e-16	0.049225	0.0432552	0.0354195	0.0296553	0.0247726	0.0204525	0.0164558	0.0132832	0.0107621	0.00917615	0.00723447	0.00561852	0.00493957	0.00435372	0.00367973	0.0032363	0.00268628	0.00226739	0.00203382	0.00160142	0.00152304	0.00113777	0.000991815
1.58288e-16	0.0403588	0.0348668	0.0253593	0.023103	0.0205639	0.0186603	0.0152448	0.0124426	0.0104583	0.00874953	0.00761061	0.00683618	0.00563538	0.00473705	0.00409359	0.00357919	0.00308924	0.0023552	0.00207553	0.00156385	0.00132987	0.000943618	0.000907526
1.58288e-16	0.0438748	0.0408468	0.0350835	0.0300318	0.0242173	0.0207025	0.017377	0.0149394	0.0122427	0.0107973	0.00924674	0.00762287	0.00657725	0.00553574	0.00471067	0.00406668	0.00322393	0.00279246	0.00239056	0.00176561	0.00139935	0.00111012	0.000903841
1.58288e-16	0.0417601	0.0385374	0.0308238	0.0244317	0.0209802	0.0161468	0.0130437	0.0109943	0.00976317	0.00874758	0.0075331	0.00630957	0.00535938	0.00480353	0.00430898	0.00351861	0.00285509	0.00226509	0.00197328	0.00160381	0.00135305	0.00105514	0.000918946
1.58288e-16	0.0369974	0.0346291	0.0309805	0.0243694	0.0201615	0.0181619	0.0158029	0.0128043	0.0125552	0.0098105	0.00860596	0.00719967	0.00642744	0.00542769	0.00449077	0.00395826	0.00334031	0.00284727	0.0024329	0.00207636	0.00166752	0.0014483	0.0012437
1.58288e-16	0.0381123	0.0420325	0.0332978	0.0284279	0.0259928	0.0217137	0.0196934	0.016282	0.0147512	0.0126899	0.0106621	0.00845423	0.00747791	0.0058484	0.00484093	0.00402271	0.00347533	0.00276887	0.0026804	0.00191717	0.00209897	0.00133491	0.00153139
1.58288e-16	0.0378848	0.036044	0.0279082	0.0250957	0.0237756	0.0217764	0.0176176	0.014477	0.0119883	0.00938353	0.00702231	0.00560561	0.00490741	0.00384715	0.00364998	0.0026318	0.00254635	0.00193113	0.00193786	0.00145062	0.00147707	0.00106626	0.00103602
1.58288e-16	0.0367254	0.0308149	0.0311735	0.0283815	0.0247318	0.0206289	0.0175553	0.0152247	0.0118256	0.00807639	0.00787211	0.00587995	0.00528131	0.00331824	0.00349596	0.00236726	0.00247248	0.00172543	0.00196227	0.00128484	0.00149831	0.000910233	0.00103318
1.58288e-16	0.039889	0.0342767	0.0326201	0.0277472	0.0257097	0.0207159	0.0172518	0.0126292	0.0111849	0.0075041	0.00705373	0.00420383	0.00487904	0.00253879	0.00209202	0.00165428	0.00153539	0.00116643	0.00124972	0.00083797	0.00101771	0.000658562	0.000829055
