# Supplementary material for: Research on the dynamic spillover of stock markets under COVID-19—Taking the stock markets of China, Japan, and South Korea as an example
Source: Front Public Health. 2022 Nov 11;10:1008348. doi: 10.3389/fpubh.2022.1008348 (PMC9691647; doi:10.3389/fpubh.2022.1008348)
Supplement: Supplementary file 4 [file Data_Sheet_2.ZIP › CM_JPN_2 (1).xls]

## Sheet: Sheet4
0	0	0	0	0	0	0	0	0	0	0	0	0	0	0	0	0	0	0	0	0	0	0	0
0	0	0	0	0	0	0	0	0	0	0	0	0	0	0	0	0	0	0	0	0	0	0	0
-3.5701e-17	0.133658	0.134812	0.138785	0.125603	0.115697	0.110388	0.105588	0.100712	0.0952572	0.0850412	0.0772453	0.0698878	0.0630359	0.056886	0.0518393	0.0447179	0.0416139	0.0361628	0.0319588	0.0269431	0.0264947	0.0244403	0.0241764
-3.5701e-17	0.131177	0.14102	0.14087	0.132336	0.125383	0.114855	0.105482	0.0956789	0.0850857	0.0780559	0.070349	0.0641457	0.0608579	0.0572627	0.0533034	0.0472156	0.0402755	0.0385964	0.0344464	0.0301696	0.0283581	0.0263722	0.0246564
-3.5701e-17	0.136628	0.139664	0.139511	0.129405	0.121678	0.113234	0.111301	0.102317	0.0924564	0.0871447	0.0785906	0.0706759	0.0625076	0.0559263	0.0497906	0.0436583	0.0400296	0.0358027	0.0325487	0.0304814	0.0256129	0.0229067	0.0196288
-3.5701e-17	0.124868	0.138748	0.134195	0.132751	0.113123	0.103251	0.0981723	0.100953	0.0941858	0.0887089	0.0844074	0.0746109	0.0664673	0.0617669	0.0550523	0.0491278	0.0452855	0.0427483	0.0403836	0.0339627	0.0321846	0.0296338	0.0277861
-3.5701e-17	0.127136	0.137933	0.13403	0.134989	0.121432	0.112856	0.100401	0.0970102	0.0908359	0.0898179	0.0882368	0.0845507	0.0828374	0.0766673	0.0684816	0.0641159	0.0599229	0.0535515	0.0482069	0.045322	0.0411992	0.0374495	0.0332479
-3.5701e-17	0.132628	0.135434	0.137397	0.140498	0.136797	0.131044	0.12482	0.118837	0.112633	0.103684	0.0997264	0.090018	0.0819756	0.0805835	0.0782783	0.072246	0.0650908	0.0586365	0.052819	0.0484216	0.0437972	0.0405287	0.0357715
-3.5701e-17	0.125563	0.139054	0.13877	0.129926	0.128818	0.122199	0.120989	0.112704	0.104785	0.102688	0.095351	0.0886263	0.0813358	0.0737014	0.0693964	0.0624012	0.0586197	0.054763	0.0512124	0.0479408	0.0426752	0.0378749	0.0336257
-3.5701e-17	0.13086	0.151546	0.135479	0.141817	0.135555	0.13167	0.126718	0.118887	0.110638	0.103917	0.0977474	0.0973599	0.0931166	0.0830996	0.0789855	0.0713888	0.0670583	0.0664288	0.064178	0.0595569	0.0535171	0.0494225	0.0462679
-3.5701e-17	0.130069	0.153043	0.153037	0.155409	0.15705	0.142606	0.143507	0.1393	0.125481	0.119479	0.113719	0.106899	0.0996653	0.0875703	0.0842177	0.0762367	0.0668873	0.058556	0.0524235	0.0472642	0.0426082	0.0384077	0.0354427
-3.5701e-17	0.133421	0.161713	0.154526	0.165464	0.144767	0.134432	0.131096	0.120429	0.111129	0.107171	0.107328	0.107911	0.102628	0.0929106	0.0807425	0.0757746	0.070362	0.0632385	0.0577526	0.0528375	0.0477671	0.043124	0.0408184
-3.5701e-17	0.130593	0.154025	0.137704	0.150295	0.154248	0.152756	0.14533	0.133679	0.12387	0.119607	0.113615	0.105565	0.098757	0.0878728	0.0832395	0.081436	0.0780206	0.075282	0.0739112	0.0696165	0.0635231	0.0580503	0.054159
-3.5701e-17	0.142815	0.165598	0.172189	0.168157	0.160821	0.148223	0.139807	0.138797	0.138837	0.136237	0.124499	0.114266	0.105195	0.0982154	0.0957507	0.0957461	0.0895169	0.0804087	0.0713961	0.0637933	0.0570585	0.0526764	0.0492992
-3.5701e-17	0.137337	0.16117	0.169097	0.160648	0.163454	0.16835	0.162221	0.144513	0.126601	0.120541	0.111945	0.103056	0.0949328	0.0841095	0.0750851	0.0671747	0.0627599	0.0552391	0.0486179	0.043054	0.0381563	0.0346941	0.032882
-3.5701e-17	0.132338	0.169624	0.182562	0.175856	0.171337	0.153782	0.148125	0.134735	0.129827	0.132913	0.121351	0.103891	0.0944927	0.0863405	0.0778555	0.0672289	0.0545138	0.0463155	0.0408667	0.0389464	0.0371626	0.034742	0.0294531
-3.5701e-17	0.137267	0.175599	0.176871	0.181144	0.166813	0.146485	0.134248	0.125878	0.12443	0.113393	0.101717	0.0913122	0.0878369	0.0782526	0.0644434	0.0578428	0.0524802	0.0512966	0.0501515	0.0490407	0.0462945	0.0439458	0.0352069
-3.5701e-17	0.135916	0.16172	0.179768	0.166582	0.15555	0.150156	0.143419	0.138412	0.13086	0.119869	0.112887	0.104457	0.0974978	0.0867943	0.0758664	0.0700619	0.0614454	0.0545435	0.0494773	0.0449381	0.0428789	0.0409886	0.0387478
-3.5701e-17	0.137686	0.160771	0.181406	0.200387	0.200331	0.193799	0.178924	0.158738	0.149715	0.133006	0.117766	0.107097	0.0986557	0.089085	0.0809206	0.0701165	0.0609329	0.0550356	0.0502439	0.0464442	0.0429388	0.0397048	0.0348417
-3.5701e-17	0.122956	0.170931	0.174465	0.177521	0.171958	0.160482	0.153624	0.144518	0.141542	0.12905	0.118034	0.105082	0.094477	0.0854811	0.0789363	0.0672562	0.061978	0.0563662	0.0520081	0.0486306	0.0448776	0.0415318	0.0390889
-3.5701e-17	0.123795	0.160381	0.174736	0.189956	0.187495	0.187638	0.182628	0.169797	0.154244	0.143855	0.137101	0.126859	0.11509	0.107436	0.0924733	0.0826097	0.0773441	0.0677586	0.0636484	0.0596837	0.0557552	0.0502907	0.0459767
-3.5701e-17	0.123388	0.167022	0.205014	0.211813	0.213972	0.213797	0.203973	0.193868	0.177327	0.171547	0.160627	0.133636	0.124919	0.121903	0.116676	0.105096	0.097775	0.0937169	0.0751164	0.0673224	0.0615404	0.0566484	0.0528495
-3.5701e-17	0.12427	0.162654	0.203159	0.201571	0.19395	0.188996	0.18697	0.178361	0.174142	0.16316	0.157886	0.145197	0.138584	0.132297	0.122279	0.110554	0.106574	0.102842	0.099343	0.0960636	0.0929899	0.0791612	0.0694528
-3.5701e-17	0.124741	0.171159	0.173109	0.191143	0.187639	0.185742	0.183955	0.180442	0.174592	0.163691	0.143755	0.128107	0.109779	0.110446	0.102856	0.0894947	0.0828604	0.0793865	0.077274	0.076445	0.0760594	0.0756939	0.0753482
-3.5701e-17	0.113741	0.167602	0.183889	0.184438	0.179416	0.175967	0.179491	0.173963	0.164532	0.154711	0.148529	0.146371	0.13083	0.126632	0.121149	0.117182	0.111312	0.106483	0.0993053	0.09264	0.0866307	0.0812138	0.0762072
-3.5701e-17	0.114141	0.169644	0.182964	0.189215	0.190458	0.182597	0.178505	0.175158	0.168948	0.16666	0.159768	0.1564	0.141981	0.132365	0.121689	0.11605	0.112171	0.108439	0.104704	0.0975662	0.0892385	0.0813552	0.0741678
-3.5701e-17	0.118253	0.170686	0.17028	0.183848	0.186071	0.170764	0.164356	0.158434	0.156005	0.155193	0.142719	0.136842	0.131151	0.114397	0.106437	0.10062	0.0965922	0.0916051	0.0882956	0.0829703	0.0764869	0.07067	0.0675166
-3.5701e-17	0.124202	0.165803	0.200701	0.20882	0.205029	0.198667	0.198126	0.183888	0.171101	0.158012	0.152593	0.147887	0.13462	0.12569	0.118071	0.113962	0.108389	0.0941896	0.0901629	0.0865076	0.0830047	0.0796476	0.0764304
-3.5701e-17	0.120037	0.159986	0.209056	0.213679	0.204848	0.200776	0.184808	0.177838	0.166256	0.153558	0.145096	0.132791	0.129318	0.125341	0.111689	0.0906644	0.0823526	0.0774098	0.0727786	0.0684381	0.0661816	0.0641283	0.0611679
-3.5701e-17	0.108061	0.162184	0.198206	0.206404	0.216292	0.204622	0.198052	0.187409	0.178863	0.178443	0.162375	0.15356	0.137116	0.129362	0.116287	0.109672	0.101348	0.0959519	0.0920225	0.0860824	0.0835518	0.0797114	0.0766499
-3.5701e-17	0.109972	0.157384	0.202968	0.217223	0.223942	0.220977	0.214728	0.208322	0.195214	0.179476	0.164605	0.149743	0.140768	0.129909	0.121124	0.113955	0.108853	0.103196	0.0978333	0.0914414	0.0864366	0.0783901	0.07281
-3.5701e-17	0.106945	0.151824	0.201823	0.210545	0.208073	0.194089	0.186905	0.178764	0.173346	0.170306	0.161418	0.147169	0.141017	0.133018	0.129175	0.117756	0.112601	0.106045	0.0998889	0.0940832	0.0874012	0.081212	0.0762463
-3.5701e-17	0.0996195	0.151227	0.209494	0.211139	0.206898	0.200519	0.199969	0.192305	0.181316	0.172998	0.165712	0.166858	0.157428	0.141118	0.133879	0.125903	0.116243	0.107331	0.099415	0.095001	0.0902978	0.08342	0.0780811
-3.5701e-17	0.0973821	0.14584	0.187457	0.208496	0.201499	0.199143	0.179156	0.167776	0.158154	0.150046	0.13744	0.124392	0.122122	0.102216	0.0931621	0.0886709	0.0844077	0.0803772	0.0765482	0.0729062	0.0694481	0.0661651	0.0630458
-3.5701e-17	0.0910062	0.125652	0.162315	0.185395	0.176818	0.166363	0.151961	0.141679	0.134722	0.127854	0.125854	0.116692	0.114072	0.107452	0.101259	0.092381	0.085046	0.076999	0.0715095	0.0664477	0.0617521	0.0570476	0.0524439
-3.5701e-17	0.0847138	0.137107	0.16027	0.160953	0.164306	0.154918	0.14769	0.142672	0.13826	0.137104	0.13376	0.125068	0.121459	0.113767	0.109686	0.106361	0.0986693	0.0940961	0.089736	0.0855791	0.0806678	0.0773487	0.073737
-3.5701e-17	0.07553	0.122848	0.154192	0.156196	0.147984	0.144417	0.143476	0.138871	0.132849	0.126644	0.118808	0.111588	0.107026	0.0955387	0.08367	0.080584	0.0798442	0.0760612	0.0694865	0.0634908	0.0580237	0.0547283	0.0492963
-3.5701e-17	0.0785723	0.122447	0.147626	0.144423	0.142806	0.134935	0.128979	0.126305	0.118021	0.104535	0.101269	0.0978974	0.0898819	0.0857745	0.0820453	0.078559	0.0752943	0.0641829	0.0598277	0.0557694	0.0519875	0.0484633	0.0443671
-3.5701e-17	0.0766983	0.112993	0.128565	0.126061	0.122811	0.112968	0.103027	0.0943732	0.0826874	0.0723144	0.0669846	0.0602871	0.0531563	0.0508157	0.0493621	0.0458429	0.0410177	0.0357091	0.0334414	0.0313229	0.0293437	0.0275289	0.0269009
-3.5701e-17	0.0873899	0.113819	0.129863	0.129927	0.128382	0.121705	0.10799	0.0987203	0.0899974	0.0809372	0.0726006	0.0676012	0.0619675	0.0573747	0.0507154	0.0468021	0.0448847	0.0427166	0.0350704	0.0319791	0.0303765	0.0288685	0.0270281
-3.5701e-17	0.0905082	0.109777	0.0975097	0.0996556	0.09349	0.0904083	0.0858304	0.079382	0.0697353	0.061355	0.051246	0.0445628	0.0420389	0.0391249	0.0369232	0.0340679	0.0314528	0.0290598	0.0274434	0.0259169	0.0244755	0.0226137	0.0206239
-3.5701e-17	0.0887095	0.100636	0.0987775	0.0982888	0.0890175	0.0820345	0.0779353	0.0714403	0.0661843	0.0637852	0.0620685	0.0545035	0.0460629	0.0405045	0.0347058	0.0297377	0.025482	0.022414	0.0206022	0.0191346	0.0178068	0.0161049	0.0145198
-3.5701e-17	0.0916775	0.0853348	0.117727	0.109926	0.0942799	0.0910878	0.0807895	0.0732383	0.0680721	0.0645415	0.0580215	0.0496646	0.0434975	0.036948	0.0323377	0.0282942	0.0244354	0.0219615	0.0207027	0.0173153	0.0146157	0.0130434	0.0116801
-3.5701e-17	0.0890841	0.10253	0.123381	0.103515	0.0944377	0.0896097	0.0835098	0.0752471	0.068575	0.0622428	0.0570171	0.0511425	0.0434807	0.0373884	0.0319413	0.0273201	0.0233954	0.0198343	0.0172582	0.015115	0.0123964	0.0101955	0.00840959
-3.5701e-17	0.0882717	0.112037	0.0992357	0.110413	0.106893	0.0942422	0.0861773	0.0785063	0.0694467	0.0593625	0.0526849	0.0475401	0.0437488	0.0394706	0.0334785	0.0299751	0.0276091	0.0252363	0.0230848	0.0211338	0.0193638	0.0177574	0.0158645
-3.5701e-17	0.0817908	0.0870403	0.0986255	0.095759	0.0858916	0.0808861	0.0762446	0.0719993	0.0623163	0.0523164	0.043973	0.0376657	0.032348	0.0281535	0.0257762	0.023526	0.0199449	0.0169417	0.0147985	0.0132981	0.0117691	0.0106657	0.00966966
-3.5701e-17	0.0820732	0.0897275	0.0822709	0.0776632	0.0773795	0.0714765	0.0671253	0.0581687	0.0517915	0.0490212	0.0456234	0.0399083	0.0331609	0.027928	0.0239829	0.020597	0.0176921	0.0152004	0.0130631	0.0114076	0.00979402	0.00804807	0.00672654
-3.5701e-17	0.0929965	0.0778963	0.0698233	0.0717565	0.0606801	0.0531925	0.0469957	0.0430519	0.0381947	0.0350584	0.031365	0.0279515	0.0248211	0.0216232	0.019005	0.0166918	0.0144244	0.0124533	0.0106582	0.00902399	0.00782579	0.00691759	0.00572156
-3.5701e-17	0.0894201	0.0813873	0.0745659	0.057485	0.0482382	0.0405284	0.0354991	0.0306594	0.0266189	0.0231041	0.0200646	0.016245	0.0131392	0.0106387	0.00862579	0.00738976	0.00649175	0.00571734	0.00504815	0.00446864	0.00396567	0.00360264	0.00313392
-3.5701e-17	0.0794389	0.0766615	0.0616597	0.0509421	0.0428516	0.0369125	0.0290381	0.0216515	0.0176865	0.0146036	0.0121396	0.010146	0.00905334	0.00843766	0.0078813	0.00719674	0.00624992	0.00543006	0.00471971	0.00410391	0.00356983	0.00308218	0.0025887
-3.5701e-17	0.097935	0.0586722	0.057198	0.0471708	0.0431198	0.0372529	0.0317794	0.0278741	0.0250793	0.0226016	0.0203917	0.0172714	0.0141046	0.0112736	0.00900678	0.00719309	0.00574316	0.00458459	0.00365922	0.0029714	0.00247649	0.00207376	0.00171461
-3.5701e-17	0.091503	0.0699905	0.0524989	0.0441288	0.0375082	0.0321157	0.028063	0.0254221	0.020187	0.0179942	0.0160752	0.0138861	0.0115528	0.00976581	0.00782078	0.00627043	0.00503322	0.00404474	0.00346123	0.00306884	0.00271692	0.00217185	0.00173751
-3.5701e-17	0.0909314	0.0692631	0.037563	0.0336274	0.0273306	0.022883	0.0195112	0.0160647	0.011565	0.00866603	0.00735773	0.0062515	0.00531782	0.00452823	0.00385974	0.00329326	0.00281267	0.00240454	0.00195719	0.00157326	0.00126598	0.00101983	0.000822414
-3.5701e-17	0.0870774	0.0633347	0.0309329	0.0233207	0.0158091	0.012448	0.0104328	0.00903976	0.00798183	0.00718418	0.00613637	0.00451519	0.00351694	0.00268089	0.00205573	0.00158426	0.00122611	0.000952404	0.000742171	0.000597087	0.000492065	0.000405593	0.00033438
-3.5701e-17	0.0780375	0.0550667	0.031898	0.0209721	0.0162265	0.0142516	0.0125293	0.0108848	0.00947065	0.0080125	0.00663262	0.00549135	0.00454798	0.00376716	0.00312058	0.00258513	0.00214167	0.00177434	0.00140098	0.00109899	0.000901013	0.000770738	0.000660315
-3.5701e-17	0.0821849	0.0500815	0.0282123	0.0179193	0.0118634	0.00998097	0.00738892	0.00636334	0.00544071	0.00472682	0.00429752	0.00352551	0.00276182	0.00200199	0.00153046	0.00117394	0.000901701	0.000694251	0.000535227	0.00041329	0.000319455	0.000247188	0.000191412
-3.5701e-17	0.0801878	0.0499071	0.0332249	0.0147301	0.00813401	0.00719965	0.00361959	0.00179581	0.00108043	0.000576693	0.000279886	0.000108012	-4.48874e-05	-0.000316461	-0.000444315	-0.000483268	-0.000401334	-0.000332537	-0.000275005	-0.000227059	-0.000177336	-0.000111949	-7.08368e-05
-3.5701e-17	0.0811032	0.0402053	0.0259956	0.00862143	-9.22844e-06	-0.00159002	-0.00111065	-0.000910784	-0.00137485	-0.00170707	-0.0016695	-0.00158418	-0.00148218	-0.00137574	-0.00127213	-0.00117447	-0.00108405	-0.000853958	-0.000415871	-0.000336406	-0.000237697	-0.000156477	-0.000104757
-3.5701e-17	0.083494	0.0475944	0.0240096	0.0115777	0.0050491	0.00187465	-0.000283626	-0.00171294	-0.00288593	-0.00362362	-0.00348447	-0.00310129	-0.00253272	-0.00206018	-0.00150336	-0.00101731	-0.000586478	-0.000322295	-0.000165708	-0.00010746	-5.04499e-05	-2.07982e-05	-1.90214e-05
-3.5701e-17	0.0821658	0.0483586	0.0357507	0.0207399	0.0148718	0.0103813	0.00724031	0.00339101	0.00251337	0.0018756	0.00142544	0.0010889	0.000837663	0.00064592	0.000499269	0.000386235	0.000298983	0.000248449	0.000264904	0.000246079	0.000211736	0.000173325	0.000147606
-3.5701e-17	0.0718651	0.0305428	0.028708	0.022328	0.0177604	0.0131052	0.00808216	0.00534456	0.00382343	0.00284409	0.00203026	0.00144326	0.00101175	0.000725086	0.00051674	0.000373422	0.000291755	0.000339994	0.000329629	0.000290797	0.000241728	0.000192662	0.000155825
-3.5701e-17	0.0630835	0.0292333	0.0203296	0.00350828	-0.00198452	-0.00527096	-0.00590067	-0.00557791	-0.00487189	-0.0043793	-0.00393209	-0.00340911	-0.00289413	-0.00222869	-0.00165877	-0.00117767	-0.000955394	-0.000671714	-0.000485346	-0.000369382	-0.000281209	-0.000214681	-0.000166089
-3.5701e-17	0.058607	0.0282083	0.0224297	0.0123749	0.00249813	-0.000393644	-0.000524776	-0.00139214	-0.00128559	-0.00164622	-0.00172127	-0.00161351	-0.00130158	-0.00103678	-0.000691785	-0.000369794	-0.000281903	-0.000219214	-0.000182271	-0.000155614	-0.000130715	-9.63818e-05	-6.64859e-05
-3.5701e-17	0.0638736	0.0263522	0.0185709	-0.00395675	-0.00681421	-0.00966604	-0.0106199	-0.0107876	-0.0103728	-0.00886717	-0.00810014	-0.00700041	-0.00537094	-0.00400014	-0.00281148	-0.00222342	-0.00163325	-0.00117487	-0.000780081	-0.00043349	-0.000297404	-0.00018914	-0.000124604
-3.5701e-17	0.052784	0.0225615	0.0084812	-0.00279418	-0.0107092	-0.0142235	-0.014774	-0.012839	-0.0119719	-0.0105184	-0.00821242	-0.00612764	-0.00443696	-0.00307596	-0.00208732	-0.00141631	-0.00098355	-0.000635204	-0.000450962	-0.000335337	-0.000231046	-0.000146429	-0.00010772
-3.5701e-17	0.0500575	0.0282645	0.0097387	-0.00195952	-0.0115926	-0.0148925	-0.0151689	-0.0147886	-0.011898	-0.00840385	-0.00549674	-0.00384143	-0.003052	-0.00222327	-0.00189756	-0.00148018	-0.00100452	-0.000681779	-0.00046325	-0.000125502	-5.14704e-05	-3.75193e-05	-2.79211e-05
-3.5701e-17	0.0621792	0.0356118	0.008545	0.0078435	-0.00743996	-0.00991145	-0.00945893	-0.00970641	-0.00911857	-0.00814967	-0.00605341	-0.00436132	-0.00232055	-0.00178103	-0.00137765	-0.0010631	-0.000730956	-0.000358589	-0.000247949	-0.000156765	-3.2464e-05	-2.02696e-05	-1.26424e-05
-3.5701e-17	0.0649494	0.0356081	0.00709737	0.00196749	-0.00405769	-0.00326716	-0.00724124	-0.00769628	-0.00666115	-0.0055003	-0.00366624	-0.00248496	-0.00197129	-0.0012473	-0.00102112	-0.000893502	-0.000669968	-0.000479726	-0.000343226	-0.000236764	-0.000189906	-0.00014322	-0.000107572
-3.5701e-17	0.0607043	0.0203788	-0.00541598	-0.0155144	-0.0151587	-0.0126313	-0.0137272	-0.0106226	-0.00950642	-0.0082806	-0.00701571	-0.00568979	-0.00396569	-0.00239163	-0.00189419	-0.00139428	-0.000900917	-0.00064687	-0.000466785	-0.000345788	-0.000169002	-0.000118695	-8.36648e-05
-3.5701e-17	0.0577113	0.00908528	-0.0102611	-0.0139751	-0.0224855	-0.0210143	-0.0150517	-0.0118177	-0.00750908	-0.00531739	-0.00401724	-0.00363722	-0.00306724	-0.00266076	-0.00212524	-0.00122133	-0.000782671	-0.000546318	-0.000381471	-0.000266963	-0.00016682	-8.00871e-05	-5.92454e-05
-3.5701e-17	0.0576365	0.0131228	-0.00304322	-0.0113819	-0.0169804	-0.0169769	-0.0158887	-0.0143883	-0.0133329	-0.0100416	-0.00719926	-0.00508043	-0.00357796	-0.00288548	-0.00232703	-0.00179103	-0.0011697	-0.000834258	-0.000422809	-0.000279243	-0.000190258	-0.00012972	-8.85418e-05
-3.5701e-17	0.0523111	0.0133427	-0.00286544	-0.0159164	-0.0145862	-0.0141796	-0.0124767	-0.0111444	-0.00942279	-0.00667114	-0.0048474	-0.00384715	-0.00267212	-0.00187254	-0.0015156	-0.00116205	-0.000679649	-0.000506332	-0.000347851	-0.000233069	-0.000145137	-9.39793e-05	-6.32456e-05
-3.5701e-17	0.0378141	0.0190915	0.00113693	-0.0109331	-0.0177091	-0.0160592	-0.0142868	-0.0122312	-0.0105863	-0.00929059	-0.00654642	-0.00510788	-0.00396916	-0.00309606	-0.0022642	-0.00143091	-0.00103649	-0.000682284	-0.000446409	-0.000301077	-0.000188198	-0.000121413	-7.80469e-05
-3.5701e-17	0.0482026	0.0235133	0.00183647	-0.00550162	-0.0120269	-0.0119133	-0.00941556	-0.00894228	-0.00724277	-0.00585854	-0.0041063	-0.00308051	-0.00236979	-0.00182199	-0.00134613	-0.00100169	-0.000783675	-0.000535354	-0.000342212	-0.000222342	-0.000156084	-0.000109008	-5.79456e-05
-3.5701e-17	0.047477	0.0248854	0.00507936	-0.00100906	-0.0112864	-0.0119651	-0.0100618	-0.00874934	-0.00734223	-0.00537142	-0.00431133	-0.00348671	-0.00227479	-0.00147399	-0.00106315	-0.000764302	-0.000548922	-0.000409283	-0.000308871	-0.000215942	-0.000167881	-0.000132347	-7.0781e-05
-3.5701e-17	0.0517905	0.016193	-0.00230321	-0.0153102	-0.018554	-0.0197982	-0.0151186	-0.0131391	-0.0105637	-0.00764297	-0.00566039	-0.00381591	-0.00302316	-0.00237646	-0.00174571	-0.00133689	-0.00101924	-0.000774488	-0.000587026	-0.000444131	-0.000337733	-0.000260105	-0.000188578
-3.5701e-17	0.0496983	0.01485	-0.00363669	-0.0199194	-0.0223814	-0.021368	-0.0161718	-0.0111458	-0.00740713	-0.00542792	-0.00397538	-0.00316	-0.00247328	-0.00192988	-0.00149458	-0.00102747	-0.000715697	-0.000485148	-0.000329332	-0.000179836	-8.866e-05	-6.03884e-05	-4.13348e-05
-3.5701e-17	0.0505659	0.0203033	-0.00769957	-0.0152488	-0.0171397	-0.0175412	-0.0163844	-0.0129212	-0.0108981	-0.00786087	-0.00637162	-0.00524843	-0.00365522	-0.0025159	-0.00178429	-0.00127572	-0.000984584	-0.000758918	-0.000510578	-0.000343195	-0.00023051	-0.00015472	-0.000112888
-3.5701e-17	0.0598957	0.0148076	0.00253221	-0.018582	-0.028401	-0.0256931	-0.0250734	-0.021212	-0.0168138	-0.0135961	-0.011401	-0.00787009	-0.00585138	-0.00416841	-0.00296014	-0.00209941	-0.00147188	-0.00102914	-0.000700594	-0.000504246	-0.0004069	-0.000261274	-0.000176228
-3.5701e-17	0.0547821	0.00957012	-0.0150781	-0.0334622	-0.032852	-0.031145	-0.0280834	-0.023408	-0.0187307	-0.0156311	-0.0112891	-0.00817485	-0.00670422	-0.00527234	-0.00362038	-0.00244543	-0.00187591	-0.00126005	-0.000888693	-0.000627749	-0.000443274	-0.000313044	-0.000232736
-3.5701e-17	0.060356	0.0146727	-0.0167401	-0.0309615	-0.030481	-0.0300777	-0.0281311	-0.0233408	-0.0189671	-0.0157261	-0.0120459	-0.00852832	-0.00681738	-0.00485436	-0.00333965	-0.00230353	-0.00159502	-0.00117229	-0.000750549	-0.00047877	-0.000382617	-0.000287271	-0.000217904
-3.5701e-17	0.067348	0.0241672	-0.0127471	-0.0259588	-0.03058	-0.0275142	-0.0230491	-0.0204247	-0.0153953	-0.0128613	-0.0109418	-0.00905134	-0.00723435	-0.00489481	-0.00323453	-0.00211698	-0.00152478	-0.00102874	-0.000700533	-0.000472496	-0.000366115	-0.000284755	-0.000200419
-3.5701e-17	0.0700997	0.0253569	-0.0147542	-0.0282678	-0.0298526	-0.0269942	-0.0208052	-0.0167896	-0.0149155	-0.0100805	-0.00788817	-0.00626777	-0.00497377	-0.00375686	-0.00243758	-0.00179672	-0.00133966	-0.00104692	-0.000849168	-0.000640387	-0.000475107	-0.00034433	-0.000240364
-3.5701e-17	0.0767586	0.0427609	-0.00265191	-0.0125767	-0.0184458	-0.0202328	-0.0198838	-0.0170307	-0.0159486	-0.0124187	-0.0090047	-0.00680267	-0.00517428	-0.00397262	-0.00280861	-0.00197623	-0.00129543	-0.000982985	-0.000700978	-0.000483734	-0.000350998	-0.000247916	-0.000174791
-3.5701e-17	0.0794186	0.0364178	-0.0107728	-0.0234917	-0.019634	-0.0181563	-0.0163125	-0.0133865	-0.0116888	-0.00928455	-0.0075575	-0.00583709	-0.00437316	-0.00324469	-0.00240079	-0.00167979	-0.00128563	-0.000790718	-0.000540146	-0.00034946	-0.000228132	-0.000181579	-0.000120668
-3.5701e-17	0.0831001	0.0467414	0.00577742	-0.0111763	-0.0166253	-0.0178843	-0.0186014	-0.0151496	-0.013087	-0.0098389	-0.00810965	-0.00605765	-0.0044447	-0.00325961	-0.00227008	-0.00151464	-0.00106583	-0.000655418	-0.000395044	-0.00025531	-0.000164338	-9.34666e-05	-4.07553e-05
-3.5701e-17	0.0818914	0.0487287	0.00999843	-0.00999249	-0.0181059	-0.0205043	-0.0185759	-0.0149797	-0.0119523	-0.00895435	-0.00604634	-0.00440466	-0.00333874	-0.00248661	-0.00187037	-0.00134375	-0.000914612	-0.000404541	-0.000131674	-7.23527e-05	-3.46671e-05	9.71843e-06	1.65452e-05
-3.5701e-17	0.0808489	0.0312533	0.00968751	-0.0116861	-0.0262749	-0.0248719	-0.0194176	-0.0160271	-0.0132387	-0.0104215	-0.00809204	-0.00636503	-0.00484557	-0.00323023	-0.00202834	-0.00124331	-0.000598641	-0.00022269	-0.000142395	6.84505e-06	1.73236e-05	1.66305e-05	1.40322e-05
-3.5701e-17	0.0859059	0.0470177	0.00595882	-0.0127366	-0.0197985	-0.0230958	-0.0234179	-0.0205553	-0.0177864	-0.0132726	-0.00888097	-0.00580948	-0.00351123	-0.00226278	-0.00153853	-0.00100908	-0.0007712	-0.000421199	-0.000254592	-6.45519e-05	-1.48865e-05	9.22222e-06	1.15215e-05
-3.5701e-17	0.0887895	0.0559557	0.00904539	-0.0124391	-0.0154187	-0.0161986	-0.0167163	-0.015414	-0.0147015	-0.0107208	-0.00794414	-0.00459712	-0.00316008	-0.0024807	-0.00117901	-0.000838698	-0.000494359	-0.000216793	-9.3027e-06	2.8067e-05	2.02837e-05	1.42615e-05	1.6112e-05
-3.5701e-17	0.104637	0.0480293	0.0126395	-0.00978239	-0.0197037	-0.0185295	-0.0180986	-0.0173803	-0.013357	-0.0115002	-0.00799905	-0.00629496	-0.00470178	-0.00280366	-0.00145648	-0.000813707	-0.000197862	-6.31934e-05	-2.58276e-05	2.00117e-06	1.1419e-06	6.46958e-06	4.46543e-07
-3.5701e-17	0.0950793	0.0458069	-0.00117869	-0.0196803	-0.0212358	-0.0306514	-0.027266	-0.0241332	-0.0176157	-0.0118558	-0.00811555	-0.00665088	-0.00540657	-0.00314193	-0.00230908	-0.00159349	-0.0011727	-0.000686669	-0.000372129	-0.000152385	-7.59789e-05	-5.12737e-05	-3.09513e-05
-3.5701e-17	0.104728	0.0440944	-0.012478	-0.0270425	-0.0327448	-0.0314217	-0.0276948	-0.0210178	-0.0144379	-0.0106291	-0.00761464	-0.00569028	-0.00380607	-0.00232612	-0.00154316	-0.00117615	-0.000860645	-0.000599923	-0.000374181	-0.000265753	-0.000170738	-0.000116992	-6.73381e-05
-3.5701e-17	0.0939305	0.0374931	-0.018312	-0.0376931	-0.0464841	-0.0437254	-0.0351632	-0.0278302	-0.0209576	-0.015514	-0.0117531	-0.00777964	-0.00516658	-0.00356294	-0.00258852	-0.00188448	-0.00124606	-0.000873586	-0.000647978	-0.000433002	-0.000302842	-0.000223957	-0.000143412
-3.5701e-17	0.103836	0.0414904	-0.0137235	-0.0367235	-0.0416371	-0.0344727	-0.0271369	-0.0251612	-0.0180143	-0.0136039	-0.00922146	-0.00745703	-0.00577549	-0.00407617	-0.00309313	-0.00219367	-0.00149636	-0.0010951	-0.00078827	-0.000586617	-0.000414506	-0.000283301	-0.000152733
-3.5701e-17	0.0967257	0.0367631	-0.0275232	-0.0453065	-0.0408667	-0.0361641	-0.0299206	-0.0252373	-0.0195365	-0.0131702	-0.00935186	-0.00680476	-0.00505037	-0.00364239	-0.00248431	-0.00177611	-0.000999284	-0.000626611	-0.000383592	-0.000268921	-0.000196825	-0.000125236	-9.17999e-05
-3.5701e-17	0.102082	0.0295684	-0.0217099	-0.0355617	-0.0420759	-0.0413865	-0.0369341	-0.0275579	-0.0211889	-0.017104	-0.0122458	-0.0088441	-0.00689215	-0.0051017	-0.00352817	-0.00223335	-0.00149824	-0.000976102	-0.00068077	-0.000476293	-0.00029222	-0.00019056	-0.000131778
-3.5701e-17	0.102699	0.0359947	-0.00864655	-0.0309275	-0.0342774	-0.0415931	-0.035706	-0.0274906	-0.0215686	-0.0136424	-0.010147	-0.00684025	-0.00467638	-0.00278925	-0.00195914	-0.00132138	-0.000973047	-0.000627142	-0.000422557	-0.000303139	-0.000203464	-0.000129602	-8.78914e-05
-3.5701e-17	0.105811	0.0350471	-0.0296918	-0.0566727	-0.0502332	-0.0475577	-0.0371749	-0.031665	-0.0248747	-0.0176352	-0.0126219	-0.00923245	-0.00632756	-0.00419625	-0.0023222	-0.00134536	-0.000883693	-0.000614475	-0.000316728	-0.000177381	-9.25707e-05	-3.01903e-05	-7.17256e-06
-3.5701e-17	0.101929	0.0340353	-0.0331667	-0.0527152	-0.0506447	-0.0468186	-0.0433937	-0.0377794	-0.0305035	-0.0218991	-0.0152943	-0.0106433	-0.00665597	-0.00387615	-0.00267576	-0.00173945	-0.000922965	-0.000503295	-0.000229933	-0.000120671	-8.78571e-05	-4.41258e-05	-1.39704e-05
-3.5701e-17	0.116181	0.0323374	-0.0340192	-0.0608279	-0.0618242	-0.0586923	-0.046822	-0.0363466	-0.024536	-0.0183484	-0.0111529	-0.0083799	-0.00603154	-0.00362238	-0.00256184	-0.00162446	-0.000937546	-0.000587886	-0.000442033	-0.00028411	-0.000170914	-9.96484e-05	-5.15152e-05
-3.5701e-17	0.121136	0.0314347	-0.0328602	-0.0537221	-0.0559979	-0.0511608	-0.0423471	-0.0350931	-0.0254392	-0.0180293	-0.0125957	-0.00897243	-0.00549585	-0.0034909	-0.00209644	-0.00138749	-0.00102642	-0.000707926	-0.00042368	-0.000328823	-0.000159351	-0.000106354	-6.18082e-05
-3.5701e-17	0.117819	0.0352294	-0.0478077	-0.0644541	-0.0630621	-0.0513555	-0.0453056	-0.0370713	-0.0257379	-0.0194278	-0.0135594	-0.00987129	-0.00731078	-0.00401945	-0.00298187	-0.00175792	-0.00133806	-0.00101857	-0.000701971	-0.000414156	-0.000266458	-9.39339e-05	-4.52667e-05
-3.5701e-17	0.11948	0.0332884	-0.0440472	-0.0720131	-0.0625168	-0.0529505	-0.0462239	-0.0329924	-0.0249923	-0.0183588	-0.0127427	-0.00999617	-0.00724587	-0.00468758	-0.00297535	-0.00217615	-0.00145726	-0.000917147	-0.000566683	-0.000218717	-7.35845e-05	-4.60764e-05	-2.97146e-05
-3.5701e-17	0.123186	0.0603538	-0.033607	-0.0585345	-0.0655401	-0.0601013	-0.0470593	-0.0376805	-0.0276179	-0.0199234	-0.0155225	-0.0118161	-0.00784608	-0.00529588	-0.00315129	-0.00222826	-0.00161233	-0.00119264	-0.000654938	-0.000473157	-0.000283773	-0.000111509	-5.42998e-05
-3.5701e-17	0.125891	0.0519039	-0.0271887	-0.0457081	-0.0608582	-0.0513393	-0.0416841	-0.0303587	-0.0234543	-0.0172543	-0.0126086	-0.00991501	-0.00764983	-0.00528099	-0.00408233	-0.00264295	-0.00163379	-0.00100798	-0.000640162	-0.000418445	-0.000231991	-9.14979e-05	-4.36091e-05
-3.5701e-17	0.132258	0.061326	-0.0199431	-0.0402618	-0.0451139	-0.0411266	-0.0392124	-0.0293545	-0.0221533	-0.0154598	-0.0105741	-0.00720784	-0.00516741	-0.00397877	-0.00255308	-0.00149324	-0.00100106	-0.000750305	-0.000478687	-0.000242051	-0.000129913	-6.89415e-05	-2.27875e-05
-3.5701e-17	0.145798	0.0639655	0.00336236	-0.0385522	-0.0426739	-0.0380353	-0.0299021	-0.0254575	-0.0174729	-0.0132979	-0.0100562	-0.00787644	-0.00601662	-0.00438608	-0.00263833	-0.0014992	-0.0011631	-0.000579597	-0.000398374	-0.000259536	-0.000221669	-0.000137653	-7.3229e-05
-3.5701e-17	0.139815	0.0606366	-0.0183643	-0.0421583	-0.0423224	-0.0339708	-0.0291371	-0.0238559	-0.0188181	-0.0141241	-0.0107442	-0.00867424	-0.00646006	-0.00462609	-0.0033829	-0.00233108	-0.00171793	-0.00107881	-0.000511741	-0.000353839	-0.000249448	-0.000144915	-5.93719e-05
-3.5701e-17	0.138612	0.0560712	-0.0211637	-0.0380226	-0.0422049	-0.0393606	-0.0325606	-0.0271326	-0.0203976	-0.0145297	-0.0101542	-0.00806971	-0.00573588	-0.00377096	-0.00242238	-0.00162343	-0.000828184	-0.000582135	-0.000243754	-0.000176296	-7.31627e-05	-3.98673e-05	-2.02051e-05
