# Supplementary material for: Research on the dynamic spillover of stock markets under COVID-19—Taking the stock markets of China, Japan, and South Korea as an example
Source: Front Public Health. 2022 Nov 11;10:1008348. doi: 10.3389/fpubh.2022.1008348 (PMC9691647; doi:10.3389/fpubh.2022.1008348)
Supplement: Supplementary file 4 [file Data_Sheet_2.ZIP › CM_KR_2 (1).xls]

## Sheet: Sheet3
0	0	0	0	0	0	0	0	0	0	0	0	0	0	0	0	0	0	0	0	0	0	0	0
0	0	0	0	0	0	0	0	0	0	0	0	0	0	0	0	0	0	0	0	0	0	0	0
9.80234e-17	0.300867	0.265733	0.238422	0.220391	0.187145	0.174962	0.156283	0.145733	0.131322	0.117582	0.111386	0.105343	0.0966697	0.0879654	0.0785898	0.0701347	0.0620213	0.0545664	0.0481376	0.0428837	0.0382184	0.0343063	0.0308266
9.80234e-17	0.299815	0.264748	0.23954	0.214915	0.19503	0.182107	0.160978	0.141807	0.130766	0.115904	0.104995	0.0921211	0.0803041	0.0699977	0.0610115	0.0531784	0.0464359	0.0411448	0.036637	0.0328988	0.0295421	0.0265279	0.0238212
9.80234e-17	0.304878	0.270318	0.252102	0.234092	0.21087	0.188217	0.16763	0.15203	0.151041	0.137956	0.1298	0.117931	0.104981	0.094694	0.0858205	0.0775264	0.0699753	0.0631705	0.0562776	0.0508345	0.0458452	0.0409609	0.0372538
9.80234e-17	0.297688	0.277369	0.251824	0.228081	0.205798	0.190722	0.173284	0.155578	0.141463	0.127699	0.117853	0.104768	0.0931349	0.0819129	0.0715439	0.0651054	0.0600035	0.0561074	0.0509985	0.044598	0.0387997	0.0337627	0.0296425
9.80234e-17	0.302925	0.286281	0.260042	0.235717	0.210486	0.191049	0.171503	0.167086	0.153021	0.133621	0.116609	0.10175	0.0887522	0.0778646	0.0699516	0.0662094	0.0612871	0.0568266	0.0527949	0.0478775	0.042808	0.0382766	0.0343078
9.80234e-17	0.302521	0.285238	0.258154	0.232648	0.208292	0.184267	0.166451	0.154129	0.135818	0.122823	0.111675	0.102285	0.0916491	0.0802215	0.0727332	0.0635825	0.0555839	0.0485921	0.0424803	0.0375093	0.0339176	0.0300067	0.0263837
9.80234e-17	0.303113	0.291588	0.26155	0.239544	0.206965	0.193462	0.171333	0.154868	0.13717	0.127296	0.114914	0.106519	0.0995826	0.0965019	0.0881176	0.079342	0.0703302	0.0631178	0.0571528	0.0524639	0.0477911	0.0435359	0.0396609
9.80234e-17	0.310619	0.284085	0.268162	0.237845	0.207725	0.196119	0.172104	0.157482	0.147934	0.130234	0.113839	0.103907	0.0958498	0.088727	0.0803015	0.0707334	0.0630107	0.0564841	0.051345	0.0466887	0.0421357	0.0377525	0.0338258
9.80234e-17	0.314025	0.287959	0.255509	0.236783	0.203736	0.174905	0.161743	0.14439	0.127059	0.108637	0.0957837	0.0868171	0.07739	0.0709286	0.0667686	0.0605366	0.0538277	0.0490321	0.0432392	0.0379773	0.0328838	0.0285665	0.0252057
9.80234e-17	0.31897	0.278928	0.254342	0.232766	0.196209	0.172574	0.14951	0.131956	0.118203	0.102945	0.090439	0.0808726	0.0701625	0.0612287	0.0534527	0.046674	0.0419398	0.0375784	0.0321719	0.027562	0.0244488	0.0219741	0.0197543
9.80234e-17	0.314976	0.27657	0.245782	0.220597	0.191234	0.163971	0.147609	0.133493	0.118101	0.104677	0.089396	0.0784699	0.0681749	0.0593858	0.0517239	0.0450522	0.0393406	0.0352091	0.0317463	0.0302035	0.0279882	0.0250376	0.021592
9.80234e-17	0.316672	0.270758	0.234174	0.212621	0.175521	0.154836	0.136187	0.122706	0.112761	0.104274	0.0941843	0.0851479	0.07647	0.0659297	0.056488	0.0518277	0.0455604	0.040805	0.0361204	0.0317908	0.028127	0.0256745	0.0226169
9.80234e-17	0.308181	0.266838	0.224655	0.195911	0.163823	0.135856	0.121579	0.1084	0.0996883	0.0882247	0.0811528	0.0736114	0.0644869	0.0571406	0.0507134	0.0448546	0.0407771	0.0362447	0.0332893	0.0305846	0.0276327	0.02459	0.0216984
9.80234e-17	0.312545	0.266359	0.221047	0.197981	0.169465	0.146972	0.130895	0.114482	0.0985804	0.0863383	0.0744823	0.0642318	0.0566184	0.0482372	0.0413843	0.0358522	0.0321095	0.027928	0.0239085	0.0204103	0.0178681	0.0156439	0.0136978
9.80234e-17	0.307662	0.263185	0.229354	0.196134	0.172086	0.151344	0.130726	0.115168	0.106423	0.0932692	0.0823161	0.0764388	0.0708855	0.0628841	0.0554493	0.049407	0.0448354	0.0407454	0.0370707	0.032996	0.0285934	0.024852	0.0221639
9.80234e-17	0.302943	0.261308	0.224473	0.184168	0.159051	0.136842	0.122295	0.107932	0.0973767	0.0866215	0.0775047	0.0690006	0.0618626	0.0544585	0.0479096	0.0420338	0.0369356	0.0325098	0.0281486	0.0247166	0.0218643	0.0193414	0.0169258
9.80234e-17	0.299593	0.248697	0.209211	0.19503	0.165318	0.144412	0.121295	0.104387	0.0930811	0.0839303	0.0777059	0.0676367	0.0610347	0.0549755	0.0490738	0.0446661	0.0390226	0.035357	0.0322584	0.0291353	0.026101	0.0232878	0.0207788
9.80234e-17	0.288527	0.256867	0.22016	0.193262	0.168696	0.144023	0.125622	0.111147	0.0944165	0.0821385	0.0734322	0.06404	0.0548037	0.0470398	0.0415233	0.0381658	0.0343935	0.0304864	0.0275449	0.0249087	0.0225487	0.0208961	0.0191986
9.80234e-17	0.283977	0.245333	0.214357	0.18737	0.166582	0.144812	0.129125	0.110891	0.0998257	0.0896211	0.0801137	0.0714892	0.0638871	0.0561743	0.0492383	0.0434439	0.0383929	0.0351141	0.032234	0.0290566	0.0261074	0.0234779	0.0207733
9.80234e-17	0.25117	0.242018	0.214381	0.188079	0.170289	0.147515	0.122367	0.107613	0.0940368	0.0808762	0.0704347	0.0619032	0.0551217	0.0493975	0.0450982	0.0424225	0.0386468	0.0349614	0.0310962	0.0271387	0.0241751	0.0214831	0.0195218
9.80234e-17	0.246531	0.223535	0.207897	0.192971	0.174751	0.150832	0.132499	0.118811	0.100843	0.0859936	0.0778243	0.0700579	0.0637361	0.0567886	0.0498119	0.0440487	0.0384197	0.0336188	0.0294881	0.0258825	0.0233328	0.0211333	0.0193728
9.80234e-17	0.258187	0.23431	0.219457	0.186708	0.177329	0.157128	0.138124	0.125519	0.107933	0.0971243	0.0861472	0.076456	0.0657332	0.05934	0.05396	0.0501317	0.0470916	0.0433043	0.0394095	0.0356863	0.0320512	0.0287495	0.0262998
9.80234e-17	0.235418	0.238538	0.216209	0.190946	0.174612	0.155539	0.141128	0.123277	0.110958	0.102254	0.0935712	0.0846332	0.0750536	0.0665671	0.0590381	0.0546815	0.049528	0.0445539	0.0394765	0.0357804	0.0320159	0.0288416	0.0259833
9.80234e-17	0.237687	0.226446	0.210092	0.195548	0.183254	0.16028	0.13857	0.131749	0.120463	0.107914	0.100013	0.0881363	0.0774082	0.0678349	0.0596757	0.0535103	0.0516041	0.0491695	0.0451411	0.0415117	0.0399166	0.0384529	0.0353556
9.80234e-17	0.242541	0.226666	0.217935	0.193509	0.177426	0.168169	0.153352	0.138387	0.129196	0.118932	0.110347	0.101185	0.0909978	0.0848318	0.0757142	0.0702655	0.0657344	0.0626853	0.0572834	0.0517941	0.0474627	0.0437152	0.039952
9.80234e-17	0.227553	0.219057	0.228962	0.200886	0.187508	0.169488	0.154631	0.144239	0.137099	0.125968	0.11621	0.109707	0.103857	0.097654	0.0921723	0.084933	0.0775125	0.0720487	0.0678232	0.0640911	0.0613432	0.05799	0.056192
9.80234e-17	0.228244	0.213219	0.219704	0.200292	0.188348	0.184464	0.16938	0.157741	0.147313	0.138572	0.136167	0.12873	0.120055	0.111106	0.106744	0.100403	0.0933372	0.0901861	0.0863611	0.0799844	0.0746356	0.0699552	0.0658882
9.80234e-17	0.22631	0.2185	0.22295	0.207286	0.193192	0.179347	0.169214	0.160483	0.157023	0.148342	0.13876	0.12829	0.121914	0.115641	0.1104	0.105954	0.101851	0.0961026	0.0897985	0.0850482	0.0814424	0.0767598	0.0726671
9.80234e-17	0.232797	0.212251	0.219632	0.206212	0.196474	0.189204	0.181519	0.172491	0.169248	0.165628	0.160212	0.154263	0.148003	0.141801	0.134709	0.13171	0.127794	0.122634	0.118981	0.115737	0.109196	0.103228	0.0984725
9.80234e-17	0.237037	0.218386	0.226191	0.212046	0.197778	0.185154	0.174668	0.171462	0.166986	0.156266	0.149029	0.142859	0.13632	0.128645	0.120967	0.111772	0.109543	0.110496	0.107314	0.100454	0.0949173	0.0883902	0.0823121
9.80234e-17	0.244168	0.214842	0.216522	0.204116	0.187502	0.17495	0.170138	0.160473	0.149709	0.139508	0.130876	0.124585	0.116362	0.111593	0.109699	0.101383	0.0937455	0.0866626	0.0801352	0.0740941	0.069341	0.0668944	0.0650982
9.80234e-17	0.247746	0.210667	0.210139	0.19792	0.185203	0.171041	0.157908	0.143146	0.131861	0.123613	0.115118	0.105962	0.0991274	0.0932876	0.0852875	0.0778348	0.0741903	0.0695383	0.0651798	0.0626471	0.0581688	0.0539158	0.050621
9.80234e-17	0.248949	0.219508	0.20746	0.191765	0.176228	0.161409	0.148378	0.136789	0.12891	0.12186	0.115995	0.107909	0.0999636	0.09231	0.0850299	0.0796605	0.0751749	0.0697683	0.0651574	0.0604955	0.0571921	0.0531724	0.049899
9.80234e-17	0.242678	0.225715	0.208905	0.200213	0.181544	0.170224	0.161833	0.151497	0.14627	0.14012	0.128175	0.122981	0.113529	0.10433	0.0994853	0.0952427	0.0911975	0.0873624	0.0820841	0.0766645	0.0716026	0.0668752	0.0624605
9.80234e-17	0.245716	0.218881	0.210394	0.203488	0.192221	0.179642	0.168785	0.161298	0.154634	0.147959	0.138305	0.141114	0.13054	0.12047	0.111619	0.101933	0.0930878	0.0851472	0.079219	0.0750517	0.0697757	0.0646902	0.0599817
9.80234e-17	0.243902	0.22648	0.218162	0.204706	0.191284	0.182259	0.172467	0.168774	0.161143	0.148966	0.146163	0.138652	0.130901	0.123731	0.111801	0.105347	0.0974183	0.0939009	0.0879082	0.0823278	0.0781242	0.0755901	0.0720397
9.80234e-17	0.258469	0.229105	0.22357	0.218686	0.20284	0.184079	0.169994	0.160841	0.152321	0.143429	0.14084	0.12925	0.117399	0.112707	0.104635	0.0980364	0.0911304	0.0843301	0.0780442	0.073993	0.0704016	0.0654449	0.0608377
9.80234e-17	0.257963	0.215038	0.224082	0.218404	0.201326	0.181343	0.163865	0.150453	0.141732	0.136876	0.127783	0.120368	0.113012	0.106499	0.0978414	0.0915538	0.0845207	0.0780363	0.072454	0.0677951	0.0634362	0.0593585	0.0550443
9.80234e-17	0.240993	0.213822	0.214714	0.204525	0.192404	0.174885	0.159244	0.151454	0.135019	0.124126	0.110993	0.101465	0.0945188	0.0868016	0.0811308	0.073282	0.0686759	0.0645372	0.0633084	0.059076	0.0543574	0.049649	0.0453487
9.80234e-17	0.238036	0.223981	0.226805	0.21447	0.19885	0.182944	0.16622	0.15469	0.142759	0.132535	0.12704	0.119766	0.111697	0.102132	0.0933944	0.0846847	0.0805769	0.0769627	0.0729976	0.06878	0.0648247	0.0611149	0.0576339
9.80234e-17	0.239725	0.239067	0.238265	0.219307	0.200132	0.190318	0.168633	0.161942	0.152424	0.143631	0.13086	0.119376	0.114267	0.110665	0.103995	0.103047	0.100998	0.0947446	0.0921988	0.0857234	0.0814767	0.0774717	0.0736369
9.80234e-17	0.250393	0.248338	0.246646	0.223511	0.211704	0.192448	0.176909	0.162278	0.154425	0.14654	0.141584	0.13677	0.132111	0.126747	0.122036	0.118765	0.112331	0.111124	0.104954	0.099885	0.0946613	0.0898025	0.0859522
9.80234e-17	0.257898	0.256908	0.260055	0.236755	0.218883	0.202404	0.197837	0.183815	0.168856	0.161148	0.150592	0.145453	0.141784	0.137395	0.131196	0.122899	0.1168	0.111054	0.107349	0.102946	0.0980188	0.0946757	0.0898431
9.80234e-17	0.263858	0.263693	0.2563	0.239543	0.227962	0.213348	0.198868	0.187979	0.183207	0.176093	0.165463	0.160469	0.155496	0.145571	0.135347	0.125843	0.118938	0.119212	0.115585	0.113383	0.108838	0.103138	0.0977451
9.80234e-17	0.261057	0.273544	0.259881	0.248959	0.246533	0.21885	0.206785	0.201606	0.197082	0.184957	0.176571	0.169457	0.159463	0.150063	0.146925	0.155033	0.155332	0.154644	0.152851	0.147553	0.142148	0.137465	0.13492
9.80234e-17	0.257497	0.267861	0.268275	0.24965	0.237773	0.226002	0.214235	0.205251	0.192282	0.184489	0.179013	0.169346	0.16263	0.158932	0.154248	0.149708	0.145304	0.140694	0.135699	0.130883	0.126237	0.121756	0.117435
9.80234e-17	0.260524	0.275312	0.279398	0.268016	0.250044	0.234034	0.219025	0.210656	0.207982	0.206332	0.193693	0.183784	0.174645	0.169499	0.166929	0.160646	0.155336	0.148807	0.142576	0.137924	0.13393	0.130051	0.126285
9.80234e-17	0.262852	0.279044	0.286565	0.268932	0.266344	0.253516	0.239873	0.229891	0.236705	0.232185	0.228693	0.220513	0.209969	0.204162	0.198902	0.188803	0.179062	0.173004	0.165144	0.160087	0.157892	0.15629	0.154785
9.80234e-17	0.267074	0.287656	0.289904	0.280884	0.271129	0.26282	0.243014	0.246222	0.24808	0.250639	0.249038	0.245257	0.24161	0.239137	0.233193	0.231015	0.231016	0.224506	0.22437	0.218434	0.212309	0.209937	0.208967
9.80234e-17	0.277618	0.287982	0.300519	0.301146	0.299115	0.291061	0.289882	0.2863	0.280384	0.277336	0.268268	0.270835	0.264059	0.253292	0.253521	0.247421	0.247074	0.250176	0.248862	0.248306	0.246485	0.247648	0.250434
9.80234e-17	0.288416	0.310978	0.311522	0.312277	0.3104	0.312464	0.31407	0.307065	0.300833	0.295865	0.297739	0.288625	0.289593	0.290425	0.286305	0.280886	0.283524	0.282359	0.278584	0.277058	0.275583	0.272103	0.272783
9.80234e-17	0.296475	0.321937	0.318238	0.314509	0.320485	0.322328	0.315336	0.305333	0.302605	0.296759	0.29499	0.283683	0.284756	0.277892	0.270607	0.269372	0.268386	0.267479	0.2641	0.258696	0.256522	0.255689	0.257753
9.80234e-17	0.296818	0.325301	0.33009	0.312024	0.307449	0.296958	0.29314	0.294504	0.295544	0.299622	0.29933	0.292344	0.281722	0.280021	0.278326	0.274815	0.269549	0.261225	0.256505	0.25664	0.252857	0.247908	0.243057
9.80234e-17	0.308976	0.334909	0.32485	0.32356	0.313593	0.302384	0.293945	0.294896	0.288207	0.283859	0.282813	0.281514	0.267986	0.259928	0.255571	0.244931	0.23473	0.231954	0.230257	0.226412	0.219187	0.212192	0.205421
9.80234e-17	0.310008	0.338694	0.333691	0.328019	0.315153	0.307216	0.298254	0.289186	0.28957	0.281524	0.271121	0.266129	0.251933	0.243547	0.245603	0.245012	0.234138	0.226522	0.219689	0.214822	0.216282	0.21799	0.217385
9.80234e-17	0.308144	0.329225	0.337603	0.323668	0.314183	0.300433	0.287286	0.279886	0.271906	0.261182	0.258792	0.249825	0.257591	0.260759	0.253696	0.251958	0.245459	0.240077	0.239565	0.239214	0.239024	0.242801	0.245735
9.80234e-17	0.299827	0.343023	0.343913	0.337564	0.326975	0.326753	0.31816	0.315001	0.313075	0.307592	0.300408	0.293377	0.289292	0.288954	0.290424	0.293572	0.287545	0.285289	0.283058	0.280851	0.278668	0.276509	0.274375
9.80234e-17	0.304201	0.328487	0.334747	0.330936	0.335048	0.334586	0.341851	0.339312	0.323408	0.308693	0.297914	0.28491	0.278352	0.276939	0.281479	0.28664	0.284741	0.284067	0.283205	0.28155	0.281312	0.282043	0.283812
9.80234e-17	0.303772	0.339317	0.341925	0.339982	0.35071	0.346935	0.337501	0.322171	0.316531	0.321834	0.31596	0.312378	0.305915	0.311031	0.30513	0.299341	0.293669	0.28748	0.280247	0.274166	0.271733	0.26667	0.259712
9.80234e-17	0.295519	0.3247	0.335307	0.320542	0.323992	0.328566	0.332523	0.338616	0.345738	0.339557	0.333938	0.331262	0.326831	0.322882	0.321146	0.318922	0.316727	0.314562	0.310425	0.305894	0.30143	0.297032	0.292698
9.80234e-17	0.295829	0.328338	0.32651	0.315239	0.322861	0.326066	0.313633	0.314407	0.312884	0.314303	0.317581	0.314603	0.301237	0.288663	0.294696	0.299484	0.30071	0.290772	0.281168	0.271888	0.26292	0.255711	0.249195
9.80234e-17	0.301738	0.330059	0.333158	0.309605	0.306961	0.309507	0.31376	0.300617	0.300055	0.300328	0.289841	0.287101	0.277444	0.268363	0.264462	0.260656	0.256945	0.251339	0.249037	0.246935	0.243221	0.241731	0.236009
9.80234e-17	0.314428	0.321658	0.321789	0.310069	0.29921	0.285871	0.275549	0.267272	0.253863	0.229245	0.217308	0.21199	0.202479	0.195999	0.187909	0.181523	0.174813	0.165248	0.159917	0.154981	0.152681	0.147489	0.142473
9.80234e-17	0.313823	0.330826	0.330258	0.320099	0.317728	0.30188	0.297061	0.294934	0.276858	0.26415	0.253838	0.243197	0.244225	0.239442	0.2325	0.227846	0.231357	0.229372	0.219526	0.20757	0.201689	0.201171	0.201069
9.80234e-17	0.318192	0.333196	0.332254	0.320775	0.319547	0.313665	0.310469	0.303908	0.288734	0.279555	0.261109	0.250521	0.23807	0.233189	0.23214	0.226089	0.220526	0.213178	0.207913	0.20278	0.197775	0.192895	0.190958
9.80234e-17	0.311501	0.331567	0.330532	0.318434	0.309613	0.296319	0.27385	0.265515	0.253431	0.2411	0.230738	0.220834	0.211365	0.202924	0.194442	0.185746	0.178486	0.170421	0.162691	0.155973	0.149794	0.145108	0.138394
9.80234e-17	0.315154	0.33017	0.31569	0.302865	0.287966	0.27426	0.257479	0.242819	0.224539	0.212093	0.201855	0.196514	0.187272	0.179466	0.168505	0.161678	0.153369	0.143989	0.136309	0.129502	0.123035	0.11689	0.11099
9.80234e-17	0.313079	0.326157	0.309229	0.29351	0.271443	0.259997	0.24008	0.218132	0.20441	0.189226	0.178111	0.163109	0.157931	0.150305	0.137988	0.128358	0.120216	0.112585	0.105436	0.0987396	0.0924674	0.0866261	0.0811848
9.80234e-17	0.329039	0.337234	0.32354	0.301334	0.282689	0.265326	0.240142	0.21764	0.201846	0.184538	0.166389	0.151446	0.140519	0.130378	0.120968	0.112237	0.1027	0.0965849	0.0896499	0.0834255	0.0776347	0.0722471	0.0665535
9.80234e-17	0.325962	0.34476	0.31623	0.304072	0.277603	0.254203	0.225359	0.206621	0.189261	0.169284	0.155743	0.141304	0.125042	0.112503	0.101763	0.0921407	0.0834365	0.0762275	0.0697588	0.063839	0.0584216	0.053464	0.0489271
9.80234e-17	0.329823	0.342326	0.321558	0.306298	0.275689	0.24458	0.216112	0.198231	0.184871	0.169261	0.153341	0.138214	0.125264	0.111414	0.0979976	0.0875701	0.0782878	0.0686213	0.0600743	0.0533616	0.0474578	0.0422606	0.0382035
9.80234e-17	0.330424	0.334249	0.311606	0.286147	0.261938	0.24213	0.22094	0.197797	0.178768	0.156014	0.138062	0.124908	0.108607	0.097311	0.0892444	0.0818629	0.0734362	0.0656162	0.0582573	0.0517241	0.0459239	0.0405522	0.0362763
9.80234e-17	0.325465	0.335644	0.308411	0.284957	0.266182	0.233847	0.222371	0.206224	0.185375	0.164499	0.151918	0.135987	0.125896	0.114514	0.103433	0.0904548	0.0791798	0.0695542	0.0632981	0.0580337	0.055804	0.0529988	0.0477132
9.80234e-17	0.327583	0.344294	0.317487	0.287561	0.261475	0.243927	0.223091	0.218158	0.197313	0.173305	0.150001	0.129318	0.116206	0.10317	0.0928247	0.0821469	0.0727909	0.0643509	0.0560453	0.0503954	0.0455826	0.0412509	0.0374112
9.80234e-17	0.323624	0.339821	0.321356	0.291419	0.263946	0.252865	0.231923	0.217137	0.200397	0.186765	0.166043	0.14914	0.133623	0.122752	0.103331	0.0896565	0.0780596	0.0682504	0.0593641	0.0534042	0.048039	0.043224	0.0389016
9.80234e-17	0.323868	0.34134	0.334487	0.310549	0.296165	0.268392	0.24296	0.230683	0.202899	0.186172	0.169702	0.161239	0.148739	0.132374	0.118566	0.105704	0.0967567	0.0904059	0.0841414	0.0751551	0.0678521	0.0619151	0.056378
9.80234e-17	0.319603	0.347297	0.33449	0.313574	0.291666	0.274941	0.253322	0.232287	0.212875	0.192301	0.174611	0.161022	0.150192	0.141058	0.132358	0.117737	0.107714	0.0984125	0.0891892	0.0813252	0.0741676	0.0678324	0.0641724
9.80234e-17	0.316042	0.348437	0.338998	0.313411	0.302122	0.281473	0.264416	0.238377	0.217423	0.203586	0.185677	0.172572	0.153776	0.143286	0.133697	0.126818	0.116698	0.107592	0.0992535	0.0940618	0.088266	0.0815343	0.0746154
9.80234e-17	0.314945	0.353118	0.345319	0.321108	0.301948	0.287403	0.269883	0.24584	0.223939	0.205326	0.189182	0.175339	0.166593	0.153172	0.141124	0.131598	0.120488	0.111424	0.103743	0.0965984	0.0931135	0.0931803	0.0906473
9.80234e-17	0.309383	0.333297	0.327599	0.311214	0.293257	0.275758	0.258294	0.23438	0.222256	0.201511	0.17873	0.161074	0.152591	0.143651	0.131651	0.121307	0.115624	0.106747	0.0969564	0.0887833	0.0815028	0.0747262	0.0685162
9.80234e-17	0.307606	0.342365	0.337079	0.31684	0.290988	0.262119	0.24041	0.2271	0.20551	0.189092	0.169275	0.154315	0.136673	0.119346	0.105139	0.0957619	0.0863185	0.0795441	0.0728354	0.0677484	0.0625269	0.0576309	0.0531271
9.80234e-17	0.309826	0.345707	0.332601	0.300273	0.274679	0.256285	0.235101	0.210598	0.189202	0.170648	0.155088	0.139533	0.126954	0.114581	0.103338	0.0944359	0.087767	0.0824231	0.0765573	0.0693807	0.0627963	0.0568448	0.0514646
9.80234e-17	0.292989	0.335567	0.322559	0.288193	0.271203	0.235656	0.221383	0.205002	0.190812	0.179366	0.160627	0.150058	0.136026	0.120278	0.107827	0.101538	0.0959039	0.0887175	0.0821759	0.0762298	0.0707213	0.0656176	0.0606437
9.80234e-17	0.293879	0.328976	0.311774	0.299692	0.277146	0.245359	0.220682	0.204259	0.186059	0.171872	0.155741	0.140857	0.132659	0.12025	0.110254	0.101493	0.0921531	0.0828082	0.0753237	0.0693149	0.0641219	0.0583402	0.0528893
9.80234e-17	0.292554	0.320267	0.307607	0.291573	0.268463	0.24918	0.229466	0.210767	0.192862	0.178427	0.166584	0.158147	0.14759	0.134796	0.121203	0.110966	0.100916	0.0910622	0.0835877	0.0771339	0.0724305	0.0671927	0.0625641
9.80234e-17	0.288763	0.314144	0.311709	0.278	0.274888	0.261735	0.242952	0.220969	0.202626	0.188925	0.171196	0.154205	0.143521	0.134442	0.123622	0.11683	0.11131	0.104127	0.0949205	0.086529	0.0788823	0.0711291	0.0642278
9.80234e-17	0.290768	0.318682	0.30301	0.297246	0.291577	0.275183	0.252479	0.227331	0.212999	0.196332	0.180674	0.167202	0.159467	0.152209	0.141822	0.131929	0.123988	0.115036	0.108323	0.103384	0.0986694	0.0941702	0.0898761
9.80234e-17	0.294743	0.334618	0.31468	0.299081	0.282616	0.26577	0.245363	0.221794	0.208143	0.194925	0.188098	0.1728	0.165313	0.155829	0.144221	0.131611	0.127913	0.119018	0.110043	0.104135	0.0972247	0.0907791	0.0847667
9.80234e-17	0.304202	0.328843	0.323723	0.296275	0.286291	0.26484	0.246042	0.229751	0.211518	0.193784	0.177498	0.160594	0.146408	0.137393	0.124297	0.112092	0.104197	0.0974822	0.0910346	0.0850976	0.0795527	0.0743732	0.0695349
9.80234e-17	0.298962	0.325758	0.315731	0.289512	0.27405	0.262186	0.24683	0.230835	0.21423	0.19541	0.177797	0.16572	0.156708	0.149796	0.138206	0.12565	0.115564	0.106964	0.100273	0.0950461	0.092317	0.0874338	0.0819205
9.80234e-17	0.286559	0.3185	0.321447	0.315918	0.297154	0.271891	0.262925	0.248205	0.225808	0.208276	0.193548	0.185044	0.173744	0.162267	0.144742	0.133784	0.127023	0.120179	0.11253	0.102802	0.0945492	0.0897741	0.0819054
9.80234e-17	0.284209	0.32482	0.329812	0.304416	0.282154	0.27082	0.252169	0.239164	0.226219	0.21513	0.205407	0.185063	0.168039	0.16307	0.144521	0.131211	0.121671	0.110833	0.101872	0.0940545	0.0880874	0.0848158	0.08305
9.80234e-17	0.283756	0.322521	0.332466	0.307276	0.296549	0.283956	0.251923	0.225556	0.217321	0.211683	0.210407	0.196154	0.178604	0.166019	0.155069	0.145342	0.133722	0.125778	0.116389	0.105937	0.0956798	0.090109	0.0843261
9.80234e-17	0.266842	0.307588	0.317146	0.306384	0.286588	0.262231	0.242541	0.222639	0.211059	0.190407	0.182061	0.168596	0.157966	0.146186	0.137889	0.13128	0.120974	0.115724	0.10716	0.102134	0.0957963	0.0880566	0.0818146
9.80234e-17	0.275974	0.321414	0.32885	0.314606	0.28868	0.260427	0.228685	0.222963	0.219249	0.21101	0.205511	0.195873	0.18058	0.169732	0.153803	0.147658	0.136906	0.125204	0.114458	0.105847	0.0997464	0.092936	0.0876389
9.80234e-17	0.269923	0.319003	0.336354	0.322872	0.300844	0.270583	0.260243	0.235456	0.219161	0.208695	0.193483	0.181991	0.17158	0.162359	0.156761	0.14995	0.136593	0.126564	0.117459	0.108967	0.101807	0.0960917	0.0920695
9.80234e-17	0.27184	0.318215	0.332517	0.316796	0.295234	0.276038	0.260026	0.243416	0.219118	0.201073	0.182947	0.166888	0.158293	0.150201	0.14398	0.134511	0.128341	0.118352	0.110813	0.103572	0.0998699	0.0931401	0.0862736
9.80234e-17	0.262315	0.305873	0.332712	0.320717	0.296694	0.280083	0.261794	0.23868	0.224307	0.209243	0.188679	0.178379	0.16801	0.154242	0.149147	0.142125	0.133873	0.128382	0.117639	0.108323	0.101765	0.0958489	0.0901381
9.80234e-17	0.258059	0.308622	0.319301	0.322155	0.292405	0.288028	0.267603	0.251876	0.240161	0.229394	0.211372	0.196155	0.189726	0.185657	0.172236	0.158291	0.148154	0.14157	0.134875	0.131694	0.124996	0.116443	0.109072
9.80234e-17	0.243636	0.308857	0.323436	0.314647	0.302932	0.291973	0.270455	0.256759	0.237442	0.220498	0.212589	0.202593	0.1932	0.188212	0.173462	0.16165	0.149914	0.145624	0.145242	0.13754	0.129468	0.12408	0.120661
9.80234e-17	0.240474	0.30148	0.325996	0.314011	0.295398	0.277312	0.266976	0.261399	0.257691	0.245601	0.238518	0.217677	0.19978	0.193959	0.188307	0.187026	0.184788	0.176467	0.172502	0.1699	0.167366	0.163035	0.162249
9.80234e-17	0.231249	0.288169	0.315762	0.310235	0.300386	0.287407	0.278055	0.267867	0.255353	0.248744	0.235436	0.22879	0.220516	0.215684	0.208662	0.204194	0.195818	0.185989	0.183748	0.180857	0.178452	0.171015	0.163936
9.80234e-17	0.227546	0.276256	0.298164	0.297765	0.296939	0.28202	0.268055	0.255227	0.24974	0.239768	0.2355	0.23212	0.228665	0.224939	0.215259	0.205715	0.198907	0.19328	0.186716	0.182349	0.18018	0.173686	0.169585
9.80234e-17	0.229507	0.277659	0.294213	0.290427	0.274648	0.257697	0.232192	0.222371	0.213289	0.205961	0.199703	0.187912	0.189442	0.177223	0.16219	0.148734	0.139325	0.13093	0.124777	0.118082	0.111003	0.108152	0.101697
9.80234e-17	0.228736	0.269017	0.283136	0.277722	0.265038	0.25266	0.236082	0.224302	0.211031	0.195681	0.182369	0.172331	0.163078	0.159567	0.156532	0.147197	0.142303	0.134026	0.126292	0.121705	0.118828	0.114282	0.107844
9.80234e-17	0.222313	0.265721	0.289147	0.271155	0.256737	0.243474	0.224444	0.211833	0.200594	0.187081	0.172211	0.162105	0.153636	0.142878	0.131663	0.12101	0.114977	0.110658	0.103076	0.0986167	0.0984371	0.0962905	0.0933735
9.80234e-17	0.21949	0.267841	0.271886	0.25878	0.25372	0.241469	0.220344	0.202496	0.190202	0.178781	0.170173	0.154831	0.148078	0.139588	0.132381	0.125674	0.116964	0.11225	0.110261	0.106841	0.101707	0.0943896	0.088517
9.80234e-17	0.203014	0.267936	0.276882	0.270662	0.262919	0.256702	0.238472	0.231147	0.224101	0.207717	0.199031	0.196526	0.184504	0.176718	0.166919	0.157482	0.145208	0.13751	0.128495	0.119644	0.112199	0.104843	0.0979692
