# Supplementary material for: Research on the dynamic spillover of stock markets under COVID-19—Taking the stock markets of China, Japan, and South Korea as an example
Source: Front Public Health. 2022 Nov 11;10:1008348. doi: 10.3389/fpubh.2022.1008348 (PMC9691647; doi:10.3389/fpubh.2022.1008348)
Supplement: Supplementary file 4 [file Data_Sheet_2.ZIP › COM_CHN_2 (1).xls]

## Sheet: Sheet8
0	0	0	0	0	0	0	0	0	0	0	0	0	0	0	0	0	0	0	0	0	0	0	0
0	0	0	0	0	0	0	0	0	0	0	0	0	0	0	0	0	0	0	0	0	0	0	0
7.30256e-17	0.0390172	0.0426434	0.0459389	0.0484324	0.0465719	0.0424978	0.0392601	0.0368203	0.0329713	0.0305937	0.0285379	0.0259611	0.0235895	0.0216282	0.0200957	0.018435	0.0167805	0.0151872	0.0137509	0.0124407	0.0108577	0.009146	0.00801896
7.30256e-17	0.0399848	0.0467121	0.0551283	0.0511517	0.0479012	0.0421886	0.0386206	0.0348437	0.031062	0.0290928	0.0263737	0.0250333	0.0227343	0.0204351	0.0182364	0.0167738	0.0145964	0.0129775	0.0115913	0.0103555	0.00910185	0.00798677	0.00700833
7.30256e-17	0.0333377	0.0381935	0.0465306	0.0472383	0.0426895	0.0382347	0.0362905	0.0383335	0.0381609	0.0344648	0.0321287	0.0301168	0.0282903	0.0265744	0.027149	0.0275157	0.0259928	0.0259166	0.023231	0.0219803	0.0206139	0.0197779	0.0180294
7.30256e-17	0.0184043	0.0282632	0.034718	0.0331066	0.0291047	0.0283097	0.029088	0.0273962	0.0253264	0.022901	0.020642	0.0193953	0.0172876	0.0158335	0.0151475	0.0145555	0.0140002	0.0129887	0.0117177	0.0105971	0.00959602	0.00870056	0.00789864
7.30256e-17	0.0338687	0.0446604	0.0521625	0.0528093	0.051989	0.0464611	0.0441078	0.0414689	0.0384378	0.0375375	0.0341894	0.0320093	0.030752	0.0303426	0.0280301	0.0254413	0.0240308	0.0230061	0.0222835	0.0203242	0.0185704	0.0167169	0.0148528
7.30256e-17	0.04937	0.0548766	0.0639989	0.0649533	0.0621396	0.0577303	0.0551097	0.0495556	0.0485937	0.0500772	0.0468997	0.0431827	0.0411481	0.038882	0.0364803	0.0342431	0.033729	0.0318288	0.0294155	0.02833	0.0272738	0.0263054	0.0253615
7.30256e-17	0.0476123	0.0532623	0.0565598	0.0550619	0.0529852	0.0493445	0.0450541	0.042563	0.0433714	0.0444472	0.0457264	0.045194	0.0412041	0.0371845	0.0353456	0.0344516	0.0311297	0.0288634	0.0270723	0.0258284	0.0243103	0.0225953	0.0218704
7.30256e-17	0.0438	0.0530655	0.0578979	0.0585102	0.0606001	0.0602043	0.0577157	0.0524901	0.050184	0.0470746	0.0458203	0.0433244	0.0435757	0.0438466	0.0426009	0.0416849	0.0395092	0.0383938	0.0364065	0.0350966	0.0341116	0.0327733	0.0314924
7.30256e-17	0.0439709	0.0479644	0.0553281	0.0557174	0.0574929	0.0592774	0.0590042	0.059109	0.0593183	0.0560842	0.0539893	0.0520556	0.0488456	0.0458237	0.045871	0.0451716	0.0434383	0.0413628	0.037851	0.0352254	0.033635	0.0325692	0.0314563
7.30256e-17	0.0527147	0.0615937	0.0655424	0.0668246	0.0668337	0.0661017	0.0631814	0.0636776	0.0605421	0.0596016	0.0573641	0.0549374	0.0533584	0.0526343	0.0533497	0.0530074	0.0529253	0.0526498	0.0508198	0.0488195	0.0484796	0.0495818	0.0490908
7.30256e-17	0.0600622	0.0730272	0.0777665	0.0791069	0.0800053	0.0760391	0.0722009	0.0676611	0.0642558	0.0614285	0.0620025	0.0635919	0.0621977	0.0598398	0.0574304	0.0551078	0.052871	0.0507206	0.0486542	0.0467958	0.045513	0.0452004	0.0453307
7.30256e-17	0.0565005	0.0687825	0.0699879	0.0724307	0.073475	0.0731961	0.0695047	0.0665464	0.0635045	0.0608627	0.0597821	0.0579332	0.0589123	0.0600278	0.0592138	0.0601048	0.0593881	0.0583432	0.0570273	0.0551662	0.0534612	0.0530905	0.0527416
7.30256e-17	0.0409245	0.0522277	0.0585838	0.0629577	0.064492	0.0693161	0.0708041	0.0697308	0.0688825	0.066865	0.0655716	0.066525	0.0666203	0.066075	0.0655452	0.0656625	0.0665615	0.068499	0.0680219	0.0681035	0.0682141	0.0683539	0.0681475
7.30256e-17	0.0482848	0.0628355	0.0686174	0.069987	0.0703907	0.0718308	0.0728304	0.0740581	0.0767243	0.0780373	0.0783194	0.0792724	0.0797737	0.0840998	0.0852084	0.0849404	0.0843982	0.0852274	0.0855905	0.0877042	0.0900824	0.0925256	0.0938299
7.30256e-17	0.0206281	0.0298081	0.0385131	0.0407791	0.0432112	0.0447122	0.0454812	0.0490621	0.0483741	0.0498341	0.0512034	0.0529168	0.0592005	0.0622739	0.0648173	0.0657482	0.0656876	0.0667082	0.0660858	0.0654768	0.0648812	0.0642986	0.0637288
7.30256e-17	0.0179532	0.0268608	0.0351813	0.037032	0.0401807	0.0420399	0.0439739	0.0462577	0.0490613	0.0516038	0.052684	0.0517634	0.0528206	0.0541204	0.0552385	0.0571067	0.0590595	0.0611043	0.0633814	0.0647429	0.0658844	0.0671131	0.0677464
7.30256e-17	0.0366732	0.0511659	0.0576197	0.0599621	0.0607875	0.0616852	0.0609107	0.058447	0.0621746	0.0621855	0.0612818	0.0620787	0.0624839	0.0617516	0.0617526	0.0629895	0.0644412	0.0647733	0.0644762	0.0638744	0.0641917	0.0636556	0.0625918
7.30256e-17	0.0322566	0.0384151	0.0473625	0.0494324	0.0500211	0.0497002	0.0500192	0.0498331	0.0477626	0.0459165	0.0451254	0.0433737	0.0416885	0.0400686	0.0389535	0.0384126	0.0383305	0.0382475	0.0381641	0.0380804	0.0378038	0.0357189	0.0355788
7.30256e-17	0.0347247	0.0480918	0.0549023	0.0574741	0.0591331	0.0577548	0.0563288	0.0542029	0.0520433	0.0507436	0.0506473	0.0484783	0.0462388	0.0443814	0.0452615	0.0470581	0.044433	0.0415079	0.0396316	0.0391004	0.0393432	0.0385618	0.0379598
7.30256e-17	0.0399126	0.0487288	0.0551853	0.0564414	0.0554006	0.0550907	0.0526386	0.0521496	0.0511697	0.0488357	0.0476787	0.047236	0.0457673	0.0432744	0.0409067	0.039747	0.0377491	0.0367684	0.0352605	0.0327612	0.030444	0.0285662	0.0275523
7.30256e-17	0.0461353	0.0549098	0.061949	0.0668767	0.0677959	0.0645924	0.0637636	0.0605925	0.0594996	0.0555433	0.0538408	0.0511343	0.0466468	0.0442496	0.043743	0.041108	0.0397096	0.0400915	0.0386807	0.0365734	0.0352052	0.0342282	0.0335495
7.30256e-17	0.0227756	0.0270356	0.0330245	0.0386819	0.0383828	0.0381882	0.0374093	0.0348918	0.0325172	0.0305353	0.0278945	0.0274082	0.0274695	0.0261017	0.0255131	0.0235079	0.0215838	0.019919	0.0184396	0.0170718	0.0158071	0.014672	0.0138247
7.30256e-17	0.0166636	0.0256463	0.0335086	0.0369675	0.0376586	0.0353465	0.0344649	0.0327343	0.0317206	0.0295974	0.0272722	0.0252203	0.022243	0.0216391	0.0206407	0.0194674	0.0185627	0.0174789	0.0162069	0.0153336	0.0143871	0.0133067	0.01259
7.30256e-17	0.019502	0.0283061	0.0362218	0.0346675	0.0357422	0.0354896	0.0359032	0.033666	0.0323278	0.030491	0.0292166	0.0259158	0.0245864	0.0238113	0.0228334	0.0214914	0.0204319	0.01987	0.0195767	0.0196902	0.0192162	0.0187775	0.0178509
7.30256e-17	0.020602	0.0309397	0.0350171	0.0354666	0.0336585	0.0320029	0.0303713	0.0285741	0.0273368	0.0262882	0.0252158	0.0240749	0.0232024	0.0222371	0.0213249	0.020058	0.0186243	0.0182581	0.0173374	0.0161587	0.0151523	0.0144373	0.0138677
7.30256e-17	0.021222	0.0351741	0.0394162	0.0431944	0.0427136	0.0401011	0.0375805	0.0363515	0.0332362	0.0317996	0.0304965	0.0300345	0.0285953	0.0270702	0.0260944	0.0253668	0.0247537	0.0237794	0.0230233	0.0222914	0.0215829	0.0202668	0.019207
7.30256e-17	0.0227313	0.0411302	0.0479448	0.0482123	0.0461193	0.0460791	0.0447559	0.0408867	0.0380084	0.0363499	0.0328335	0.0300844	0.0273416	0.024912	0.0234325	0.0220502	0.020356	0.0187981	0.0183757	0.017673	0.0165268	0.0149074	0.0140814
7.30256e-17	0.0296782	0.0431457	0.048486	0.0495706	0.0474488	0.0446565	0.0433932	0.0399	0.0371767	0.0339961	0.0316401	0.0289638	0.0266618	0.02532	0.0243151	0.0228711	0.0214908	0.0191556	0.0180465	0.0167508	0.0154017	0.0144128	0.0134741
7.30256e-17	0.0419219	0.0573439	0.0641352	0.0607339	0.0560039	0.0501644	0.0491691	0.0413822	0.0397326	0.0358481	0.0320567	0.0293974	0.0274006	0.0254504	0.0234503	0.0213973	0.0187379	0.017037	0.0158989	0.0151379	0.0143455	0.0133114	0.0120132
7.30256e-17	0.021973	0.0365045	0.0388746	0.0425829	0.0389098	0.038772	0.0378823	0.033231	0.0312955	0.0288529	0.0266094	0.0240007	0.0218183	0.0196403	0.0172753	0.0156303	0.0137603	0.0123454	0.0110472	0.00989843	0.00886911	0.00794683	0.00706991
7.30256e-17	0.0417984	0.053636	0.0578468	0.0599647	0.0568697	0.0519692	0.0467734	0.0425989	0.0394159	0.0369497	0.0332736	0.0301388	0.0279695	0.0255842	0.0220209	0.0203291	0.0187613	0.0172424	0.0165449	0.0157435	0.0140366	0.0125859	0.0116627
7.30256e-17	0.0662936	0.0807855	0.0823164	0.0781002	0.0739843	0.0664354	0.06157	0.0543525	0.05073	0.0457723	0.0402872	0.0372792	0.0339836	0.030935	0.0286408	0.0269064	0.0258404	0.0250033	0.0239331	0.0223046	0.0210156	0.0187788	0.0169854
7.30256e-17	0.061261	0.0766323	0.08291	0.0779829	0.0754917	0.068704	0.062989	0.0571815	0.0540663	0.0496966	0.0476588	0.0432368	0.0407698	0.0377655	0.0353187	0.0337059	0.0321834	0.0295915	0.0271179	0.0248644	0.0228105	0.0214306	0.0202899
7.30256e-17	0.0671609	0.0879449	0.0895369	0.081307	0.0731658	0.0679889	0.0656141	0.0596114	0.0548943	0.0487087	0.0430699	0.039572	0.0366009	0.0335058	0.0321758	0.0304727	0.0294044	0.027584	0.0260589	0.0238749	0.0221981	0.0210922	0.0192647
7.30256e-17	0.0582901	0.0769239	0.0789887	0.0723636	0.0703078	0.0682755	0.0625177	0.0570388	0.0536484	0.0487841	0.0455383	0.0423629	0.0389568	0.0359939	0.0328528	0.0306543	0.028813	0.0271212	0.0262873	0.0249646	0.0230403	0.0208845	0.0198915
7.30256e-17	0.0326076	0.0500968	0.0547492	0.0530607	0.0524413	0.0516535	0.0491475	0.0486538	0.0464408	0.0441333	0.0430657	0.0418834	0.0412489	0.0415602	0.0375973	0.0349778	0.0326463	0.0294836	0.0283503	0.028444	0.0265972	0.0248917	0.0243944
7.30256e-17	0.0122626	0.0212816	0.0268534	0.027333	0.0277654	0.0271866	0.025236	0.0221558	0.0222051	0.0215402	0.0206194	0.0187667	0.0167909	0.0157976	0.0162	0.0159562	0.0161622	0.0154499	0.0146478	0.0132312	0.0119563	0.0108087	0.00955908
7.30256e-17	0.0124472	0.0155677	0.0165531	0.0171536	0.0188623	0.0199902	0.0192223	0.0191867	0.0179025	0.0172413	0.0170386	0.0157488	0.0146994	0.0134122	0.0130796	0.0126961	0.0121394	0.0115789	0.0118664	0.0115753	0.0109738	0.0107814	0.0109627
7.30256e-17	0.00623628	0.0107287	0.0150983	0.0173987	0.0190074	0.0190325	0.0185368	0.0183736	0.0177649	0.0179395	0.017534	0.0153529	0.0146538	0.0137462	0.0125163	0.0113943	0.0103902	0.00947779	0.0086568	0.00791174	0.00722389	0.00683198	0.00602292
7.30256e-17	0.0112165	0.0236164	0.0303826	0.0324739	0.033061	0.0345691	0.0346916	0.0341548	0.032294	0.0298839	0.0277975	0.0269101	0.0247641	0.0235824	0.0227266	0.0223244	0.0213139	0.0204485	0.0199455	0.0190063	0.0182186	0.0170925	0.0160462
7.30256e-17	0.0204121	0.0347694	0.0389383	0.0424287	0.0432914	0.0409644	0.0389094	0.0371494	0.03633	0.0358424	0.0340751	0.0332181	0.0306742	0.029917	0.0315828	0.0317659	0.0299906	0.0278108	0.0255683	0.0240503	0.0228376	0.0217547	0.0216974
7.30256e-17	0.0281772	0.0393253	0.04536	0.0462978	0.0469174	0.0463762	0.0429291	0.0423343	0.0410319	0.0391193	0.0377372	0.0357689	0.0347699	0.0334847	0.0300173	0.0284514	0.0279658	0.0281828	0.0271663	0.0264206	0.0261453	0.0253173	0.0245283
7.30256e-17	0.0395428	0.0517799	0.0571264	0.0555863	0.0532342	0.0504765	0.0488765	0.0449052	0.042241	0.0433982	0.0404823	0.0394696	0.0387209	0.0366446	0.034459	0.0325559	0.0309929	0.029581	0.0282013	0.0268121	0.0245773	0.0225869	0.021596
7.30256e-17	0.0506281	0.0635864	0.0688859	0.068299	0.0659362	0.0599148	0.056532	0.0543043	0.0520066	0.0485648	0.0462428	0.0435969	0.0422659	0.0405017	0.0388633	0.0364283	0.0347267	0.0326454	0.0303425	0.0280122	0.026023	0.0243239	0.0220378
7.30256e-17	0.0470964	0.059709	0.0650161	0.0630605	0.0612398	0.0575367	0.0518277	0.0495815	0.0485854	0.0459577	0.0430445	0.0406063	0.0378902	0.0350089	0.0329751	0.0315439	0.0290946	0.0266323	0.0245114	0.0231003	0.0216814	0.0200508	0.0188153
7.30256e-17	0.0361413	0.0451807	0.0511803	0.0501391	0.0505116	0.0490135	0.0452678	0.042071	0.0387427	0.0361572	0.031925	0.0287545	0.0267267	0.0251036	0.0225928	0.021262	0.0201042	0.0180683	0.0166614	0.0154187	0.0144895	0.0133288	0.0128586
7.30256e-17	0.0308519	0.0361896	0.0415691	0.0391591	0.0386496	0.036572	0.0358349	0.0337579	0.0311876	0.0300133	0.0268818	0.0249609	0.0228391	0.0200417	0.0187644	0.0171252	0.0157693	0.0147413	0.0136533	0.0128236	0.0126154	0.0118063	0.0109636
7.30256e-17	0.0280566	0.0245858	0.0373497	0.0369919	0.0369219	0.0346511	0.0336298	0.0304615	0.0283105	0.025517	0.0240124	0.0211495	0.0189605	0.0168797	0.0158618	0.0147326	0.0139079	0.0125498	0.0109656	0.00958184	0.00847271	0.00749293	0.00680477
7.30256e-17	0.0258803	0.0325725	0.0381903	0.0364641	0.036708	0.0343469	0.0324581	0.0300619	0.0279731	0.0259899	0.0240653	0.0224925	0.0206725	0.0183944	0.0166376	0.0147033	0.0130338	0.0121805	0.011247	0.0102378	0.00971441	0.00908909	0.0084881
7.30256e-17	0.0145964	0.0192098	0.023375	0.0246189	0.0248099	0.0238038	0.022483	0.0206908	0.0197618	0.0181035	0.0169312	0.0161157	0.0149434	0.0130516	0.0114553	0.0103394	0.00948895	0.00910182	0.00854797	0.00769745	0.00677965	0.00608709	0.0055343
7.30256e-17	0.0127891	0.0168332	0.0258327	0.0261416	0.0270522	0.0256891	0.0240856	0.0220888	0.0201228	0.0181169	0.0161555	0.013813	0.0118112	0.0104819	0.00972076	0.00837454	0.00712905	0.00628347	0.00553817	0.00514618	0.00475326	0.00424142	0.00379673
7.30256e-17	0.0114033	0.0143786	0.023829	0.0236995	0.0253356	0.024901	0.0223515	0.0188942	0.0166299	0.0157119	0.0142984	0.0115631	0.00991695	0.00873561	0.00793889	0.00751536	0.00708	0.00655566	0.00575019	0.00545981	0.00488964	0.00443606	0.00403887
7.30256e-17	0.00828604	0.00842858	0.0196185	0.0210976	0.0220111	0.0215028	0.0207549	0.0186021	0.0148507	0.0123817	0.0103026	0.00941493	0.00838839	0.00763927	0.00711533	0.00626005	0.00540307	0.00466511	0.00402948	0.00348184	0.00299475	0.00257551	0.0022819
7.30256e-17	0.00981762	0.00860825	0.0212317	0.0213335	0.0211748	0.0197284	0.017617	0.0148543	0.0118775	0.00989841	0.0083025	0.00630872	0.0050236	0.00401217	0.00340128	0.00264532	0.00201829	0.00154414	0.0012106	0.000971299	0.000803126	0.000666117	0.0005625
7.30256e-17	0.00829102	0.00295775	0.0140571	0.0159225	0.0170546	0.0157568	0.0148559	0.0133076	0.0110365	0.00877518	0.00778924	0.00684026	0.00578927	0.00464772	0.00413591	0.00344052	0.00306603	0.00262241	0.00212417	0.00164731	0.00125692	0.00103893	0.000891234
7.30256e-17	0.0126501	0.0111759	0.0194669	0.0207347	0.0225542	0.0213195	0.0192493	0.0174458	0.0154299	0.0135585	0.0113172	0.00943838	0.00835889	0.00769215	0.00704161	0.00632491	0.00548754	0.00484673	0.00402905	0.00337996	0.00289627	0.00244931	0.00207503
7.30256e-17	0.0312784	0.0324175	0.0401402	0.0402915	0.0379307	0.0351892	0.0322911	0.0296911	0.0261089	0.023282	0.0204572	0.0181903	0.0164961	0.0148196	0.0129375	0.011148	0.00993621	0.00879999	0.00778166	0.00681209	0.00591021	0.00508187	0.00426392
7.30256e-17	0.0504494	0.0507961	0.058187	0.0550891	0.0499408	0.0469713	0.0436238	0.0397603	0.035424	0.0325925	0.028577	0.0258137	0.0226838	0.0204363	0.0178637	0.0157371	0.0138461	0.0123112	0.0108969	0.0096443	0.00853623	0.0075553	0.00670968
7.30256e-17	0.056477	0.0529089	0.0664358	0.0626986	0.0576563	0.0527457	0.0490312	0.0438837	0.0397252	0.0352701	0.030607	0.0281027	0.0256182	0.0227911	0.0202791	0.0180987	0.0164998	0.0149356	0.0132364	0.0116815	0.0105125	0.009063	0.00802221
7.30256e-17	0.0606414	0.0620911	0.0669889	0.0636527	0.0608151	0.0543314	0.0479603	0.0443322	0.0400143	0.0361105	0.0315224	0.0281753	0.0266128	0.0241773	0.0207028	0.0185187	0.0161121	0.0137897	0.0119306	0.0103691	0.00902004	0.00793098	0.00705804
7.30256e-17	0.0590285	0.0628112	0.0686197	0.06495	0.0610859	0.0529799	0.0455232	0.0396109	0.0357468	0.0316075	0.0280539	0.0247221	0.0217862	0.0201082	0.0184332	0.0164662	0.0146057	0.0131276	0.0120658	0.0111042	0.009882	0.00874715	0.00775493
7.30256e-17	0.0679213	0.0692876	0.0741411	0.0667916	0.0579447	0.0515069	0.0456911	0.0411945	0.0373875	0.0335378	0.0300644	0.0268787	0.0240173	0.0209392	0.0185525	0.0168549	0.0149315	0.0129259	0.011475	0.0106661	0.00955023	0.00858423	0.00770173
7.30256e-17	0.078632	0.076069	0.0785448	0.0711519	0.0624461	0.0583008	0.0490197	0.0445604	0.0388279	0.0342482	0.0320422	0.029014	0.0239949	0.0211179	0.0180111	0.0159167	0.0139782	0.0124217	0.0115915	0.0109731	0.00979663	0.0086111	0.0077339
7.30256e-17	0.0950733	0.092558	0.0864647	0.0787188	0.0720122	0.0615189	0.0535023	0.0441086	0.0385671	0.0335876	0.0290461	0.0253005	0.0215501	0.0181352	0.0155964	0.0131121	0.011343	0.0105918	0.00989143	0.00881904	0.00748076	0.00634634	0.00538464
7.30256e-17	0.103199	0.102309	0.0953496	0.0826593	0.069295	0.059066	0.0511433	0.0431417	0.036934	0.0314475	0.026512	0.0226267	0.0203197	0.0181954	0.0156241	0.0131482	0.0117168	0.0109142	0.0101393	0.00911026	0.00819427	0.00730094	0.00634718
7.30256e-17	0.107852	0.102317	0.090555	0.0755898	0.0643613	0.0551354	0.0486972	0.0401827	0.0340465	0.029283	0.0255489	0.0214496	0.0185578	0.0155042	0.0131813	0.0115028	0.00991285	0.00817183	0.00692567	0.00592993	0.00505337	0.00430779	0.00364935
7.30256e-17	0.101064	0.0891866	0.0892323	0.0779121	0.0672969	0.0574023	0.048375	0.0406671	0.0335312	0.027736	0.0237343	0.0212573	0.0187503	0.0155547	0.0125224	0.0102908	0.00862367	0.00723674	0.00612536	0.00521635	0.00442546	0.00376489	0.00315524
7.30256e-17	0.0874433	0.0901708	0.0857149	0.0742003	0.064227	0.0534785	0.0448844	0.0373936	0.0314378	0.0266552	0.0219489	0.0189857	0.0155783	0.0125661	0.0108581	0.0091229	0.00763306	0.00636922	0.00543904	0.00461181	0.00393511	0.00338949	0.00289833
7.30256e-17	0.0922079	0.0903782	0.0836849	0.0759648	0.0646502	0.0507624	0.0413063	0.0355999	0.0295699	0.0237899	0.0203825	0.0170998	0.0145764	0.0126126	0.0106155	0.00878102	0.00755769	0.00656701	0.00559774	0.00469647	0.00397203	0.00332377	0.00279973
7.30256e-17	0.103578	0.104674	0.0973628	0.0834281	0.0726565	0.0602555	0.0491436	0.038884	0.0324836	0.0269997	0.022192	0.0189396	0.0158199	0.0132133	0.0110361	0.00929254	0.00769863	0.00616936	0.00502991	0.00419904	0.00360618	0.00298761	0.00251451
7.30256e-17	0.114314	0.107069	0.102048	0.0866753	0.0753073	0.0623082	0.0514451	0.0431205	0.0362955	0.0289164	0.0238355	0.0203764	0.0169778	0.0138257	0.0112377	0.00918731	0.00769349	0.00641053	0.00525956	0.00411361	0.00342458	0.00290474	0.00238319
7.30256e-17	0.115689	0.11605	0.107022	0.0940202	0.0760949	0.0599264	0.0481459	0.0392087	0.0330614	0.0273219	0.0232787	0.0193084	0.0159327	0.0128006	0.0100433	0.00774217	0.00600766	0.00483795	0.00381135	0.00314127	0.00254208	0.00205865	0.00166863
7.30256e-17	0.12829	0.126043	0.118302	0.0976397	0.076925	0.0613994	0.0515184	0.0414423	0.03494	0.0287326	0.0229375	0.0184056	0.01574	0.0128425	0.0105176	0.00863065	0.00715235	0.00615739	0.00532053	0.00441401	0.00357353	0.00284419	0.00226437
7.30256e-17	0.127038	0.118807	0.1145	0.0932202	0.0759052	0.0588677	0.0486324	0.0390853	0.0313247	0.0242181	0.0201115	0.0159003	0.0131695	0.0109444	0.00888303	0.00713094	0.00582902	0.00491826	0.00409867	0.00341635	0.00288582	0.00245774	0.00209324
7.30256e-17	0.129961	0.125236	0.109716	0.0930263	0.0736231	0.0592958	0.0481559	0.0407624	0.0343144	0.0284808	0.0232819	0.018648	0.0154331	0.0131147	0.0109091	0.00940994	0.00802133	0.00664469	0.0055398	0.00455315	0.00379029	0.00324358	0.00277297
7.30256e-17	0.137449	0.126365	0.119218	0.0930038	0.0756764	0.0624532	0.0498846	0.0388178	0.0310322	0.0253449	0.0205167	0.0164488	0.0130051	0.0099448	0.007858	0.00631087	0.00509502	0.00419086	0.00335588	0.00264262	0.002095	0.0017731	0.00140108
7.30256e-17	0.141129	0.128448	0.113789	0.0916818	0.0704731	0.0544013	0.0431132	0.0333289	0.0263975	0.0207944	0.0160507	0.0127542	0.0100629	0.00823572	0.00659387	0.00481872	0.00356408	0.00265119	0.00201951	0.00153845	0.00119089	0.00096292	0.000843916
7.30256e-17	0.147123	0.124781	0.103679	0.0752488	0.0591907	0.0462383	0.0355929	0.0261495	0.0192466	0.0146322	0.0112752	0.0088134	0.00659392	0.00489008	0.00359849	0.0026485	0.00202241	0.00155039	0.00114244	0.000861372	0.000655417	0.000498423	0.000385027
7.30256e-17	0.139203	0.123039	0.0975297	0.0749863	0.0576192	0.0431177	0.0321218	0.023497	0.0171085	0.0130435	0.00982135	0.00731362	0.00550175	0.0041277	0.00304834	0.00224648	0.0016528	0.00122327	0.000916531	0.000684815	0.00051069	0.000385047	0.000289011
7.30256e-17	0.137889	0.114599	0.098385	0.0730497	0.0555892	0.0413392	0.031059	0.0223983	0.0164474	0.0114809	0.00834579	0.00622903	0.00473673	0.00353414	0.00263916	0.00197016	0.00143779	0.00109887	0.00083275	0.00063087	0.000477857	0.000356342	0.000261266
7.30256e-17	0.1224	0.103726	0.0881305	0.0707579	0.0534413	0.0415554	0.0307371	0.023924	0.0171576	0.0131964	0.00988666	0.00778278	0.00562556	0.00402806	0.0030503	0.00233573	0.00175556	0.00128276	0.000946102	0.000729881	0.000590744	0.000493404	0.000404396
7.30256e-17	0.128445	0.109035	0.0947958	0.0730414	0.0568364	0.044786	0.0335263	0.0246054	0.0192121	0.014188	0.010811	0.00843155	0.00618767	0.00458829	0.00370867	0.00311476	0.00260626	0.00213532	0.0015467	0.00116237	0.000873489	0.000656425	0.000493302
7.30256e-17	0.109855	0.095022	0.0874138	0.0692163	0.0535644	0.0418097	0.0339782	0.0260023	0.0198687	0.0152986	0.0123298	0.00960838	0.00726116	0.00561238	0.00415973	0.00320002	0.00240493	0.00175604	0.00135819	0.00102226	0.000811219	0.000639205	0.00049095
7.30256e-17	0.115045	0.100009	0.0870481	0.0688201	0.0559818	0.0438991	0.0349879	0.0276646	0.0228768	0.0179315	0.014174	0.0112752	0.00903829	0.00693471	0.00555774	0.00462278	0.00374206	0.00299655	0.00239205	0.0018952	0.00148506	0.00118172	0.0009293
7.30256e-17	0.13237	0.104536	0.090054	0.0702	0.0555971	0.0435248	0.0346227	0.0258063	0.0214706	0.0172352	0.0136143	0.0108842	0.00860452	0.00678115	0.00555818	0.00463446	0.00362998	0.0031022	0.00248502	0.00196603	0.0015134	0.0011565	0.000884004
7.30256e-17	0.135521	0.109821	0.100371	0.0765527	0.0604349	0.0478793	0.0374531	0.0275669	0.0203391	0.0165043	0.0139524	0.0111793	0.00848642	0.00675241	0.00544249	0.00420314	0.003152	0.00239535	0.00184715	0.00146906	0.00112231	0.000870135	0.000687809
7.30256e-17	0.143775	0.123812	0.106357	0.0793757	0.062792	0.0466568	0.0342478	0.0294977	0.0248587	0.0191604	0.0151841	0.0122282	0.00912211	0.00734187	0.0059929	0.00453851	0.00351103	0.0027594	0.00213314	0.00164292	0.0013508	0.00108354	0.000871109
7.30256e-17	0.144199	0.12638	0.106823	0.0774374	0.0605077	0.0468736	0.0362032	0.0281028	0.0206516	0.0169947	0.0133814	0.0108742	0.00848624	0.00605588	0.00480128	0.00377807	0.00297628	0.00231611	0.00177258	0.00134318	0.00101406	0.000793187	0.000625113
7.30256e-17	0.143628	0.121549	0.102269	0.0855239	0.0607765	0.0448484	0.034317	0.0281404	0.0214739	0.016267	0.0119872	0.00908606	0.00723733	0.00646006	0.00497652	0.00383369	0.00296156	0.00229422	0.00174942	0.00132614	0.00101492	0.000798994	0.000646926
7.30256e-17	0.134618	0.12298	0.10141	0.0816123	0.0657269	0.0529235	0.0384952	0.0297183	0.0227757	0.016704	0.0129615	0.0103847	0.00799282	0.00619071	0.00466066	0.00365598	0.00286799	0.00224927	0.00176372	0.00143452	0.00113672	0.000916756	0.000739789
7.30256e-17	0.126949	0.123446	0.105272	0.0825895	0.0643145	0.051124	0.0404258	0.0321136	0.0265085	0.0203424	0.0153503	0.0116412	0.00899565	0.00722439	0.00602195	0.00458308	0.00350988	0.00272595	0.00209998	0.00161228	0.00120783	0.00094916	0.000748083
7.30256e-17	0.116987	0.117467	0.103712	0.0829014	0.0654905	0.0486223	0.0393068	0.0308106	0.0246342	0.0205605	0.0163807	0.0129499	0.0102588	0.00823216	0.00677463	0.0056604	0.00472966	0.00390034	0.00323925	0.00253113	0.00203048	0.00168009	0.00138245
7.30256e-17	0.113346	0.116554	0.0912804	0.0746482	0.064527	0.048851	0.0377541	0.0311886	0.0245688	0.018759	0.0136113	0.0110264	0.00879902	0.00705654	0.00548612	0.00436594	0.0034812	0.00277547	0.00217737	0.00167	0.0012849	0.0010098	0.000794269
7.30256e-17	0.089782	0.0965284	0.0811587	0.065013	0.048912	0.0402166	0.0322816	0.0264796	0.0193094	0.0149196	0.0119259	0.00991719	0.00805037	0.00653699	0.0052068	0.00392473	0.00302529	0.00230024	0.00175006	0.0013357	0.00104538	0.000817908	0.000639817
7.30256e-17	0.0891804	0.09076	0.067418	0.0563544	0.0461858	0.0344144	0.0292336	0.0230911	0.0189856	0.0162956	0.0124441	0.0102448	0.0079212	0.00642772	0.00524461	0.00421114	0.00328161	0.00255393	0.00198681	0.0015517	0.00123386	0.000993541	0.000782751
7.30256e-17	0.0934428	0.0956131	0.0741664	0.0595102	0.0476877	0.0374179	0.0290759	0.0231418	0.018579	0.0142336	0.0113067	0.00920362	0.00712902	0.00573901	0.00466612	0.00367705	0.00297923	0.0023548	0.001892	0.00151544	0.00121386	0.000972311	0.00077594
7.30256e-17	0.113057	0.112613	0.0917948	0.0735622	0.0596082	0.0478259	0.0382038	0.0292391	0.0229244	0.0174779	0.0136098	0.0114676	0.00946448	0.00741605	0.00588752	0.0044	0.00337451	0.00259757	0.00202208	0.00165467	0.00135572	0.00111219	0.000898817
7.30256e-17	0.118809	0.118252	0.0968054	0.0792731	0.066644	0.0556127	0.0443823	0.036423	0.0298753	0.0230176	0.0189477	0.0164601	0.0140166	0.0115763	0.00954181	0.0079301	0.00636964	0.00530827	0.00433983	0.00359	0.00296046	0.00243651	0.00214428
7.30256e-17	0.120802	0.125236	0.101212	0.0864518	0.0720451	0.0600593	0.0467819	0.0379455	0.0304669	0.0250525	0.0199177	0.0158277	0.0135365	0.0113867	0.00973701	0.00820262	0.00708125	0.00605324	0.0050757	0.00425771	0.00353783	0.00289005	0.00242905
7.30256e-17	0.138815	0.139735	0.125323	0.102995	0.0874937	0.071839	0.0569312	0.0461754	0.0395936	0.0307197	0.0252749	0.0210552	0.0180154	0.0147704	0.0121342	0.0101797	0.00877664	0.00750419	0.0058673	0.00488078	0.00406583	0.00338699	0.00282151
7.30256e-17	0.140978	0.144019	0.132422	0.121581	0.1005	0.0797948	0.0718988	0.0632351	0.0528032	0.0405526	0.0344269	0.0297703	0.0257623	0.0223475	0.0193535	0.0167613	0.0144172	0.0117943	0.0101605	0.00886105	0.00769054	0.00667517	0.00579434
7.30256e-17	0.150645	0.163789	0.157357	0.136567	0.107358	0.0900221	0.0766553	0.0648754	0.0557666	0.0478586	0.0429528	0.0378337	0.0303803	0.0257039	0.0213711	0.0160584	0.0124822	0.00940165	0.00781672	0.00640282	0.00555597	0.00477572	0.00413742
7.30256e-17	0.160197	0.179419	0.160229	0.140314	0.117027	0.0987977	0.0837484	0.0711212	0.06177	0.0527834	0.0443663	0.0390625	0.0342341	0.028827	0.0238898	0.0206489	0.0180394	0.0159386	0.0135875	0.0110461	0.00888983	0.00756349	0.00647893
7.30256e-17	0.170522	0.195151	0.17748	0.160751	0.134319	0.11511	0.0999729	0.08547	0.0766512	0.0680073	0.0595017	0.0522992	0.0470052	0.0403138	0.0366006	0.0332646	0.0292155	0.0265205	0.0223031	0.0192763	0.016858	0.0147468	0.0127829
7.30256e-17	0.16404	0.187463	0.17969	0.164977	0.14143	0.118186	0.105074	0.0930438	0.0817234	0.0714592	0.0615121	0.0500074	0.043546	0.0372192	0.0321145	0.0272475	0.0236657	0.0205602	0.0178672	0.0151665	0.012827	0.0108494	0.00917763
7.30256e-17	0.156501	0.182414	0.178992	0.161722	0.136461	0.120382	0.10436	0.0891306	0.0772041	0.0669475	0.0575222	0.0486576	0.0434679	0.0389215	0.0327699	0.0264308	0.0229197	0.0195801	0.0172385	0.0153937	0.0133856	0.0115961	0.00999475
7.30256e-17	0.153193	0.178964	0.173265	0.161698	0.142323	0.126402	0.105916	0.091428	0.0779588	0.0649122	0.0559862	0.0443134	0.0379927	0.0332932	0.0287952	0.0247518	0.021464	0.0178616	0.0154013	0.0132388	0.0116133	0.0102601	0.00908496
7.30256e-17	0.159907	0.185563	0.170867	0.154214	0.130216	0.108958	0.100665	0.0851347	0.0738549	0.0617817	0.0490751	0.0429659	0.0361183	0.031318	0.0277533	0.0249144	0.0218557	0.0189901	0.0161648	0.0137105	0.0113195	0.00971908	0.00818315
