# Supplementary material for: Research on the dynamic spillover of stock markets under COVID-19—Taking the stock markets of China, Japan, and South Korea as an example
Source: Front Public Health. 2022 Nov 11;10:1008348. doi: 10.3389/fpubh.2022.1008348 (PMC9691647; doi:10.3389/fpubh.2022.1008348)
Supplement: Supplementary file 4 [file Data_Sheet_2.ZIP › COM_HK_2 (1).xls]

## Sheet: Sheet7
0	0	0	0	0	0	0	0	0	0	0	0	0	0	0	0	0	0	0	0	0	0	0	0
0	0	0	0	0	0	0	0	0	0	0	0	0	0	0	0	0	0	0	0	0	0	0	0
2.33201e-16	0.0245648	0.0327401	0.0335626	0.0331183	0.0263909	0.0262693	0.0230589	0.0220176	0.0205706	0.0184672	0.016327	0.0150055	0.0135188	0.0121182	0.0114451	0.0103099	0.00926242	0.00835045	0.00732307	0.0066174	0.00605395	0.00551333	0.00521764
2.33201e-16	0.0269553	0.030134	0.034762	0.0326772	0.030006	0.0275757	0.0257842	0.0225168	0.0198147	0.017936	0.0164133	0.0153522	0.0147124	0.0140208	0.012753	0.0116682	0.00966201	0.00810962	0.00738897	0.00703072	0.00635629	0.00553707	0.00482776
2.33201e-16	0.0264783	0.0371802	0.0483932	0.0473432	0.043024	0.0405634	0.0357705	0.0305941	0.0271936	0.0231331	0.0193953	0.0167985	0.0144778	0.0135383	0.0118374	0.00994087	0.00909752	0.0085305	0.00780876	0.00695414	0.00610701	0.00526156	0.00453996
2.33201e-16	0.0330448	0.0478404	0.0505883	0.0451241	0.0401978	0.0372172	0.0353747	0.0337133	0.031494	0.028437	0.0262829	0.0238313	0.020142	0.0170256	0.0155452	0.013527	0.0118818	0.0105572	0.00929569	0.00839885	0.00770774	0.00710887	0.0062225
2.33201e-16	0.0323286	0.043185	0.0466405	0.0449915	0.0415411	0.0388547	0.035751	0.0334776	0.0316336	0.0260949	0.0238487	0.023338	0.0210565	0.0186231	0.0164396	0.0154684	0.0142229	0.0129354	0.0119914	0.0106184	0.00952556	0.00839641	0.00753896
2.33201e-16	0.0319028	0.0384145	0.041069	0.0399444	0.0369439	0.0361556	0.0332294	0.0312274	0.0293139	0.0249022	0.0231015	0.0211638	0.0185732	0.0172928	0.0152926	0.0142901	0.0132926	0.0120071	0.0106696	0.00963712	0.0088313	0.00804573	0.00715851
2.33201e-16	0.0327779	0.0379241	0.0385049	0.0399763	0.0385927	0.0360419	0.0343687	0.0321112	0.0290122	0.0265736	0.0239541	0.0210389	0.0190397	0.0172193	0.0160053	0.0144659	0.012945	0.0116243	0.0106052	0.00967496	0.00881855	0.0079774	0.00721631
2.33201e-16	0.0362022	0.0407347	0.0460672	0.0438496	0.0408713	0.0373445	0.0327403	0.0316114	0.0278258	0.0260448	0.0236078	0.0215087	0.0191783	0.0180949	0.0164293	0.0147492	0.0132413	0.0118879	0.010673	0.00958259	0.00860378	0.00772514	0.0069364
2.33201e-16	0.0372196	0.0440132	0.0453252	0.043894	0.0371676	0.033597	0.0310956	0.0266478	0.0233745	0.020364	0.0182143	0.0166753	0.014878	0.013132	0.011793	0.0103695	0.00925219	0.00817121	0.00721696	0.00637456	0.00563151	0.00501904	0.00439435
2.33201e-16	0.0410494	0.0482754	0.0464174	0.0454501	0.0422436	0.0367527	0.0328262	0.0298275	0.0264603	0.0234708	0.0204383	0.0182392	0.0159056	0.014205	0.013305	0.0115662	0.0101422	0.00891468	0.00786827	0.00731446	0.00690664	0.00646959	0.00572364
2.33201e-16	0.0434306	0.0484994	0.0515457	0.0452608	0.0415243	0.0367495	0.0312223	0.0263327	0.0234953	0.0208097	0.0185061	0.0163532	0.0133459	0.0108985	0.00889526	0.00785644	0.00742058	0.00680221	0.00595436	0.00523203	0.0046018	0.00404851	0.00356265
2.33201e-16	0.0502914	0.0528015	0.0471749	0.0409885	0.0365127	0.0314571	0.0281516	0.0271945	0.0245227	0.0222919	0.0188273	0.0166824	0.0142485	0.0124763	0.0117312	0.0104973	0.00891862	0.00777192	0.00668745	0.00587806	0.00536149	0.00497227	0.0046661
2.33201e-16	0.0454927	0.0505838	0.0485483	0.0432495	0.0393769	0.0353401	0.0308347	0.0271631	0.0239289	0.0210368	0.0194569	0.0179665	0.015944	0.0137839	0.0123253	0.0107772	0.00909607	0.00802546	0.00717542	0.00663034	0.00602403	0.00546305	0.00462008
2.33201e-16	0.0479474	0.051208	0.050652	0.0447965	0.0389543	0.0338728	0.0298022	0.0260239	0.0225327	0.0192561	0.016308	0.0141566	0.0131834	0.0122389	0.0112507	0.00985144	0.00868477	0.0075923	0.00657762	0.00600186	0.00501125	0.00417078	0.0035507
2.33201e-16	0.0410143	0.04602	0.0447842	0.0419227	0.0355305	0.0304217	0.0263172	0.0232183	0.0214616	0.0191602	0.0168213	0.0148862	0.0129914	0.011883	0.0103093	0.00915023	0.00804067	0.00705805	0.0064372	0.00558822	0.00489411	0.00425762	0.00360089
2.33201e-16	0.0353085	0.044706	0.0387129	0.034803	0.0314986	0.0270359	0.0243406	0.0208627	0.0182569	0.0165946	0.0150802	0.013369	0.0121662	0.010892	0.00924555	0.00829387	0.00721137	0.00627527	0.00516366	0.00437347	0.00398353	0.0036131	0.00318122
2.33201e-16	0.0311849	0.0324998	0.0310026	0.0298461	0.0264932	0.024291	0.0217914	0.0188512	0.0170381	0.0150779	0.0128194	0.0116355	0.0103141	0.00890861	0.00788552	0.00699655	0.00633847	0.0057909	0.00529066	0.00475451	0.00406045	0.00366791	0.00339554
2.33201e-16	0.0253582	0.0309509	0.0284436	0.0274899	0.0235298	0.0202071	0.018155	0.0162705	0.0145296	0.0130945	0.0117947	0.010373	0.00960494	0.00872651	0.00785552	0.00711006	0.00639666	0.00571065	0.0051775	0.00447901	0.00405756	0.00367607	0.00333075
2.33201e-16	0.027168	0.0309997	0.0274927	0.0254416	0.0237019	0.0201836	0.018046	0.016066	0.0139592	0.0127265	0.0112335	0.00993907	0.00900006	0.0079861	0.00705902	0.00641822	0.00578524	0.00512099	0.00461216	0.00410812	0.00349511	0.00307199	0.00277532
2.33201e-16	0.0252584	0.0297299	0.0238905	0.0240909	0.0209235	0.0193288	0.0168987	0.0148219	0.0137298	0.0126981	0.0107701	0.00961763	0.00859476	0.00767584	0.00662924	0.00572514	0.00490562	0.0042716	0.00369133	0.00323551	0.00285537	0.00252005	0.00210171
2.33201e-16	0.0252078	0.0278567	0.0212647	0.0207437	0.0186935	0.0169054	0.0143658	0.0124435	0.0106619	0.00924314	0.00819423	0.00743315	0.00659613	0.00584864	0.00518643	0.00460032	0.0040385	0.00361598	0.00320949	0.00293303	0.00270294	0.0024309	0.00216733
2.33201e-16	0.0234722	0.0267266	0.0211191	0.0196366	0.0168789	0.015026	0.013297	0.0118408	0.0105901	0.00941917	0.00862413	0.0074899	0.00676523	0.00620154	0.00554585	0.00495121	0.00446644	0.0039925	0.0035308	0.00315436	0.00281824	0.00251761	0.00213243
2.33201e-16	0.0316256	0.0350159	0.0316958	0.0290774	0.0267739	0.0239902	0.0200851	0.0173966	0.0155663	0.013467	0.0118377	0.0105147	0.00946406	0.00853312	0.0072318	0.00609186	0.00523163	0.00459216	0.00405228	0.00361742	0.00307054	0.00272652	0.00239345
2.33201e-16	0.0262763	0.0251268	0.0213471	0.0206625	0.0179841	0.015737	0.0148113	0.0133961	0.0121264	0.010728	0.00982134	0.00890446	0.00801107	0.00720305	0.00612873	0.00517429	0.00432364	0.00358522	0.00327859	0.00282255	0.0024418	0.00215282	0.0018394
2.33201e-16	0.0251322	0.0257293	0.0210841	0.0166353	0.0164068	0.0131597	0.0118011	0.0103462	0.00932576	0.00802948	0.00738007	0.00687001	0.0059757	0.00520345	0.00461792	0.00415377	0.00362929	0.00282466	0.00252048	0.00221008	0.00183965	0.00157736	0.00135342
2.33201e-16	0.0258209	0.0241351	0.0198561	0.0187354	0.0176038	0.0148768	0.0125954	0.0111093	0.00957494	0.00855693	0.00731946	0.00637129	0.00555472	0.00485618	0.00420212	0.00347536	0.00282658	0.00244866	0.00221356	0.00190492	0.0016049	0.00137732	0.00120246
2.33201e-16	0.0260999	0.0232345	0.0151676	0.01456	0.0143473	0.0117197	0.0107191	0.00954562	0.0082557	0.00716062	0.00610758	0.00537246	0.00450529	0.00367392	0.00304957	0.00253196	0.00220211	0.0019512	0.00173048	0.00153596	0.001341	0.00115731	0.000998789
2.33201e-16	0.0234681	0.0183537	0.0121206	0.00963153	0.00779705	0.0055615	0.0048054	0.00437033	0.00405768	0.00336759	0.00286377	0.0023974	0.00201917	0.00153475	0.00125556	0.00103564	0.000807659	0.000640795	0.00050121	0.000377593	0.000280265	0.000223218	0.000184753
2.33201e-16	0.024646	0.0251436	0.0169288	0.0133612	0.0127882	0.00981899	0.00850072	0.00745668	0.00654259	0.00525986	0.00457455	0.00403385	0.00344233	0.00284718	0.00234584	0.00201789	0.00179054	0.00155792	0.00140068	0.00125895	0.00112442	0.00100113	0.000888629
2.33201e-16	0.0295728	0.0256915	0.0166958	0.0188279	0.0179228	0.0146392	0.0125842	0.0116191	0.00993744	0.00825955	0.00681424	0.00594246	0.00521446	0.00458462	0.00406887	0.00337685	0.00292228	0.00258786	0.00227371	0.00191963	0.0016199	0.00137368	0.00116415
2.33201e-16	0.0296533	0.0280014	0.0167431	0.0132539	0.0129192	0.0119605	0.00980803	0.00884896	0.0081336	0.00690394	0.00612605	0.0053481	0.00483894	0.00437862	0.00395235	0.00342796	0.00298194	0.00257672	0.00216106	0.00180949	0.00151512	0.00127087	0.00106616
2.33201e-16	0.0246887	0.0261412	0.0141829	0.0152184	0.0134307	0.0110359	0.0102633	0.00949685	0.00758693	0.00621742	0.00531409	0.00417833	0.00338376	0.00268072	0.00212515	0.00168638	0.00137898	0.00114794	0.000958283	0.000799324	0.000666645	0.000556793	0.000465423
2.33201e-16	0.0222622	0.0191091	0.00898593	0.0108374	0.0122875	0.00885691	0.00738479	0.00619891	0.00480755	0.00358734	0.00297061	0.00244773	0.00178822	0.00131971	0.00107961	0.000918716	0.000772545	0.000651221	0.0005525	0.000435401	0.00034308	0.000270478	0.000213401
2.33201e-16	0.0211079	0.0160969	0.0118071	0.0119234	0.00859544	0.00737171	0.0067069	0.00585204	0.00487296	0.00382358	0.00328918	0.00286698	0.00235976	0.00194105	0.00161365	0.00134181	0.00111595	0.000928486	0.000789105	0.00067085	0.000570323	0.000478387	0.000400945
2.33201e-16	0.0291696	0.0246103	0.0214608	0.0153409	0.012417	0.0106914	0.00985227	0.00901378	0.0075431	0.00641791	0.00521804	0.00385433	0.00284562	0.00222584	0.00186212	0.00157503	0.00133107	0.0011433	0.000950638	0.00080357	0.000671614	0.000552965	0.000451844
2.33201e-16	0.0352777	0.0345948	0.0250295	0.0224255	0.0194007	0.016069	0.0150614	0.012862	0.0109243	0.00910319	0.00794597	0.00689523	0.006034	0.00516668	0.00449045	0.00395813	0.00340369	0.00285687	0.00239673	0.00200945	0.00169575	0.00143856	0.00125666
2.33201e-16	0.0421174	0.0473056	0.0370087	0.0314838	0.0267852	0.0220634	0.0191717	0.0172524	0.0146397	0.0124894	0.0106805	0.00898485	0.00786399	0.00701419	0.00642098	0.00564199	0.00496642	0.00427243	0.00361578	0.00309771	0.00267838	0.00224929	0.00188924
2.33201e-16	0.0416835	0.0491212	0.0379918	0.0318246	0.0289051	0.0239025	0.0209847	0.0185651	0.0155713	0.0139778	0.0127056	0.0110231	0.0095379	0.00799679	0.00666018	0.00569017	0.00476062	0.00419303	0.0035533	0.00302977	0.0026377	0.00229591	0.00199789
2.33201e-16	0.0477076	0.0537238	0.0396655	0.0355785	0.0326339	0.0290424	0.0240095	0.0198355	0.0169243	0.0143387	0.0123242	0.0103127	0.00904418	0.00776119	0.00671415	0.00575625	0.00493506	0.00426544	0.00361374	0.00300085	0.00259998	0.00223257	0.00188206
2.33201e-16	0.0470308	0.0519218	0.0440319	0.0393201	0.0348543	0.0305845	0.0260406	0.0207091	0.0179178	0.0157916	0.0137	0.0120951	0.0104295	0.00964243	0.00865486	0.00746871	0.00656506	0.00560499	0.00483341	0.0043253	0.00393271	0.0035607	0.00302527
2.33201e-16	0.0496336	0.0572246	0.0467633	0.0409807	0.0382941	0.0332546	0.028978	0.0248249	0.0202679	0.0163942	0.0153888	0.013511	0.0116635	0.0103882	0.00917267	0.00794074	0.00704965	0.00640954	0.00550874	0.00480712	0.00426877	0.00377117	0.00322896
2.33201e-16	0.0546469	0.0596883	0.0534663	0.0459927	0.0403069	0.034545	0.0302829	0.0269123	0.0228762	0.0197155	0.0171085	0.0150372	0.0135798	0.0121429	0.0105051	0.00925178	0.00798953	0.00704985	0.006072	0.00535404	0.00487251	0.00442288	0.00397248
2.33201e-16	0.0607039	0.0692851	0.0591071	0.0526405	0.0452253	0.038381	0.0329703	0.0293837	0.0262099	0.022084	0.0193689	0.0175029	0.0155129	0.0134405	0.011616	0.0100419	0.00882875	0.00785717	0.00679951	0.00597004	0.0052706	0.00475351	0.00427092
2.33201e-16	0.0644038	0.0750523	0.0660585	0.0580197	0.0486604	0.0398509	0.0347279	0.0294763	0.0257093	0.0223566	0.019216	0.0165379	0.0152511	0.013271	0.0118616	0.0106264	0.00934154	0.0081497	0.0071207	0.00632687	0.0059241	0.0053638	0.00474375
2.33201e-16	0.069238	0.0810015	0.0690244	0.0581995	0.0499896	0.0407277	0.0341004	0.0291585	0.0250332	0.0219609	0.0192693	0.0166483	0.0137338	0.0123561	0.0108795	0.00920315	0.00834946	0.00722872	0.00624406	0.00551691	0.00487531	0.0042766	0.0036747
2.33201e-16	0.0708226	0.0819552	0.0671555	0.0560013	0.0472878	0.0407853	0.0343673	0.0296605	0.0257044	0.0216435	0.0187317	0.0164528	0.0151603	0.0131352	0.0111855	0.00924805	0.00803031	0.00693686	0.00581533	0.00496305	0.00417152	0.00359975	0.00311695
2.33201e-16	0.0715042	0.0800698	0.063237	0.0553138	0.0457601	0.0382604	0.0345373	0.0299842	0.027096	0.0228089	0.019464	0.0166053	0.0143416	0.0120787	0.0102567	0.00902934	0.00797865	0.00679109	0.00575418	0.00487752	0.00422103	0.00365293	0.00316131
2.33201e-16	0.0663711	0.0772629	0.0601885	0.0522518	0.0470921	0.0396209	0.0324474	0.0290384	0.0249349	0.0229361	0.0194553	0.0174898	0.0148942	0.0128065	0.0106241	0.00897123	0.00797308	0.00725653	0.00646526	0.00555104	0.00478636	0.0041705	0.00363459
2.33201e-16	0.0690235	0.0778318	0.0653995	0.0557176	0.0476978	0.0416153	0.0363612	0.0302628	0.0263474	0.021311	0.0179886	0.0153417	0.013201	0.0112605	0.00959647	0.00852639	0.00721126	0.00623704	0.00557465	0.00502119	0.00440295	0.00378088	0.00326232
2.33201e-16	0.0666263	0.0707372	0.062379	0.0549324	0.0462042	0.0393001	0.0328915	0.0272967	0.0233873	0.0203358	0.0174743	0.0152553	0.0134602	0.0113885	0.00947381	0.00812756	0.00711086	0.00611878	0.0053156	0.00457387	0.00390842	0.0034237	0.00297066
2.33201e-16	0.0625068	0.070993	0.0603318	0.0527529	0.0455868	0.0380416	0.0332945	0.0285643	0.0251369	0.0224496	0.0187445	0.0161256	0.014172	0.0123168	0.0101564	0.00871676	0.00756001	0.00640354	0.00547505	0.00472721	0.00399272	0.00325731	0.00269389
2.33201e-16	0.0556352	0.0625566	0.0552083	0.0493257	0.0436571	0.0361828	0.0312581	0.0282282	0.024429	0.0209983	0.0174368	0.0147492	0.0130109	0.0114123	0.0100576	0.00894642	0.00764739	0.00669084	0.00586638	0.00507549	0.00429841	0.00366522	0.00314306
2.33201e-16	0.0564087	0.0644423	0.0530962	0.0470483	0.0411208	0.0340817	0.0301083	0.0268495	0.0235937	0.0199049	0.0168788	0.0146942	0.0131005	0.011182	0.00996245	0.00872662	0.00750144	0.00668076	0.00599074	0.00527247	0.00460933	0.00401655	0.00350021
2.33201e-16	0.0576068	0.0667327	0.053557	0.0482118	0.0413494	0.0340165	0.0294394	0.0266765	0.0238011	0.0206436	0.0175105	0.0157765	0.0138651	0.0120382	0.0106837	0.00925228	0.00796102	0.00710251	0.0062029	0.005375	0.00465562	0.00406651	0.00362836
2.33201e-16	0.0599082	0.0707485	0.0567471	0.0502022	0.0442647	0.0378923	0.0317003	0.028952	0.0247119	0.0217585	0.0189219	0.0159846	0.0138948	0.0124695	0.011374	0.00969254	0.00824566	0.00697454	0.00595333	0.00519023	0.00443236	0.00379422	0.00325045
2.33201e-16	0.0553011	0.0670287	0.0561376	0.0488306	0.0415673	0.034345	0.0288265	0.0251975	0.0216397	0.0188948	0.0164697	0.0143219	0.0127837	0.011735	0.0108438	0.00951409	0.00825786	0.0072605	0.00649214	0.00580917	0.0050434	0.00441952	0.00392332
2.33201e-16	0.060477	0.0755371	0.0641276	0.0560523	0.0443276	0.0385012	0.0325392	0.0289952	0.0270142	0.0237229	0.0208278	0.0185151	0.0165737	0.0145837	0.0126479	0.010955	0.00938377	0.00869537	0.00751362	0.00645153	0.00554087	0.00475989	0.00417645
2.33201e-16	0.0614368	0.0765079	0.0664469	0.0594616	0.0509433	0.0420805	0.0347177	0.0315803	0.029377	0.0270612	0.0237294	0.0207261	0.0183758	0.0163301	0.0140206	0.0123235	0.0107008	0.00947016	0.00850045	0.00733601	0.006304	0.00556309	0.00485861
2.33201e-16	0.0687543	0.0846259	0.0729192	0.065985	0.0596658	0.0497952	0.0426331	0.0370643	0.0326042	0.0279209	0.0241384	0.0211423	0.0189531	0.0172783	0.0150598	0.0133448	0.0115996	0.010285	0.00932038	0.00846012	0.0076251	0.00687456	0.00619975
2.33201e-16	0.0744652	0.0903003	0.0824002	0.0730416	0.063486	0.0568835	0.0489891	0.0428268	0.0380022	0.0335062	0.029178	0.0262694	0.0230667	0.0200129	0.0177065	0.0154571	0.0131557	0.0112702	0.00990959	0.00871763	0.00754358	0.0064792	0.00556502
2.33201e-16	0.0850325	0.107534	0.0899618	0.0807758	0.069833	0.0623292	0.0552957	0.0472356	0.0413906	0.0354662	0.0306652	0.026431	0.0254005	0.0230059	0.0198833	0.0188452	0.0167314	0.0143192	0.012472	0.0107081	0.00945986	0.00842654	0.0075805
2.33201e-16	0.0925303	0.110979	0.0983809	0.0885018	0.0765762	0.0678415	0.0601476	0.0522069	0.0471061	0.0423057	0.0368136	0.0331577	0.0294921	0.0263434	0.0233422	0.0199924	0.0170418	0.0151614	0.0132155	0.0116477	0.0104067	0.00984134	0.00925946
2.33201e-16	0.0958222	0.121144	0.109776	0.0990613	0.0804488	0.0712044	0.0638671	0.0574213	0.0520867	0.0453587	0.0406762	0.0359258	0.0320339	0.0283813	0.0252083	0.0219656	0.019004	0.0164868	0.0148179	0.0132868	0.0115	0.0100417	0.00876918
2.33201e-16	0.105565	0.132533	0.113447	0.104161	0.0947385	0.0834334	0.0741317	0.0608174	0.054602	0.0491001	0.0435917	0.0389727	0.03422	0.0286059	0.0245427	0.0237129	0.0221399	0.0208311	0.0193644	0.0176772	0.0156762	0.0139115	0.0123541
2.33201e-16	0.103578	0.128751	0.11621	0.100662	0.0910091	0.0791018	0.0709687	0.0609487	0.0544437	0.0488683	0.0437226	0.0397051	0.033737	0.0300451	0.0263842	0.0234968	0.0207932	0.0180393	0.0164502	0.0150158	0.014071	0.0134692	0.0127578
2.33201e-16	0.103293	0.126409	0.116574	0.111625	0.0939124	0.0794178	0.0712502	0.0631833	0.0573517	0.0508592	0.0464843	0.0402526	0.0347456	0.0296904	0.0258444	0.0229343	0.0210853	0.0189335	0.0164798	0.0145448	0.0132275	0.0118027	0.010524
2.33201e-16	0.102993	0.126561	0.117424	0.107775	0.0940602	0.0803391	0.0708554	0.0649111	0.0588074	0.0533026	0.0475166	0.0412461	0.0367485	0.0334416	0.0301936	0.0258077	0.0230875	0.0205465	0.0185098	0.0163362	0.0146405	0.0131285	0.0116151
2.33201e-16	0.104791	0.130757	0.117661	0.110655	0.0911184	0.07563	0.0662857	0.0593478	0.0563894	0.053426	0.0496318	0.0444092	0.0398656	0.0355939	0.0307981	0.0273086	0.0247686	0.0222507	0.0199472	0.01754	0.0158483	0.0141773	0.0126835
2.33201e-16	0.10581	0.130663	0.117539	0.105301	0.0941612	0.0797482	0.0703788	0.0628449	0.0565213	0.0504621	0.0440586	0.040966	0.0380476	0.033299	0.0285884	0.0238585	0.0203965	0.0178896	0.0159959	0.0143041	0.0127924	0.0114417	0.0101815
2.33201e-16	0.10545	0.133925	0.119836	0.104832	0.0962957	0.0839419	0.0776973	0.0651081	0.0574241	0.0511435	0.0450389	0.0401518	0.0364836	0.0315526	0.0281924	0.0252996	0.0231936	0.0209101	0.018617	0.0165844	0.0147362	0.01292	0.0113283
2.33201e-16	0.106944	0.12713	0.12078	0.112864	0.0970075	0.084735	0.0750397	0.0659874	0.0599806	0.0531997	0.0468331	0.043688	0.0383077	0.0336232	0.0308868	0.0280688	0.0242078	0.0213668	0.0186101	0.0165925	0.015091	0.0135759	0.0120122
2.33201e-16	0.105997	0.131017	0.119847	0.109677	0.100586	0.0849195	0.0754203	0.0671104	0.0607247	0.0547136	0.0477505	0.0441195	0.0419699	0.0376575	0.0337934	0.0296837	0.0267146	0.0234088	0.0206731	0.0186057	0.0162815	0.0143982	0.0125559
2.33201e-16	0.115624	0.136486	0.130176	0.118372	0.106656	0.0930813	0.0815308	0.0713991	0.0645423	0.0577449	0.0501301	0.0442078	0.0392619	0.0340914	0.0303203	0.0267393	0.0232622	0.02011	0.0175231	0.0154773	0.0135392	0.0118573	0.0108715
2.33201e-16	0.111153	0.137406	0.130026	0.119149	0.107672	0.0953172	0.0836923	0.0732851	0.061867	0.0557207	0.0482132	0.0418044	0.0371554	0.0333857	0.0290743	0.0253263	0.0222088	0.02018	0.0174328	0.015073	0.0132382	0.0119301	0.0109731
2.33201e-16	0.121017	0.148981	0.139564	0.127651	0.114951	0.0967885	0.0826073	0.0719174	0.0628533	0.0532871	0.0487776	0.0419079	0.0363784	0.0335255	0.0298608	0.0252433	0.0225346	0.0203134	0.0183133	0.0165122	0.0151054	0.0139326	0.0126701
2.33201e-16	0.127309	0.155661	0.147873	0.13204	0.118443	0.105511	0.092096	0.0790844	0.0691591	0.0594138	0.052715	0.0472943	0.0420253	0.0386976	0.0349488	0.0320814	0.0281901	0.0245969	0.022307	0.0198998	0.0179111	0.0164127	0.0145523
2.33201e-16	0.131917	0.155886	0.149555	0.137353	0.125252	0.106536	0.0902235	0.0808161	0.0724417	0.0665327	0.0602353	0.0524807	0.0452891	0.041815	0.0369782	0.0324663	0.0290655	0.0258998	0.0230827	0.0205225	0.018075	0.0159216	0.0140267
2.33201e-16	0.135132	0.167541	0.15479	0.144839	0.129128	0.1153	0.09776	0.0865285	0.077268	0.0679719	0.0619001	0.0556453	0.0536815	0.0474222	0.042601	0.0386372	0.0352827	0.0333419	0.0295822	0.0251231	0.0221065	0.0201419	0.0185849
2.33201e-16	0.135112	0.159415	0.157	0.138594	0.118167	0.107016	0.100636	0.0887469	0.0785109	0.0688217	0.0619591	0.0540179	0.0464275	0.0422863	0.0384632	0.0348017	0.0317557	0.028867	0.0250483	0.0217501	0.0190517	0.0167612	0.0147601
2.33201e-16	0.14271	0.17161	0.156348	0.137471	0.119875	0.10118	0.0931333	0.0805815	0.0662193	0.0603907	0.0535647	0.0462002	0.0401498	0.0373626	0.033265	0.0296704	0.0260576	0.0224737	0.0189355	0.0165362	0.0144116	0.0125758	0.0110621
2.33201e-16	0.140782	0.166013	0.155152	0.135187	0.115449	0.102918	0.0931016	0.079686	0.0733812	0.0639856	0.0556414	0.0485386	0.0435486	0.0391798	0.0342511	0.0288849	0.0248736	0.0214151	0.0188979	0.0163806	0.0141885	0.0123425	0.0108117
2.33201e-16	0.13899	0.168611	0.15069	0.134159	0.115194	0.104503	0.0882478	0.0761088	0.0705987	0.0618059	0.0540029	0.0462227	0.0409088	0.0358128	0.0308892	0.0269022	0.0232702	0.0200494	0.0178019	0.0160176	0.014217	0.0122851	0.0108174
2.33201e-16	0.139383	0.163258	0.148719	0.128128	0.111633	0.0994219	0.0862292	0.076369	0.064102	0.0545089	0.0477262	0.0415317	0.0348697	0.0302546	0.0262691	0.0220702	0.018525	0.0156487	0.0135302	0.0120916	0.0115217	0.0104892	0.0095825
2.33201e-16	0.147609	0.171137	0.14982	0.130728	0.109684	0.0946194	0.0795174	0.0680286	0.0601751	0.0507286	0.0409121	0.0338287	0.0303783	0.0260178	0.0216086	0.0181415	0.015325	0.0132573	0.0111821	0.0100785	0.0091269	0.00830409	0.00750036
2.33201e-16	0.151672	0.171631	0.148116	0.127688	0.110262	0.0934864	0.0793794	0.0678158	0.05724	0.045753	0.0387792	0.0328165	0.0273558	0.023545	0.0195834	0.0163745	0.0138716	0.0118171	0.0101916	0.00873445	0.00743862	0.00627382	0.00529302
2.33201e-16	0.147459	0.172856	0.153163	0.129581	0.107667	0.0922018	0.0733077	0.0610099	0.046133	0.0374985	0.0314306	0.0271013	0.0232376	0.0205901	0.0173672	0.0149707	0.0126822	0.0106732	0.00948041	0.008584	0.00726675	0.00615171	0.00519441
2.33201e-16	0.148776	0.169991	0.146002	0.122172	0.100247	0.0875529	0.0716564	0.0568698	0.0449738	0.0376965	0.0332722	0.0288205	0.0233022	0.0191442	0.0154936	0.0125392	0.0101478	0.00821266	0.00664656	0.00543923	0.00449903	0.00377389	0.00303157
2.33201e-16	0.154012	0.17349	0.152672	0.132649	0.109152	0.0951332	0.0794428	0.0626755	0.0518275	0.0429571	0.0360122	0.0314284	0.0265199	0.0223716	0.0189847	0.0155059	0.0127018	0.0104938	0.00905156	0.00780961	0.00673988	0.00576451	0.0048255
2.33201e-16	0.163876	0.182792	0.156678	0.134152	0.113641	0.0978089	0.0808641	0.0638323	0.052697	0.0449649	0.0378815	0.0317651	0.0271293	0.0236743	0.0198929	0.0169074	0.0144426	0.0123372	0.0105389	0.00900308	0.00769123	0.00656556	0.00545293
2.33201e-16	0.17121	0.192171	0.16213	0.141465	0.118708	0.102575	0.0831651	0.0693261	0.0582517	0.0469781	0.0382329	0.0310583	0.0257033	0.0217535	0.0184589	0.0157277	0.013078	0.0109069	0.00904643	0.00745545	0.00620603	0.00520434	0.00437812
2.33201e-16	0.176004	0.196799	0.161442	0.138169	0.120091	0.0969804	0.0806095	0.0647251	0.0549859	0.0447634	0.0376378	0.0304867	0.0255514	0.0210761	0.0172019	0.0141008	0.0116532	0.0096654	0.00795892	0.00686324	0.00579752	0.00489498	0.00413464
2.33201e-16	0.175611	0.205344	0.168774	0.143251	0.119319	0.100921	0.0807078	0.0677834	0.0540253	0.0455145	0.0370494	0.0312603	0.0260885	0.0207418	0.0168346	0.0139377	0.0114176	0.00949972	0.00782527	0.00659165	0.00549502	0.00458316	0.00383935
2.33201e-16	0.1766	0.205143	0.173094	0.144756	0.12355	0.0983766	0.0779191	0.0647069	0.0547614	0.0458486	0.0376153	0.0304517	0.0255591	0.0211754	0.0178862	0.0149264	0.012367	0.0103146	0.00860254	0.00717482	0.005984	0.00499085	0.00416252
2.33201e-16	0.183799	0.212521	0.181991	0.154037	0.125694	0.104609	0.0852637	0.071302	0.0585617	0.0488845	0.0383022	0.0305156	0.0245786	0.0200891	0.0160169	0.0130936	0.0105333	0.00867074	0.00724369	0.00612675	0.00507524	0.00420447	0.00348293
2.33201e-16	0.188799	0.212096	0.178734	0.151119	0.124949	0.105657	0.0861286	0.0701869	0.0587563	0.0474632	0.0397258	0.0327114	0.0277063	0.0228017	0.0190854	0.0156849	0.0130482	0.0108205	0.00897335	0.00744171	0.00604949	0.0049397	0.00416717
2.33201e-16	0.194545	0.222332	0.190075	0.159306	0.135557	0.107817	0.0940533	0.0727531	0.063613	0.0512735	0.0431429	0.0365483	0.0294903	0.0250117	0.0201159	0.0166384	0.0139421	0.011573	0.00958196	0.00793349	0.00656865	0.00543864	0.00450304
2.33201e-16	0.202252	0.227259	0.193723	0.162571	0.130175	0.10809	0.0923209	0.077934	0.063896	0.0525038	0.0431632	0.0344456	0.0283136	0.022815	0.0187469	0.0154862	0.0128034	0.0108415	0.00928275	0.00780189	0.00648933	0.00540058	0.00449699
2.33201e-16	0.207042	0.22541	0.193075	0.159502	0.127583	0.105449	0.0909177	0.0760485	0.0640472	0.0511587	0.0428796	0.0354182	0.0274316	0.0220498	0.0185358	0.0146032	0.0115042	0.00873402	0.0070558	0.00617555	0.00506435	0.00415348	0.00340669
2.33201e-16	0.21363	0.235483	0.200906	0.16471	0.13634	0.109493	0.0904134	0.074439	0.0574038	0.047257	0.039645	0.0325266	0.0270434	0.0223797	0.0185651	0.0155598	0.0127755	0.010453	0.00858224	0.00711792	0.00572299	0.00460229	0.00372248
2.33201e-16	0.211918	0.235112	0.19902	0.16907	0.136038	0.106788	0.0852827	0.0677499	0.0554509	0.0468395	0.038283	0.0298218	0.0243764	0.0201448	0.0162583	0.0134884	0.0107701	0.00834609	0.00669292	0.00548514	0.00449624	0.00363443	0.00292937
2.33201e-16	0.21481	0.239434	0.200397	0.164698	0.129945	0.10437	0.0817385	0.0640294	0.0513569	0.0416528	0.0327173	0.0268044	0.0219541	0.0178653	0.0145581	0.011701	0.00962319	0.00789308	0.00618786	0.00506708	0.00409976	0.00325733	0.00259203
2.33201e-16	0.213973	0.247019	0.203072	0.161438	0.127983	0.101086	0.0760996	0.056788	0.0456488	0.0360453	0.0280403	0.0224306	0.0185397	0.0145196	0.0117273	0.00956288	0.00808392	0.00654167	0.0053432	0.00430071	0.0033868	0.00267116	0.00210993
2.33201e-16	0.217589	0.241872	0.205681	0.158553	0.120591	0.0878386	0.0660003	0.0522574	0.0399982	0.0314189	0.0244304	0.0191711	0.0150946	0.0118038	0.00959647	0.00779478	0.00614803	0.00480007	0.00374784	0.00292641	0.00224764	0.00178486	0.00141499
2.33201e-16	0.222378	0.241385	0.19978	0.155696	0.117469	0.0866483	0.0693061	0.054774	0.0413737	0.0312509	0.0240758	0.0187945	0.0141496	0.0109342	0.00856649	0.00659881	0.00508337	0.00391612	0.00301702	0.00232444	0.00177079	0.00136165	0.00103593
2.33201e-16	0.219059	0.245712	0.195146	0.15043	0.117504	0.0895189	0.0639702	0.0484908	0.0381405	0.0297105	0.0231209	0.0180033	0.0139693	0.0106209	0.0081072	0.0063791	0.00481008	0.00360397	0.00272504	0.00208416	0.00159573	0.00123341	0.000954815
2.33201e-16	0.210728	0.248712	0.195868	0.14845	0.117803	0.0883171	0.0663315	0.0508376	0.0390504	0.0299226	0.0231381	0.017906	0.0139769	0.0108341	0.00816771	0.00629795	0.00486817	0.00356071	0.00264973	0.00200017	0.00154931	0.0011986	0.00092615
2.33201e-16	0.217271	0.237262	0.198015	0.149154	0.112938	0.0870853	0.0634462	0.0486245	0.0353874	0.0261772	0.0201727	0.0158691	0.0129526	0.0103831	0.00844524	0.00653532	0.00503968	0.00388153	0.00288232	0.0021675	0.00166088	0.00127762	0.000994888
2.33201e-16	0.214301	0.23644	0.192095	0.146569	0.109722	0.0840746	0.0603209	0.0465011	0.0336699	0.0240908	0.0187499	0.0142764	0.0108129	0.00857931	0.00622143	0.0046956	0.00357129	0.00276146	0.00208307	0.00158833	0.00120955	0.000923284	0.000703313
