# Supplementary material for: Research on the dynamic spillover of stock markets under COVID-19—Taking the stock markets of China, Japan, and South Korea as an example
Source: Front Public Health. 2022 Nov 11;10:1008348. doi: 10.3389/fpubh.2022.1008348 (PMC9691647; doi:10.3389/fpubh.2022.1008348)
Supplement: Supplementary file 4 [file Data_Sheet_2.ZIP › COM_JPN_2 (1).xls]

## Sheet: Sheet8
0	0	0	0	0	0	0	0	0	0	0	0	0	0	0	0	0	0	0	0	0	0	0	0
0	0	0	0	0	0	0	0	0	0	0	0	0	0	0	0	0	0	0	0	0	0	0	0
-2.96689e-17	0.244592	0.0846615	0.0368844	0.0175857	0.0055904	0.00189256	0.000872508	0.000497114	0.000165545	4.50653e-05	2.41549e-05	1.17177e-05	5.67867e-06	3.58738e-06	1.45188e-06	3.08191e-07	8.90566e-08	5.85774e-08	4.40298e-08	1.46885e-08	7.26988e-09	4.28308e-09	1.07439e-09
-2.96689e-17	0.239232	0.0900368	0.0343643	0.0149485	0.00510113	0.00170495	0.000776936	0.000303951	0.000115879	4.42508e-05	1.43411e-05	6.50862e-06	3.14109e-06	1.4639e-06	8.03875e-07	3.32163e-07	6.42648e-08	4.22006e-08	1.82048e-08	7.5793e-09	1.22402e-09	8.49551e-10	4.92182e-10
-2.96689e-17	0.246841	0.0888979	0.0331998	0.0173592	0.00597629	0.00220981	0.00123864	0.000447348	0.000198323	6.0472e-05	2.55036e-05	9.56929e-06	6.16754e-06	4.5088e-06	1.85681e-06	5.41128e-07	2.92869e-07	1.48161e-07	6.33571e-08	2.51836e-08	1.15585e-08	4.63048e-09	6.97439e-10
-2.96689e-17	0.241701	0.0912376	0.0275644	0.0155871	0.00573229	0.00169606	0.0011358	0.000423531	0.000160977	3.37136e-05	1.06101e-05	4.27052e-06	2.43581e-06	3.59421e-06	1.2621e-06	4.05878e-07	7.41594e-08	2.33342e-08	6.75074e-09	3.57593e-09	2.02648e-09	6.00945e-10	1.26448e-09
-2.96689e-17	0.242936	0.10327	0.0449383	0.0214198	0.00716617	0.00324706	0.00161682	0.000576203	0.000193432	6.97291e-05	2.52619e-05	1.00311e-05	2.45153e-06	3.72528e-06	8.29521e-07	3.10301e-07	8.59011e-08	6.00642e-08	1.34624e-08	4.12009e-09	3.73176e-09	1.75545e-09	1.36061e-09
-2.96689e-17	0.241827	0.105221	0.0508847	0.0202743	0.00702665	0.00357296	0.00172663	0.000639561	0.000200391	0.000111054	4.48175e-05	2.26461e-05	5.8141e-06	3.29455e-06	7.08363e-07	4.0369e-07	2.5684e-07	2.05509e-07	2.63258e-08	3.33492e-08	1.96236e-08	7.76233e-09	4.0556e-09
-2.96689e-17	0.247957	0.0993278	0.0466941	0.0242878	0.00924391	0.00443941	0.00199319	0.000832823	0.000330441	0.000138339	5.44105e-05	2.33621e-05	3.27706e-06	4.62869e-06	2.36433e-06	1.13881e-06	3.41957e-07	1.0212e-07	2.79034e-08	2.91927e-08	1.81753e-08	1.01313e-08	6.44894e-09
-2.96689e-17	0.247954	0.0928188	0.0503389	0.0247935	0.0101549	0.00364861	0.00210521	0.000916208	0.000414521	0.000187268	7.63644e-05	1.85448e-05	9.90066e-06	6.48773e-06	2.61829e-06	1.26743e-06	6.72696e-07	1.19286e-07	3.69115e-08	2.08511e-08	4.07905e-08	1.19511e-08	6.77657e-09
-2.96689e-17	0.242035	0.0946087	0.0508813	0.0247702	0.00965378	0.00415488	0.00225869	0.000782869	0.00031011	0.000196184	5.73675e-05	2.49371e-05	7.143e-06	3.65967e-06	2.59119e-06	2.37889e-06	9.97192e-07	4.12986e-07	8.26345e-08	4.10203e-08	2.14717e-08	1.88455e-08	8.53436e-09
-2.96689e-17	0.237427	0.0912109	0.0525581	0.0245492	0.0102045	0.00443742	0.00221876	0.000947448	0.000436437	0.00019653	8.39812e-05	2.77949e-05	1.64469e-05	8.28386e-06	3.6302e-06	1.65382e-06	8.87712e-07	3.06072e-07	1.20042e-07	6.17238e-08	2.84271e-08	1.38572e-08	7.1895e-09
-2.96689e-17	0.236494	0.0942745	0.0506288	0.0259832	0.011266	0.00537338	0.00219629	0.00107736	0.000583124	0.00028313	9.77499e-05	2.46614e-05	1.87301e-05	8.14854e-06	4.01814e-06	1.73112e-06	8.49518e-07	2.04154e-07	7.91401e-08	4.34273e-08	1.66059e-08	9.08231e-09	5.75703e-09
-2.96689e-17	0.241569	0.0962194	0.0526878	0.0247947	0.0112239	0.00542586	0.00229395	0.0011999	0.00056665	0.000248374	9.30131e-05	3.90278e-05	2.1904e-05	1.02926e-05	3.79223e-06	1.8499e-06	9.63759e-07	2.91199e-07	1.18889e-07	5.64313e-08	4.03191e-08	1.58671e-08	9.86985e-09
-2.96689e-17	0.247015	0.102941	0.0433312	0.0217324	0.00931166	0.00446091	0.00195483	0.000859145	0.000468641	0.000224806	9.30275e-05	3.76009e-05	1.6577e-05	1.01283e-05	2.59417e-06	2.13145e-06	8.24677e-07	3.01239e-07	7.71771e-08	2.79529e-08	1.0855e-08	3.19633e-09	8.12425e-09
-2.96689e-17	0.241896	0.0965929	0.0498033	0.0233459	0.00986242	0.00470221	0.00151435	0.000782908	0.000387801	0.000200326	9.11997e-05	2.8118e-05	1.28686e-05	6.03288e-06	3.04593e-06	1.21203e-06	4.15782e-07	2.00279e-07	5.24017e-08	2.24401e-08	7.76122e-09	1.91822e-09	2.47654e-09
-2.96689e-17	0.23916	0.101498	0.0506084	0.0235121	0.00889198	0.00353006	0.00131118	0.000450683	0.000333934	0.00014361	5.30059e-05	2.07226e-05	1.16707e-05	5.65429e-06	2.25448e-06	8.4296e-07	5.44601e-07	1.52985e-07	3.74125e-08	2.91694e-08	6.66438e-09	4.76393e-09	2.64133e-09
-2.96689e-17	0.240617	0.0945615	0.0472851	0.0211155	0.00704826	0.00318747	0.00163481	0.000743598	0.000228266	7.49095e-05	4.48271e-05	1.01774e-05	1.0376e-05	4.4228e-06	1.6147e-06	3.55361e-07	2.98018e-07	8.06474e-08	1.2831e-08	1.13479e-08	7.78873e-09	4.27832e-09	4.94632e-09
-2.96689e-17	0.231095	0.0950989	0.0501701	0.0236326	0.00916214	0.00325284	0.00160942	0.000806439	0.00019801	0.000141087	3.77547e-05	1.46562e-05	1.30467e-05	5.06979e-06	1.50745e-06	4.34764e-07	3.1828e-07	6.04787e-08	1.81934e-08	3.70643e-08	1.9426e-08	8.89499e-09	6.61777e-09
-2.96689e-17	0.22588	0.0946424	0.0490001	0.0251453	0.0105842	0.00378623	0.00189882	0.00101864	0.000336493	0.000144981	5.9127e-05	2.69915e-05	1.1532e-05	5.20432e-06	2.33038e-06	1.05141e-06	4.73351e-07	1.73894e-07	6.6792e-08	2.43139e-08	9.15485e-09	5.94419e-09	6.33426e-09
-2.96689e-17	0.234535	0.094456	0.0430156	0.0201702	0.0085609	0.00277522	0.00126268	0.000503599	0.000115662	8.29589e-05	3.03434e-05	1.10386e-05	4.6395e-06	1.77679e-06	6.77435e-07	2.12971e-07	8.70384e-08	3.99349e-08	2.04888e-08	1.07729e-08	3.80688e-09	3.35669e-09	8.61195e-10
-2.96689e-17	0.238219	0.0984919	0.047491	0.0197884	0.00675432	0.00233728	0.000839825	0.000410038	8.55741e-05	6.73808e-05	1.92105e-05	7.95088e-06	3.52246e-06	1.22781e-06	5.17675e-07	3.31438e-07	1.07526e-07	2.03517e-08	2.52467e-08	3.96587e-09	1.18476e-09	8.84561e-10	1.07463e-09
-2.96689e-17	0.247186	0.0920552	0.0394225	0.0165697	0.00588501	0.00160702	0.000720862	0.000272228	8.35055e-05	4.0707e-05	1.10562e-05	5.21308e-06	2.27717e-06	7.66937e-07	3.05485e-07	3.13029e-08	8.73886e-08	3.35937e-08	5.95787e-09	2.66275e-09	4.88093e-10	1.35524e-10	1.49499e-10
-2.96689e-17	0.231022	0.0786401	0.0308051	0.0128684	0.00396291	0.000847035	0.000553873	0.000233386	6.34535e-05	2.62832e-05	1.19395e-05	5.68752e-06	1.9256e-06	1.07463e-06	2.57856e-07	1.0791e-07	8.0174e-08	7.2256e-08	1.14089e-08	5.56187e-09	2.29603e-09	5.42108e-10	9.36025e-11
-2.96689e-17	0.2306	0.0761775	0.0292878	0.0102551	0.00280294	0.000894025	0.000348165	0.000135022	6.19675e-05	1.94862e-05	8.9511e-06	3.62576e-06	1.24961e-06	1.51538e-07	-6.16937e-10	8.13798e-09	2.2165e-08	2.27889e-08	5.43255e-09	2.42082e-09	1.18089e-09	2.13487e-10	2.79176e-11
-2.96689e-17	0.230972	0.0753699	0.0334368	0.0130755	0.00456363	0.000749836	0.000207614	0.000177945	6.25963e-05	1.85612e-05	1.06475e-05	4.38401e-06	1.90165e-06	5.36721e-07	1.59341e-07	6.92404e-08	9.3714e-08	5.24116e-08	1.03309e-08	6.09132e-09	2.84243e-09	4.12502e-10	2.08957e-11
-2.96689e-17	0.231696	0.0747619	0.0310908	0.0114803	0.00383705	0.00116975	0.000450019	0.000136177	6.00142e-05	1.73395e-05	7.84681e-06	1.38676e-06	1.06645e-06	3.52426e-07	1.16073e-07	2.51866e-08	4.04528e-08	4.69106e-08	8.73347e-09	1.53554e-09	1.05709e-09	7.2988e-10	3.50583e-11
-2.96689e-17	0.227918	0.0748143	0.0311785	0.0110514	0.00378686	0.00117941	0.00045351	0.000222439	0.000145674	5.53757e-05	1.91152e-05	4.1139e-06	2.44759e-06	3.77268e-07	2.59582e-07	5.04007e-08	1.84464e-08	2.41837e-08	7.87773e-09	2.72304e-09	1.05758e-09	1.29932e-09	3.75978e-10
-2.96689e-17	0.227299	0.0637514	0.0283265	0.0099881	0.00410966	0.00151029	0.000451358	0.000365806	0.000117003	6.6972e-05	1.41471e-05	4.82634e-06	4.58109e-07	2.84855e-07	4.71838e-07	4.30677e-08	3.14116e-08	3.3303e-08	1.57514e-08	6.2173e-10	1.5445e-09	9.38101e-10	8.86474e-11
-2.96689e-17	0.234968	0.082254	0.0310685	0.0117201	0.0044903	0.00129438	0.000469011	0.00026549	0.000134243	7.38294e-05	1.24244e-05	3.24503e-06	5.44336e-07	1.55488e-07	2.53164e-07	1.59535e-07	3.40376e-08	1.89618e-08	9.69914e-09	2.7504e-09	2.82296e-10	1.08216e-10	7.76622e-11
-2.96689e-17	0.233567	0.0798055	0.0307111	0.00934884	0.00384838	0.0010286	0.000243807	0.00026371	0.000214441	7.20754e-05	1.22265e-05	7.98192e-06	1.05613e-06	2.96881e-07	2.84149e-07	1.14516e-07	1.54593e-08	1.73462e-08	1.83586e-09	1.37427e-09	9.16597e-10	1.34385e-10	8.08929e-11
-2.96689e-17	0.229502	0.0874759	0.0346224	0.0100962	0.0039031	0.00101951	0.000310081	0.000306084	0.000153491	8.11923e-05	2.58683e-05	1.01599e-05	1.93574e-06	7.00157e-07	2.00447e-07	1.00816e-07	4.14734e-08	3.00486e-08	1.45337e-08	2.78736e-09	8.17472e-10	2.55613e-10	1.51167e-11
-2.96689e-17	0.235087	0.0986118	0.0434843	0.0153226	0.0057919	0.00126732	0.000426097	0.000218094	0.000126532	7.33083e-05	3.16725e-05	1.06314e-05	5.38848e-06	1.68342e-06	6.39966e-07	2.61201e-07	1.12672e-07	7.98344e-08	1.93342e-08	1.4907e-08	1.73412e-09	5.03382e-10	7.98128e-12
-2.96689e-17	0.228059	0.107263	0.0485511	0.0192477	0.00531726	0.00145181	0.000434743	0.000312133	0.000147136	7.66339e-05	2.47604e-05	1.48204e-05	5.03343e-06	2.23413e-06	7.30418e-07	4.86288e-07	1.86727e-07	1.00079e-07	3.97118e-08	1.77519e-08	5.15253e-09	1.1549e-09	1.10979e-10
-2.96689e-17	0.228319	0.104444	0.0416621	0.017292	0.00573013	0.00154734	0.000504673	0.000295944	8.03398e-05	3.77409e-05	1.03065e-05	1.00445e-05	1.76527e-06	2.05888e-06	1.10787e-06	2.96083e-07	5.61231e-08	4.62647e-08	1.0383e-08	4.22583e-09	5.09671e-10	3.64071e-10	1.6375e-10
-2.96689e-17	0.22905	0.103265	0.0502143	0.0168209	0.00602199	0.00138302	0.000536625	0.000327831	0.000101105	3.09398e-05	5.5607e-06	4.99459e-06	3.03265e-06	9.35542e-07	2.96558e-07	1.92174e-07	1.02007e-07	4.00455e-08	3.92884e-09	1.44242e-09	2.92876e-10	8.03547e-11	4.90193e-11
-2.96689e-17	0.231201	0.110862	0.047429	0.0165523	0.00460701	0.00153119	0.000493288	0.000242144	0.000105049	4.4063e-05	1.23883e-05	1.33393e-05	5.06133e-06	1.99111e-06	2.65502e-07	2.73384e-07	1.96906e-07	3.20448e-08	5.09026e-09	5.26281e-09	1.33417e-09	5.24281e-10	2.91048e-10
-2.96689e-17	0.233234	0.100265	0.0403577	0.0132157	0.00359134	0.00111524	0.000481987	0.000234145	0.000114166	3.27176e-05	1.92963e-05	1.63024e-05	3.14256e-06	8.10543e-07	2.13073e-07	4.64574e-07	9.85756e-08	2.95244e-08	1.17028e-08	6.95857e-09	8.94416e-10	5.11248e-10	2.90945e-10
-2.96689e-17	0.233633	0.103895	0.0417997	0.0161762	0.00447446	0.00140824	0.00042615	0.00014295	5.83153e-05	3.19955e-05	1.77675e-05	1.29724e-05	4.14767e-06	1.75406e-06	1.85001e-07	1.29132e-07	8.09876e-08	1.01595e-08	4.28457e-09	7.60746e-09	2.10887e-09	1.19223e-09	8.94454e-11
-2.96689e-17	0.232723	0.110991	0.0489361	0.0172499	0.00436673	0.00122528	0.000368841	0.000171665	7.40995e-05	3.37268e-05	1.66079e-05	1.42667e-05	5.47404e-06	1.93272e-06	4.69574e-07	3.46647e-07	1.37043e-07	7.46515e-08	1.59796e-08	1.29758e-08	7.50588e-10	8.72125e-10	4.4563e-10
-2.96689e-17	0.232246	0.114143	0.043697	0.0172646	0.00618482	0.00165003	0.00047782	0.000253658	0.000100137	3.96347e-05	1.36009e-05	1.53044e-05	4.41452e-06	2.17865e-06	9.8015e-07	4.68424e-07	1.63972e-07	9.3939e-08	3.9323e-08	1.50279e-08	1.52317e-09	6.60205e-10	1.39323e-10
-2.96689e-17	0.239867	0.103955	0.0443223	0.016878	0.00490989	0.00150483	0.000478759	0.000251669	7.45643e-05	3.43721e-05	1.97867e-05	8.08558e-06	1.70798e-06	1.22218e-06	3.42502e-07	1.5176e-07	3.03203e-08	2.80242e-08	9.12401e-09	9.10347e-09	2.01374e-09	1.22516e-09	7.15675e-11
-2.96689e-17	0.241687	0.115419	0.0483527	0.0186566	0.00649011	0.00203848	0.000643553	0.000301662	0.00010524	5.9989e-05	2.50325e-05	1.58185e-05	3.92737e-06	1.95111e-06	7.71782e-07	4.3125e-07	1.30559e-07	7.25552e-08	2.39364e-08	2.10429e-08	1.88016e-09	3.80963e-09	6.87559e-10
-2.96689e-17	0.245154	0.115242	0.0443479	0.0187595	0.00506677	0.00177122	0.000660071	0.000333954	0.000129051	4.88985e-05	2.48035e-05	1.14297e-05	2.45586e-06	1.18632e-06	5.9034e-07	3.75237e-07	1.03358e-07	5.43628e-08	1.17729e-08	2.06672e-08	2.84229e-09	9.92158e-10	2.61579e-10
-2.96689e-17	0.247665	0.107183	0.0440576	0.0187665	0.00514647	0.00159715	0.000763959	0.000352161	0.000140755	5.94007e-05	1.77267e-05	8.19137e-06	3.34848e-06	8.15928e-07	2.01973e-07	1.44176e-07	7.47385e-08	4.8421e-08	9.17066e-09	9.1331e-09	2.60251e-09	1.20161e-09	2.11528e-10
-2.96689e-17	0.241287	0.108469	0.0453528	0.0186768	0.0055328	0.00167322	0.000610504	0.000287443	0.000133883	6.12563e-05	2.23769e-05	1.08546e-05	3.45567e-06	1.32127e-06	6.22535e-07	2.63709e-07	1.24323e-07	6.46546e-08	2.46673e-08	1.82642e-08	4.89393e-09	1.96666e-09	1.14788e-09
-2.96689e-17	0.242672	0.101303	0.0358451	0.0147387	0.00547244	0.00182643	0.000843941	0.000350995	0.000103744	5.68728e-05	1.79995e-05	7.41252e-06	2.20301e-06	8.87573e-07	3.30841e-07	1.68364e-07	7.64231e-08	6.75118e-08	1.94588e-08	6.82464e-09	2.15408e-09	1.29985e-09	2.42235e-10
-2.96689e-17	0.25214	0.0936599	0.0408718	0.0151349	0.00506424	0.00183027	0.000773917	0.000311266	0.000101746	5.77964e-05	3.03178e-05	1.0814e-05	2.61503e-06	9.73653e-07	4.23918e-07	1.44404e-07	1.40378e-07	7.61962e-08	1.51698e-08	4.70231e-09	3.28695e-09	1.02693e-09	3.20534e-10
-2.96689e-17	0.253803	0.090612	0.036933	0.0139028	0.00587029	0.00198452	0.000804413	0.000388587	0.000107198	4.82323e-05	2.49752e-05	1.06387e-05	3.9918e-06	8.2878e-07	3.6856e-07	1.59355e-07	1.04724e-07	7.53909e-08	2.61013e-08	1.69609e-08	6.95197e-09	1.41053e-09	6.02669e-10
-2.96689e-17	0.248231	0.097059	0.0369796	0.01236	0.00537897	0.00180903	0.000695308	0.000299549	0.000131958	4.13028e-05	1.52578e-05	7.27189e-06	1.88905e-06	8.30455e-07	5.77243e-07	2.9023e-07	6.87276e-08	1.13341e-07	4.13412e-08	1.66736e-08	5.32817e-09	1.19674e-09	2.23255e-10
-2.96689e-17	0.24454	0.091182	0.0353233	0.0127043	0.00640325	0.0021293	0.000888292	0.000299171	0.000112173	4.51834e-05	2.37029e-05	1.02573e-05	3.24426e-06	1.84014e-06	9.4738e-07	4.97493e-07	2.91856e-07	1.7346e-07	6.95135e-08	2.09842e-08	6.74369e-09	2.75542e-09	7.8454e-10
-2.96689e-17	0.244468	0.0854597	0.0377189	0.0121588	0.0053116	0.00222602	0.000830139	0.000411979	0.000174343	6.10005e-05	2.33961e-05	9.55189e-06	3.21679e-06	2.18843e-06	8.92645e-07	4.0102e-07	1.57489e-07	6.86525e-08	2.84422e-08	9.0352e-09	3.63027e-09	1.44884e-09	8.98607e-10
-2.96689e-17	0.249924	0.0711959	0.0291452	0.00993216	0.00439721	0.00168641	0.000711933	0.000335906	0.000146257	5.63022e-05	2.36409e-05	1.20181e-05	4.53649e-06	1.60457e-06	7.15988e-07	3.4328e-07	1.53066e-07	7.51621e-08	1.51171e-08	7.91028e-09	4.25927e-09	2.46975e-09	1.28355e-09
-2.96689e-17	0.242236	0.0798677	0.0262831	0.0103563	0.00433613	0.00185791	0.000756403	0.000358661	0.000155271	5.79712e-05	1.68998e-05	7.57752e-06	4.62199e-06	1.81952e-06	6.26561e-07	4.49855e-07	1.54085e-07	6.65795e-08	2.92436e-08	2.27544e-08	7.93875e-09	3.79106e-09	1.43164e-09
-2.96689e-17	0.240952	0.0664911	0.0229952	0.00735068	0.00354145	0.00134518	0.000496208	0.00027997	9.85177e-05	4.22795e-05	1.19052e-05	6.33803e-06	2.81037e-06	1.2366e-06	5.4927e-07	2.85653e-07	8.03829e-08	4.23603e-08	1.43521e-08	1.15051e-08	3.14391e-09	1.53055e-09	6.80486e-10
-2.96689e-17	0.240954	0.0648214	0.0201904	0.00659724	0.00256569	0.00127202	0.00045686	0.00024915	0.000110614	4.47425e-05	1.08886e-05	4.43681e-06	2.3317e-06	1.21288e-06	4.72068e-07	3.44263e-07	7.18548e-08	5.69606e-08	1.03545e-08	3.72239e-09	1.61106e-09	1.08808e-09	2.62203e-10
-2.96689e-17	0.238704	0.062901	0.0200092	0.00727268	0.00249992	0.000974539	0.000292473	0.00017728	0.000102143	3.21695e-05	1.16337e-05	4.85689e-06	2.15728e-06	8.41332e-07	4.17035e-07	1.99397e-07	5.29263e-08	2.66446e-08	1.0307e-08	3.36622e-09	3.00858e-09	9.21363e-10	2.57979e-10
-2.96689e-17	0.236179	0.0665007	0.0217419	0.00769422	0.00329592	0.00137666	0.00042242	0.000222036	0.000134523	3.17651e-05	1.08332e-05	4.20455e-06	2.52147e-06	9.36233e-07	3.98677e-07	1.87149e-07	6.39669e-08	1.95388e-08	7.28434e-09	3.0859e-09	1.21842e-09	4.86411e-10	2.04792e-10
-2.96689e-17	0.242225	0.0693064	0.0232654	0.00773151	0.0031285	0.00134475	0.000425464	0.000250904	0.000125945	4.98873e-05	1.67638e-05	6.70605e-06	2.7963e-06	9.11645e-07	3.4328e-07	1.31101e-07	6.43572e-08	2.89387e-08	8.27959e-09	4.12014e-09	1.77102e-09	6.22974e-10	2.45974e-10
-2.96689e-17	0.250554	0.0631583	0.0220092	0.00543943	0.00311624	0.00118007	0.000420886	0.000200657	8.417e-05	3.31294e-05	1.22823e-05	5.13348e-06	1.57223e-06	5.64718e-07	2.04464e-07	1.19018e-07	2.70875e-08	2.93097e-08	7.14894e-09	4.47136e-09	1.25565e-09	8.07157e-10	3.64089e-10
-2.96689e-17	0.251264	0.0592015	0.0206779	0.00556638	0.00245186	0.00102991	0.000336588	0.000177837	9.12306e-05	3.51158e-05	8.68209e-06	3.48519e-06	1.29671e-06	5.48061e-07	1.72664e-07	1.33409e-07	3.64643e-08	1.68283e-08	2.20462e-09	2.98062e-09	3.69819e-10	4.01888e-10	4.36128e-11
-2.96689e-17	0.24435	0.0615092	0.0193908	0.00566497	0.00201798	0.000932313	0.000270574	0.000205093	7.53173e-05	3.67693e-05	1.12703e-05	5.41987e-06	1.36601e-06	7.95568e-07	1.84854e-07	1.18387e-07	2.21484e-08	1.06831e-08	3.11461e-09	1.07308e-09	4.30158e-10	1.99877e-10	4.92873e-11
-2.96689e-17	0.258264	0.0623274	0.0211641	0.00688371	0.00231922	0.00106567	0.000334289	0.000222759	7.69886e-05	4.28027e-05	1.25629e-05	6.19596e-06	1.83362e-06	7.11583e-07	2.46586e-07	1.36359e-07	1.97301e-08	1.41052e-08	6.95791e-09	2.51248e-09	8.82035e-10	4.21126e-10	1.51704e-10
-2.96689e-17	0.260403	0.0689838	0.0219635	0.00673968	0.00281528	0.0011423	0.00039874	0.000193823	8.66723e-05	3.13257e-05	1.29261e-05	5.71282e-06	1.98703e-06	7.41413e-07	3.20533e-07	1.17439e-07	3.35112e-08	1.6641e-08	7.39633e-09	4.4235e-09	2.65469e-09	9.00844e-10	9.29064e-11
-2.96689e-17	0.262445	0.0564857	0.0198901	0.00710815	0.00250289	0.00104967	0.000362131	0.000176745	7.0627e-05	3.56758e-05	1.41968e-05	7.62521e-06	3.26841e-06	1.32667e-06	3.54405e-07	1.57206e-07	5.59833e-08	2.07357e-08	7.68943e-09	4.9914e-09	7.57638e-10	4.68748e-10	9.40193e-11
-2.96689e-17	0.268226	0.0633007	0.0186183	0.00558177	0.00288668	0.00110693	0.000385698	0.000181614	6.73889e-05	2.54846e-05	1.03342e-05	4.59231e-06	1.86746e-06	8.96401e-07	2.10056e-07	8.51887e-08	3.12741e-08	1.20028e-08	4.60855e-09	1.86942e-09	3.84225e-10	2.09552e-10	8.53562e-11
-2.96689e-17	0.26706	0.0554291	0.0178126	0.00523875	0.00230515	0.00110085	0.000341083	0.000171114	5.04766e-05	2.46514e-05	8.26095e-06	3.85633e-06	1.78275e-06	8.68059e-07	2.51993e-07	9.94733e-08	3.05663e-08	1.78116e-08	5.3574e-09	2.25652e-09	5.04311e-10	2.63787e-10	6.02017e-11
-2.96689e-17	0.27192	0.0627869	0.0159991	0.00646971	0.00237754	0.00133588	0.000362335	0.000200024	4.80142e-05	2.77722e-05	9.66569e-06	5.03286e-06	1.78783e-06	6.0964e-07	1.90377e-07	6.8449e-08	2.8658e-08	1.09879e-08	4.60795e-09	1.43659e-09	6.323e-10	2.07213e-10	6.74572e-11
-2.96689e-17	0.271322	0.0485921	0.0105019	0.00599498	0.00163256	0.000873027	0.000314964	0.000156712	4.78233e-05	2.25099e-05	6.32924e-06	3.01153e-06	9.03602e-07	6.43886e-07	1.61668e-07	6.95766e-08	1.66356e-08	9.16243e-09	2.64398e-09	1.21554e-09	3.18089e-10	1.38872e-10	5.19733e-11
-2.96689e-17	0.26881	0.0475445	0.0116804	0.00492781	0.00170971	0.00102002	0.000417843	0.000136956	6.2087e-05	2.14994e-05	7.25084e-06	3.20711e-06	1.49517e-06	3.74925e-07	2.04028e-07	8.24117e-08	1.47347e-08	7.41974e-09	3.11337e-09	1.44499e-09	4.33304e-10	1.94192e-10	7.07802e-11
-2.96689e-17	0.27558	0.0569191	0.01293	0.0057804	0.00235526	0.000995914	0.00037131	0.000157564	4.61906e-05	2.54801e-05	5.15124e-06	3.11436e-06	9.8081e-07	6.57907e-07	2.41239e-07	1.15098e-07	2.07625e-08	1.20837e-08	5.43317e-09	3.14162e-09	8.17422e-10	5.01193e-10	3.70703e-11
-2.96689e-17	0.279348	0.0584513	0.00909036	0.00644239	0.00129629	0.0012578	0.000341325	0.000190244	4.30413e-05	2.08437e-05	7.6364e-06	3.80954e-06	9.98644e-07	5.90301e-07	1.63661e-07	1.75208e-07	5.12345e-08	1.38576e-08	4.16073e-09	3.34303e-09	4.65594e-10	5.2803e-10	5.28316e-11
-2.96689e-17	0.264132	0.0526517	0.00889074	0.00503877	0.00133479	0.00111381	0.000366268	0.000188466	6.8478e-05	3.14593e-05	6.03119e-06	4.9269e-06	9.87986e-07	8.92683e-07	1.9216e-07	1.08638e-07	3.48789e-08	1.63422e-08	3.5282e-09	3.16493e-09	7.23393e-10	4.68357e-10	9.66385e-11
-2.96689e-17	0.270944	0.0481513	0.00647322	0.00330309	0.00122748	0.000936812	0.000239432	0.000124456	3.38749e-05	1.48742e-05	4.02731e-06	2.77316e-06	4.68556e-07	4.44587e-07	8.45807e-08	5.70996e-08	1.99386e-08	7.59665e-09	1.95315e-09	1.69843e-09	5.38384e-10	3.84236e-10	6.92515e-11
-2.96689e-17	0.261009	0.0470398	0.0112588	0.0052205	0.00133003	0.00114252	0.000424986	0.000190906	7.38726e-05	3.12897e-05	9.07496e-06	5.48906e-06	1.73576e-06	1.01281e-06	3.32097e-07	1.37265e-07	5.45131e-08	2.18939e-08	7.99116e-09	3.87104e-09	1.08102e-09	7.62423e-10	2.32159e-10
-2.96689e-17	0.252266	0.0382804	0.00734433	0.00402008	0.00134937	0.00107049	0.000370887	0.000164294	5.79376e-05	2.75316e-05	6.62472e-06	3.21903e-06	1.1132e-06	4.75942e-07	1.64983e-07	9.94953e-08	2.41766e-08	9.83104e-09	2.38905e-09	1.55885e-09	2.78604e-10	2.89158e-10	3.19522e-11
-2.96689e-17	0.245896	0.0351365	0.00224159	0.00340209	0.001052	0.00102306	0.000383289	0.000141844	4.62251e-05	3.18635e-05	9.18355e-06	4.0957e-06	1.40848e-06	5.68582e-07	2.29569e-07	7.7388e-08	3.83261e-08	1.28452e-08	3.10645e-09	1.84129e-09	4.76627e-10	4.58877e-10	5.96569e-11
-2.96689e-17	0.257195	0.0315881	0.00319104	0.00244137	0.000497409	0.000956096	0.000388473	0.000169497	3.08624e-05	2.39085e-05	4.97195e-06	2.47437e-06	4.42504e-07	2.98658e-07	1.21418e-07	6.29386e-08	8.33855e-09	2.946e-09	1.16156e-09	1.99642e-09	7.61513e-10	2.03746e-10	4.38185e-11
-2.96689e-17	0.248414	0.0281064	0.00422892	0.00304386	0.00153697	0.000824608	0.000305535	0.000180788	5.44885e-05	2.62482e-05	6.88965e-06	2.31399e-06	6.53932e-07	4.21912e-07	1.81535e-07	8.00021e-08	2.54808e-08	1.39191e-08	4.26701e-09	1.47881e-09	1.31602e-09	4.50365e-10	1.7332e-10
-2.96689e-17	0.249903	0.0351958	0.00305452	0.00148891	0.000746933	0.000674346	0.000291966	0.000154035	5.06122e-05	2.29425e-05	4.70057e-06	1.94068e-06	5.92056e-07	2.61805e-07	1.40767e-07	4.34983e-08	2.21087e-08	6.34084e-09	2.4511e-09	2.12111e-10	1.91446e-10	5.01569e-11	7.14103e-11
-2.96689e-17	0.260878	0.036422	0.000418384	0.00142744	0.000678046	0.000598256	0.000263988	0.000128521	5.33409e-05	2.98325e-05	4.52555e-06	2.50526e-06	4.77168e-07	4.73514e-07	9.90352e-08	3.07935e-08	2.49917e-08	2.0491e-08	6.71473e-09	2.14084e-09	1.05616e-09	1.6383e-10	1.57151e-10
-2.96689e-17	0.273138	0.0380444	0.00655369	0.00153153	0.000421646	0.000661441	0.000341421	0.000133639	5.69448e-05	2.72595e-05	6.32889e-06	3.17405e-06	8.74441e-07	4.79843e-07	1.64263e-07	6.49877e-08	2.38971e-08	1.25197e-08	4.82191e-09	1.77979e-09	6.10494e-10	1.60033e-10	8.49625e-11
-2.96689e-17	0.264319	0.0362817	0.00906969	0.0019447	0.000867097	0.000536962	0.000324346	0.00012059	4.99783e-05	2.37979e-05	4.62904e-06	1.86991e-06	4.78903e-07	1.59206e-07	4.97288e-08	3.84049e-08	1.79321e-08	1.06441e-08	5.2685e-09	1.54075e-09	5.00658e-10	1.47745e-10	4.52021e-11
-2.96689e-17	0.263879	0.0476977	0.0122677	0.0022702	0.00126321	0.00047648	0.000415734	0.000182753	8.3968e-05	2.95513e-05	6.15473e-06	3.15769e-06	8.83075e-07	6.50968e-07	1.57537e-07	9.71623e-08	2.96552e-08	1.17431e-08	7.08315e-09	3.16032e-09	1.21829e-09	5.09696e-10	2.63056e-10
-2.96689e-17	0.266418	0.0502502	0.0162365	0.00335368	0.0014204	0.000727629	0.000453762	0.00014069	8.51581e-05	2.12346e-05	8.45764e-06	2.80418e-06	1.19185e-06	3.8727e-07	1.12513e-07	6.32623e-08	2.07119e-08	8.29499e-09	4.91857e-09	1.83446e-09	5.89805e-10	2.34558e-10	9.02546e-11
-2.96689e-17	0.273617	0.0589005	0.0218805	0.00689998	0.00238364	0.00116934	0.000522193	0.000255007	0.000102534	4.63373e-05	1.25142e-05	4.74159e-06	2.49545e-06	9.17597e-07	2.38216e-07	1.27065e-07	4.19561e-08	2.38548e-08	9.83231e-09	3.90319e-09	1.04321e-09	8.25322e-10	3.21652e-10
-2.96689e-17	0.29765	0.0669181	0.023725	0.00702477	0.00305974	0.00136289	0.000609937	0.000221581	0.000100586	4.53606e-05	1.29304e-05	4.19981e-06	2.32471e-06	7.73271e-07	2.22674e-07	8.49135e-08	3.89268e-08	1.81095e-08	8.51835e-09	2.77904e-09	7.52847e-10	3.81507e-10	1.68114e-10
-2.96689e-17	0.301641	0.0625589	0.0217995	0.0062111	0.00296508	0.0012219	0.000603294	0.000178704	8.60792e-05	3.1663e-05	1.44505e-05	5.66604e-06	2.05374e-06	7.68747e-07	4.00352e-07	1.32435e-07	5.70903e-08	2.55987e-08	8.68857e-09	4.2098e-09	2.003e-09	8.13192e-10	3.03229e-10
-2.96689e-17	0.293289	0.0611714	0.0229625	0.00584897	0.00288504	0.00104117	0.000535471	0.00016238	8.63242e-05	3.63192e-05	1.24104e-05	3.21559e-06	1.6852e-06	8.2857e-07	3.2753e-07	1.48082e-07	5.58572e-08	1.8154e-08	1.84428e-08	3.5045e-09	3.75126e-09	5.08237e-10	4.52885e-10
-2.96689e-17	0.299502	0.0637773	0.0289789	0.00692305	0.0036371	0.0013295	0.000641145	0.000169622	9.71697e-05	2.60259e-05	1.86491e-05	5.38266e-06	3.23724e-06	8.05417e-07	4.71587e-07	1.25754e-07	6.30803e-08	8.02159e-09	6.36663e-09	1.03017e-09	8.48024e-10	1.43712e-10	1.37606e-10
-2.96689e-17	0.297682	0.0674959	0.0296333	0.0069498	0.0040166	0.00106985	0.000603177	0.00024718	0.000133067	4.30668e-05	1.66603e-05	6.8729e-06	2.5707e-06	8.01898e-07	3.02793e-07	1.09215e-07	3.9e-08	3.59533e-09	4.14605e-09	7.59161e-10	5.83842e-10	5.95435e-11	9.83228e-11
-2.96689e-17	0.294175	0.0681627	0.0287429	0.00650264	0.00329699	0.000928509	0.000501126	0.000153514	7.98321e-05	1.55043e-05	8.12124e-06	8.2359e-07	9.47849e-07	1.15062e-07	7.44928e-08	1.00047e-08	2.07532e-08	3.12914e-10	1.41915e-09	2.41697e-12	2.21224e-10	6.62264e-14	4.10672e-11
-2.96689e-17	0.295302	0.0718855	0.0301806	0.00654183	0.00306256	0.000611157	0.000381846	9.32243e-05	6.38936e-05	1.78989e-05	1.07085e-05	2.24392e-07	1.17071e-06	1.41659e-07	1.32106e-07	1.13717e-08	1.75525e-08	1.05674e-09	1.90794e-09	1.17167e-10	1.70408e-10	1.16979e-11	3.36054e-11
-2.96689e-17	0.29456	0.0721391	0.0275485	0.00575822	0.00259576	0.000585981	0.000272436	8.42406e-05	6.00401e-05	6.62968e-06	1.35039e-05	1.21067e-06	2.6481e-06	2.28824e-07	2.89164e-07	2.07124e-09	1.98661e-08	1.47386e-09	2.62866e-09	1.33996e-10	3.90533e-10	6.66183e-11	6.01507e-11
-2.96689e-17	0.303059	0.0698712	0.0255743	0.00411341	0.0022602	0.00048603	0.000279331	8.46145e-05	4.41297e-05	7.25467e-06	7.97375e-06	7.6499e-07	1.47905e-06	2.64323e-07	8.01313e-08	1.04085e-08	1.10322e-08	1.01985e-09	1.98331e-09	3.97341e-10	2.76003e-10	3.9857e-11	2.70825e-11
-2.96689e-17	0.305655	0.0729851	0.0246129	0.00564527	0.00219921	0.000961073	0.000287855	0.00012692	3.64429e-05	1.28166e-05	3.80683e-06	2.60739e-06	7.53055e-07	3.92292e-07	2.13169e-07	3.26273e-08	2.14619e-08	2.52885e-09	1.39394e-09	3.28106e-10	2.59448e-10	4.49866e-11	1.91242e-11
-2.96689e-17	0.314606	0.0697105	0.0267833	0.00698516	0.00273451	0.00116444	0.000415796	0.000154779	6.06473e-05	2.231e-05	1.00879e-05	2.36635e-06	1.21561e-06	4.77593e-07	1.83921e-07	2.5221e-08	3.25596e-08	6.10685e-09	7.35802e-09	8.63866e-10	7.83662e-10	8.00722e-11	7.71935e-11
-2.96689e-17	0.333502	0.0737999	0.0301164	0.00812067	0.00275296	0.00118211	0.000379578	0.000156605	3.66758e-05	1.96182e-05	6.75104e-06	3.21211e-06	1.35727e-06	9.36077e-07	2.02093e-07	9.10171e-08	3.01609e-08	8.38956e-09	3.16913e-09	2.23904e-09	2.73116e-10	2.55257e-10	3.30245e-11
-2.96689e-17	0.324998	0.0802631	0.0365855	0.0112383	0.00383392	0.00151513	0.000535459	0.000245711	7.85463e-05	2.4305e-05	6.91538e-06	5.07966e-06	2.00699e-06	9.45953e-07	3.5506e-07	1.34848e-07	3.86558e-08	1.32592e-08	2.40929e-09	1.97812e-09	6.33843e-10	1.16511e-10	1.03621e-10
-2.96689e-17	0.330584	0.0806517	0.0374195	0.0108152	0.00433332	0.00130818	0.00042708	0.000217722	8.10492e-05	2.35921e-05	1.09565e-05	4.29448e-06	2.18125e-06	8.32679e-07	2.74706e-07	1.05401e-07	3.14376e-08	4.98894e-09	7.95232e-09	1.88595e-09	2.48383e-09	3.5112e-10	3.33829e-10
-2.96689e-17	0.331492	0.0725789	0.036851	0.00901229	0.00402979	0.0012783	0.000409678	0.000262436	7.14771e-05	3.19251e-05	1.2677e-05	5.64367e-06	1.54211e-06	5.62136e-07	1.38347e-07	4.2658e-08	1.47762e-08	5.91315e-09	3.07209e-09	6.21745e-10	1.07823e-09	8.50222e-11	5.29626e-11
-2.96689e-17	0.337877	0.0829677	0.038038	0.00761086	0.00405484	0.00114309	0.000429877	0.000156704	8.61787e-05	2.36232e-05	1.15457e-05	2.6286e-06	9.60631e-07	8.11848e-08	9.28295e-08	8.65482e-10	1.80102e-08	1.31801e-09	6.95732e-09	1.94733e-10	6.64056e-10	1.11093e-11	7.05775e-11
-2.96689e-17	0.337114	0.0879277	0.044646	0.0123752	0.00487437	0.00168654	0.000459093	0.000258435	7.56253e-05	4.67539e-05	1.55089e-05	6.70806e-06	1.89035e-06	5.97815e-07	2.42829e-07	6.95497e-08	3.37853e-08	1.44794e-08	8.78611e-09	1.62024e-09	1.26556e-09	3.42946e-11	1.36188e-10
-2.96689e-17	0.342333	0.0923806	0.0414689	0.00985581	0.00470234	0.000866263	0.000453465	0.000135013	6.77184e-05	4.00743e-05	9.35362e-06	3.35355e-06	1.26426e-06	3.76922e-07	1.69691e-07	4.13379e-08	2.78616e-08	4.84677e-09	5.65405e-09	1.56609e-09	1.25237e-09	1.1654e-10	2.65926e-10
-2.96689e-17	0.336967	0.084573	0.0385474	0.0095156	0.00363594	0.000667484	0.000296603	0.000142589	4.02986e-05	9.84023e-06	6.12615e-06	1.63866e-06	1.17102e-06	1.97034e-07	2.11862e-07	6.78946e-08	3.06822e-08	4.26411e-09	4.24631e-09	2.1207e-10	4.39914e-10	6.79561e-11	1.62058e-10
-2.96689e-17	0.325939	0.0884168	0.0436327	0.011223	0.00449078	0.001095	0.000458699	0.000104591	5.48929e-05	1.47457e-05	7.38001e-06	1.91257e-06	1.19932e-06	1.53043e-07	2.1497e-07	4.49639e-08	3.52316e-08	3.80318e-09	5.35703e-09	1.29649e-09	7.55847e-10	2.03207e-10	1.65901e-10
-2.96689e-17	0.322515	0.0951957	0.0438746	0.0122328	0.00393977	0.000539035	0.000370623	0.000118977	5.32433e-05	1.80313e-05	8.94837e-06	3.52047e-06	1.81507e-06	3.28689e-07	2.66877e-07	1.18766e-07	3.46773e-08	1.88088e-09	2.80432e-09	6.31214e-11	4.3678e-10	5.6153e-11	1.35898e-10
-2.96689e-17	0.320393	0.107347	0.0471189	0.0126243	0.00559782	0.00126404	0.000377547	0.000231834	0.000103008	2.37035e-05	9.58458e-06	2.44656e-06	2.5617e-06	1.07723e-06	7.11006e-07	2.47837e-07	1.24749e-07	1.43862e-08	1.54489e-08	3.21045e-09	1.86271e-09	4.10233e-10	5.26942e-10
-2.96689e-17	0.32444	0.102066	0.0491805	0.0134604	0.00577888	0.00139323	0.000445367	0.000223463	8.50069e-05	2.2522e-05	1.0254e-05	1.28548e-06	2.22688e-06	6.05241e-07	6.86716e-07	1.23842e-07	1.37824e-07	8.55609e-09	2.44942e-08	7.47309e-10	5.85718e-09	2.87199e-10	1.74847e-09
-2.96689e-17	0.325478	0.103678	0.0519932	0.0133884	0.00545248	0.00129598	0.000828554	0.000317579	0.000166265	3.31543e-05	1.9209e-05	3.0377e-06	2.3527e-06	6.19624e-07	9.86709e-07	1.68111e-07	1.55607e-07	1.98888e-08	3.1179e-08	1.29058e-09	4.25241e-09	4.08902e-10	1.57152e-09
