# Supplementary material for: Research on the dynamic spillover of stock markets under COVID-19—Taking the stock markets of China, Japan, and South Korea as an example
Source: Front Public Health. 2022 Nov 11;10:1008348. doi: 10.3389/fpubh.2022.1008348 (PMC9691647; doi:10.3389/fpubh.2022.1008348)
Supplement: Supplementary file 4 [file Data_Sheet_2.ZIP › COM_KR_2 (1).xls]

## Sheet: Sheet7
0	0	0	0	0	0	0	0	0	0	0	0	0	0	0	0	0	0	0	0	0	0	0	0
0	0	0	0	0	0	0	0	0	0	0	0	0	0	0	0	0	0	0	0	0	0	0	0
1.50146e-16	0.177025	0.0434714	0.0144011	0.00472132	0.00270823	0.000761777	0.000673465	0.000194353	0.000122036	4.64263e-05	3.47816e-05	7.22664e-06	2.9949e-06	1.11557e-06	1.13175e-06	2.97888e-07	3.07273e-07	1.03239e-07	5.11631e-08	2.00366e-08	2.13617e-08	6.12992e-09	7.25628e-09
1.50146e-16	0.17456	0.0469741	0.0139246	0.00530558	0.00320062	0.00131108	0.000751564	0.000219001	0.00013827	3.80579e-05	3.4543e-05	7.89854e-06	5.55377e-06	1.82942e-06	9.0966e-07	2.57736e-07	4.26123e-07	8.99383e-08	5.55057e-08	2.05177e-08	1.39486e-08	5.33257e-09	1.17775e-08
1.50146e-16	0.17669	0.04301	0.0172977	0.0059152	0.00333765	0.00138759	0.000700547	0.000205455	0.000100143	3.85673e-05	2.0769e-05	7.98059e-06	2.56315e-06	5.83777e-07	6.2195e-07	1.89431e-07	1.62781e-07	5.21498e-08	2.46387e-08	6.24992e-09	3.71432e-09	1.8794e-09	2.61891e-09
1.50146e-16	0.181111	0.0415727	0.0214128	0.00701462	0.00245387	0.00138202	0.000609633	0.000208566	0.000108625	3.22415e-05	1.90882e-05	7.61103e-06	2.37638e-06	6.02234e-07	4.70414e-07	1.42035e-07	2.99881e-07	3.76599e-08	4.77723e-08	1.51572e-08	1.64275e-08	4.02574e-09	3.98427e-09
1.50146e-16	0.181886	0.0391547	0.0181862	0.00896362	0.0036637	0.00182312	0.00083073	0.000205599	9.25473e-05	4.43939e-05	2.58817e-05	9.27307e-06	2.45771e-06	1.00051e-06	5.79978e-07	4.6635e-07	2.47506e-07	1.05012e-07	3.36634e-08	1.67496e-08	7.862e-09	3.96314e-09	1.73532e-09
1.50146e-16	0.175385	0.0468595	0.0159772	0.00899035	0.00350285	0.00144911	0.000717726	0.000261671	0.000103596	5.20537e-05	2.80863e-05	1.03654e-05	3.79196e-06	1.67893e-06	6.25102e-07	3.06101e-07	1.79049e-07	9.29201e-08	3.06426e-08	8.86129e-09	5.36335e-09	2.19747e-09	1.27152e-09
1.50146e-16	0.175421	0.0394459	0.0145352	0.00777134	0.00281886	0.00138897	0.000631394	0.000215762	0.000117657	5.65518e-05	3.12552e-05	1.3902e-05	4.40718e-06	2.59309e-06	7.50766e-07	5.05261e-07	1.81086e-07	1.16799e-07	2.55208e-08	2.60627e-08	5.80053e-09	1.02268e-08	2.26682e-09
1.50146e-16	0.172907	0.0420712	0.0172657	0.00882182	0.0034177	0.00121679	0.000662688	0.000297572	0.000152435	8.97236e-05	3.10998e-05	2.12486e-05	4.12758e-06	6.85003e-06	1.29167e-06	1.09797e-06	3.68251e-07	3.08598e-07	9.54883e-08	5.26565e-08	2.23151e-08	1.11824e-08	1.82798e-09
1.50146e-16	0.170658	0.0401954	0.0159759	0.00860571	0.00288205	0.0016192	0.000621529	0.000271952	0.000126643	6.08868e-05	2.86037e-05	1.8536e-05	4.60404e-06	3.60711e-06	1.01705e-06	6.71179e-07	2.44578e-07	2.27869e-07	8.1217e-08	4.05811e-08	1.77512e-08	1.2335e-08	4.94243e-09
1.50146e-16	0.164475	0.0354716	0.0174913	0.00734821	0.00234146	0.00133415	0.000555998	0.000225715	0.000141979	7.0918e-05	2.84392e-05	1.38013e-05	6.08876e-06	3.37727e-06	1.23821e-06	6.1705e-07	2.47903e-07	1.51597e-07	6.62933e-08	3.02335e-08	1.11699e-08	5.55004e-09	2.09624e-09
1.50146e-16	0.177438	0.0311606	0.0161291	0.00707336	0.00262949	0.00110197	0.000525943	0.000314733	0.00016641	7.84914e-05	3.46607e-05	2.17918e-05	8.14779e-06	4.63964e-06	1.4993e-06	5.41545e-07	2.89631e-07	1.26713e-07	5.14626e-08	2.37972e-08	9.9394e-09	6.70751e-09	2.10178e-09
1.50146e-16	0.183991	0.0287971	0.0151079	0.00727341	0.00262923	0.00121949	0.00078403	0.000329952	0.000177948	0.000131928	4.61727e-05	2.70556e-05	1.14732e-05	5.96263e-06	1.27146e-06	1.36788e-06	5.43878e-07	3.44098e-07	1.52987e-07	6.24275e-08	1.56987e-08	1.65146e-08	4.05833e-09
1.50146e-16	0.176265	0.0303975	0.0134974	0.00621484	0.00207289	0.000794743	0.000984332	0.000297052	0.000132756	9.77946e-05	3.83669e-05	1.5259e-05	1.18015e-05	3.25021e-06	1.27994e-06	7.5845e-07	1.69284e-07	9.26039e-08	1.01444e-07	2.30442e-08	7.65692e-09	7.08934e-09	2.44694e-09
1.50146e-16	0.169107	0.0241999	0.0117024	0.00606799	0.00237511	0.00114774	0.000921056	0.000292111	0.000171449	8.97423e-05	3.78965e-05	2.09374e-05	1.08696e-05	4.16607e-06	2.05486e-06	9.12824e-07	3.87126e-07	1.62581e-07	1.22977e-07	6.27555e-08	2.8804e-08	1.29146e-08	7.86628e-09
1.50146e-16	0.17005	0.0260505	0.0140772	0.00679031	0.00248611	0.00128748	0.00102609	0.00043762	0.000214475	0.000123671	5.42352e-05	2.16561e-05	1.09993e-05	5.66492e-06	2.27618e-06	1.01169e-06	2.80234e-07	1.26312e-07	8.82532e-08	7.23588e-08	1.53195e-08	5.87693e-09	6.20464e-09
1.50146e-16	0.166669	0.0331893	0.0122253	0.00733316	0.0028742	0.00155725	0.001068	0.00046643	0.000287885	0.000195423	9.51473e-05	3.91455e-05	1.54806e-05	1.28962e-05	2.8281e-06	1.80868e-06	9.65414e-07	4.44122e-07	1.85014e-07	1.728e-07	4.36623e-08	2.81403e-08	9.34523e-09
1.50146e-16	0.166549	0.0322828	0.0123399	0.0046618	0.00211774	0.00123399	0.000835401	0.000398663	0.000208664	0.000141033	5.95969e-05	3.23862e-05	1.45244e-05	9.12583e-06	2.4286e-06	1.51238e-06	6.665e-07	3.66717e-07	1.642e-07	1.10193e-07	2.53265e-08	2.1053e-08	4.40528e-09
1.50146e-16	0.171577	0.0297954	0.0106312	0.00463446	0.00275007	0.0016525	0.00102627	0.000369747	0.000240315	0.000137179	4.85761e-05	2.70916e-05	1.55027e-05	7.30077e-06	2.6979e-06	1.59024e-06	7.17146e-07	2.28504e-07	1.4528e-07	8.49032e-08	2.66963e-08	1.30968e-08	6.6991e-09
1.50146e-16	0.171522	0.0253483	0.0123186	0.00455305	0.00184574	0.000963543	0.000773289	0.000262757	0.000164434	0.000101791	3.73976e-05	2.15861e-05	9.14098e-06	5.65137e-06	1.88553e-06	1.033e-06	3.80175e-07	1.88527e-07	8.42954e-08	5.32555e-08	1.72937e-08	1.18447e-08	4.58759e-09
1.50146e-16	0.169182	0.0230733	0.0151103	0.00490861	0.0022283	0.000778098	0.000638068	0.000232949	0.000123228	8.60017e-05	2.97739e-05	1.15994e-05	5.67091e-06	2.06585e-06	1.0963e-06	5.11278e-07	2.15104e-07	1.07228e-07	6.35515e-08	3.84363e-08	1.33396e-08	5.9017e-09	2.33521e-09
1.50146e-16	0.160996	0.0202283	0.00950686	0.00397481	0.00204854	0.000808503	0.000779123	0.000272055	0.00016868	9.57261e-05	4.17578e-05	2.05829e-05	1.32238e-05	5.92103e-06	3.07028e-06	1.80919e-06	6.84311e-07	2.72648e-07	2.46526e-07	1.34513e-07	5.38723e-08	3.78544e-08	1.31346e-08
1.50146e-16	0.155591	0.0226987	0.00883417	0.00328425	0.00137173	0.000738424	0.000810761	0.000219486	0.00015327	6.20997e-05	4.24227e-05	2.05729e-05	1.43163e-05	2.92385e-06	3.71713e-06	6.53596e-07	5.36385e-07	1.56923e-07	1.34918e-07	7.80586e-08	5.40321e-08	2.30968e-08	3.91514e-09
1.50146e-16	0.154386	0.0199892	0.00691761	0.00439078	0.00119556	0.000959116	0.000843565	0.00028895	0.000233293	0.000138422	6.27201e-05	1.82685e-05	1.7283e-05	3.50867e-06	1.88499e-06	1.20794e-06	4.28573e-07	1.11736e-07	1.50773e-07	5.86731e-08	2.2734e-08	2.20939e-08	6.28923e-09
1.50146e-16	0.155238	0.0185243	0.00885849	0.00338701	0.00239487	0.000611051	0.00088052	0.000158175	0.000146857	8.12414e-05	4.69181e-05	1.47361e-05	1.39859e-05	3.29252e-06	2.45209e-06	9.90774e-07	4.75131e-07	1.00865e-07	1.93897e-07	3.63334e-08	4.07067e-08	2.02551e-08	4.76194e-09
1.50146e-16	0.156731	0.0202239	0.0101669	0.00536243	0.00203551	0.000850605	0.00106574	0.000197869	0.00020468	7.15012e-05	5.61675e-05	1.85604e-05	1.33064e-05	4.76895e-06	3.74036e-06	2.11427e-06	9.48488e-07	2.68611e-07	2.69896e-07	7.50327e-08	4.57789e-08	2.36471e-08	7.81914e-09
1.50146e-16	0.149507	0.0207676	0.00992021	0.00481639	0.00185858	0.000514613	0.000632224	0.000107404	0.000160912	6.45214e-05	4.30699e-05	1.31857e-05	1.19649e-05	4.0971e-06	2.53984e-06	9.93321e-07	3.97344e-07	1.85752e-07	1.3669e-07	5.75828e-08	3.21942e-08	1.54733e-08	7.35034e-09
1.50146e-16	0.15834	0.0174641	0.00930318	0.00456566	0.00157014	0.00096502	0.000665914	0.00012758	0.000125845	5.5943e-05	5.30767e-05	1.20693e-05	1.41851e-05	4.7904e-06	3.61323e-06	1.54111e-06	7.62309e-07	3.74083e-07	2.41199e-07	8.52806e-08	7.18079e-08	2.58259e-08	1.37054e-08
1.50146e-16	0.156656	0.0174889	0.0060075	0.00378893	0.00159165	0.000344487	0.000699277	0.000203077	0.000174468	7.58486e-05	5.29136e-05	1.69726e-05	1.451e-05	6.94425e-06	2.98065e-06	1.71856e-06	9.30239e-07	3.03127e-07	2.72953e-07	6.65227e-08	4.10753e-08	1.71399e-08	6.3331e-09
1.50146e-16	0.14855	0.0156965	0.00796444	0.00666907	0.00163204	0.000722509	0.000632837	0.00023651	0.00016551	8.37358e-05	4.43802e-05	1.65261e-05	9.03488e-06	4.74127e-06	2.73752e-06	1.11566e-06	4.97325e-07	2.38026e-07	1.86957e-07	6.23466e-08	3.84877e-08	1.11349e-08	6.19772e-09
1.50146e-16	0.152037	0.0145911	0.00611804	0.00506148	0.00101362	0.000542196	0.000475847	0.000137423	8.92389e-05	6.42694e-05	3.56297e-05	1.26622e-05	8.05089e-06	3.10474e-06	2.06933e-06	1.06745e-06	7.13479e-07	3.68715e-07	2.31992e-07	6.06769e-08	5.77774e-08	1.69321e-08	7.51983e-09
1.50146e-16	0.157819	0.0148499	0.00771153	0.00480821	0.000974549	0.00084088	0.000742321	0.000265796	9.40326e-05	6.33906e-05	2.00336e-05	1.03376e-05	6.98527e-06	2.60267e-06	1.41896e-06	8.0442e-07	4.84861e-07	1.88926e-07	1.58688e-07	4.81521e-08	1.60276e-08	1.16698e-08	2.31204e-09
1.50146e-16	0.165509	0.0211678	0.0110299	0.00686861	0.00268361	0.00119195	0.000714936	0.00033175	0.000186764	0.000103168	4.89667e-05	2.59809e-05	1.02639e-05	5.62827e-06	2.16859e-06	1.50226e-06	7.38513e-07	2.96152e-07	2.19764e-07	8.9844e-08	4.82653e-08	2.6759e-08	1.16634e-08
1.50146e-16	0.172753	0.025918	0.0148255	0.00677123	0.00415299	0.00141815	0.00116123	0.000266099	0.000235299	0.000122622	7.5736e-05	4.23691e-05	2.62821e-05	1.08661e-05	3.61949e-06	2.63575e-06	9.27956e-07	7.35096e-07	4.74713e-07	1.56535e-07	1.77663e-07	8.41451e-08	4.98998e-08
1.50146e-16	0.184503	0.0312239	0.0135963	0.0078334	0.00347354	0.00116414	0.000764848	0.000270015	0.000202191	0.000103562	6.19015e-05	2.40339e-05	1.3658e-05	4.97206e-06	2.58381e-06	1.25865e-06	8.39976e-07	3.50085e-07	2.23403e-07	1.12565e-07	7.04859e-08	3.60067e-08	1.58165e-08
1.50146e-16	0.189755	0.031941	0.0134183	0.00758831	0.00286176	0.000958276	0.000931311	0.000324543	0.000241559	0.000101226	6.7696e-05	2.48845e-05	1.46153e-05	5.6154e-06	2.78649e-06	1.32021e-06	5.99426e-07	1.93307e-07	1.62595e-07	5.39392e-08	2.66466e-08	1.34644e-08	6.95125e-09
1.50146e-16	0.189492	0.0408302	0.0170883	0.0067938	0.00349552	0.00117946	0.000945278	0.000328695	0.000223909	0.000114037	9.76313e-05	3.01085e-05	2.55568e-05	1.45761e-05	5.10714e-06	2.01759e-06	2.01883e-06	3.51137e-07	4.71143e-07	1.36199e-07	1.20683e-07	3.70235e-08	5.55257e-08
1.50146e-16	0.197184	0.0418962	0.0113822	0.00603716	0.00289434	0.00089362	0.000718788	0.000251027	0.000187204	7.56512e-05	5.78371e-05	1.81549e-05	1.29655e-05	4.7309e-06	3.32618e-06	9.58491e-07	5.59799e-07	2.20799e-07	1.79987e-07	5.56232e-08	3.12955e-08	1.31299e-08	1.28623e-08
1.50146e-16	0.20408	0.0437491	0.0112202	0.00499093	0.00185372	0.000956249	0.000548405	0.000277372	0.000147231	7.06071e-05	4.98555e-05	1.85535e-05	7.52684e-06	5.11224e-06	1.17334e-06	7.13437e-07	3.17444e-07	1.55619e-07	1.05518e-07	5.76151e-08	3.27145e-08	1.19549e-08	6.4883e-09
1.50146e-16	0.202713	0.0429758	0.0128571	0.00414422	0.00211994	0.000926698	0.000337313	0.000254354	0.000115997	5.44471e-05	3.02493e-05	1.74783e-05	7.21618e-06	3.7507e-06	1.2756e-06	7.37728e-07	3.42778e-07	1.36903e-07	8.28754e-08	3.70408e-08	1.28266e-08	1.07833e-08	3.57795e-09
1.50146e-16	0.202964	0.0444253	0.0139755	0.00495003	0.00238783	0.00117365	0.000463527	0.000336127	0.000166831	8.61555e-05	4.04535e-05	2.06969e-05	9.12795e-06	4.58663e-06	1.72348e-06	8.94451e-07	2.94683e-07	2.16576e-07	9.82403e-08	5.49619e-08	2.38705e-08	1.44442e-08	4.37535e-09
1.50146e-16	0.207753	0.050604	0.0143066	0.00623069	0.00205725	0.00138443	0.000534553	0.000276331	0.000105454	4.34774e-05	2.29395e-05	1.14243e-05	3.90868e-06	3.43417e-06	7.63739e-07	5.88047e-07	2.44066e-07	8.9104e-08	2.82024e-08	1.87923e-08	8.69589e-09	9.9894e-09	2.03961e-09
1.50146e-16	0.20948	0.0512004	0.0144452	0.00514723	0.00200514	0.00135155	0.00054731	0.000306459	0.000131818	5.4296e-05	1.8746e-05	1.49714e-05	6.74309e-06	4.85317e-06	1.06652e-06	9.29177e-07	3.43403e-07	1.69143e-07	4.43425e-08	6.94797e-08	7.54009e-09	1.05453e-08	2.04415e-09
1.50146e-16	0.204054	0.0478718	0.016611	0.00552527	0.00249288	0.00128299	0.000616224	0.00033974	0.000195424	5.9406e-05	4.56277e-05	1.38929e-05	8.91068e-06	4.65467e-06	1.85086e-06	8.59447e-07	5.36043e-07	1.65647e-07	9.18302e-08	5.26765e-08	2.0959e-08	1.85131e-08	5.68657e-09
1.50146e-16	0.206114	0.0505715	0.0142934	0.00661986	0.00182427	0.00093481	0.000436877	0.000273703	0.0001604	4.90468e-05	3.36138e-05	1.6194e-05	7.22608e-06	4.20087e-06	2.32071e-06	7.98669e-07	5.08019e-07	2.08011e-07	1.22361e-07	4.82757e-08	2.46142e-08	1.08108e-08	5.18759e-09
1.50146e-16	0.207576	0.0512603	0.0130251	0.00644355	0.00166896	0.00115139	0.000497298	0.000316034	0.00015012	5.21422e-05	3.37778e-05	1.63571e-05	7.83372e-06	4.04337e-06	2.06169e-06	9.00841e-07	4.40057e-07	1.82745e-07	1.0269e-07	4.38694e-08	2.41972e-08	1.00094e-08	5.60152e-09
1.50146e-16	0.211555	0.0452399	0.0125204	0.00496962	0.00121466	0.000780436	0.000421464	0.000283854	0.000158896	5.76594e-05	3.5009e-05	1.2972e-05	5.74132e-06	2.34055e-06	1.44255e-06	7.36064e-07	3.21398e-07	1.59968e-07	7.81692e-08	3.99381e-08	1.6051e-08	7.59485e-09	3.14866e-09
1.50146e-16	0.212046	0.0498677	0.0111482	0.00540228	0.00160238	0.00109248	0.000462883	0.000289748	0.00013434	6.77793e-05	3.59281e-05	1.64741e-05	8.41282e-06	3.54669e-06	1.93839e-06	9.58317e-07	4.2957e-07	2.41871e-07	1.00254e-07	4.81035e-08	2.03612e-08	1.42153e-08	7.22625e-09
1.50146e-16	0.208132	0.0478721	0.0108922	0.0031442	0.00108187	0.000947552	0.0004191	0.000257187	0.000141284	6.42709e-05	3.33157e-05	1.43644e-05	7.4932e-06	3.2858e-06	2.19664e-06	1.05988e-06	4.50529e-07	2.16588e-07	1.05413e-07	3.87057e-08	2.01438e-08	1.14237e-08	4.78688e-09
1.50146e-16	0.210289	0.0464365	0.0123179	0.00399696	0.00107023	0.00083666	0.000325781	0.000253123	0.000100539	5.09815e-05	2.06554e-05	1.40392e-05	6.67534e-06	3.20744e-06	1.6927e-06	1.01281e-06	3.57181e-07	2.35313e-07	1.05286e-07	6.07506e-08	2.52008e-08	1.52447e-08	6.91729e-09
1.50146e-16	0.208928	0.0476001	0.0132851	0.00369264	0.0016161	0.000851889	0.000601316	0.000255569	0.00016409	8.11799e-05	3.95481e-05	2.0282e-05	1.04479e-05	4.37057e-06	2.36355e-06	1.20915e-06	4.28723e-07	2.22176e-07	1.32198e-07	4.74608e-08	2.19294e-08	1.08268e-08	7.26486e-09
1.50146e-16	0.209509	0.0417177	0.0145131	0.00472686	0.00202329	0.000858817	0.000532006	0.000240831	0.000130181	6.13921e-05	3.0651e-05	1.36966e-05	5.85756e-06	2.91789e-06	1.78457e-06	6.4577e-07	3.23666e-07	1.3619e-07	5.83757e-08	2.49476e-08	8.89942e-09	3.99863e-09	2.39351e-09
1.50146e-16	0.212127	0.0401733	0.0168009	0.0047337	0.0024166	0.000970307	0.000455474	0.000185797	0.00011656	4.97121e-05	2.53699e-05	1.2126e-05	6.2695e-06	2.76636e-06	1.32943e-06	7.29197e-07	3.50881e-07	1.5488e-07	7.28224e-08	3.50642e-08	2.26228e-08	7.742e-09	3.58021e-09
1.50146e-16	0.211727	0.048152	0.0128283	0.0039442	0.00142833	0.000743929	0.000334507	0.000150024	6.6286e-05	3.73709e-05	1.42691e-05	6.9568e-06	3.01057e-06	1.51649e-06	1.11714e-06	5.77352e-07	1.98542e-07	1.46445e-07	3.47344e-08	3.57052e-08	8.03268e-09	5.5221e-09	2.8776e-09
1.50146e-16	0.211807	0.0465695	0.00940072	0.00394712	0.00125515	0.000610347	0.000280019	0.000125213	6.22272e-05	3.14939e-05	1.38973e-05	6.78491e-06	2.27266e-06	1.32978e-06	4.68882e-07	4.82176e-07	2.38566e-07	1.44737e-07	4.69848e-08	3.28601e-08	1.07296e-08	7.58858e-09	1.83965e-09
1.50146e-16	0.214003	0.0492526	0.0125024	0.00345623	0.00182942	0.000713753	0.00036408	0.000185852	0.000110473	3.27557e-05	1.89324e-05	5.87407e-06	2.7292e-06	1.35723e-06	5.02769e-07	4.99101e-07	2.79613e-07	1.20461e-07	4.09574e-08	2.36659e-08	8.36423e-09	5.34767e-09	1.96466e-09
1.50146e-16	0.210499	0.0471088	0.0132081	0.0037028	0.00203692	0.00078252	0.000398904	0.000141593	8.48994e-05	2.26473e-05	1.2395e-05	4.53213e-06	1.97455e-06	8.11945e-07	5.53258e-07	2.26183e-07	1.38036e-07	8.09636e-08	3.87405e-08	1.85648e-08	4.0683e-09	2.09073e-09	9.50866e-10
1.50146e-16	0.20721	0.0487289	0.0147419	0.00422332	0.00239289	0.000993653	0.000400353	0.000164272	9.54926e-05	3.01656e-05	1.6871e-05	4.08961e-06	2.26268e-06	8.44957e-07	6.65103e-07	1.76548e-07	1.63108e-07	3.27606e-08	2.47756e-08	4.37762e-09	3.82385e-09	7.59364e-10	1.09579e-09
1.50146e-16	0.213936	0.0501395	0.0169473	0.00502016	0.00205386	0.000896221	0.000404731	0.000179552	8.55432e-05	3.93646e-05	1.51056e-05	8.03103e-06	4.25253e-06	1.56911e-06	6.14951e-07	3.04463e-07	1.24022e-07	5.19085e-08	1.49755e-08	7.89137e-09	3.05479e-09	1.38782e-09	5.30254e-10
1.50146e-16	0.218766	0.053156	0.0164934	0.00469717	0.00223837	0.000758039	0.000302935	0.000108412	4.47196e-05	2.94483e-05	1.15938e-05	5.5137e-06	1.61528e-06	7.3407e-07	3.41043e-07	2.30443e-07	8.39593e-08	4.48512e-08	1.57434e-08	9.62747e-09	3.73312e-09	2.5757e-09	4.36619e-10
1.50146e-16	0.221234	0.0522455	0.0149884	0.00420062	0.00110365	0.000597552	0.000112627	7.70342e-05	2.60039e-05	2.1817e-05	3.65015e-06	3.20391e-06	7.70398e-07	3.84827e-07	8.2153e-08	1.23203e-07	4.85947e-08	3.66015e-08	4.92366e-09	6.84329e-09	8.81538e-10	1.00648e-09	1.55357e-10
1.50146e-16	0.22261	0.0551152	0.0127149	0.00346184	0.000812765	0.000531049	9.95806e-05	9.0562e-05	2.31516e-05	2.21443e-05	4.94923e-06	2.58537e-06	2.95675e-07	3.23231e-07	3.98921e-08	7.32002e-08	2.92419e-08	1.76432e-08	3.63111e-09	6.29914e-09	6.24741e-10	1.61334e-09	1.07734e-10
1.50146e-16	0.228483	0.0572613	0.0115466	0.00255986	0.000396049	0.000412395	7.45158e-05	0.000114789	1.71954e-05	2.12376e-05	4.91044e-06	5.57936e-06	7.44823e-07	6.64295e-07	5.12384e-08	1.40846e-07	1.81444e-08	2.53347e-08	2.94167e-10	1.14769e-08	3.55552e-10	2.08829e-09	7.09028e-11
1.50146e-16	0.234137	0.0607284	0.0130616	0.0024235	0.000137795	0.00029851	-7.96253e-05	6.12909e-05	-2.51126e-06	1.87717e-05	5.91003e-07	3.21781e-06	-1.70451e-08	4.52715e-07	-7.2728e-09	4.80026e-08	-5.26235e-10	1.30799e-08	-2.17169e-11	2.67324e-09	1.40814e-12	7.82541e-10	1.69779e-12
1.50146e-16	0.22831	0.0652142	0.0133936	0.00385197	0.000696252	0.000381235	2.68023e-05	7.01913e-05	4.71281e-06	1.25005e-05	-1.02347e-07	2.43758e-06	-4.9052e-08	3.95312e-07	1.87393e-09	6.95586e-08	-8.84579e-11	9.14275e-09	-1.68632e-10	1.41699e-09	-1.0281e-11	2.72025e-10	-1.05103e-12
1.50146e-16	0.230143	0.0697902	0.0141935	0.00327065	0.000152881	0.000451201	2.15194e-05	7.93545e-05	1.05593e-05	1.97243e-05	1.87375e-06	4.52158e-06	-1.65489e-08	4.64478e-07	6.88587e-09	1.02546e-07	1.33588e-09	9.97452e-09	1.34881e-10	2.67001e-09	2.70874e-11	4.85699e-10	4.97013e-11
1.50146e-16	0.233889	0.0704253	0.01599	0.00370191	-0.000324541	0.00033992	-1.1938e-05	0.000111848	6.40015e-06	2.33846e-05	2.8315e-07	4.2742e-06	-7.09093e-08	4.89452e-07	-9.94531e-08	1.03336e-07	-3.87578e-10	1.59728e-08	1.85273e-11	2.99855e-09	-5.48698e-12	4.57048e-10	-7.67449e-13
1.50146e-16	0.239037	0.0729905	0.0127008	0.00325899	-0.000176031	0.000401936	-6.97572e-05	0.000110089	7.52737e-06	2.64712e-05	3.46025e-07	5.51797e-06	-1.20728e-07	6.83561e-07	-2.26237e-08	1.84503e-07	5.93932e-11	4.63078e-08	3.19359e-10	1.08168e-08	1.20941e-10	2.48961e-09	2.90287e-11
1.50146e-16	0.245236	0.0723981	0.0169578	0.00364368	0.000181052	0.000513504	-1.82805e-05	9.08165e-05	4.83766e-06	2.81126e-05	8.07095e-07	4.9029e-06	-8.7847e-08	4.99765e-07	-2.2432e-08	1.87515e-07	-1.32911e-09	4.12335e-08	-9.44764e-11	8.46549e-09	-2.07006e-12	1.78406e-09	-1.36343e-12
1.50146e-16	0.241467	0.0797382	0.0176973	0.00428043	-3.21013e-05	0.000382886	-3.84348e-05	0.000118616	8.47095e-06	2.36181e-05	1.62324e-06	3.74251e-06	-1.47939e-07	7.21134e-07	-7.66032e-09	2.18017e-07	-1.19768e-09	4.09555e-08	-1.50203e-10	1.0437e-08	-2.71867e-11	2.41204e-09	-5.83384e-13
1.50146e-16	0.24308	0.075935	0.0189434	0.00372177	-4.89401e-05	0.000367603	-2.42272e-05	0.000128482	2.23394e-05	2.9229e-05	9.69492e-07	2.84708e-06	-1.42584e-07	4.63351e-07	-2.06089e-09	1.45775e-07	2.24329e-10	2.83066e-08	-5.39549e-10	4.8303e-09	-1.01337e-10	1.33788e-09	-9.59484e-13
1.50146e-16	0.247422	0.0799297	0.018457	0.00409845	0.000177225	0.000389822	-3.04085e-05	0.000159575	5.36468e-06	4.19943e-05	8.33281e-07	7.17674e-06	3.34657e-08	1.23887e-06	-1.18378e-08	2.14227e-07	-1.35788e-09	4.70397e-08	-9.15916e-11	1.76341e-08	-4.85447e-12	2.69483e-09	-7.85199e-13
1.50146e-16	0.262394	0.0771116	0.0186664	0.00418702	-3.13166e-05	0.000511887	6.26579e-05	0.000109046	2.62881e-05	2.43344e-05	2.55615e-06	4.70683e-06	1.65889e-07	9.5053e-07	-3.17007e-10	2.28967e-07	9.56743e-10	4.71e-08	-3.18586e-11	8.85314e-09	1.1305e-11	2.06628e-09	-1.53998e-13
1.50146e-16	0.264627	0.0836512	0.0216601	0.00399905	0.000402166	0.000563164	0.000135841	0.000104682	2.8706e-05	2.80843e-05	3.4182e-06	4.81042e-06	1.0557e-07	8.4615e-07	2.21324e-08	2.18032e-07	1.6112e-08	7.46744e-08	4.91082e-10	2.06093e-08	6.65221e-11	2.48889e-09	-1.83125e-12
1.50146e-16	0.262546	0.083079	0.0214065	0.00423142	0.000505526	0.000547323	0.000125593	0.000136808	3.80973e-05	3.73626e-05	4.05618e-06	7.42532e-06	1.21091e-07	1.08326e-06	1.00801e-08	1.9283e-07	1.99583e-09	4.86324e-08	3.66345e-10	8.78696e-09	1.37568e-10	2.1447e-09	1.85181e-12
1.50146e-16	0.266031	0.0845847	0.021962	0.00466221	6.01958e-05	0.000544268	2.83188e-05	0.00014471	1.54702e-05	2.48419e-05	2.86562e-06	5.26919e-06	1.08951e-07	5.15168e-07	2.71184e-08	1.15631e-07	-1.05034e-09	3.443e-08	-2.89526e-10	5.15426e-09	5.12336e-11	1.06178e-09	4.2631e-12
1.50146e-16	0.267254	0.085885	0.0214652	0.00417811	-0.00010593	0.000312089	-7.8486e-05	0.000103497	-3.67047e-06	2.59129e-05	1.65021e-06	6.22743e-06	-7.09401e-08	3.9372e-07	-1.54286e-08	1.26516e-07	-1.88425e-09	2.43241e-08	-2.47178e-11	4.61841e-09	-5.74773e-11	3.1765e-10	-6.23367e-12
1.50146e-16	0.260932	0.0825506	0.0248154	0.00424955	-5.99914e-05	0.000475929	-4.43668e-06	0.000101876	4.32205e-06	2.38465e-05	5.58317e-07	5.09205e-06	-1.39526e-07	6.80832e-07	-3.09394e-08	2.39684e-07	3.63135e-10	4.62991e-08	2.37297e-10	8.21571e-09	1.07407e-11	4.59296e-10	1.84465e-12
1.50146e-16	0.267589	0.0867876	0.0232773	0.00341838	-0.000275559	0.000712098	-9.11086e-05	9.26433e-05	-8.56796e-06	2.95945e-05	-4.25226e-08	4.62082e-06	-4.90985e-07	1.12836e-06	-7.28704e-08	2.03334e-07	1.26874e-08	5.25713e-08	2.03977e-09	1.24978e-08	2.14254e-12	2.93434e-09	-3.26036e-13
1.50146e-16	0.265339	0.0864029	0.0204724	0.00440211	-0.000665784	0.000298263	-0.000193992	5.12631e-05	-1.27987e-05	1.85155e-05	8.07519e-07	5.21666e-06	-1.49969e-07	7.24601e-07	-1.3219e-08	1.33453e-07	1.22295e-10	3.00137e-08	3.49533e-10	6.8821e-09	3.96667e-11	1.28275e-09	1.46031e-12
1.50146e-16	0.271842	0.0896689	0.0213268	0.00474821	-0.000409115	0.000280009	-0.000164659	9.60485e-05	2.50989e-06	3.06394e-05	-1.01535e-06	3.46e-06	-8.34372e-08	5.74183e-07	3.74097e-09	1.19993e-07	7.71845e-09	3.23286e-08	1.47939e-09	7.65443e-09	-3.57841e-11	7.08397e-10	-1.70283e-11
1.50146e-16	0.270908	0.0852879	0.018764	0.00357996	-0.0004532	0.000263725	-3.22537e-05	5.86728e-05	4.85535e-06	1.4098e-05	1.46089e-06	1.96527e-06	1.32534e-07	2.75196e-07	7.50074e-09	4.26967e-08	1.3802e-10	1.03589e-08	-5.42373e-11	1.72093e-09	1.36193e-12	3.6244e-10	6.09148e-12
1.50146e-16	0.270568	0.0890114	0.0186721	0.00313218	-0.00056771	1.45463e-05	-0.000110134	5.01642e-05	6.643e-06	1.47488e-05	6.16457e-08	1.231e-06	-5.04701e-07	1.21691e-07	-2.40508e-08	4.99288e-08	4.2456e-10	8.58218e-09	1.9672e-11	2.39559e-09	6.70226e-13	8.00174e-10	3.30487e-11
1.50146e-16	0.273438	0.0860219	0.0169372	0.0029915	-0.000207624	5.57831e-06	3.85884e-07	3.60756e-05	-1.87783e-06	6.07558e-06	-9.00875e-07	5.23694e-07	-4.5678e-07	8.3736e-08	-3.07554e-08	3.28033e-08	-9.68444e-10	6.07447e-09	-4.16467e-10	6.39478e-10	-1.02093e-10	1.94826e-10	3.12736e-13
1.50146e-16	0.274391	0.0875639	0.0176234	0.00285421	-4.89405e-05	4.2661e-05	-3.83339e-05	3.60008e-05	1.71869e-05	7.34607e-06	-2.45818e-08	3.90066e-07	-2.26091e-07	6.70723e-08	1.45559e-08	3.56489e-08	6.91257e-09	6.98883e-09	3.58141e-10	7.96789e-10	3.83316e-11	2.76651e-10	1.83584e-11
1.50146e-16	0.270356	0.0869296	0.0161103	0.00174699	-0.000391168	5.16913e-05	-6.95777e-05	3.39311e-05	1.40277e-05	8.99287e-06	1.47652e-06	8.46121e-07	-8.58044e-08	1.5076e-07	3.70949e-08	3.82757e-08	5.68168e-09	5.32294e-09	6.96425e-10	5.67481e-10	1.05395e-10	2.14818e-10	2.9792e-11
1.50146e-16	0.27069	0.0803351	0.0158126	0.00267998	-0.000534845	-7.75804e-05	-4.71634e-05	4.34006e-05	-3.20553e-07	1.08839e-05	-2.28018e-07	1.51703e-06	-4.99397e-07	3.04723e-07	-3.81672e-08	7.48409e-08	-5.84583e-09	1.18644e-08	-1.16496e-09	2.1676e-09	-1.16819e-10	6.6966e-10	2.54235e-12
1.50146e-16	0.279657	0.0765886	0.0144215	0.00228164	-0.000996483	-6.72696e-05	-2.71718e-05	3.68335e-05	5.68418e-07	1.28263e-05	-1.03524e-07	1.73166e-06	-8.61206e-08	5.58035e-07	-1.88006e-08	1.3874e-07	-2.2525e-09	2.20866e-08	-6.92949e-10	6.12408e-09	-7.77482e-11	1.43612e-09	-1.35306e-11
1.50146e-16	0.282173	0.079795	0.0136026	0.00164502	-0.000951585	-0.000129714	-0.000117076	1.59834e-05	-2.62913e-05	3.76265e-06	-3.4379e-06	1.75138e-06	-7.04554e-07	1.86263e-07	-9.60275e-08	5.31773e-08	-2.12391e-08	6.85703e-09	-3.26635e-09	2.09786e-09	-5.92466e-10	3.85386e-10	-1.05288e-10
1.50146e-16	0.286933	0.07986	0.0132151	0.0011631	-0.00113082	-0.000112306	-0.000230623	4.48236e-05	-2.2511e-05	9.41463e-06	-3.35353e-06	1.15374e-06	-1.35865e-06	2.99121e-07	-1.46753e-07	1.51159e-07	-2.82317e-08	2.20093e-08	-1.25997e-08	2.95866e-09	-2.62505e-09	1.14388e-09	-6.44589e-11
1.50146e-16	0.294626	0.0797838	0.00841614	-0.00096047	-0.00204003	-0.000252889	-0.000198086	5.89388e-05	-2.38534e-05	9.27919e-06	-5.99316e-06	2.00989e-06	-1.35021e-06	4.4034e-07	-4.07209e-08	1.05863e-07	-1.27137e-08	1.72792e-08	-7.46235e-09	2.34567e-09	-8.98973e-10	7.7889e-10	-1.13936e-10
1.50146e-16	0.29657	0.0760446	0.0105748	-0.000916004	-0.00199076	-3.06309e-05	-0.00013768	8.61801e-05	-3.25764e-05	1.62624e-05	-7.83121e-06	3.5719e-06	-1.3669e-06	5.56182e-07	-3.40759e-07	2.11816e-07	-2.99361e-08	2.89371e-08	-1.59444e-08	6.25714e-09	-2.4869e-09	1.89396e-09	-4.65688e-10
1.50146e-16	0.295557	0.0779842	0.00941052	-0.000896144	-0.00216156	-4.84955e-05	-0.000199415	0.000107351	-3.01314e-05	1.94396e-05	-9.27159e-06	4.41707e-06	-2.00957e-06	1.27314e-06	-2.64401e-07	3.44894e-07	-7.69195e-08	6.25014e-08	-2.53755e-08	1.5766e-08	-4.95179e-09	3.29159e-09	-2.26472e-10
1.50146e-16	0.303049	0.0781046	0.0106396	-0.0019315	-0.00206424	4.00611e-05	-3.85218e-05	0.000144155	-1.96055e-05	2.1932e-05	-1.0211e-05	5.65378e-06	-1.89944e-06	1.12084e-06	-3.01432e-07	1.99439e-07	-1.33849e-07	4.3201e-08	-2.72482e-08	1.85499e-08	-3.70191e-09	3.90817e-09	-1.12449e-09
1.50146e-16	0.301385	0.0768167	0.0108692	-0.00240916	-0.00208925	-7.35744e-05	-0.000178363	0.000102346	-2.39138e-05	1.71594e-05	-9.38152e-06	3.05362e-06	-1.69857e-06	9.82808e-07	-4.73859e-07	2.67578e-07	-1.42482e-07	3.82472e-08	-3.09085e-08	1.21138e-08	-8.27329e-09	3.38207e-09	-1.31777e-09
1.50146e-16	0.296305	0.0880888	0.0111321	-0.00290026	-0.0019125	-2.28339e-05	-0.000163869	0.000130048	-3.9979e-05	1.47171e-05	-1.73697e-05	5.0578e-06	-1.98379e-06	1.29563e-06	-4.77547e-07	2.04903e-07	-2.80759e-07	2.26919e-08	-5.89619e-08	1.25403e-08	-9.76003e-09	3.84187e-09	-1.46803e-09
1.50146e-16	0.305549	0.0905383	0.010107	-0.0021518	-0.0017575	3.38956e-07	-0.000106115	0.00011629	-2.36897e-05	9.22753e-06	-7.71443e-06	2.81562e-06	-2.16751e-07	9.75039e-07	-1.14854e-07	1.61295e-07	-7.24614e-08	2.26711e-08	-1.1445e-08	7.38832e-09	-2.01873e-09	1.4922e-09	-2.67043e-10
1.50146e-16	0.329283	0.0910682	0.00751334	-0.00299725	-0.00180959	0.000147052	-5.24527e-05	9.98443e-05	-2.83824e-05	2.04323e-05	-1.17508e-05	5.25121e-06	-1.75421e-06	1.46948e-06	-1.88321e-07	4.42948e-07	-6.30334e-08	4.92384e-08	-2.18326e-08	2.43129e-08	-1.85289e-09	7.40815e-09	-1.70763e-10
1.50146e-16	0.322117	0.0995363	0.00799583	-0.00150834	-0.00188096	0.000256685	-2.24924e-05	0.00010218	-3.0009e-05	1.31336e-05	-6.94371e-06	3.87019e-06	-2.06462e-06	9.29902e-07	-2.62773e-07	3.70991e-07	-4.95588e-08	7.13514e-08	-2.52939e-08	1.56518e-08	-5.24791e-09	4.80603e-09	-2.81532e-10
1.50146e-16	0.325354	0.0955901	0.0066199	-0.00348744	-0.00183885	8.98229e-05	-0.000112739	0.000104206	-2.7608e-05	1.57089e-05	-5.81413e-06	5.91183e-06	-9.35315e-07	8.41464e-07	-2.62594e-07	2.90209e-07	-5.45063e-08	4.75809e-08	-3.55824e-08	8.83919e-09	-7.6917e-09	5.86805e-09	-9.47477e-10
1.50146e-16	0.338996	0.103498	0.00426469	-0.00398178	-0.00215434	0.000109513	-9.63761e-05	5.14679e-05	-4.23466e-05	1.48578e-05	-9.19692e-06	8.03368e-06	-1.87921e-06	1.13307e-06	-8.46966e-07	3.73654e-07	-1.99524e-07	8.2564e-08	-4.41586e-08	2.22985e-08	-1.07575e-08	5.75787e-09	-2.90819e-09
1.50146e-16	0.327856	0.0934655	0.00392493	-0.00268463	-0.00164738	1.77117e-05	-0.000185451	5.36832e-05	-4.24439e-05	6.42703e-06	-6.40197e-06	2.89976e-06	-1.83967e-06	5.15673e-07	-5.04899e-07	1.0778e-07	-1.24424e-07	2.06538e-08	-2.90849e-08	4.2961e-09	-6.48955e-09	1.34226e-09	-1.44758e-09
1.50146e-16	0.339636	0.0918897	0.00551585	-0.00234214	-0.00166104	2.954e-05	-0.00012956	5.11967e-05	-5.54183e-05	-4.77449e-07	-5.83225e-06	4.00118e-06	-9.9831e-07	5.35888e-07	-4.24116e-07	1.03544e-07	-7.72411e-08	3.10214e-08	-1.9568e-08	4.14487e-09	-3.88274e-09	1.78631e-09	-7.16209e-10
1.50146e-16	0.329426	0.0867683	0.00666436	-0.00313951	-0.00200898	2.66036e-05	-0.000105175	8.65151e-05	-4.94002e-05	1.00755e-05	-9.10119e-06	4.51491e-06	-1.6539e-06	1.00362e-06	-7.50142e-07	2.42531e-07	-1.14816e-07	6.48254e-08	-2.57812e-08	1.26937e-08	-5.55039e-09	2.70027e-09	-6.04495e-10
1.50146e-16	0.322457	0.086312	0.00735443	-0.00271614	-0.00147217	5.91002e-05	-0.000100251	3.27791e-05	-2.89045e-05	1.18522e-05	-4.23565e-06	5.65179e-06	-8.37096e-07	8.67536e-07	-2.95401e-07	1.29224e-07	-6.24647e-08	2.98688e-08	-1.23627e-08	6.8753e-09	-2.67546e-09	2.69121e-09	-6.35061e-10
1.50146e-16	0.319485	0.0828161	0.00724463	-0.00221581	-0.00139352	7.94614e-05	-4.22412e-05	7.5541e-05	-1.69519e-05	1.28433e-05	-1.55436e-06	5.00357e-06	-3.65642e-07	1.58508e-06	-1.36077e-07	2.28337e-07	-1.68265e-08	7.98343e-08	-1.98927e-10	1.10955e-08	-7.47033e-10	2.9574e-09	-4.66908e-11
1.50146e-16	0.322372	0.0846391	0.00703815	-0.00164713	-0.0014968	-6.23685e-06	1.03847e-05	1.74856e-05	-5.36415e-06	7.55537e-06	1.8235e-06	3.38964e-06	-2.22954e-08	4.49202e-08	-3.97396e-08	2.46599e-08	-1.86544e-10	1.45262e-08	1.93644e-10	7.87656e-09	5.07368e-12	3.51213e-10	-1.70046e-11
1.50146e-16	0.325283	0.0832649	0.00985294	-0.00011892	-0.00119637	-4.10896e-05	-2.14494e-05	3.44043e-05	-8.09887e-06	2.56977e-06	2.72103e-07	9.71393e-07	8.58409e-10	1.0008e-07	-3.2535e-08	2.5238e-10	-4.12783e-09	1.80306e-09	-4.84693e-10	7.35282e-10	-5.56616e-11	2.94964e-11	-8.08649e-12
1.50146e-16	0.327887	0.0837969	0.0093866	-0.00264357	-0.00123603	2.57798e-05	-1.58766e-05	4.96831e-05	-7.54131e-06	1.44392e-05	1.99172e-07	2.29325e-06	-3.2094e-08	4.46151e-08	5.76194e-09	1.22029e-08	5.4457e-10	1.55462e-09	6.59963e-10	3.37031e-09	2.05972e-11	4.94261e-12	1.70378e-12
