# Supplementary material for: Research on the dynamic spillover of stock markets under COVID-19—Taking the stock markets of China, Japan, and South Korea as an example
Source: Front Public Health. 2022 Nov 11;10:1008348. doi: 10.3389/fpubh.2022.1008348 (PMC9691647; doi:10.3389/fpubh.2022.1008348)
Supplement: Supplementary file 4 [file Data_Sheet_2.ZIP › FEM_CHN_2 (1).xls]

## Sheet: Sheet1
0	0	0	0	0	0	0	0	0	0	0	0	0	0	0	0	0	0	0	0	0	0	0	0
0	0	0	0	0	0	0	0	0	0	0	0	0	0	0	0	0	0	0	0	0	0	0	0
-4.74137e-16	-0.0491436	-0.0893611	-0.116158	-0.1442	-0.166213	-0.170665	-0.181424	-0.198505	-0.201541	-0.189342	-0.183656	-0.177336	-0.169204	-0.151668	-0.144065	-0.140668	-0.130278	-0.126397	-0.117238	-0.106156	-0.0976564	-0.0896381	-0.0813666
-4.74137e-16	-0.0476179	-0.0895268	-0.125859	-0.160686	-0.186652	-0.191954	-0.194597	-0.208274	-0.212369	-0.194337	-0.188204	-0.18134	-0.169969	-0.15471	-0.146389	-0.13711	-0.127431	-0.120028	-0.111726	-0.103872	-0.0958892	-0.0848515	-0.0776797
-4.74137e-16	-0.0523142	-0.0926066	-0.1308	-0.164156	-0.189562	-0.201226	-0.212761	-0.2214	-0.21585	-0.209847	-0.200438	-0.184699	-0.178086	-0.168106	-0.155805	-0.147341	-0.135897	-0.124516	-0.116688	-0.108243	-0.102225	-0.0956652	-0.088693
-4.74137e-16	-0.0533825	-0.102284	-0.137464	-0.16926	-0.181787	-0.196562	-0.211404	-0.221981	-0.221385	-0.216965	-0.205571	-0.194898	-0.181657	-0.16596	-0.150824	-0.143155	-0.130689	-0.122341	-0.114582	-0.104098	-0.0942046	-0.0864004	-0.0794726
-4.74137e-16	-0.0582831	-0.109754	-0.149127	-0.181143	-0.201323	-0.21226	-0.220963	-0.214607	-0.210681	-0.206931	-0.20083	-0.185055	-0.177152	-0.170243	-0.169658	-0.160445	-0.146696	-0.124516	-0.113089	-0.107403	-0.100465	-0.0920108	-0.0841585
-4.74137e-16	-0.056262	-0.103643	-0.14391	-0.174872	-0.193902	-0.202013	-0.20885	-0.210836	-0.205751	-0.202497	-0.19762	-0.186719	-0.178937	-0.165459	-0.160193	-0.158569	-0.147339	-0.140375	-0.131986	-0.119777	-0.107665	-0.101596	-0.0948101
-4.74137e-16	-0.0617078	-0.113711	-0.152787	-0.184746	-0.205361	-0.218875	-0.223016	-0.220833	-0.210536	-0.208592	-0.198016	-0.187318	-0.1796	-0.170468	-0.161609	-0.157004	-0.150759	-0.135284	-0.127749	-0.124334	-0.120872	-0.104433	-0.0983206
-4.74137e-16	-0.0549789	-0.100697	-0.134632	-0.16252	-0.173839	-0.186357	-0.194353	-0.196812	-0.197926	-0.193865	-0.187109	-0.185587	-0.173814	-0.156981	-0.1508	-0.148389	-0.146308	-0.140891	-0.133727	-0.129131	-0.124594	-0.112155	-0.0999253
-4.74137e-16	-0.044303	-0.0867537	-0.12308	-0.14101	-0.149948	-0.15496	-0.166597	-0.162707	-0.161099	-0.155389	-0.151408	-0.138936	-0.12943	-0.120032	-0.114449	-0.108961	-0.10167	-0.095775	-0.096003	-0.091456	-0.0858435	-0.0794872	-0.0735347
-4.74137e-16	-0.0390019	-0.0735076	-0.0954897	-0.115201	-0.126991	-0.138722	-0.137666	-0.140338	-0.138702	-0.138028	-0.1299	-0.125388	-0.117245	-0.109086	-0.0998953	-0.0935171	-0.0862801	-0.0808338	-0.0771004	-0.0729986	-0.0676538	-0.0624868	-0.0546552
-4.74137e-16	-0.0374787	-0.0697797	-0.103455	-0.116855	-0.125118	-0.134063	-0.132572	-0.128963	-0.123375	-0.117743	-0.11268	-0.104049	-0.0966221	-0.0877096	-0.083976	-0.0792764	-0.0752618	-0.0702056	-0.0650616	-0.0610836	-0.0572988	-0.0537226	-0.0496994
-4.74137e-16	-0.0357246	-0.0687502	-0.0812568	-0.099784	-0.116357	-0.118495	-0.116991	-0.111529	-0.107474	-0.0970539	-0.088732	-0.0830186	-0.0794669	-0.0741962	-0.0699741	-0.0647941	-0.0586926	-0.054421	-0.0511821	-0.0484283	-0.0442826	-0.0396152	-0.0356029
-4.74137e-16	-0.0325038	-0.0539685	-0.0661724	-0.0798783	-0.0935509	-0.106574	-0.111224	-0.10433	-0.0984608	-0.0932216	-0.085281	-0.083904	-0.0772424	-0.0730375	-0.0702069	-0.0683142	-0.0661333	-0.0616323	-0.0537019	-0.0453805	-0.0414444	-0.0400633	-0.0387755
-4.74137e-16	-0.0305937	-0.0626829	-0.0738741	-0.0880954	-0.0976025	-0.102722	-0.1083	-0.111704	-0.109639	-0.105548	-0.0978604	-0.088427	-0.0846503	-0.0793	-0.073644	-0.0668589	-0.0621137	-0.0577234	-0.0533128	-0.0485611	-0.0455689	-0.0420823	-0.037579
-4.74137e-16	-0.0454492	-0.082778	-0.110688	-0.131659	-0.150958	-0.153596	-0.160887	-0.163	-0.15634	-0.144526	-0.134178	-0.127318	-0.121782	-0.11074	-0.108607	-0.107698	-0.106076	-0.101266	-0.0945376	-0.0865575	-0.07662	-0.0712694	-0.0634408
-4.74137e-16	-0.0472602	-0.0860607	-0.12086	-0.146313	-0.159821	-0.163753	-0.17108	-0.176039	-0.179377	-0.164423	-0.157237	-0.15843	-0.158946	-0.155575	-0.153817	-0.144157	-0.124801	-0.121525	-0.108794	-0.0961841	-0.0890458	-0.0822692	-0.0756342
-4.74137e-16	-0.045457	-0.0858893	-0.115413	-0.139703	-0.155493	-0.162455	-0.16457	-0.162181	-0.159217	-0.151962	-0.145895	-0.13563	-0.129967	-0.127967	-0.126381	-0.122445	-0.10954	-0.107838	-0.0959749	-0.0838532	-0.070571	-0.0648074	-0.0559937
-4.74137e-16	-0.0463165	-0.0843731	-0.11359	-0.130458	-0.141792	-0.147958	-0.156818	-0.151421	-0.150149	-0.144199	-0.140385	-0.124768	-0.112789	-0.101902	-0.0924048	-0.0864536	-0.0828602	-0.0727974	-0.0628023	-0.058963	-0.0531485	-0.0463398	-0.0390585
-4.74137e-16	-0.0494491	-0.0958277	-0.12932	-0.150993	-0.166341	-0.178436	-0.175955	-0.167286	-0.161165	-0.151256	-0.135479	-0.128491	-0.121343	-0.112345	-0.102747	-0.0968128	-0.0902191	-0.080309	-0.0719855	-0.065245	-0.0559043	-0.0473408	-0.0406816
-4.74137e-16	-0.043142	-0.0804168	-0.106026	-0.127959	-0.147458	-0.157899	-0.165197	-0.168495	-0.160936	-0.142582	-0.131589	-0.126097	-0.121603	-0.117337	-0.115947	-0.107183	-0.1004	-0.0928106	-0.0843696	-0.0738869	-0.0613533	-0.0550851	-0.0490475
-4.74137e-16	-0.0419005	-0.0734533	-0.0916889	-0.104352	-0.114066	-0.117006	-0.124181	-0.123015	-0.117029	-0.113197	-0.108077	-0.103227	-0.0956952	-0.0889314	-0.0796969	-0.0750138	-0.0687835	-0.0605731	-0.0565507	-0.0522165	-0.0477788	-0.0399462	-0.0347396
-4.74137e-16	-0.0331916	-0.0586604	-0.0807204	-0.096021	-0.10787	-0.11878	-0.116598	-0.112888	-0.102712	-0.0923504	-0.0825923	-0.077365	-0.073146	-0.0709082	-0.064966	-0.0620626	-0.0564883	-0.0520281	-0.0481513	-0.0422339	-0.0391095	-0.0342676	-0.031679
-4.74137e-16	-0.028075	-0.0457291	-0.050861	-0.0631554	-0.0728191	-0.0788936	-0.0823961	-0.0853602	-0.0858009	-0.083922	-0.0784824	-0.0774419	-0.0722047	-0.0626614	-0.0540838	-0.0476613	-0.0420617	-0.0379573	-0.0356188	-0.032865	-0.0294873	-0.0279912	-0.0263905
-4.74137e-16	-0.0226955	-0.0437483	-0.0534343	-0.0654517	-0.0760655	-0.0767024	-0.0760456	-0.0723684	-0.0674442	-0.0627671	-0.0575769	-0.052402	-0.0470834	-0.0416148	-0.0372735	-0.0332198	-0.0310495	-0.0280939	-0.0250073	-0.0217478	-0.02003	-0.0184921	-0.0157187
-4.74137e-16	-0.0113872	-0.0178482	-0.00802783	-0.00631376	-0.00633266	-0.00538952	-0.00460086	-0.00487043	-0.00499	-0.00499136	-0.00496528	-0.00463924	-0.00438149	-0.0043898	-0.00425985	-0.00408028	-0.00386191	-0.00360143	-0.00333526	-0.00307325	-0.00281158	-0.00256055	-0.00232573
-4.74137e-16	-0.0150878	-0.0242058	-0.0186826	-0.0234909	-0.0268174	-0.0257982	-0.0248896	-0.0238405	-0.0220609	-0.0204657	-0.0199568	-0.0192183	-0.0184161	-0.0175824	-0.0166986	-0.0158027	-0.0149138	-0.0140347	-0.0128883	-0.0117749	-0.010745	-0.00979518	-0.0089216
-4.74137e-16	-0.0161288	-0.0201948	-0.016366	-0.0185833	-0.0207458	-0.0205824	-0.0198822	-0.0183243	-0.0166316	-0.0151576	-0.0138078	-0.0131107	-0.0119294	-0.0105805	-0.00926928	-0.00811126	-0.0070912	-0.00619393	-0.0054059	-0.0047149	-0.00410969	-0.00358022	-0.00312255
-4.74137e-16	-0.0101	-0.00560164	0.00736997	0.00856	0.00696844	0.00921149	0.00947746	0.00906908	0.0100567	0.0107683	0.0100827	0.00932586	0.0085483	0.00776041	0.00699004	0.00537619	0.00409231	0.00309798	0.00233199	0.00174614	0.00130197	0.0009671	0.000716155
-4.74137e-16	0.000146705	0.000167146	0.0100154	0.00882432	0.0105002	0.010207	0.00966639	0.0123391	0.0152265	0.0179016	0.0181593	0.0171168	0.0160557	0.0150058	0.0139858	0.0132005	0.011561	0.0101664	0.00901951	0.0083766	0.00808236	0.00778672	0.00707688
-4.74137e-16	-0.0026926	-0.00379511	0.000812601	-0.00242098	0.00123636	0.00222085	0.00191644	0.00240847	0.00314627	0.00288642	0.00246184	0.00276406	0.00252827	0.0026844	0.00299361	0.00276089	0.00245719	0.00229137	0.0021289	0.00191177	0.00174508	0.0016142	0.00146466
-4.74137e-16	-0.0090813	-0.0130945	-0.00942649	-0.0124756	-0.0159828	-0.012764	-0.0130018	-0.0138436	-0.0132332	-0.012846	-0.0121548	-0.0114661	-0.0108025	-0.0101715	-0.0100907	-0.0103581	-0.0104138	-0.00977499	-0.00899341	-0.00823862	-0.0075225	-0.00685211	-0.00623081
-4.74137e-16	-0.0029766	-0.00967051	-0.00047448	0.00249577	0.000734342	0.00175747	0.00226073	0.00236443	0.00239006	0.0024102	0.00234676	0.00221563	0.00178142	0.00194275	0.00178822	0.00163577	0.00149183	0.00135291	0.00122153	0.00110034	0.000988545	0.000885787	0.000792305
-4.74137e-16	-0.00434858	-0.00391111	0.00466988	0.00550177	0.00479714	0.00515752	0.00525429	0.00358052	0.00114826	0.00172523	0.00207558	0.00229452	0.00240662	0.00237772	0.00227562	0.00213774	0.00196773	0.00178216	0.00159654	0.00141609	0.00124481	0.00108667	0.000943137
-4.74137e-16	-0.0030921	-0.00425201	0.000314741	0.0026396	0.0022051	0.000668572	-0.000396008	-0.000230171	5.51935e-05	0.000207456	0.000297545	0.000397195	0.000459011	0.0004935	0.00052174	0.00053694	0.000541106	0.000540427	0.000534868	0.000525236	0.000513467	0.000500118	0.000485628
-4.74137e-16	-0.00814839	-0.0144426	-0.0184889	-0.0229281	-0.0271984	-0.0282197	-0.0271844	-0.0271293	-0.0268549	-0.0255987	-0.0243622	-0.0233358	-0.0217822	-0.0198396	-0.0180911	-0.0164497	-0.0148688	-0.0134177	-0.012102	-0.010845	-0.00942724	-0.00818491	-0.0070943
-4.74137e-16	-0.0211399	-0.0312156	-0.0393544	-0.0468327	-0.0510036	-0.0534505	-0.0556751	-0.0563709	-0.0556149	-0.0547393	-0.0532816	-0.0514509	-0.0493583	-0.0471501	-0.0459435	-0.044726	-0.0427007	-0.0397964	-0.036203	-0.0315452	-0.0271651	-0.0245256	-0.0220714
-4.74137e-16	-0.0154709	-0.0189514	-0.0285827	-0.0348972	-0.0365592	-0.0382096	-0.0396536	-0.0389985	-0.0381063	-0.0374103	-0.0358778	-0.0341946	-0.0323861	-0.030607	-0.028867	-0.0271781	-0.025549	-0.0239839	-0.0224858	-0.0207869	-0.0185802	-0.0171121	-0.0157385
-4.74137e-16	-0.0144707	-0.0196387	-0.0265387	-0.0270044	-0.0282413	-0.0307968	-0.0322814	-0.0336186	-0.0349081	-0.0346852	-0.0334316	-0.0320112	-0.0304785	-0.0288797	-0.0272531	-0.0256277	-0.0240255	-0.0222563	-0.0202572	-0.0184203	-0.0167399	-0.0152092	-0.0135928
-4.74137e-16	-0.0173484	-0.024688	-0.0332564	-0.0381135	-0.0413839	-0.0430595	-0.0424949	-0.0407492	-0.0389005	-0.0373275	-0.035079	-0.0337091	-0.0321202	-0.0304075	-0.028635	-0.026847	-0.0250796	-0.0233586	-0.0220439	-0.0208047	-0.0196118	-0.0184708	-0.0173906
-4.74137e-16	-0.0204338	-0.030211	-0.039995	-0.0502164	-0.0572038	-0.0579698	-0.058284	-0.0573872	-0.057558	-0.0574714	-0.0549619	-0.05222	-0.0504771	-0.0515503	-0.0525324	-0.0512402	-0.0491761	-0.0485496	-0.0484725	-0.0455574	-0.0414903	-0.0386093	-0.0350393
-4.74137e-16	-0.026538	-0.0413165	-0.0539342	-0.0687352	-0.074923	-0.0755851	-0.0780347	-0.0787218	-0.0796198	-0.0800396	-0.0786101	-0.0764263	-0.0727097	-0.0685147	-0.066097	-0.0668217	-0.0673204	-0.064648	-0.0614182	-0.0574912	-0.0552105	-0.0520493	-0.0470627
-4.74137e-16	-0.0354622	-0.059486	-0.0791172	-0.0924654	-0.103846	-0.11535	-0.118333	-0.122088	-0.116563	-0.112823	-0.109473	-0.107783	-0.109708	-0.108971	-0.104262	-0.0993802	-0.0944145	-0.0894387	-0.0839425	-0.0756571	-0.0694468	-0.0673511	-0.0637004
-4.74137e-16	-0.0384457	-0.0685635	-0.0930712	-0.116961	-0.137835	-0.142292	-0.13962	-0.137224	-0.140806	-0.138899	-0.142549	-0.141891	-0.138094	-0.13166	-0.123666	-0.117601	-0.110929	-0.101898	-0.0933886	-0.0876088	-0.0846705	-0.0818517	-0.077221
-4.74137e-16	-0.047172	-0.0811891	-0.112433	-0.136891	-0.151025	-0.155803	-0.158948	-0.160114	-0.159423	-0.160779	-0.160455	-0.163004	-0.163903	-0.156049	-0.145927	-0.136241	-0.126761	-0.117581	-0.110166	-0.104642	-0.0950294	-0.087926	-0.0794294
-4.74137e-16	-0.0402086	-0.0670777	-0.09296	-0.115369	-0.12943	-0.140294	-0.150308	-0.156064	-0.16046	-0.153986	-0.148018	-0.140427	-0.130489	-0.125626	-0.122833	-0.116797	-0.110925	-0.105245	-0.099775	-0.0945249	-0.0894989	-0.0846978	-0.0801193
-4.74137e-16	-0.0352948	-0.0590858	-0.0825707	-0.103771	-0.114779	-0.124522	-0.133276	-0.135365	-0.135951	-0.131901	-0.125731	-0.119975	-0.116641	-0.109019	-0.105696	-0.101004	-0.0992126	-0.0955282	-0.0876623	-0.080636	-0.0734743	-0.0684039	-0.0631503
-4.74137e-16	-0.0338178	-0.058778	-0.0779809	-0.095944	-0.110077	-0.121845	-0.132706	-0.136829	-0.141962	-0.13429	-0.126336	-0.121629	-0.115901	-0.111971	-0.106182	-0.102388	-0.100658	-0.0996056	-0.0963771	-0.0871014	-0.0851365	-0.0816207	-0.0762961
-4.74137e-16	-0.0334882	-0.0589706	-0.0814742	-0.102327	-0.125371	-0.134384	-0.136072	-0.137541	-0.132288	-0.12559	-0.116554	-0.107973	-0.101522	-0.0947038	-0.0912784	-0.0888301	-0.0869694	-0.0863772	-0.0843093	-0.0826879	-0.0789716	-0.0738307	-0.0704949
-4.74137e-16	-0.0347246	-0.0626582	-0.0864682	-0.106453	-0.114897	-0.125765	-0.134638	-0.134423	-0.135179	-0.13383	-0.130177	-0.129255	-0.124336	-0.115849	-0.112258	-0.107157	-0.0984378	-0.0927955	-0.087741	-0.0832907	-0.0789718	-0.0713119	-0.0633141
-4.74137e-16	-0.0393137	-0.0648935	-0.0890281	-0.110958	-0.123473	-0.138356	-0.147855	-0.148863	-0.147505	-0.149858	-0.146555	-0.141826	-0.136032	-0.128376	-0.123183	-0.117246	-0.110499	-0.10614	-0.100206	-0.0889528	-0.0811143	-0.0740675	-0.0683589
-4.74137e-16	-0.0424476	-0.0718945	-0.101207	-0.127345	-0.136523	-0.139125	-0.148372	-0.157107	-0.163688	-0.151546	-0.142087	-0.135569	-0.128761	-0.123274	-0.117599	-0.111503	-0.10498	-0.0992898	-0.0921359	-0.0850559	-0.0773727	-0.0706103	-0.0655591
-4.74137e-16	-0.0336003	-0.0591843	-0.087231	-0.100246	-0.112891	-0.115156	-0.12408	-0.124481	-0.118378	-0.11301	-0.105423	-0.104622	-0.0993904	-0.0924815	-0.0857652	-0.0787809	-0.0710175	-0.0678918	-0.0635469	-0.0587955	-0.0542884	-0.0514973	-0.0472056
-4.74137e-16	-0.0287258	-0.0464356	-0.0702431	-0.086504	-0.0986531	-0.100406	-0.105579	-0.11035	-0.113026	-0.112965	-0.105877	-0.106796	-0.104189	-0.0977281	-0.0936502	-0.0913909	-0.0855923	-0.0761752	-0.0665274	-0.059569	-0.0508028	-0.0437513	-0.037919
-4.74137e-16	-0.0332739	-0.0542594	-0.0835367	-0.102823	-0.112367	-0.117772	-0.121239	-0.12568	-0.118957	-0.111254	-0.107322	-0.102014	-0.098307	-0.0924462	-0.0906779	-0.0881106	-0.0815162	-0.0712292	-0.062203	-0.0562859	-0.0515805	-0.047657	-0.0442782
-4.74137e-16	-0.0328065	-0.0586217	-0.0840053	-0.104595	-0.119292	-0.131463	-0.13409	-0.135272	-0.136481	-0.136357	-0.132705	-0.126075	-0.121657	-0.111976	-0.102019	-0.096808	-0.0926599	-0.0867686	-0.0795498	-0.0696548	-0.0615436	-0.0546874	-0.0484797
-4.74137e-16	-0.034041	-0.0591489	-0.0839958	-0.100144	-0.112214	-0.11982	-0.127489	-0.13298	-0.134148	-0.134717	-0.132246	-0.126363	-0.122005	-0.112568	-0.103151	-0.0933824	-0.085232	-0.0791389	-0.0730143	-0.0669936	-0.0613621	-0.0561167	-0.0512471
-4.74137e-16	-0.0341884	-0.0639229	-0.0907788	-0.107091	-0.115325	-0.124654	-0.127664	-0.127584	-0.12648	-0.12222	-0.120729	-0.118285	-0.111367	-0.102106	-0.0957146	-0.0887446	-0.0821333	-0.0754065	-0.0725913	-0.067272	-0.0625323	-0.0572504	-0.052304
-4.74137e-16	-0.0308502	-0.0548189	-0.0796372	-0.0935948	-0.104435	-0.111809	-0.118717	-0.120385	-0.122168	-0.117128	-0.117548	-0.112967	-0.110343	-0.105188	-0.102269	-0.0979005	-0.0930388	-0.0875349	-0.0812957	-0.0755576	-0.0674659	-0.0601584	-0.0544529
-4.74137e-16	-0.0354565	-0.0689104	-0.106338	-0.126882	-0.136157	-0.144315	-0.144744	-0.146412	-0.147243	-0.139436	-0.138144	-0.132728	-0.126224	-0.113434	-0.100999	-0.0945225	-0.0897135	-0.0832374	-0.0800395	-0.0758087	-0.0697035	-0.0648006	-0.0570688
-4.74137e-16	-0.03766	-0.0697082	-0.0994463	-0.116707	-0.130353	-0.143023	-0.150928	-0.146019	-0.143008	-0.137494	-0.127219	-0.116229	-0.10727	-0.098533	-0.0884174	-0.0800873	-0.0691031	-0.061145	-0.0566801	-0.0513995	-0.0462302	-0.0396332	-0.0361786
-4.74137e-16	-0.0395608	-0.0725825	-0.100781	-0.123535	-0.141718	-0.146076	-0.148169	-0.149581	-0.141252	-0.1347	-0.127583	-0.116552	-0.104962	-0.0974694	-0.0915251	-0.0846669	-0.0785955	-0.0732021	-0.0667526	-0.0601335	-0.0540907	-0.0486897	-0.0439942
-4.74137e-16	-0.0429471	-0.0809007	-0.120225	-0.143584	-0.158552	-0.163433	-0.161504	-0.155499	-0.148202	-0.137361	-0.131328	-0.122245	-0.114252	-0.105346	-0.0993769	-0.0918646	-0.0838468	-0.0779944	-0.0723804	-0.0664786	-0.0609667	-0.0558497	-0.0496811
-4.74137e-16	-0.0442143	-0.0755297	-0.110848	-0.13265	-0.148374	-0.157159	-0.153018	-0.149221	-0.142026	-0.134243	-0.129621	-0.119593	-0.109611	-0.102269	-0.0948389	-0.0871894	-0.0773187	-0.0667147	-0.0598192	-0.0581633	-0.054712	-0.0500865	-0.0453981
-4.74137e-16	-0.052705	-0.0915161	-0.125537	-0.143022	-0.155994	-0.165204	-0.170137	-0.170251	-0.152457	-0.151276	-0.136163	-0.130053	-0.123539	-0.116252	-0.107979	-0.102928	-0.0968684	-0.0893158	-0.08154	-0.0727336	-0.068391	-0.0628882	-0.057612
-4.74137e-16	-0.050247	-0.087337	-0.124003	-0.150583	-0.155653	-0.162924	-0.161314	-0.157194	-0.151647	-0.140911	-0.123946	-0.118276	-0.110431	-0.100944	-0.092442	-0.0856779	-0.0793648	-0.0728741	-0.0655862	-0.0586959	-0.0535442	-0.0471751	-0.0423469
-4.74137e-16	-0.0530286	-0.0945472	-0.134109	-0.157474	-0.167913	-0.175914	-0.180958	-0.174847	-0.166847	-0.159533	-0.149819	-0.140294	-0.123624	-0.111391	-0.102619	-0.0931057	-0.0866749	-0.0791276	-0.0721369	-0.0666886	-0.0621716	-0.0579447	-0.0537552
-4.74137e-16	-0.0463806	-0.0864667	-0.119231	-0.142905	-0.16018	-0.171191	-0.165758	-0.157455	-0.150746	-0.147196	-0.136931	-0.128399	-0.114108	-0.105193	-0.098807	-0.0869927	-0.0802151	-0.0739114	-0.0680605	-0.0626426	-0.0571859	-0.0522195	-0.047653
-4.74137e-16	-0.0468575	-0.0810549	-0.114074	-0.140073	-0.150855	-0.15535	-0.162778	-0.157912	-0.148957	-0.143836	-0.135878	-0.129568	-0.121803	-0.113595	-0.106237	-0.0990292	-0.0920492	-0.0846508	-0.0764943	-0.0690453	-0.0638134	-0.0604928	-0.0555585
-4.74137e-16	-0.0491703	-0.0858443	-0.113753	-0.137434	-0.14932	-0.152819	-0.15683	-0.160504	-0.155621	-0.143276	-0.133403	-0.128886	-0.118809	-0.112888	-0.106558	-0.102596	-0.0951227	-0.0884352	-0.0792677	-0.0705165	-0.0636611	-0.0590381	-0.0539913
-4.74137e-16	-0.0480835	-0.0877604	-0.119768	-0.14219	-0.15449	-0.164702	-0.165424	-0.166969	-0.157043	-0.14896	-0.134656	-0.130927	-0.124973	-0.113353	-0.103874	-0.0971353	-0.0912747	-0.0870658	-0.0781831	-0.0675041	-0.0576522	-0.0521402	-0.0489057
-4.74137e-16	-0.0390508	-0.0748111	-0.102616	-0.121798	-0.131719	-0.133786	-0.134533	-0.138442	-0.135023	-0.125513	-0.115382	-0.101345	-0.092192	-0.0848982	-0.0786423	-0.0717325	-0.066649	-0.0590807	-0.0536132	-0.048355	-0.0435602	-0.0388549	-0.0337347
-4.74137e-16	-0.0390829	-0.0719648	-0.0938392	-0.111655	-0.126729	-0.137621	-0.145226	-0.142466	-0.135594	-0.12364	-0.112608	-0.104741	-0.0975755	-0.0907173	-0.0839163	-0.0727053	-0.0668261	-0.0614791	-0.0557778	-0.0481568	-0.0421986	-0.0372604	-0.0320888
-4.74137e-16	-0.0308638	-0.0589837	-0.0854112	-0.105865	-0.115606	-0.120547	-0.122784	-0.122992	-0.116264	-0.107888	-0.0992382	-0.0924972	-0.0846961	-0.0772183	-0.0706616	-0.0631091	-0.0550348	-0.0486732	-0.0443424	-0.0392335	-0.0356292	-0.0316285	-0.028023
-4.74137e-16	-0.0357399	-0.0636038	-0.0883618	-0.102235	-0.119203	-0.129434	-0.130519	-0.133568	-0.123986	-0.11578	-0.111025	-0.107422	-0.0995257	-0.0902531	-0.0847585	-0.0783108	-0.0672813	-0.0576338	-0.0521137	-0.0481591	-0.0442322	-0.0395308	-0.035019
-4.74137e-16	-0.0314113	-0.0581657	-0.0873921	-0.109252	-0.126945	-0.137127	-0.139809	-0.13766	-0.133702	-0.128205	-0.120721	-0.113779	-0.107067	-0.0919446	-0.0795652	-0.0744844	-0.0641872	-0.059313	-0.0563322	-0.0516841	-0.0459604	-0.0409021	-0.036674
-4.74137e-16	-0.0334457	-0.0642208	-0.091042	-0.106243	-0.119249	-0.118542	-0.118527	-0.116019	-0.108188	-0.108245	-0.100071	-0.0942735	-0.0883673	-0.0822054	-0.0776617	-0.0697919	-0.0621767	-0.0554518	-0.0502624	-0.0455398	-0.0409119	-0.0368633	-0.0338225
-4.74137e-16	-0.0362097	-0.0600276	-0.0861121	-0.104918	-0.119131	-0.128839	-0.139379	-0.137548	-0.13097	-0.12342	-0.118804	-0.110635	-0.0998286	-0.0939978	-0.0869124	-0.0814121	-0.0754614	-0.0694248	-0.0630935	-0.0584901	-0.0540623	-0.0522245	-0.0483369
-4.74137e-16	-0.0406423	-0.0758368	-0.104526	-0.127857	-0.140671	-0.144952	-0.149903	-0.143992	-0.144301	-0.141235	-0.136228	-0.12767	-0.118266	-0.109697	-0.101964	-0.097405	-0.0927277	-0.0880136	-0.0833257	-0.0804136	-0.0760664	-0.0713581	-0.0673124
-4.74137e-16	-0.0323849	-0.0609112	-0.0857888	-0.109956	-0.127806	-0.141278	-0.153791	-0.151352	-0.146286	-0.146201	-0.141102	-0.136017	-0.13216	-0.12766	-0.122712	-0.116361	-0.110749	-0.103472	-0.0959633	-0.0885893	-0.0820802	-0.0742659	-0.0694134
-4.74137e-16	-0.0359602	-0.065297	-0.090274	-0.110867	-0.127842	-0.137735	-0.1457	-0.145162	-0.13982	-0.132871	-0.130659	-0.119712	-0.112058	-0.103131	-0.0938165	-0.0891056	-0.086063	-0.0815534	-0.0766952	-0.0711294	-0.0637782	-0.0570436	-0.0533096
-4.74137e-16	-0.0268742	-0.0478896	-0.0702248	-0.0874167	-0.0998074	-0.108413	-0.115219	-0.117364	-0.115952	-0.115489	-0.114335	-0.107891	-0.100724	-0.098138	-0.0896798	-0.0817027	-0.0745339	-0.0688762	-0.0635214	-0.0584878	-0.053782	-0.0494023	-0.0453648
-4.74137e-16	-0.0277054	-0.0556212	-0.0828451	-0.101976	-0.115828	-0.125852	-0.132073	-0.130691	-0.126686	-0.1262	-0.121561	-0.113951	-0.103561	-0.0973286	-0.09201	-0.0867854	-0.0816609	-0.076678	-0.0718663	-0.0672469	-0.0628336	-0.0581938	-0.0534992
-4.74137e-16	-0.0258096	-0.0507579	-0.0778041	-0.0833447	-0.0905411	-0.0944518	-0.100963	-0.10502	-0.107749	-0.10694	-0.0967702	-0.0929678	-0.0889183	-0.0837991	-0.077762	-0.0694247	-0.0611914	-0.0538272	-0.0477295	-0.0430786	-0.0388699	-0.0354121	-0.0327442
-4.74137e-16	-0.006847	-0.0187245	-0.03824	-0.0491206	-0.0499789	-0.0478008	-0.0457707	-0.0463205	-0.0460882	-0.0444922	-0.0431644	-0.0429009	-0.0424782	-0.0419231	-0.0412618	-0.0387952	-0.034472	-0.0303399	-0.026177	-0.0231925	-0.0206115	-0.0176633	-0.015113
-4.74137e-16	-0.0072705	-0.0199136	-0.0255127	-0.0241409	-0.0252846	-0.0234806	-0.0225212	-0.0234595	-0.0226287	-0.0234156	-0.0223434	-0.0216798	-0.0229827	-0.0238335	-0.0232518	-0.0216371	-0.0198592	-0.0182889	-0.0158387	-0.0133238	-0.0112426	-0.00992665	-0.00878889
-4.74137e-16	-0.00234119	-0.00535383	-0.0103809	-0.00840474	-0.0189516	-0.0195076	-0.0178618	-0.0185673	-0.0191602	-0.0172841	-0.0148135	-0.0126627	-0.010808	-0.00921957	-0.00760236	-0.00592385	-0.00555244	-0.00499492	-0.0043674	-0.00396919	-0.00349864	-0.00288016	-0.00296949
-4.74137e-16	0.00566708	0.0187362	0.0161534	0.0250226	0.0226582	0.0181013	0.0141709	0.0120472	0.0114269	0.0100086	0.00805101	0.00698147	0.00607144	0.00529768	0.00464906	0.0041102	0.00370112	0.00351573	0.00319898	0.00239611	0.00173027	0.00124074	0.000882123
-4.74137e-16	-0.000347725	-0.00714769	-0.0181654	-0.0230525	-0.0256721	-0.0271906	-0.0308385	-0.0337281	-0.0354576	-0.0348368	-0.0301673	-0.0247387	-0.0215254	-0.0196556	-0.0178525	-0.0158591	-0.0140386	-0.0123899	-0.0108212	-0.00948723	-0.00840092	-0.00746957	-0.00719918
-4.74137e-16	0.00358953	0.00214657	-0.00105026	-0.00307242	-0.00712538	-0.00673643	-0.00748279	-0.00837201	-0.00741316	-0.00791796	-0.00836222	-0.0078744	-0.0072042	-0.00462694	-0.00375162	-0.00331711	-0.0029249	-0.0025734	-0.00226011	-0.00198207	-0.003088	-0.00254165	-0.00209716
-4.74137e-16	0.00278569	-0.000729562	-0.0132792	-0.0225386	-0.0341261	-0.0350594	-0.0328511	-0.0308201	-0.0303274	-0.0293407	-0.0257876	-0.022096	-0.0197631	-0.0173272	-0.0149763	-0.0127725	-0.0107266	-0.0105686	-0.00981542	-0.00909452	-0.00840945	-0.00765601	-0.0065658
-4.74137e-16	0.00636765	0.00751971	-0.00380804	-0.0146367	-0.0186985	-0.0218299	-0.0263102	-0.0271707	-0.027021	-0.0259482	-0.0204074	-0.0155188	-0.0138268	-0.0123236	-0.0107352	-0.00919854	-0.00779113	-0.00654868	-0.00761578	-0.00632716	-0.00526041	-0.00437715	-0.00364549
-4.74137e-16	0.00797362	0.00377028	-0.0150276	-0.0243098	-0.030693	-0.0364417	-0.0406494	-0.0407533	-0.0386054	-0.0334369	-0.0309317	-0.0283402	-0.0248853	-0.0217044	-0.0188181	-0.0172425	-0.0158404	-0.0146056	-0.0126902	-0.0111323	-0.0097171	-0.00869969	-0.00800021
-4.74137e-16	-0.00857617	-0.0233984	-0.0411965	-0.0509324	-0.058091	-0.0648776	-0.0684146	-0.0694149	-0.0664598	-0.0659666	-0.0647652	-0.0609958	-0.0543796	-0.0475606	-0.043573	-0.0408255	-0.0369645	-0.0318753	-0.0274615	-0.0239886	-0.0209718	-0.0183329	-0.016802
-4.74137e-16	-0.0209193	-0.0356197	-0.0466805	-0.0572443	-0.0661929	-0.0728209	-0.0784718	-0.0772649	-0.0779198	-0.0697995	-0.0680446	-0.0641853	-0.0602119	-0.0549137	-0.0525261	-0.0477221	-0.0419366	-0.0365694	-0.0321215	-0.0281849	-0.0247104	-0.0216504	-0.022502
-4.74137e-16	-0.0237004	-0.0582587	-0.0989228	-0.107658	-0.117214	-0.122847	-0.123209	-0.121364	-0.123613	-0.121476	-0.113206	-0.111129	-0.107033	-0.0990782	-0.0895159	-0.082024	-0.0755414	-0.0720922	-0.0669277	-0.0613698	-0.0562177	-0.050821	-0.047248
-4.74137e-16	-0.0248519	-0.0583762	-0.0966357	-0.108185	-0.124846	-0.131425	-0.131524	-0.125982	-0.123754	-0.119606	-0.111385	-0.104892	-0.0998463	-0.0914827	-0.0828212	-0.0764195	-0.0703019	-0.0662529	-0.0624308	-0.0588227	-0.055431	-0.0504888	-0.045071
-4.74137e-16	-0.0416392	-0.0802318	-0.111914	-0.123544	-0.126033	-0.135208	-0.14346	-0.149391	-0.149009	-0.140805	-0.129429	-0.118373	-0.11025	-0.104661	-0.0989827	-0.0933192	-0.0877467	-0.0794927	-0.0718401	-0.0659767	-0.062009	-0.0582068	-0.0532985
-4.74137e-16	-0.0324981	-0.070034	-0.103729	-0.117807	-0.120585	-0.122422	-0.120507	-0.116736	-0.111821	-0.108499	-0.109483	-0.110162	-0.106486	-0.0981088	-0.0880733	-0.0807274	-0.0776918	-0.0728037	-0.0667314	-0.0608665	-0.0542504	-0.0483134	-0.0438704
-4.74137e-16	-0.0233344	-0.0507157	-0.0712116	-0.0856784	-0.0951013	-0.10239	-0.10201	-0.101022	-0.0986357	-0.0956387	-0.0922663	-0.0886853	-0.0859817	-0.0860199	-0.0859859	-0.0839518	-0.0771798	-0.0711462	-0.0685374	-0.0611677	-0.0544038	-0.0483777	-0.0427868
-4.74137e-16	-0.0248172	-0.0554508	-0.0840534	-0.105162	-0.117327	-0.124472	-0.127276	-0.116418	-0.11532	-0.113525	-0.109227	-0.109366	-0.107508	-0.10245	-0.0976545	-0.0928237	-0.0815739	-0.0716392	-0.0654122	-0.0606288	-0.0569247	-0.0513393	-0.0458522
-4.74137e-16	-0.0191913	-0.0367821	-0.0593356	-0.0782259	-0.0898667	-0.101474	-0.108666	-0.102528	-0.0933261	-0.0879542	-0.0875308	-0.082515	-0.076349	-0.0687625	-0.0636373	-0.061875	-0.0594298	-0.0553495	-0.0545127	-0.0528565	-0.0496362	-0.0439435	-0.0385692
-4.74137e-16	-0.0103808	-0.0180092	-0.0419942	-0.0508898	-0.0573266	-0.0598611	-0.0611517	-0.0614305	-0.0605409	-0.0571526	-0.0525858	-0.0481415	-0.0453372	-0.0430282	-0.0400533	-0.0357523	-0.031347	-0.0286017	-0.0263927	-0.0243194	-0.0223701	-0.0203621	-0.0185187
-4.74137e-16	-0.00225852	-0.0147296	-0.0337099	-0.0445869	-0.0480054	-0.0478834	-0.0501152	-0.0510646	-0.0467343	-0.0451624	-0.0439432	-0.0414573	-0.0382422	-0.0350981	-0.0320902	-0.0291598	-0.0256656	-0.023348	-0.0217748	-0.0206837	-0.0192586	-0.0171304	-0.0162661
-4.74137e-16	-0.00152611	-0.0138037	-0.021505	-0.0344006	-0.0344118	-0.0430767	-0.0476927	-0.0477944	-0.048394	-0.0466928	-0.0437041	-0.0405987	-0.0377228	-0.0348768	-0.0313592	-0.0275289	-0.0232261	-0.0192564	-0.016047	-0.0138693	-0.0119872	-0.0116307	-0.0109935
-4.74137e-16	0.00647035	-0.00130092	-0.0160183	-0.0244206	-0.0300397	-0.0316373	-0.0329658	-0.0297518	-0.0262993	-0.0233499	-0.0212898	-0.0195752	-0.0179382	-0.0164069	-0.0149935	-0.0137003	-0.0125239	-0.0117509	-0.0111648	-0.0101032	-0.00921042	-0.00797724	-0.00662044
-4.74137e-16	0.000779287	-0.00588922	-0.0216489	-0.0273868	-0.0305896	-0.0347817	-0.0384498	-0.0353349	-0.0345934	-0.0333743	-0.0280787	-0.0252846	-0.0243406	-0.0234539	-0.0208311	-0.0178137	-0.0152116	-0.0129769	-0.011373	-0.00983336	-0.00835186	-0.00723598	-0.00729082
-4.74137e-16	-0.00044634	-0.0105393	-0.0350939	-0.0329029	-0.0292011	-0.0300939	-0.0330086	-0.0337445	-0.0333679	-0.031439	-0.0281473	-0.0247798	-0.0216269	-0.018744	-0.0161534	-0.0138559	-0.011839	-0.0100012	-0.00842587	-0.00713087	-0.0062944	-0.00542193	-0.00554294
-4.74137e-16	0.00852263	0.0123302	-0.0113276	-0.0213918	-0.0237196	-0.0274997	-0.0280571	-0.0267524	-0.0230275	-0.0228735	-0.020693	-0.0176285	-0.0142357	-0.0121414	-0.0107062	-0.00942833	-0.0087564	-0.00860536	-0.00802225	-0.00721645	-0.00662118	-0.0060455	-0.00536513
