# Supplementary material for: Research on the dynamic spillover of stock markets under COVID-19—Taking the stock markets of China, Japan, and South Korea as an example
Source: Front Public Health. 2022 Nov 11;10:1008348. doi: 10.3389/fpubh.2022.1008348 (PMC9691647; doi:10.3389/fpubh.2022.1008348)
Supplement: Supplementary file 4 [file Data_Sheet_2.ZIP › FEM_HK_2 (1).xls]

## Sheet: Sheet3
0	0	0	0	0	0	0	0	0	0	0	0	0	0	0	0	0	0	0	0	0	0	0	0
0	0	0	0	0	0	0	0	0	0	0	0	0	0	0	0	0	0	0	0	0	0	0	0
-1.02428e-16	-0.0501625	-0.130603	-0.154863	-0.16109	-0.176192	-0.132845	-0.104018	-0.0995988	-0.0862016	-0.0670791	-0.0555814	-0.0408919	-0.0336436	-0.0253411	-0.0190173	-0.0156247	-0.0131346	-0.0116672	-0.00994672	-0.00833052	-0.00703137	-0.00606029	-0.00501618
-1.02428e-16	-0.0490112	-0.129668	-0.149042	-0.155488	-0.156146	-0.126617	-0.110143	-0.0967204	-0.081623	-0.06717	-0.0575512	-0.0485311	-0.0385927	-0.0302301	-0.0232139	-0.0182953	-0.0142027	-0.0115262	-0.00906299	-0.00770126	-0.0065552	-0.0051649	-0.00435168
-1.02428e-16	-0.0556104	-0.120377	-0.151414	-0.164354	-0.154973	-0.128254	-0.118042	-0.0955874	-0.0797066	-0.0657811	-0.0547998	-0.048239	-0.0412984	-0.0332647	-0.027982	-0.0225871	-0.0165282	-0.0135492	-0.0114585	-0.0084646	-0.00679459	-0.005648	-0.00469739
-1.02428e-16	-0.056356	-0.119931	-0.135115	-0.147411	-0.124789	-0.10539	-0.0915979	-0.0817173	-0.0685991	-0.0579384	-0.0482884	-0.0383631	-0.0292026	-0.0235192	-0.0191923	-0.0158189	-0.013458	-0.010888	-0.00855669	-0.0066952	-0.00506008	-0.0041684	-0.00335012
-1.02428e-16	-0.0585731	-0.115394	-0.135634	-0.142941	-0.135672	-0.115604	-0.0977666	-0.0792077	-0.0697097	-0.0611481	-0.0519152	-0.0427933	-0.0325983	-0.0265342	-0.0217976	-0.0176965	-0.0146177	-0.0117271	-0.00938551	-0.00761227	-0.00652743	-0.00542503	-0.00461825
-1.02428e-16	-0.0485875	-0.109527	-0.137884	-0.137379	-0.131092	-0.10305	-0.0972367	-0.0826667	-0.0730612	-0.0665887	-0.0582166	-0.0483844	-0.0411046	-0.0337468	-0.0285514	-0.0244019	-0.0205893	-0.0173931	-0.0145087	-0.0119033	-0.0097665	-0.00825093	-0.00624849
-1.02428e-16	-0.0488261	-0.10387	-0.138281	-0.132605	-0.130475	-0.11424	-0.0945224	-0.0847257	-0.0738233	-0.0621101	-0.0546107	-0.0473258	-0.0400985	-0.034494	-0.027098	-0.0215571	-0.0184557	-0.0153582	-0.0124932	-0.0101586	-0.00825739	-0.006208	-0.0049928
-1.02428e-16	-0.0529861	-0.109678	-0.139046	-0.1434	-0.143912	-0.123819	-0.102403	-0.0797648	-0.0662958	-0.055372	-0.0507408	-0.0451753	-0.0374327	-0.032569	-0.0256716	-0.0221788	-0.0180493	-0.0154437	-0.0130518	-0.0107063	-0.0087812	-0.0072021	-0.00590662
-1.02428e-16	-0.0593975	-0.1145	-0.134386	-0.121758	-0.118045	-0.112957	-0.0951256	-0.0881734	-0.0767242	-0.0690785	-0.0595296	-0.0513207	-0.0432644	-0.0338717	-0.0285375	-0.0246369	-0.0219208	-0.0196356	-0.0163612	-0.0135253	-0.0111934	-0.00927694	-0.00770194
-1.02428e-16	-0.0523988	-0.104263	-0.137646	-0.136002	-0.114437	-0.10329	-0.0919416	-0.0822172	-0.0687722	-0.0564962	-0.047294	-0.0383924	-0.0319184	-0.0269663	-0.0232347	-0.0187755	-0.0162513	-0.0137925	-0.0118441	-0.0101825	-0.00875583	-0.00734425	-0.00607422
-1.02428e-16	-0.0551967	-0.0963931	-0.12176	-0.110778	-0.100866	-0.0908727	-0.0818505	-0.0671071	-0.0526961	-0.0481928	-0.0410819	-0.0343758	-0.0285608	-0.0241099	-0.0183457	-0.015714	-0.013067	-0.00984164	-0.00843707	-0.00724038	-0.00634774	-0.00538087	-0.0045831
-1.02428e-16	-0.060291	-0.107282	-0.130981	-0.115678	-0.103376	-0.0958483	-0.0878218	-0.0758043	-0.0574481	-0.0478039	-0.0409234	-0.0370422	-0.0320791	-0.0284133	-0.0238055	-0.0215636	-0.0186688	-0.0153398	-0.0129892	-0.0110199	-0.00854757	-0.00704407	-0.00580936
-1.02428e-16	-0.0627915	-0.121377	-0.125661	-0.118527	-0.10524	-0.0950985	-0.0849767	-0.0723035	-0.0595655	-0.0546978	-0.0482494	-0.041125	-0.034949	-0.0307109	-0.0278856	-0.025299	-0.0220384	-0.0184026	-0.0152717	-0.0131216	-0.0112808	-0.00970405	-0.00835267
-1.02428e-16	-0.0623981	-0.105554	-0.124459	-0.107996	-0.100889	-0.091583	-0.0815307	-0.0729092	-0.0655262	-0.0573028	-0.044658	-0.0380977	-0.0359036	-0.0324652	-0.0281657	-0.0234014	-0.0201542	-0.0173316	-0.0151578	-0.0132907	-0.0112006	-0.00878775	-0.00719549
-1.02428e-16	-0.0707102	-0.109891	-0.114828	-0.109655	-0.105208	-0.0998254	-0.0907578	-0.080365	-0.0735	-0.0644497	-0.0571364	-0.0528287	-0.0438392	-0.0368231	-0.0329258	-0.0287101	-0.0253271	-0.0229692	-0.0202178	-0.0172351	-0.0144707	-0.0122424	-0.0104354
-1.02428e-16	-0.0692483	-0.104825	-0.108717	-0.115585	-0.107423	-0.0997906	-0.0881819	-0.0783845	-0.069222	-0.0650299	-0.0537551	-0.0467124	-0.0434133	-0.0380305	-0.0330305	-0.0291776	-0.0257753	-0.0227707	-0.0201174	-0.017774	-0.0158074	-0.0140855	-0.0124837
-1.02428e-16	-0.078924	-0.115085	-0.120495	-0.109967	-0.104981	-0.0994443	-0.0957229	-0.0876516	-0.0759739	-0.0655671	-0.0558881	-0.0484474	-0.0429313	-0.038208	-0.0318857	-0.0259244	-0.0218293	-0.0199877	-0.0186859	-0.0165309	-0.0144208	-0.0130349	-0.0117621
-1.02428e-16	-0.0817122	-0.118253	-0.116808	-0.114927	-0.104684	-0.100541	-0.09639	-0.089141	-0.0771702	-0.0652973	-0.0543905	-0.0483867	-0.042718	-0.0361999	-0.0316106	-0.0284353	-0.0254951	-0.021194	-0.018813	-0.0168115	-0.0150334	-0.0131017	-0.0110743
-1.02428e-16	-0.0771948	-0.123127	-0.127244	-0.128349	-0.124705	-0.118862	-0.109845	-0.101881	-0.0940269	-0.0857839	-0.0824748	-0.072747	-0.0625751	-0.053014	-0.0472841	-0.0424781	-0.0377823	-0.0329723	-0.0285728	-0.0255941	-0.0219085	-0.0187591	-0.0161294
-1.02428e-16	-0.0825714	-0.111474	-0.108942	-0.114437	-0.110134	-0.104326	-0.0896487	-0.0818335	-0.0767894	-0.0744897	-0.0654656	-0.0605251	-0.0536584	-0.0462958	-0.0408815	-0.0364823	-0.0310814	-0.0263632	-0.0230469	-0.0201411	-0.0178063	-0.0157808	-0.0140196
-1.02428e-16	-0.0851274	-0.132207	-0.124285	-0.121688	-0.116633	-0.106106	-0.0995558	-0.0935618	-0.0856709	-0.0762153	-0.0678702	-0.0624437	-0.0562392	-0.0513721	-0.0465033	-0.0433622	-0.0400042	-0.0370147	-0.034623	-0.0324346	-0.0304308	-0.0275009	-0.0244318
-1.02428e-16	-0.0865835	-0.143299	-0.147696	-0.144759	-0.136011	-0.128386	-0.117359	-0.102908	-0.0909269	-0.0857619	-0.0799235	-0.0745534	-0.070952	-0.0646547	-0.0559339	-0.0479868	-0.0419845	-0.0377985	-0.0345249	-0.0315856	-0.0278374	-0.0243358	-0.0218144
-1.02428e-16	-0.084408	-0.131811	-0.121298	-0.116006	-0.11102	-0.0998198	-0.0859642	-0.0864742	-0.0789187	-0.0714718	-0.0652963	-0.0605069	-0.0576391	-0.0538945	-0.0474531	-0.0453908	-0.0422476	-0.0376471	-0.0353592	-0.0327035	-0.0295371	-0.0267257	-0.0247748
-1.02428e-16	-0.0784538	-0.110875	-0.111143	-0.105504	-0.102722	-0.0932238	-0.0803365	-0.0781166	-0.0719877	-0.068457	-0.0611219	-0.0564423	-0.0553906	-0.0506625	-0.0462303	-0.0421887	-0.0381249	-0.033706	-0.03017	-0.027507	-0.0250817	-0.0228725	-0.0208886
-1.02428e-16	-0.078172	-0.119693	-0.104965	-0.0984895	-0.0933841	-0.0863707	-0.0805113	-0.07211	-0.0675038	-0.0622484	-0.0591754	-0.0556102	-0.0521796	-0.0517664	-0.051475	-0.0468852	-0.0419272	-0.0376283	-0.0352757	-0.0330752	-0.0310354	-0.0285549	-0.025753
-1.02428e-16	-0.0793584	-0.121511	-0.0998871	-0.098266	-0.101171	-0.0991003	-0.096827	-0.0926038	-0.0824391	-0.0733352	-0.0652152	-0.0579891	-0.0500232	-0.043199	-0.0371716	-0.0319882	-0.0275307	-0.023921	-0.0214962	-0.0204177	-0.0194687	-0.0188763	-0.0174069
-1.02428e-16	-0.0871789	-0.10711	-0.0939416	-0.0872982	-0.0922065	-0.0898975	-0.0807776	-0.0728151	-0.0607898	-0.0526317	-0.0519306	-0.0536286	-0.0520367	-0.0488139	-0.0459358	-0.0419404	-0.0381393	-0.035236	-0.0317117	-0.0286817	-0.0260825	-0.0237189	-0.0215695
-1.02428e-16	-0.0918473	-0.102354	-0.0824494	-0.0786609	-0.0789073	-0.0735379	-0.0677399	-0.061823	-0.0595957	-0.0563923	-0.0538039	-0.0504103	-0.0476006	-0.040707	-0.0355788	-0.0320496	-0.0303152	-0.0274761	-0.024936	-0.0221234	-0.0199114	-0.0195094	-0.019197
-1.02428e-16	-0.0923253	-0.110682	-0.105318	-0.0982514	-0.0950986	-0.090225	-0.0815483	-0.0740012	-0.0658869	-0.0600678	-0.0526726	-0.046573	-0.042962	-0.03973	-0.0351036	-0.0298428	-0.0266747	-0.0249254	-0.0234529	-0.0220674	-0.0207638	-0.0197023	-0.018383
-1.02428e-16	-0.0889505	-0.120868	-0.110791	-0.106521	-0.0996908	-0.0904904	-0.0860978	-0.0819569	-0.0785507	-0.0736155	-0.0699536	-0.0638538	-0.0616215	-0.059702	-0.0577808	-0.0536588	-0.0498351	-0.0462878	-0.0423056	-0.0364843	-0.0326596	-0.0297696	-0.0279608
-1.02428e-16	-0.083022	-0.117158	-0.11823	-0.105904	-0.0999004	-0.0920867	-0.0837783	-0.080636	-0.0759122	-0.0696154	-0.06405	-0.0617603	-0.0579336	-0.0584161	-0.0568165	-0.0532203	-0.0498237	-0.0455932	-0.0439763	-0.0405578	-0.0362242	-0.0322905	-0.028796
-1.02428e-16	-0.083465	-0.114024	-0.100583	-0.0893063	-0.0860566	-0.0771993	-0.0714737	-0.0657158	-0.0672596	-0.0675021	-0.0641976	-0.0562304	-0.0508541	-0.0461817	-0.0438961	-0.0394419	-0.0368361	-0.0344639	-0.0322485	-0.0301792	-0.0282456	-0.0264386	-0.0247787
-1.02428e-16	-0.085344	-0.104193	-0.0907499	-0.087439	-0.083375	-0.0811679	-0.0768598	-0.0693677	-0.0651546	-0.0606918	-0.0565617	-0.0510033	-0.0478285	-0.0443819	-0.0406673	-0.0377122	-0.034972	-0.0324315	-0.0300761	-0.0281555	-0.0264927	-0.0241593	-0.0222855
-1.02428e-16	-0.0914914	-0.101672	-0.0970494	-0.0828953	-0.0816264	-0.0743071	-0.0684158	-0.0616895	-0.0558251	-0.0523846	-0.0495893	-0.0469808	-0.0422441	-0.0397844	-0.0365373	-0.0338211	-0.0310966	-0.0288327	-0.028038	-0.0262708	-0.0235403	-0.0213873	-0.0201046
-1.02428e-16	-0.0886428	-0.109091	-0.0851037	-0.0845705	-0.0833363	-0.0801861	-0.0755237	-0.0701142	-0.0654372	-0.060017	-0.0556444	-0.0516133	-0.0501374	-0.0464149	-0.04202	-0.0402502	-0.0376256	-0.0349088	-0.032471	-0.0302036	-0.0280949	-0.0261338	-0.0240473
-1.02428e-16	-0.0853482	-0.0987485	-0.0844454	-0.0875044	-0.083371	-0.0758141	-0.0683055	-0.0631476	-0.060072	-0.056095	-0.0508409	-0.0444554	-0.0409052	-0.0385339	-0.034866	-0.0305988	-0.027966	-0.0247582	-0.0219229	-0.0194164	-0.0174956	-0.0158877	-0.0146203
-1.02428e-16	-0.085926	-0.100333	-0.0878106	-0.0827583	-0.0818499	-0.078249	-0.070808	-0.0638144	-0.0572006	-0.050697	-0.0461193	-0.0431258	-0.0392258	-0.0352655	-0.032032	-0.0299029	-0.0261173	-0.0228902	-0.0193676	-0.0169082	-0.0147721	-0.0129153	-0.0113
-1.02428e-16	-0.076011	-0.092675	-0.097794	-0.0925378	-0.0868066	-0.0774098	-0.0710321	-0.064713	-0.0585082	-0.0520405	-0.0469884	-0.0428232	-0.0384987	-0.0341279	-0.0308984	-0.0280825	-0.0257642	-0.0228639	-0.0204069	-0.0186621	-0.0170666	-0.0157624	-0.0142462
-1.02428e-16	-0.0794187	-0.106838	-0.106463	-0.098517	-0.0913276	-0.084827	-0.0752084	-0.0669469	-0.0575372	-0.0517911	-0.048758	-0.0430908	-0.0413802	-0.0387683	-0.0354087	-0.0300265	-0.0253625	-0.0227564	-0.0222521	-0.0216988	-0.0195186	-0.0168371	-0.0144719
-1.02428e-16	-0.080566	-0.0938754	-0.110739	-0.0983494	-0.0892444	-0.0781628	-0.0696613	-0.0627828	-0.0536385	-0.0495565	-0.0439641	-0.0396989	-0.0361127	-0.0319443	-0.0281746	-0.0241672	-0.0214507	-0.0195318	-0.0180748	-0.0163267	-0.0146832	-0.0132058	-0.0119816
-1.02428e-16	-0.0794871	-0.0970761	-0.102847	-0.0919293	-0.0818808	-0.0837887	-0.0752183	-0.065346	-0.0594795	-0.0532627	-0.0472387	-0.0440235	-0.0374252	-0.0332273	-0.0287885	-0.0261357	-0.0227566	-0.020639	-0.0185291	-0.0166781	-0.0151527	-0.0141866	-0.0134989
-1.02428e-16	-0.0812851	-0.0968132	-0.111175	-0.106675	-0.0992832	-0.0878476	-0.0765374	-0.0690102	-0.0631826	-0.0528477	-0.0441577	-0.040528	-0.034979	-0.0303498	-0.0273265	-0.0249793	-0.0233287	-0.0217873	-0.0203478	-0.0188166	-0.0174673	-0.0165687	-0.0155021
-1.02428e-16	-0.0778275	-0.102333	-0.0996813	-0.10244	-0.0994283	-0.0993589	-0.0864267	-0.0826245	-0.0726493	-0.0624449	-0.0527796	-0.0476489	-0.0416057	-0.0368625	-0.0342227	-0.0317808	-0.0294592	-0.0263402	-0.0235605	-0.0210824	-0.0191292	-0.0178909	-0.01584
-1.02428e-16	-0.0724274	-0.104723	-0.112074	-0.106346	-0.0984212	-0.0929659	-0.0888722	-0.0794355	-0.0703513	-0.0638092	-0.0590023	-0.0521772	-0.0477974	-0.0430073	-0.0397778	-0.0355909	-0.0315853	-0.0287237	-0.0259778	-0.0238323	-0.0213797	-0.019809	-0.0183995
-1.02428e-16	-0.0809492	-0.109056	-0.118116	-0.126155	-0.119893	-0.10609	-0.0966548	-0.0888275	-0.078063	-0.0728695	-0.0695172	-0.0633975	-0.0553805	-0.0522928	-0.0481957	-0.041767	-0.0365968	-0.0338225	-0.0318542	-0.0305476	-0.0280044	-0.0257148	-0.023651
-1.02428e-16	-0.0794225	-0.125827	-0.130096	-0.133288	-0.130213	-0.126256	-0.110728	-0.0967043	-0.0854093	-0.0764271	-0.0730071	-0.0671628	-0.0636272	-0.0568704	-0.0525783	-0.0471575	-0.0423147	-0.0399562	-0.0362366	-0.0328658	-0.0297182	-0.0263942	-0.0234433
-1.02428e-16	-0.0832218	-0.122138	-0.132806	-0.141047	-0.138987	-0.126329	-0.120647	-0.109117	-0.0956661	-0.0875145	-0.0798828	-0.0721263	-0.0627998	-0.0569653	-0.0521174	-0.0473146	-0.0436885	-0.0399193	-0.0365425	-0.0326368	-0.0291489	-0.0260337	-0.0232515
-1.02428e-16	-0.0833379	-0.119883	-0.1388	-0.134749	-0.126283	-0.116526	-0.109779	-0.109794	-0.0946585	-0.0867297	-0.0796603	-0.0709478	-0.0663622	-0.0600584	-0.053287	-0.0475088	-0.0426895	-0.0397145	-0.0365769	-0.0330422	-0.0309624	-0.0285121	-0.0256743
-1.02428e-16	-0.0856871	-0.12746	-0.149492	-0.145187	-0.141746	-0.131898	-0.118119	-0.10624	-0.0946612	-0.089925	-0.0827803	-0.0730154	-0.0679761	-0.0649472	-0.059818	-0.0551409	-0.0502084	-0.0467456	-0.042011	-0.0376277	-0.0336974	-0.0305916	-0.0281805
-1.02428e-16	-0.0913025	-0.123422	-0.141512	-0.140042	-0.133024	-0.127816	-0.119636	-0.112518	-0.10762	-0.0988252	-0.0931831	-0.0855011	-0.0786375	-0.0725262	-0.0700418	-0.0650053	-0.060482	-0.0570782	-0.0531449	-0.0483066	-0.0440177	-0.0397717	-0.0360877
-1.02428e-16	-0.0881928	-0.131452	-0.141492	-0.143962	-0.141302	-0.137598	-0.131312	-0.120438	-0.108758	-0.0986734	-0.0947818	-0.0930421	-0.0877448	-0.0810536	-0.0740522	-0.0675993	-0.0635035	-0.0601943	-0.0555772	-0.0521755	-0.0484031	-0.0474604	-0.0467507
-1.02428e-16	-0.0893795	-0.147642	-0.147451	-0.148308	-0.147271	-0.144403	-0.140723	-0.132953	-0.12298	-0.11554	-0.108661	-0.0997489	-0.0903057	-0.0875736	-0.0841271	-0.0789505	-0.0762607	-0.0715976	-0.0661304	-0.0620622	-0.0595438	-0.0567672	-0.0531517
-1.02428e-16	-0.0945706	-0.155399	-0.155139	-0.152204	-0.154227	-0.148357	-0.143088	-0.13267	-0.122796	-0.109582	-0.105744	-0.101252	-0.0943786	-0.0876164	-0.0813267	-0.0740292	-0.0682682	-0.0639587	-0.0606739	-0.0587433	-0.0568742	-0.0546191	-0.0523404
-1.02428e-16	-0.0979156	-0.14835	-0.159873	-0.160642	-0.151265	-0.152076	-0.14305	-0.139196	-0.132642	-0.124877	-0.115741	-0.109622	-0.102056	-0.0936738	-0.0874751	-0.0788576	-0.0710907	-0.0643897	-0.0587901	-0.0548563	-0.0521312	-0.0498725	-0.0477275
-1.02428e-16	-0.0952848	-0.150983	-0.151313	-0.155562	-0.151129	-0.147201	-0.14837	-0.149392	-0.146778	-0.138478	-0.129892	-0.123273	-0.113729	-0.104855	-0.0972808	-0.0921358	-0.0869098	-0.0799595	-0.0735661	-0.0676847	-0.0621559	-0.0565072	-0.0513581
-1.02428e-16	-0.088376	-0.144397	-0.14937	-0.151213	-0.151368	-0.1506	-0.146806	-0.140875	-0.13272	-0.121875	-0.11321	-0.105138	-0.0976358	-0.0906752	-0.084674	-0.0800672	-0.0757092	-0.0715881	-0.0676915	-0.0636647	-0.0593283	-0.0569479	-0.0541207
-1.02428e-16	-0.0836635	-0.128748	-0.150056	-0.155362	-0.157974	-0.153009	-0.148482	-0.141175	-0.132032	-0.128285	-0.121881	-0.115715	-0.110378	-0.105145	-0.100106	-0.0949375	-0.0882095	-0.0819071	-0.0749129	-0.0691862	-0.0633281	-0.0587714	-0.0550361
-1.02428e-16	-0.0851131	-0.138112	-0.147354	-0.147534	-0.142876	-0.141901	-0.136141	-0.129658	-0.124346	-0.116927	-0.11353	-0.106523	-0.0987468	-0.0929023	-0.0881762	-0.0835279	-0.0784095	-0.0726774	-0.067302	-0.0622762	-0.0576485	-0.0532611	-0.050087
-1.02428e-16	-0.0929102	-0.126202	-0.14003	-0.143948	-0.136426	-0.133653	-0.129145	-0.124704	-0.11896	-0.112012	-0.106363	-0.102013	-0.0967201	-0.0911464	-0.0868287	-0.0822371	-0.0770306	-0.0721846	-0.0698186	-0.0654845	-0.0608338	-0.0577343	-0.0547929
-1.02428e-16	-0.0935482	-0.130707	-0.126966	-0.131645	-0.131878	-0.128208	-0.128478	-0.118588	-0.119021	-0.119128	-0.118495	-0.116847	-0.111069	-0.105134	-0.101595	-0.0981729	-0.0920775	-0.0864055	-0.083041	-0.0797703	-0.0765986	-0.0735286	-0.0705622
-1.02428e-16	-0.0909149	-0.126343	-0.129289	-0.132483	-0.136874	-0.132213	-0.129249	-0.125488	-0.123017	-0.116585	-0.111826	-0.104733	-0.0980736	-0.0929797	-0.091781	-0.0865752	-0.0822683	-0.0797971	-0.0778129	-0.07609	-0.072783	-0.0690916	-0.0655893
-1.02428e-16	-0.0892789	-0.134514	-0.138728	-0.137125	-0.137406	-0.13939	-0.130684	-0.126591	-0.119018	-0.111674	-0.106455	-0.101228	-0.0936989	-0.0898155	-0.0872423	-0.0798517	-0.0724635	-0.0693475	-0.0655276	-0.0632364	-0.0626485	-0.0605402	-0.0582793
-1.02428e-16	-0.0989165	-0.141341	-0.138285	-0.143055	-0.143109	-0.137652	-0.13376	-0.128182	-0.120308	-0.113749	-0.105748	-0.0931092	-0.086893	-0.0831892	-0.0751111	-0.0718116	-0.0689788	-0.0646811	-0.059789	-0.0552597	-0.0510697	-0.0484455	-0.046408
-1.02428e-16	-0.0977559	-0.136797	-0.133512	-0.138796	-0.140229	-0.139858	-0.134037	-0.126377	-0.118922	-0.110556	-0.105156	-0.103653	-0.0996962	-0.0935132	-0.0882522	-0.0807609	-0.073876	-0.0693414	-0.065312	-0.0618298	-0.0584972	-0.0574349	-0.0544574
-1.02428e-16	-0.0902887	-0.121842	-0.131448	-0.134477	-0.132309	-0.127405	-0.120344	-0.11309	-0.10382	-0.0919342	-0.0851215	-0.0743454	-0.0709183	-0.0688078	-0.066749	-0.0633213	-0.0597473	-0.0559015	-0.0502406	-0.0450555	-0.0403784	-0.0370682	-0.0352103
-1.02428e-16	-0.0873513	-0.118106	-0.12573	-0.130684	-0.133097	-0.126419	-0.120698	-0.115904	-0.0976175	-0.0940789	-0.0879654	-0.0801209	-0.0758651	-0.0712765	-0.0657261	-0.0617662	-0.060803	-0.0595475	-0.0568715	-0.0552848	-0.0540893	-0.0528077	-0.0503459
-1.02428e-16	-0.0920334	-0.129454	-0.136959	-0.135728	-0.139002	-0.137288	-0.129528	-0.123232	-0.112445	-0.102185	-0.0955652	-0.0899268	-0.0862881	-0.082291	-0.0743481	-0.0679109	-0.0628623	-0.0584757	-0.0581632	-0.0567156	-0.05608	-0.0530726	-0.0491311
-1.02428e-16	-0.0955626	-0.128976	-0.139199	-0.13612	-0.142819	-0.13776	-0.121647	-0.108864	-0.0980333	-0.0913862	-0.08618	-0.0790301	-0.0734374	-0.0682885	-0.0648173	-0.0617	-0.0599356	-0.0560904	-0.0526139	-0.0499417	-0.0474057	-0.0454575	-0.0427148
-1.02428e-16	-0.0757202	-0.113038	-0.129378	-0.127465	-0.117401	-0.114543	-0.106836	-0.100758	-0.0914573	-0.0808883	-0.0739501	-0.0683085	-0.0646715	-0.0612992	-0.0594615	-0.0566701	-0.0525637	-0.0482518	-0.0435423	-0.0399223	-0.0368279	-0.0339786	-0.0313546
-1.02428e-16	-0.077692	-0.13869	-0.141343	-0.149043	-0.150966	-0.135911	-0.129538	-0.108504	-0.0991442	-0.0888114	-0.0828156	-0.0791252	-0.0741616	-0.0666957	-0.0617251	-0.0579831	-0.0520857	-0.0469725	-0.040547	-0.0366286	-0.0335163	-0.0308377	-0.0280016
-1.02428e-16	-0.068565	-0.13223	-0.145112	-0.14116	-0.138412	-0.127476	-0.117247	-0.106091	-0.0974376	-0.0869584	-0.0774655	-0.0685789	-0.0591974	-0.0536977	-0.0474416	-0.0418278	-0.0379242	-0.0342184	-0.0307211	-0.026951	-0.0235222	-0.0205497	-0.0179524
-1.02428e-16	-0.0627071	-0.138745	-0.147371	-0.155272	-0.152023	-0.134715	-0.121091	-0.10625	-0.0944981	-0.0878471	-0.0807627	-0.0744234	-0.0685929	-0.0626705	-0.0567712	-0.0500559	-0.0423367	-0.0380159	-0.0348725	-0.0317849	-0.0289315	-0.0246153	-0.0211126
-1.02428e-16	-0.0667989	-0.148759	-0.160903	-0.170822	-0.164376	-0.16045	-0.140426	-0.117852	-0.106108	-0.103135	-0.0945331	-0.0836845	-0.0727193	-0.0652991	-0.0575841	-0.0509801	-0.044737	-0.0396031	-0.0350931	-0.0310941	-0.0275242	-0.0236605	-0.0206316
-1.02428e-16	-0.0718549	-0.150823	-0.163611	-0.173772	-0.157669	-0.146474	-0.137249	-0.119075	-0.10453	-0.0938519	-0.0885444	-0.0821449	-0.0746475	-0.0666998	-0.0591729	-0.0521362	-0.0456158	-0.0411077	-0.0360229	-0.031565	-0.0277518	-0.0244102	-0.0217985
-1.02428e-16	-0.0724513	-0.15138	-0.172573	-0.177502	-0.170496	-0.156936	-0.141429	-0.127642	-0.114585	-0.103565	-0.0942955	-0.0838911	-0.0740619	-0.0658374	-0.058528	-0.0520337	-0.0453306	-0.0403536	-0.0360775	-0.0309715	-0.0265963	-0.0228476	-0.0196353
-1.02428e-16	-0.0703538	-0.139501	-0.161495	-0.170314	-0.161449	-0.140747	-0.127564	-0.113041	-0.0985321	-0.091196	-0.0806597	-0.0710296	-0.0654337	-0.0579871	-0.0502246	-0.044974	-0.0399179	-0.0359011	-0.0309474	-0.0259881	-0.0218228	-0.0184894	-0.0153876
-1.02428e-16	-0.0629422	-0.13597	-0.154095	-0.162706	-0.151436	-0.134765	-0.120659	-0.113159	-0.0992229	-0.0872702	-0.0741105	-0.0668526	-0.0592959	-0.0513647	-0.0457959	-0.0389673	-0.0329598	-0.0279884	-0.023195	-0.0200567	-0.0178377	-0.01654	-0.0150865
-1.02428e-16	-0.056942	-0.114077	-0.155386	-0.159399	-0.157601	-0.128001	-0.116503	-0.105001	-0.0890101	-0.077619	-0.0665443	-0.0580609	-0.052272	-0.045358	-0.0380979	-0.0325329	-0.0266918	-0.0231362	-0.0190891	-0.0162259	-0.014086	-0.0122262	-0.01046
-1.02428e-16	-0.0510268	-0.120092	-0.146194	-0.14614	-0.138283	-0.121365	-0.110051	-0.0970663	-0.0811017	-0.072406	-0.0667358	-0.0605855	-0.0528527	-0.0444167	-0.0374295	-0.0302171	-0.0247188	-0.0206066	-0.0171856	-0.0146113	-0.0122515	-0.0102771	-0.0088231
-1.02428e-16	-0.0486533	-0.102148	-0.140133	-0.145908	-0.134604	-0.117549	-0.106174	-0.0886626	-0.07466	-0.0660369	-0.057428	-0.0495894	-0.0395449	-0.0341145	-0.0297907	-0.0248932	-0.0210591	-0.0184669	-0.0161943	-0.0140298	-0.0119208	-0.0101314	-0.0085712
-1.02428e-16	-0.0469129	-0.108391	-0.127378	-0.122235	-0.112796	-0.10719	-0.0941587	-0.0760929	-0.0652366	-0.0536975	-0.0459232	-0.0369902	-0.030965	-0.0270007	-0.0235042	-0.0204663	-0.0171553	-0.0140555	-0.0121138	-0.0106456	-0.00916715	-0.00753154	-0.00601857
-1.02428e-16	-0.0528861	-0.101141	-0.132914	-0.131467	-0.126395	-0.106909	-0.0901733	-0.0704817	-0.0572517	-0.0467922	-0.0392754	-0.032551	-0.0262476	-0.0228222	-0.0196779	-0.0157727	-0.0148091	-0.0128914	-0.00989596	-0.00788173	-0.0063033	-0.00496633	-0.00387939
-1.02428e-16	-0.0439682	-0.0887516	-0.126281	-0.124946	-0.10902	-0.0972646	-0.0790438	-0.0632926	-0.0506894	-0.0397938	-0.0320513	-0.0234605	-0.0200306	-0.015884	-0.0117332	-0.00930152	-0.00796903	-0.00661793	-0.00594372	-0.00496952	-0.00390576	-0.00308601	-0.00212356
-1.02428e-16	-0.0406699	-0.0771614	-0.102512	-0.101441	-0.0948893	-0.0819908	-0.065238	-0.0480275	-0.0413601	-0.0339753	-0.0244386	-0.0180821	-0.0126849	-0.00979914	-0.00743695	-0.00560072	-0.00409407	-0.00304007	-0.0022588	-0.00173432	-0.00134306	-0.00106637	-0.000873364
-1.02428e-16	-0.0311321	-0.074375	-0.0911135	-0.0855728	-0.0832657	-0.0715842	-0.057336	-0.043533	-0.0365742	-0.0290637	-0.0245108	-0.0189717	-0.0150246	-0.0108173	-0.00844413	-0.00697896	-0.00548867	-0.00421293	-0.00311141	-0.00233466	-0.00182135	-0.00142207	-0.00111124
-1.02428e-16	-0.037514	-0.0672338	-0.0946387	-0.0905579	-0.0832837	-0.0700454	-0.0576977	-0.0457598	-0.0352761	-0.0275292	-0.0205648	-0.0156824	-0.012864	-0.0101779	-0.00811004	-0.00705361	-0.0056691	-0.00455741	-0.00366461	-0.0029474	-0.00235865	-0.0018567	-0.00149743
-1.02428e-16	-0.0278205	-0.0747688	-0.106354	-0.108954	-0.0903399	-0.080339	-0.0585944	-0.0463641	-0.0371836	-0.0278855	-0.0227755	-0.0165968	-0.0117309	-0.0088629	-0.00717096	-0.00600413	-0.00502892	-0.00367411	-0.00297346	-0.00237653	-0.00187936	-0.001425	-0.00108043
-1.02428e-16	-0.0266307	-0.0831559	-0.117142	-0.111625	-0.109612	-0.0944274	-0.0744225	-0.0576772	-0.0460904	-0.0345029	-0.0261346	-0.0202592	-0.0153454	-0.0105028	-0.00822863	-0.00614771	-0.00428257	-0.00317267	-0.00244409	-0.00191556	-0.00150386	-0.00118274	-0.00093191
-1.02428e-16	-0.0227714	-0.0835955	-0.114806	-0.11753	-0.109655	-0.0915301	-0.0706471	-0.0537975	-0.0433698	-0.0338059	-0.0264601	-0.0207656	-0.0164454	-0.0125816	-0.00931339	-0.00707107	-0.00499826	-0.00404264	-0.00332626	-0.00247567	-0.00190661	-0.0014267	-0.00107459
-1.02428e-16	-0.0187294	-0.0924234	-0.132976	-0.129574	-0.119275	-0.0992256	-0.0773274	-0.0599907	-0.0477556	-0.0378511	-0.0312574	-0.0247692	-0.0192925	-0.0140745	-0.0113051	-0.0089155	-0.0058292	-0.00412974	-0.00343332	-0.00245843	-0.0019266	-0.00157283	-0.00133941
-1.02428e-16	-0.0174018	-0.104802	-0.143157	-0.139917	-0.133628	-0.10897	-0.0796118	-0.0655934	-0.0569304	-0.0449821	-0.0351813	-0.026819	-0.0189877	-0.0144436	-0.0114772	-0.00907114	-0.00679713	-0.00510032	-0.00382582	-0.00275811	-0.00205949	-0.00163643	-0.00120994
-1.02428e-16	-0.0173104	-0.113824	-0.139283	-0.146099	-0.126963	-0.102705	-0.0832707	-0.0666347	-0.0521705	-0.0411493	-0.031383	-0.02451	-0.0177571	-0.0156086	-0.012979	-0.0105022	-0.00769592	-0.0059275	-0.00438717	-0.00317286	-0.00258334	-0.00204842	-0.00161089
-1.02428e-16	-0.0185557	-0.111815	-0.163005	-0.15168	-0.131884	-0.101502	-0.0835408	-0.0635612	-0.0549614	-0.0449147	-0.0345684	-0.0280065	-0.0215782	-0.0179541	-0.0148782	-0.0118173	-0.00985975	-0.00728025	-0.00535244	-0.00420721	-0.00334852	-0.00253368	-0.00191926
-1.02428e-16	-0.0120062	-0.104266	-0.149366	-0.149145	-0.124087	-0.100004	-0.0741834	-0.0572223	-0.0451845	-0.0362894	-0.0295357	-0.0232226	-0.0187737	-0.0148492	-0.0111557	-0.00820358	-0.0064344	-0.00494249	-0.00344902	-0.00260354	-0.00209114	-0.00158759	-0.00119116
-1.02428e-16	-0.00768229	-0.0936364	-0.141627	-0.139353	-0.130745	-0.0991933	-0.0794156	-0.0632084	-0.0464735	-0.0380925	-0.0311479	-0.0224931	-0.0172596	-0.0130488	-0.00989472	-0.00820178	-0.00674654	-0.00451062	-0.00334102	-0.00215432	-0.00150065	-0.00112103	-0.000804359
-1.02428e-16	-0.00538937	-0.0958542	-0.132092	-0.137373	-0.122056	-0.0950958	-0.077749	-0.0613452	-0.0457601	-0.0336262	-0.0274292	-0.0213859	-0.0143198	-0.00972325	-0.00701435	-0.00557991	-0.00423401	-0.00318383	-0.00236975	-0.00186958	-0.00145798	-0.00112394	-0.000843323
-1.02428e-16	-0.00409006	-0.100557	-0.155461	-0.152089	-0.129307	-0.107029	-0.0850369	-0.06452	-0.0501278	-0.0368906	-0.0275698	-0.0203579	-0.0132765	-0.00932676	-0.0068189	-0.00531583	-0.00373223	-0.00243622	-0.00191128	-0.00169301	-0.00133003	-0.00100438	-0.000738239
-1.02428e-16	0.00304519	-0.102352	-0.152383	-0.150591	-0.133105	-0.106432	-0.0821866	-0.0644804	-0.0502245	-0.0381343	-0.0296844	-0.0208522	-0.0146311	-0.0107895	-0.00744114	-0.00565139	-0.00422263	-0.00317011	-0.00221154	-0.00171801	-0.00128243	-0.000940913	-0.000753892
-1.02428e-16	0.00571406	-0.0977308	-0.148654	-0.155603	-0.144342	-0.103235	-0.0806156	-0.0636698	-0.0483257	-0.0364041	-0.0283949	-0.0205062	-0.0149043	-0.00995134	-0.0069913	-0.00453426	-0.0033727	-0.00267278	-0.00196533	-0.00153305	-0.00115893	-0.000986605	-0.000711077
-1.02428e-16	0.00756097	-0.106736	-0.160955	-0.159698	-0.132254	-0.109054	-0.0797895	-0.0608372	-0.0488991	-0.0385453	-0.0290719	-0.0205078	-0.015393	-0.0104103	-0.00728916	-0.00547769	-0.00413323	-0.00314796	-0.00246533	-0.00181074	-0.00119885	-0.000917661	-0.000679076
-1.02428e-16	0.00782841	-0.105035	-0.157753	-0.156326	-0.130167	-0.108757	-0.0797886	-0.0619944	-0.0457945	-0.0342297	-0.0240826	-0.0185958	-0.0138085	-0.0100986	-0.00693142	-0.00500443	-0.00367658	-0.00269163	-0.00201246	-0.00150458	-0.00112517	-0.000788879	-0.000512911
-1.02428e-16	0.00480965	-0.0892287	-0.145781	-0.154267	-0.138737	-0.112334	-0.0924371	-0.0693278	-0.0537073	-0.04225	-0.0289878	-0.0203366	-0.0132689	-0.00921473	-0.00618504	-0.0044903	-0.003344	-0.00252273	-0.00177515	-0.00127523	-0.000881719	-0.000585669	-0.000426195
-1.02428e-16	-0.000274525	-0.0890887	-0.142821	-0.148516	-0.134118	-0.104953	-0.0782952	-0.0590613	-0.0471256	-0.0350063	-0.0253262	-0.0179371	-0.0141561	-0.00938568	-0.00640255	-0.00445941	-0.00349225	-0.00254607	-0.00180635	-0.00123113	-0.000845431	-0.000680158	-0.000520206
-1.02428e-16	0.00142113	-0.0997901	-0.13197	-0.142781	-0.125412	-0.0999966	-0.0772616	-0.057918	-0.0431089	-0.0325678	-0.0229963	-0.0169211	-0.0124183	-0.00908337	-0.00691229	-0.00501206	-0.00368643	-0.00279187	-0.00218905	-0.00164535	-0.00125707	-0.000962965	-0.000735745
-1.02428e-16	-0.00525476	-0.0950795	-0.142199	-0.143111	-0.123444	-0.101614	-0.072826	-0.0580429	-0.0435568	-0.031619	-0.0243882	-0.017614	-0.0122814	-0.00784514	-0.00566365	-0.00412153	-0.00309603	-0.00216954	-0.0016412	-0.00124128	-0.000939217	-0.000715912	-0.000545808
-1.02428e-16	-0.00101525	-0.088285	-0.139961	-0.145044	-0.130002	-0.0964792	-0.0734761	-0.0578537	-0.0449157	-0.0333947	-0.0248637	-0.0171266	-0.0125879	-0.00841505	-0.00649956	-0.004842	-0.0035244	-0.00262467	-0.00204515	-0.00140453	-0.000851858	-0.000574241	-0.000435074
-1.02428e-16	0.00447549	-0.0741277	-0.130314	-0.126228	-0.115456	-0.0881452	-0.0662291	-0.0527524	-0.0390329	-0.0279669	-0.0204502	-0.0133885	-0.00903196	-0.00708084	-0.00592315	-0.00419469	-0.00306156	-0.00197286	-0.00145412	-0.00111219	-0.000809762	-0.000588463	-0.000446786
-1.02428e-16	0.0165877	-0.0843985	-0.123665	-0.124363	-0.109886	-0.0815705	-0.060561	-0.045644	-0.0369716	-0.0269193	-0.0176847	-0.0133103	-0.00921364	-0.00647444	-0.00494646	-0.00332747	-0.00242399	-0.00172444	-0.00133425	-0.00107281	-0.000777421	-0.0006117	-0.000448257
