# Supplementary material for: Research on the dynamic spillover of stock markets under COVID-19—Taking the stock markets of China, Japan, and South Korea as an example
Source: Front Public Health. 2022 Nov 11;10:1008348. doi: 10.3389/fpubh.2022.1008348 (PMC9691647; doi:10.3389/fpubh.2022.1008348)
Supplement: Supplementary file 4 [file Data_Sheet_2.ZIP › FEM_JPN_2 (1).xls]

## Sheet: Sheet7
0	0	0	0	0	0	0	0	0	0	0	0	0	0	0	0	0	0	0	0	0	0	0	0
0	0	0	0	0	0	0	0	0	0	0	0	0	0	0	0	0	0	0	0	0	0	0	0
-1.00642e-17	0.0563646	0.0630294	0.0703631	0.0701554	0.0683894	0.0675861	0.0667103	0.0651082	0.0668958	0.0693823	0.0646502	0.0596457	0.0575918	0.0554672	0.052126	0.0494306	0.0479018	0.046712	0.0440676	0.0414831	0.0390532	0.0367685	0.0346202
-1.00642e-17	0.064869	0.0793585	0.0817867	0.0808754	0.0820532	0.0835057	0.0842014	0.085903	0.087993	0.0864761	0.0802559	0.0768236	0.0743411	0.0712234	0.0692506	0.0683463	0.0722878	0.0705648	0.0701162	0.0707235	0.0713504	0.0719843	0.0726342
-1.00642e-17	0.069911	0.0897566	0.0956335	0.0973563	0.0925359	0.0876743	0.0869782	0.0874762	0.0899916	0.0854965	0.0860334	0.0842055	0.0805246	0.0770771	0.0775128	0.0787862	0.0776013	0.0764374	0.0756921	0.0767127	0.0777854	0.0770534	0.0761221
-1.00642e-17	0.072448	0.0877377	0.0951703	0.0973088	0.0971256	0.0956296	0.0944153	0.0913208	0.0880568	0.0861616	0.0828644	0.0806818	0.079244	0.0752158	0.0717842	0.072681	0.0753807	0.0737008	0.0746639	0.0768254	0.0751866	0.0736007	0.0729663
-1.00642e-17	0.082094	0.0999769	0.104426	0.104687	0.10554	0.103222	0.0998024	0.101596	0.10118	0.0936134	0.0910209	0.0894808	0.0884268	0.0899386	0.0893973	0.0878502	0.0863367	0.0866049	0.0863346	0.084932	0.0835581	0.0822121	0.0808934
-1.00642e-17	0.0832977	0.100643	0.110412	0.112946	0.11258	0.117836	0.114017	0.107508	0.108985	0.104399	0.10878	0.111647	0.113633	0.110527	0.105395	0.101722	0.0975854	0.0936175	0.0901852	0.0893362	0.0891864	0.0909913	0.0896027
-1.00642e-17	0.0853115	0.100292	0.108037	0.112892	0.110936	0.102438	0.101701	0.104802	0.103913	0.102452	0.101361	0.099747	0.0977103	0.0986128	0.0971387	0.0936101	0.0923848	0.0912453	0.0898528	0.0908056	0.0905386	0.0897804	0.0884054
-1.00642e-17	0.0819322	0.0992933	0.107205	0.110032	0.108284	0.106332	0.104153	0.102085	0.100946	0.104199	0.10535	0.10401	0.103047	0.0980646	0.0963578	0.0979625	0.0994431	0.0999416	0.100194	0.0986674	0.097175	0.095716	0.0942896
-1.00642e-17	0.0893199	0.103132	0.106227	0.111658	0.11103	0.109161	0.113035	0.11596	0.118332	0.118531	0.120055	0.120815	0.124446	0.125279	0.123674	0.120716	0.115794	0.113325	0.112979	0.11276	0.114187	0.116779	0.115718
-1.00642e-17	0.0915965	0.112062	0.122973	0.12876	0.130897	0.13422	0.136391	0.13971	0.139562	0.138267	0.143979	0.145456	0.146032	0.150082	0.149975	0.1503	0.153382	0.156201	0.156416	0.156633	0.157491	0.164207	0.170475
-1.00642e-17	0.0916712	0.111256	0.119109	0.11917	0.122171	0.123743	0.125913	0.1264	0.127294	0.130137	0.134158	0.135416	0.136294	0.136715	0.136981	0.137248	0.137515	0.137898	0.139084	0.141648	0.142673	0.142378	0.14161
-1.00642e-17	0.0886756	0.112272	0.117341	0.117513	0.122003	0.121584	0.128602	0.130743	0.133212	0.131101	0.129785	0.131556	0.134294	0.140344	0.142208	0.1411	0.145052	0.147407	0.149363	0.149621	0.150517	0.151782	0.153074
-1.00642e-17	0.0891609	0.107788	0.115253	0.120364	0.125338	0.127635	0.130854	0.134268	0.136844	0.141373	0.143876	0.145312	0.149184	0.156144	0.165431	0.167574	0.167744	0.167918	0.167088	0.166952	0.166926	0.168655	0.171092
-1.00642e-17	0.0894008	0.114911	0.123115	0.127872	0.133089	0.135815	0.138192	0.140605	0.144819	0.148059	0.151498	0.160717	0.163993	0.169206	0.176035	0.180694	0.184309	0.195015	0.203213	0.208555	0.209429	0.218085	0.224995
-1.00642e-17	0.0886432	0.110206	0.124196	0.126866	0.127755	0.131871	0.138076	0.137958	0.138967	0.145272	0.149515	0.158723	0.160467	0.170935	0.176154	0.182065	0.188138	0.193648	0.200581	0.207079	0.215047	0.223352	0.232009
-1.00642e-17	0.0863637	0.105888	0.113386	0.116533	0.118317	0.120783	0.121076	0.123802	0.1263	0.127554	0.130059	0.131927	0.131684	0.13503	0.139932	0.145858	0.154003	0.159255	0.163772	0.167853	0.172043	0.178552	0.183952
-1.00642e-17	0.0844348	0.105139	0.107498	0.10947	0.110099	0.112143	0.110274	0.110237	0.115524	0.117663	0.124152	0.128129	0.128344	0.127158	0.12598	0.124811	0.125242	0.127173	0.129284	0.132388	0.137308	0.139606	0.141717
-1.00642e-17	0.0856789	0.10579	0.111746	0.105804	0.105593	0.104568	0.103481	0.103987	0.101028	0.100151	0.0998695	0.0997902	0.100014	0.101929	0.102886	0.102042	0.0992906	0.0984139	0.0984303	0.0987576	0.0998317	0.100923	0.102032
-1.00642e-17	0.0848278	0.103849	0.110135	0.109113	0.110497	0.110064	0.10863	0.105623	0.103326	0.108356	0.106462	0.10496	0.104838	0.103621	0.1029	0.103637	0.104999	0.103149	0.102272	0.10058	0.100309	0.0993295	0.0999682
-1.00642e-17	0.0799926	0.0999877	0.102486	0.102429	0.100667	0.0995604	0.0996427	0.0990272	0.0972862	0.0963786	0.0944791	0.0904596	0.0876214	0.0849262	0.0830727	0.0828332	0.0830065	0.0834232	0.0840691	0.0845751	0.0845487	0.0845247	0.0836888
-1.00642e-17	0.0851032	0.101868	0.106994	0.108952	0.107947	0.106195	0.104623	0.103284	0.104577	0.0992901	0.0962701	0.0980056	0.0988218	0.0983395	0.0959054	0.0915198	0.090031	0.0885679	0.0869784	0.0854068	0.0837025	0.0818661	0.07991
-1.00642e-17	0.0856559	0.0970142	0.102968	0.102196	0.102439	0.100016	0.0976878	0.0923105	0.0911568	0.0906844	0.087144	0.0853708	0.0822662	0.079905	0.0771854	0.0755803	0.0741138	0.0720394	0.0690707	0.0660677	0.0638449	0.061919	0.0600544
-1.00642e-17	0.0833373	0.0957541	0.0990511	0.0961466	0.093346	0.0893513	0.0864106	0.0823868	0.0778819	0.0745925	0.0709558	0.0669315	0.0643412	0.0619821	0.0614145	0.0581554	0.0546553	0.052162	0.0499353	0.0471008	0.0453594	0.0436888	0.041827
-1.00642e-17	0.0839577	0.0961816	0.100228	0.0971972	0.0928811	0.0879831	0.0834791	0.0795884	0.0760647	0.0726684	0.0692437	0.0658118	0.0627432	0.0597146	0.0575512	0.0553894	0.0518285	0.049089	0.0472446	0.045207	0.0426526	0.0405265	0.038634
-1.00642e-17	0.102994	0.120056	0.124204	0.122058	0.116962	0.112567	0.106833	0.103346	0.100103	0.0971981	0.0942661	0.0907223	0.086028	0.084008	0.0808366	0.0779406	0.0755578	0.0736296	0.0717143	0.0700669	0.0688658	0.0665276	0.0656847
-1.00642e-17	0.111866	0.132168	0.13794	0.1381	0.138948	0.132283	0.126298	0.12506	0.124257	0.121955	0.122206	0.121446	0.119274	0.117443	0.117884	0.117393	0.116905	0.116882	0.117301	0.115267	0.112852	0.11114	0.109462
-1.00642e-17	0.0918853	0.110468	0.110765	0.104988	0.103276	0.102579	0.102157	0.0971248	0.0945196	0.0916985	0.0906369	0.0891087	0.0863575	0.0865353	0.0848037	0.0840371	0.0832803	0.0801384	0.0785895	0.0769037	0.0749404	0.0730332	0.0724847
-1.00642e-17	0.0824561	0.0989083	0.0974672	0.0953718	0.0901571	0.0867477	0.0831135	0.0809868	0.0763342	0.0737002	0.0709366	0.0661376	0.0621321	0.0612743	0.0605352	0.0595581	0.0573919	0.0537788	0.0504093	0.0472659	0.0443326	0.0415944	0.0390377
-1.00642e-17	0.0771799	0.0887398	0.0884509	0.0858916	0.0799712	0.0754032	0.0708368	0.0655366	0.0612763	0.0579573	0.0544866	0.0508181	0.047399	0.0441866	0.0416438	0.0392553	0.0370043	0.0348827	0.0328832	0.0309987	0.0292226	0.0275486	0.0259707
-1.00642e-17	0.0700029	0.0803044	0.0798173	0.0786959	0.0726122	0.0675698	0.0635646	0.0597968	0.0560951	0.0530798	0.0497758	0.0458556	0.0424289	0.0387751	0.0361745	0.0336308	0.0313806	0.0293548	0.0273967	0.0254387	0.0236262	0.0221621	0.0204613
-1.00642e-17	0.0651516	0.0716614	0.0732367	0.0685617	0.0615657	0.0568965	0.0535981	0.0492678	0.0461719	0.0412051	0.0376305	0.0346403	0.0317446	0.0286376	0.0261984	0.0236745	0.0219191	0.0201173	0.018436	0.0169553	0.0157514	0.0147957	0.0138744
-1.00642e-17	0.0577072	0.0688275	0.0697987	0.0657982	0.0629009	0.0578533	0.0538357	0.0506514	0.0462955	0.0433342	0.0394091	0.0357963	0.0325814	0.0297197	0.027106	0.025184	0.0234441	0.0213295	0.0194061	0.0176567	0.0165116	0.0156946	0.0145766
-1.00642e-17	0.0558757	0.0657806	0.0677416	0.0613906	0.0563514	0.0504662	0.0471407	0.0434454	0.0401398	0.0373277	0.033293	0.0315391	0.0292	0.0260712	0.0237173	0.0222172	0.0203493	0.0185554	0.0173887	0.0161235	0.0148809	0.0139225	0.0130243
-1.00642e-17	0.0567572	0.0656162	0.0667094	0.0611213	0.0555094	0.0512956	0.048879	0.0463086	0.0439387	0.0393947	0.0361511	0.033621	0.0314461	0.0287142	0.0264412	0.023569	0.0219301	0.019778	0.0182945	0.0173835	0.0162952	0.0150238	0.0138602
-1.00642e-17	0.0540128	0.059706	0.060952	0.0588272	0.0557725	0.0510688	0.0472497	0.0454621	0.0411338	0.0374599	0.0348007	0.0327917	0.0302459	0.0277804	0.0249996	0.0227129	0.0208725	0.0191465	0.0176732	0.0165324	0.0153403	0.0143419	0.0134275
-1.00642e-17	0.0496455	0.0564904	0.0565971	0.055085	0.0516309	0.0496315	0.0464985	0.0444867	0.0422228	0.038659	0.0362003	0.0333402	0.0307885	0.0290216	0.0276555	0.0262666	0.0250663	0.0240942	0.0223114	0.021039	0.0201833	0.0193704	0.0181673
-1.00642e-17	0.0554435	0.0603384	0.0622271	0.0601878	0.057649	0.0534666	0.0506552	0.0474556	0.0443086	0.0438713	0.0415911	0.0395686	0.0379595	0.0355714	0.033882	0.0320607	0.0299349	0.0281842	0.0267719	0.0251619	0.0239872	0.0229477	0.0217312
-1.00642e-17	0.0571021	0.0673047	0.066703	0.0618554	0.0573983	0.0536147	0.0515133	0.047751	0.0447974	0.0420016	0.0387868	0.0365426	0.0347736	0.0327239	0.0307331	0.0285934	0.0270109	0.0261518	0.0253857	0.0242718	0.0234838	0.0225698	0.0219843
-1.00642e-17	0.052559	0.0629027	0.0607813	0.058241	0.0535462	0.0506818	0.0489792	0.046704	0.0439791	0.0411497	0.0404756	0.0379125	0.0355096	0.0335491	0.031996	0.0310466	0.029888	0.0280314	0.0263598	0.025243	0.0241736	0.0231495	0.0221688
-1.00642e-17	0.0456334	0.0521381	0.0559782	0.0540935	0.0526785	0.0491155	0.0464375	0.0459436	0.0448049	0.0430026	0.0412718	0.0396107	0.0368648	0.0339749	0.0315359	0.0301845	0.0290669	0.0285265	0.0278041	0.0262422	0.024768	0.0233767	0.0220636
-1.00642e-17	0.0446133	0.0513866	0.0530401	0.0516701	0.0506798	0.0476758	0.046374	0.0443138	0.041629	0.0375741	0.0358998	0.0354607	0.0336608	0.0323435	0.0308188	0.030033	0.0288516	0.0277484	0.0256575	0.0236341	0.0225713	0.0219478	0.0213372
-1.00642e-17	0.0415152	0.0469197	0.0523119	0.05133	0.0491901	0.0449212	0.0430052	0.0417518	0.0384729	0.0356604	0.0330121	0.0310235	0.029851	0.0281519	0.0265777	0.025832	0.0247279	0.0243721	0.023324	0.0223801	0.0218201	0.0212745	0.0207427
-1.00642e-17	0.0431873	0.050813	0.053926	0.0528051	0.0494115	0.0455371	0.0428196	0.0404157	0.0381951	0.0352748	0.0331373	0.0304753	0.02805	0.026426	0.0259171	0.0249539	0.022927	0.0213352	0.0199505	0.0195485	0.0185354	0.0173921	0.0164127
-1.00642e-17	0.0490162	0.0572259	0.0565189	0.0532332	0.0514071	0.0486834	0.0457857	0.0438563	0.0416363	0.0378202	0.0339067	0.0320674	0.028752	0.0270937	0.0260394	0.0241962	0.0234771	0.0227179	0.0219614	0.0205296	0.0186966	0.0173995	0.0166165
-1.00642e-17	0.0409056	0.0494644	0.0509962	0.0484991	0.0448909	0.0416635	0.039282	0.0367734	0.034052	0.0322005	0.0298248	0.0272928	0.0249815	0.0234003	0.0220729	0.0199376	0.0186117	0.0175494	0.0165397	0.0161336	0.0148353	0.0133803	0.0124042
-1.00642e-17	0.0447287	0.0530534	0.0580081	0.0529278	0.0506484	0.0471442	0.0445537	0.0413758	0.0381151	0.0358411	0.0333796	0.0313072	0.0291424	0.0265569	0.0244226	0.022578	0.0209615	0.0194618	0.0179404	0.0164122	0.0150147	0.0141266	0.0126316
-1.00642e-17	0.0435553	0.0552216	0.0576027	0.05524	0.0492026	0.0445591	0.042696	0.0395449	0.0374519	0.034154	0.0315061	0.0284597	0.0257114	0.023406	0.020854	0.0189163	0.0167943	0.0158445	0.0142385	0.0129695	0.0117661	0.0105255	0.00941946
-1.00642e-17	0.0459293	0.0515935	0.0564524	0.0519384	0.0482061	0.0430002	0.0395662	0.0350562	0.0316925	0.028492	0.025833	0.0257238	0.0235474	0.0219727	0.0202724	0.0187379	0.0175461	0.0160902	0.014769	0.0134387	0.0120187	0.0110303	0.0102905
-1.00642e-17	0.0327508	0.0417466	0.0481128	0.0460289	0.0442508	0.0384271	0.0343861	0.0302343	0.0271735	0.024752	0.0225956	0.0208856	0.0193416	0.0176284	0.0158042	0.0146831	0.0134889	0.0121503	0.010797	0.00965133	0.00862198	0.00771069	0.00700985
-1.00642e-17	0.0227989	0.0317051	0.0352558	0.0344748	0.0329272	0.0314288	0.0288836	0.0263872	0.0230431	0.0208079	0.0194202	0.0182758	0.0168121	0.0155014	0.0140617	0.0129313	0.011627	0.0104735	0.00983792	0.00913157	0.00833945	0.0075126	0.00678893
-1.00642e-17	0.0168611	0.0226521	0.0325568	0.0295998	0.0280446	0.0249075	0.0228953	0.0211033	0.0182301	0.0165213	0.0148949	0.0133378	0.0119624	0.0106713	0.00951405	0.00847881	0.007554	0.00698962	0.00641386	0.00591098	0.00530443	0.00467689	0.00412392
-1.00642e-17	0.00956685	0.0194361	0.023887	0.022939	0.021518	0.0193185	0.0171755	0.0151742	0.0136428	0.0118111	0.0105494	0.00908523	0.00845416	0.00736367	0.00638177	0.00574703	0.00518955	0.00468786	0.00430058	0.00402867	0.00377511	0.00353861	0.00331797
-1.00642e-17	0.00473536	0.0177828	0.023122	0.0220383	0.0209958	0.0191985	0.0166259	0.0146824	0.0123318	0.0110871	0.00979798	0.00825602	0.00760523	0.00688715	0.00619818	0.00581466	0.00539113	0.00484409	0.00435597	0.00390908	0.00342061	0.00304844	0.00279648
-1.00642e-17	-0.00866517	0.00255727	0.0121219	0.0151698	0.0155522	0.0141322	0.0129651	0.0113576	0.0099673	0.00861012	0.00751753	0.0065291	0.0056872	0.00507803	0.00453486	0.00398037	0.00346536	0.00298581	0.00257389	0.00222142	0.00193747	0.00169048	0.00147556
-1.00642e-17	-0.0103498	-0.00126088	0.00786786	0.00915564	0.00938481	0.00875484	0.0079767	0.00778324	0.00688758	0.00631314	0.00584237	0.00536659	0.00481208	0.00428034	0.00395018	0.0035907	0.00311234	0.00279153	0.0024702	0.00212709	0.00183367	0.00154551	0.00132398
-1.00642e-17	-0.0096532	-0.00395641	0.00595349	0.00640403	0.00621473	0.00604086	0.00652929	0.00637158	0.00586033	0.00537147	0.00492276	0.00450926	0.00413149	0.00378599	0.00347053	0.00302831	0.0025084	0.00204919	0.00167422	0.001368	0.00120612	0.00109678	0.000962436
-1.00642e-17	-0.0107965	-0.00853826	0.00309117	0.0048265	0.00425489	0.00394591	0.00370033	0.00352432	0.0033254	0.00309736	0.00282968	0.00268848	0.00254081	0.00239315	0.00223271	0.00194612	0.00169713	0.00153899	0.00140399	0.00128254	0.00117317	0.00103183	0.000876713
-1.00642e-17	-0.0135969	-0.0114219	0.00216759	0.00261739	0.00299025	0.00263806	0.00239395	0.00231082	0.00239418	0.00237664	0.00230437	0.00220076	0.00208125	0.00180738	0.00156781	0.00135956	0.00117928	0.00102362	0.000889416	0.000773789	0.00067417	0.000588303	0.000514226
-1.00642e-17	-0.0207037	-0.0188573	-0.00795915	-0.0071407	-0.00515087	-0.00375792	-0.00309799	-0.00269803	-0.00223867	-0.00191861	-0.00165529	-0.0014343	-0.00124021	-0.00102409	-0.000847439	-0.000702728	-0.000583936	-0.000486215	-0.000410271	-0.000361069	-0.00031828	-0.000280956	-0.00024832
-1.00642e-17	-0.016507	-0.0121522	-0.00797441	-0.00539905	-0.00371467	-0.00248915	-0.00190278	-0.00160929	-0.00129737	-0.00107998	-0.000920142	-0.000796287	-0.000674438	-0.000537745	-0.000430192	-0.000345158	-0.000277665	-0.000223923	-0.000177161	-0.000135681	-0.000103908	-7.95731e-05	-6.09359e-05
-1.00642e-17	-0.0237415	-0.0198913	-0.0116689	-0.00927354	-0.00754098	-0.00668374	-0.00596441	-0.00511247	-0.0045878	-0.00417536	-0.00370619	-0.00303173	-0.00266572	-0.00241313	-0.00225637	-0.00210546	-0.00193104	-0.0017713	-0.0016249	-0.00149071	-0.00136766	-0.00125483	-0.00115134
-1.00642e-17	-0.0145149	-0.0123741	-0.0099908	-0.00696037	-0.00637992	-0.00571967	-0.00518578	-0.00458606	-0.00407323	-0.0034652	-0.00285617	-0.00235255	-0.00193664	-0.00159367	-0.0013111	-0.00107846	-0.000886994	-0.000729469	-0.000599889	-0.00049331	-0.000405658	-0.000333575	-0.000274298
-1.00642e-17	-0.0117668	-0.0114843	-0.00387652	-0.00307482	-0.00323364	-0.00296391	-0.00312098	-0.00266943	-0.00254358	-0.00230648	-0.0021081	-0.00195816	-0.00181893	-0.00155951	-0.00135505	-0.00118048	-0.00102319	-0.000837505	-0.000685579	-0.000561265	-0.000459536	-0.000376281	-0.00030814
-1.00642e-17	-0.00480584	-0.00419614	0.000202814	0.00159653	0.00221901	0.00209673	0.00154243	0.0012237	0.000942339	0.000733363	0.000579354	0.000461002	0.000369708	0.000297767	0.000240768	0.000195135	0.000157884	0.000123964	9.73785e-05	7.6509e-05	6.01153e-05	4.72293e-05	3.7098e-05
-1.00642e-17	-0.00604334	-0.00482875	-0.00164302	-0.00170991	-0.0016933	-0.00150409	-0.00126885	-0.00114963	-0.00103741	-0.000963626	-0.000902448	-0.000870781	-0.000838641	-0.000749498	-0.000644316	-0.00055457	-0.000478087	-0.000413112	-0.000357907	-0.00031101	-0.000271123	-0.000237154	-0.000208167
-1.00642e-17	-0.00471096	-0.00360145	-0.00191022	-0.000639913	7.7649e-05	0.000256036	0.000365524	0.00038101	0.000378506	0.000366033	0.000285563	0.000223291	0.000178122	0.000143502	0.000116896	9.58383e-05	7.90305e-05	6.54089e-05	5.42946e-05	4.51562e-05	3.76113e-05	3.13583e-05	2.61641e-05
-1.00642e-17	0.00149039	0.00478147	0.00612444	0.00707153	0.00559735	0.00549587	0.0044517	0.00410935	0.0034217	0.00297829	0.00245009	0.00209293	0.00179221	0.00153605	0.00131547	0.00111908	0.000945746	0.000808107	0.000709265	0.000616573	0.000530098	0.000455838	0.000392051
-1.00642e-17	0.00117167	0.00247128	0.00178755	0.00383598	0.0037534	0.00347451	0.00320524	0.00281471	0.00245976	0.00223723	0.00204709	0.00187489	0.00168359	0.00148708	0.00131882	0.00117442	0.00112171	0.00109334	0.00103965	0.000959269	0.000859427	0.000727826	0.000683721
-1.00642e-17	-0.00534135	-0.00366415	-0.00300199	-0.00185291	-0.00254149	-0.00168527	-0.00167845	-0.00133574	-0.00117415	-0.00103183	-0.000908865	-0.000799996	-0.000704904	-0.000620845	-0.00057219	-0.000530845	-0.000494821	-0.000444339	-0.000378348	-0.000325658	-0.000297003	-0.000271387	-0.000248455
-1.00642e-17	-0.00511435	-0.00419214	-0.00324679	-0.00271097	-0.00247801	-0.00223472	-0.00203075	-0.00184262	-0.00167378	-0.00152096	-0.00135593	-0.00112209	-0.000930276	-0.000769281	-0.00062405	-0.00050834	-0.000416018	-0.00034198	-0.000280101	-0.000242397	-0.000212819	-0.000187981	-0.000158959
-1.00642e-17	-0.00851231	-0.00645135	-0.00671239	-0.00665357	-0.00611848	-0.0051065	-0.00428074	-0.00367713	-0.00341278	-0.00319203	-0.00306366	-0.00264912	-0.00229919	-0.00200279	-0.00175163	-0.00161051	-0.0013765	-0.001169	-0.000953943	-0.000762671	-0.000640227	-0.00054798	-0.000471021
-1.00642e-17	-0.00955085	-0.0079688	-0.00776638	-0.00540705	-0.00473981	-0.00405179	-0.00357339	-0.00316373	-0.00280765	-0.00239021	-0.00208685	-0.00182891	-0.00160508	-0.00138812	-0.00118943	-0.00102298	-0.000883151	-0.000779819	-0.000681652	-0.000585701	-0.000506285	-0.000439749	-0.000401532
-1.00642e-17	-0.0131577	-0.0166877	-0.0148513	-0.012665	-0.0118187	-0.0106952	-0.00885385	-0.00732724	-0.00607865	-0.00554137	-0.00465565	-0.00402996	-0.00332708	-0.00284999	-0.00242411	-0.002138	-0.00188832	-0.0016695	-0.00147789	-0.0013379	-0.00121239	-0.0010987	-0.000960895
-1.00642e-17	-0.0131925	-0.0133195	-0.0122727	-0.0114223	-0.0109176	-0.00964894	-0.00872962	-0.00801539	-0.00710539	-0.00630547	-0.00603839	-0.00562629	-0.00497752	-0.00420868	-0.00343055	-0.00280963	-0.00245587	-0.00215163	-0.00190914	-0.00172353	-0.00155648	-0.00136716	-0.00119471
-1.00642e-17	-0.00781921	-0.00769852	-0.0106776	-0.00993739	-0.00917693	-0.00822637	-0.00752878	-0.00627242	-0.00535048	-0.00458326	-0.00384596	-0.00328338	-0.00277061	-0.00219218	-0.00174916	-0.0014936	-0.0012831	-0.00110883	-0.000963832	-0.00084254	-0.000727188	-0.000627764	-0.000543664
-1.00642e-17	-0.00787117	-0.00372726	-0.00543201	-0.0047172	-0.00428236	-0.00324853	-0.00288069	-0.00240827	-0.0020798	-0.00178662	-0.0015259	-0.00129742	-0.00114474	-0.000962414	-0.000803036	-0.000677895	-0.000579131	-0.00049738	-0.000429377	-0.000369537	-0.000318969	-0.000264623	-0.000213211
-1.00642e-17	-0.00287192	0.00295581	0.00107513	0.0021832	0.0012512	0.00144778	0.00133782	0.00128776	0.00119675	0.00112379	0.00104817	0.000979723	0.000889776	0.000808975	0.000725474	0.000615181	0.000523292	0.000437082	0.000366872	0.000328438	0.000300134	0.000274716	0.000251868
-1.00642e-17	-0.00230825	0.00510741	0.00453473	0.00485425	0.00414666	0.00388212	0.00297455	0.0026033	0.00203478	0.00166401	0.00134012	0.00113503	0.000939995	0.000795449	0.000668163	0.000567822	0.00048213	0.000412356	0.000350159	0.000286989	0.000235136	0.00019466	0.000170605
-1.00642e-17	6.71434e-05	0.00465744	0.00198952	0.00247791	0.0024251	0.00228591	0.00209645	0.00184591	0.00167119	0.00151191	0.00137216	0.00121551	0.00105837	0.000921815	0.000803054	0.000699701	0.000582138	0.000472522	0.000385504	0.00034087	0.000306624	0.000276203	0.000249149
-1.00642e-17	0.00404962	0.010769	0.00881602	0.00821491	0.00724965	0.00623522	0.00496551	0.00451921	0.00410896	0.00375785	0.00302767	0.00244367	0.00197628	0.0016014	0.00130021	0.00106858	0.000917381	0.000788252	0.000677297	0.000582261	0.000500664	0.000430672	0.000370569
-1.00642e-17	0.00182017	0.00984352	0.0091277	0.00875076	0.00741405	0.00682704	0.00637676	0.0059552	0.00503805	0.00438668	0.0034338	0.00268806	0.00210421	0.00164722	0.00128949	0.00100946	0.000790256	0.000618661	0.000484332	0.000379175	0.000296854	0.000233986	0.000187819
-1.00642e-17	0.0103211	0.0169251	0.017668	0.0191154	0.0180234	0.015693	0.0130457	0.0118182	0.0102243	0.00895971	0.00766353	0.00680632	0.00620823	0.00578742	0.00523369	0.0045545	0.00387626	0.00328784	0.00279146	0.00237261	0.0020187	0.00180758	0.00166615
-1.00642e-17	-0.00281715	0.00357938	0.00511997	0.00473481	0.00419364	0.00364117	0.00308204	0.00246278	0.00208641	0.00176263	0.00149452	0.00126967	0.00108206	0.000924868	0.000793022	0.000682123	0.000588622	0.000506679	0.000400277	0.000326251	0.000252278	0.000198472	0.000157368
-1.00642e-17	-0.0166668	-0.0148455	-0.0148058	-0.0130809	-0.012527	-0.0106291	-0.00907527	-0.00795955	-0.00701332	-0.00618273	-0.00545252	-0.00480914	-0.00424213	-0.00374226	-0.00330153	-0.00291292	-0.00257023	-0.00226801	-0.0019494	-0.00166025	-0.00141499	-0.0012068	-0.00102997
-1.00642e-17	-0.0130663	-0.0135057	-0.0106349	-0.0103017	-0.00988637	-0.00925921	-0.00858852	-0.00759636	-0.00666191	-0.00584966	-0.00514351	-0.00455527	-0.00414534	-0.00377231	-0.00343287	-0.00312399	-0.00284291	-0.0025763	-0.00223685	-0.00194489	-0.00169346	-0.00147667	-0.0012895
-1.00642e-17	-0.0148815	-0.012125	-0.00912231	-0.00830356	-0.00750341	-0.00671031	-0.00603039	-0.00541744	-0.00486952	-0.00437786	-0.00393691	-0.00354127	-0.00318622	-0.00286751	-0.00258135	-0.00232435	-0.00209348	-0.00186327	-0.00162782	-0.0014223	-0.00124288	-0.00108622	-0.00095296
-1.00642e-17	-0.0110543	-0.010004	-0.0102121	-0.00889731	-0.0088044	-0.00789728	-0.00714269	-0.00614291	-0.00548663	-0.00516759	-0.00475959	-0.00429924	-0.00388366	-0.00350825	-0.00310007	-0.00267897	-0.00232024	-0.00201399	-0.00175198	-0.00152732	-0.00133303	-0.00116523	-0.00102049
-1.00642e-17	0.000925977	0.00255209	0.00124204	0.00228453	0.00191491	0.00202727	0.00166643	0.00152252	0.00135302	0.00120085	0.00106126	0.00093735	0.000798186	0.000653615	0.000535806	0.000439735	0.000361292	0.000297178	0.000244718	0.000201745	0.000166505	0.000137574	0.000113796
-1.00642e-17	0.00254577	0.0037552	0.00185241	0.00235813	0.00162088	0.00166452	0.00155094	0.00143425	0.00129279	0.00113117	0.000989796	0.000866192	0.000758107	0.000663587	0.000580918	0.000508607	0.000432927	0.000355772	0.000314706	0.000280823	0.000252873	0.000231093	0.000214771
-1.00642e-17	0.0132896	0.0199517	0.0175376	0.0175339	0.0159614	0.0141051	0.0123022	0.010435	0.00941176	0.00875614	0.00802807	0.00747667	0.00649768	0.00567873	0.00483788	0.00412544	0.00359342	0.00317058	0.00283388	0.00255176	0.00229911	0.00203275	0.00178654
-1.00642e-17	0.0238224	0.0273221	0.0254108	0.024365	0.0228368	0.0203214	0.0182617	0.0158225	0.0132092	0.0116745	0.0104848	0.00955016	0.00831923	0.00722962	0.00632936	0.00570106	0.00506014	0.00436598	0.00387839	0.00356083	0.00322123	0.00294303	0.00267856
-1.00642e-17	0.0360761	0.0442361	0.0405378	0.0372104	0.032249	0.0297311	0.0276612	0.024463	0.0219854	0.020065	0.0176651	0.0155132	0.0136125	0.0118917	0.0104869	0.00920454	0.00807831	0.00693721	0.00599255	0.00527262	0.00475696	0.00420422	0.00369243
-1.00642e-17	0.0404486	0.0516868	0.0463254	0.0415772	0.0372558	0.0336541	0.0303384	0.0269658	0.0242509	0.0208004	0.0191018	0.0168448	0.0150282	0.0129193	0.0109225	0.0101927	0.00914003	0.00823994	0.00751542	0.0066826	0.00582928	0.00508499	0.00442387
-1.00642e-17	0.0370232	0.0450825	0.0433959	0.0405837	0.0376689	0.0326133	0.0294191	0.0276288	0.0250648	0.0226174	0.0205782	0.0186506	0.0163764	0.0139844	0.012208	0.0104782	0.00920541	0.00777886	0.00701478	0.00619217	0.00539679	0.00465533	0.0041492
-1.00642e-17	0.0536782	0.0698164	0.0599134	0.0581449	0.051526	0.0483207	0.0435181	0.038482	0.0338355	0.030306	0.0269058	0.0240376	0.021425	0.0186012	0.0164723	0.014326	0.012939	0.0116313	0.0101561	0.00899265	0.00790662	0.00690082	0.00624268
-1.00642e-17	0.0624491	0.0729043	0.0690993	0.0644858	0.0593097	0.0549871	0.0488519	0.0436758	0.0397836	0.0362383	0.0333234	0.0301199	0.0266577	0.0237863	0.0210081	0.0185887	0.0163355	0.0148301	0.013268	0.0117199	0.0103496	0.00926359	0.00830179
-1.00642e-17	0.0819535	0.0946533	0.0937832	0.0872238	0.0787625	0.0726555	0.0675745	0.0614747	0.0530515	0.0499954	0.0443344	0.0392024	0.0352007	0.0312298	0.0274315	0.0251332	0.0234262	0.0212323	0.0191224	0.0172682	0.0155967	0.0141886	0.0130774
-1.00642e-17	0.098897	0.111004	0.10095	0.0957286	0.0917526	0.0817547	0.0774553	0.0673849	0.0591996	0.0526308	0.0481205	0.0428333	0.0395586	0.0365069	0.0335448	0.0304261	0.0275684	0.0252833	0.0226133	0.0205824	0.0189173	0.0172225	0.0154094
-1.00642e-17	0.0957429	0.11043	0.107656	0.0997974	0.0896663	0.0834431	0.0770244	0.0696585	0.0630424	0.0565574	0.0503099	0.0463302	0.0405564	0.0383616	0.0348767	0.031204	0.0284038	0.0262973	0.0238538	0.0213235	0.019061	0.0170391	0.0152315
-1.00642e-17	0.106113	0.121843	0.117103	0.105606	0.0956435	0.0882668	0.0785516	0.0691509	0.0641573	0.056572	0.0508595	0.0455095	0.0422135	0.0386419	0.0352764	0.032702	0.0311259	0.0281223	0.0256503	0.0232078	0.0211252	0.0194456	0.0178998
-1.00642e-17	0.0993887	0.124646	0.112438	0.10447	0.0963962	0.093246	0.0852803	0.0773396	0.0703271	0.0642366	0.056903	0.0525407	0.0474226	0.0437659	0.0394463	0.0358672	0.0327328	0.0304389	0.0284262	0.0254893	0.0226507	0.0206493	0.0190798
-1.00642e-17	0.112803	0.129003	0.124673	0.112499	0.0988891	0.0893679	0.0815179	0.0774532	0.0715848	0.066708	0.0620769	0.0543193	0.0498759	0.0471871	0.0436574	0.0398408	0.0363697	0.0336442	0.0305201	0.0288898	0.0263813	0.0239799	0.0218022
-1.00642e-17	0.103392	0.133922	0.119835	0.111299	0.100955	0.0890338	0.0806883	0.0695167	0.0637975	0.0608917	0.0543635	0.0483386	0.0459087	0.0431794	0.0384905	0.0340267	0.0305195	0.0282486	0.0257357	0.0238182	0.0215112	0.0194379	0.0179419
-1.00642e-17	0.098094	0.111397	0.113964	0.105268	0.0949371	0.0833292	0.0780518	0.0688472	0.060829	0.0546929	0.0476994	0.0431802	0.0389613	0.0356277	0.0321794	0.0288289	0.0248567	0.0225234	0.0211188	0.0198647	0.0179777	0.0161959	0.0145946
-1.00642e-17	0.100788	0.0930674	0.10048	0.0939368	0.0840428	0.0759695	0.0693896	0.062666	0.0568708	0.049843	0.0440033	0.0392079	0.0350102	0.0320395	0.029199	0.0262499	0.0231779	0.0206106	0.0185454	0.0171637	0.0160086	0.0144781	0.0131753
-1.00642e-17	0.089941	0.0963637	0.093027	0.0849426	0.0781131	0.074461	0.0666266	0.0607315	0.0567411	0.052164	0.0458809	0.0404457	0.0366785	0.0328499	0.0288056	0.0258296	0.023286	0.0207142	0.0186226	0.0167339	0.0150958	0.0136564	0.0123566
-1.00642e-17	0.0914572	0.100597	0.0947656	0.0877965	0.0786508	0.0712303	0.0631982	0.0559763	0.0508522	0.0455684	0.0401204	0.0351346	0.0314278	0.0274215	0.0243096	0.0217986	0.0194328	0.0170551	0.0151517	0.0135045	0.0120716	0.0108238	0.00967941
-1.00642e-17	0.0907785	0.105518	0.0993775	0.0878684	0.081921	0.0754327	0.0659368	0.0564582	0.0506327	0.0448065	0.0416628	0.0372794	0.0321838	0.0276563	0.0238038	0.0207926	0.0183647	0.0165001	0.0148419	0.0134113	0.0118863	0.0104934	0.00931296
