# Supplementary material for: Research on the dynamic spillover of stock markets under COVID-19—Taking the stock markets of China, Japan, and South Korea as an example
Source: Front Public Health. 2022 Nov 11;10:1008348. doi: 10.3389/fpubh.2022.1008348 (PMC9691647; doi:10.3389/fpubh.2022.1008348)
Supplement: Supplementary file 4 [file Data_Sheet_2.ZIP › FEM_KR_2 (1).xls]

## Sheet: Sheet8
0	0	0	0	0	0	0	0	0	0	0	0	0	0	0	0	0	0	0	0	0	0	0	0
0	0	0	0	0	0	0	0	0	0	0	0	0	0	0	0	0	0	0	0	0	0	0	0
-3.11497e-16	-0.0601956	-0.0650294	-0.0722451	-0.0708348	-0.0648394	-0.0592941	-0.051903	-0.0463352	-0.0426299	-0.038873	-0.0365656	-0.032557	-0.0269139	-0.0226379	-0.0201089	-0.0181863	-0.0167208	-0.0140924	-0.0121836	-0.0110526	-0.0104227	-0.00963208	-0.00865166
-3.11497e-16	-0.0590552	-0.0644189	-0.069797	-0.0682767	-0.065629	-0.0600952	-0.0545036	-0.0485932	-0.0449213	-0.0395072	-0.0351449	-0.0310154	-0.026366	-0.02347	-0.0211134	-0.0188953	-0.0167606	-0.0147829	-0.013238	-0.0115593	-0.0104757	-0.00961583	-0.00838142
-3.11497e-16	-0.0560005	-0.0709368	-0.0718307	-0.0710222	-0.0682673	-0.0629122	-0.0587814	-0.056693	-0.0497362	-0.0450289	-0.0393945	-0.0347938	-0.031034	-0.0278495	-0.0258273	-0.0238984	-0.0212064	-0.0182603	-0.0154084	-0.0131839	-0.0113148	-0.00970244	-0.00863336
-3.11497e-16	-0.0612723	-0.0671163	-0.0709462	-0.0668696	-0.063682	-0.0597669	-0.0585723	-0.0563149	-0.0501285	-0.0430553	-0.0389973	-0.0361917	-0.0334995	-0.0311084	-0.0279206	-0.0252151	-0.0233537	-0.0212269	-0.0193005	-0.0178267	-0.0159128	-0.0142014	-0.012672
-3.11497e-16	-0.058682	-0.0622098	-0.071184	-0.0664562	-0.0631953	-0.0589698	-0.0541349	-0.0500336	-0.0482868	-0.0445915	-0.0428684	-0.0371673	-0.0321165	-0.0301599	-0.0272469	-0.024306	-0.0217433	-0.0196584	-0.0172207	-0.0151026	-0.0135774	-0.0127641	-0.0123098
-3.11497e-16	-0.0582642	-0.0630641	-0.0635321	-0.0611304	-0.0636631	-0.0602434	-0.056318	-0.0510244	-0.0450149	-0.0389525	-0.0330856	-0.0315935	-0.030348	-0.0277194	-0.024752	-0.0220819	-0.0192333	-0.017545	-0.0157598	-0.0141919	-0.0126483	-0.0113919	-0.0098142
-3.11497e-16	-0.0547052	-0.0594458	-0.0619878	-0.0612475	-0.058726	-0.0571623	-0.0550885	-0.0506909	-0.0452886	-0.0421254	-0.0395764	-0.0382474	-0.0345888	-0.0295402	-0.0257037	-0.0244431	-0.0223124	-0.0202993	-0.0186417	-0.0170331	-0.0153154	-0.0137566	-0.0127443
-3.11497e-16	-0.0485314	-0.0602995	-0.0669088	-0.063312	-0.060594	-0.0565488	-0.054249	-0.0497437	-0.0424446	-0.0387211	-0.0351087	-0.0325496	-0.0281225	-0.0258583	-0.023091	-0.020844	-0.0190859	-0.0172262	-0.0155057	-0.0140874	-0.0125007	-0.0110752	-0.010317
-3.11497e-16	-0.0534972	-0.0632123	-0.0691145	-0.0665142	-0.0625595	-0.0573466	-0.0518493	-0.0490234	-0.0454438	-0.0405647	-0.0359111	-0.0336243	-0.0305207	-0.0279482	-0.0255865	-0.0230669	-0.0210605	-0.0188801	-0.0169677	-0.0152495	-0.0134905	-0.0120181	-0.0110723
-3.11497e-16	-0.0518018	-0.0615142	-0.0690266	-0.0666656	-0.0622883	-0.0580323	-0.0540165	-0.0495763	-0.0463949	-0.0421134	-0.0374744	-0.0335715	-0.0302635	-0.0282471	-0.0257787	-0.0246412	-0.0225336	-0.0211338	-0.0190621	-0.0169826	-0.0147281	-0.0131262	-0.0119036
-3.11497e-16	-0.0478943	-0.0592317	-0.0696195	-0.069435	-0.0677476	-0.0633211	-0.0590834	-0.0550032	-0.0510034	-0.0463854	-0.0421221	-0.0377482	-0.0342685	-0.0313999	-0.0288922	-0.0265947	-0.0238856	-0.0227086	-0.0208578	-0.0189733	-0.0168495	-0.0149479	-0.0135023
-3.11497e-16	-0.0432786	-0.0550971	-0.0607699	-0.0624709	-0.0597643	-0.0553356	-0.0495874	-0.043981	-0.0392742	-0.0373173	-0.0331565	-0.0311562	-0.0279922	-0.0259171	-0.0233809	-0.0218548	-0.0196572	-0.0176003	-0.0158589	-0.0145215	-0.0131933	-0.0119972	-0.0107383
-3.11497e-16	-0.0454712	-0.0541834	-0.0559799	-0.0568379	-0.0515636	-0.0465715	-0.04302	-0.040663	-0.0377879	-0.0348838	-0.0315921	-0.028613	-0.0272109	-0.0257409	-0.0220195	-0.0205187	-0.0197884	-0.0182173	-0.0157089	-0.0137866	-0.0125479	-0.0114249	-0.0104066
-3.11497e-16	-0.0440552	-0.0507528	-0.0496441	-0.0453467	-0.0454766	-0.0433083	-0.0416573	-0.0369942	-0.0342642	-0.0321789	-0.0300357	-0.0281691	-0.0241901	-0.0227577	-0.0203431	-0.0185782	-0.0162468	-0.0141304	-0.012662	-0.0114936	-0.0104062	-0.00960855	-0.00872798
-3.11497e-16	-0.0500475	-0.0553944	-0.0603544	-0.0589437	-0.0545849	-0.0491867	-0.0443523	-0.0393345	-0.0359027	-0.0333186	-0.0310791	-0.0291577	-0.0273045	-0.0258434	-0.0230349	-0.0206943	-0.0193096	-0.0174755	-0.0157402	-0.0144495	-0.0132434	-0.0119084	-0.0107163
-3.11497e-16	-0.0541637	-0.0594046	-0.0666579	-0.0639721	-0.0629725	-0.0587916	-0.0522914	-0.0494151	-0.0451329	-0.0415866	-0.0374898	-0.0335922	-0.0313521	-0.0290465	-0.0269484	-0.0255322	-0.0237218	-0.0217606	-0.0202568	-0.0189756	-0.0177881	-0.0162786	-0.0139707
-3.11497e-16	-0.0531329	-0.0590616	-0.0686164	-0.0693001	-0.0660838	-0.0624903	-0.058559	-0.0527702	-0.0486165	-0.0445041	-0.0415097	-0.038302	-0.034645	-0.0320737	-0.0292433	-0.0265121	-0.0246402	-0.0236436	-0.0220507	-0.020442	-0.0184588	-0.0167924	-0.0149934
-3.11497e-16	-0.0560468	-0.0681143	-0.0705188	-0.0709931	-0.0701414	-0.0671254	-0.0626614	-0.0570279	-0.0527799	-0.0506199	-0.0485038	-0.0448645	-0.0417306	-0.0389011	-0.0363987	-0.0330885	-0.0300128	-0.0276267	-0.0251185	-0.022839	-0.0207676	-0.0188852	-0.0175774
-3.11497e-16	-0.0538959	-0.0634894	-0.0708717	-0.0655244	-0.0621929	-0.0600038	-0.0555987	-0.0528044	-0.0492439	-0.0471703	-0.0437075	-0.0409652	-0.038209	-0.0348548	-0.0315467	-0.0285067	-0.026449	-0.0238229	-0.0218702	-0.0201921	-0.0191953	-0.017885	-0.0166618
-3.11497e-16	-0.0552431	-0.0669358	-0.0671437	-0.0647517	-0.0636839	-0.0626477	-0.0597114	-0.058506	-0.0556258	-0.0505596	-0.0469917	-0.0436064	-0.0404667	-0.0378897	-0.0355576	-0.0330081	-0.0301873	-0.0276533	-0.0258841	-0.024235	-0.0222587	-0.0205427	-0.0190527
-3.11497e-16	-0.0577674	-0.0671951	-0.0724197	-0.0739012	-0.0712449	-0.070158	-0.0665445	-0.0643008	-0.0607669	-0.0562342	-0.0509559	-0.0474915	-0.0452838	-0.0411386	-0.0360873	-0.0340243	-0.0320025	-0.029545	-0.027059	-0.0249718	-0.0233548	-0.0216158	-0.0201354
-3.11497e-16	-0.0532777	-0.0647043	-0.07243	-0.0723601	-0.0687079	-0.0625526	-0.0584886	-0.0559582	-0.0520158	-0.0493372	-0.0462361	-0.0435224	-0.0418491	-0.0403115	-0.0385411	-0.0365706	-0.0337547	-0.0304584	-0.0284934	-0.0271392	-0.0264871	-0.0246288	-0.0237283
-3.11497e-16	-0.0541382	-0.0603222	-0.0684899	-0.0673823	-0.0632197	-0.058154	-0.0565068	-0.0540626	-0.0495825	-0.0468363	-0.0435041	-0.0407036	-0.0384997	-0.036723	-0.0343611	-0.0303733	-0.0269639	-0.0243958	-0.0228551	-0.0206171	-0.0180387	-0.0157844	-0.0145817
-3.11497e-16	-0.051903	-0.0596788	-0.0628973	-0.0592607	-0.0563782	-0.0566721	-0.0542801	-0.0501474	-0.0467258	-0.0433445	-0.0397077	-0.0359606	-0.0319758	-0.0296631	-0.0289116	-0.0257291	-0.0247795	-0.0232107	-0.0209889	-0.0189825	-0.0174601	-0.0159782	-0.0146291
-3.11497e-16	-0.0492666	-0.0532275	-0.0580984	-0.052726	-0.0485647	-0.0465082	-0.0436504	-0.0420652	-0.0387844	-0.0340754	-0.029351	-0.0278597	-0.0267221	-0.0247218	-0.0221769	-0.0209988	-0.0198915	-0.0182564	-0.0177032	-0.0165101	-0.0152171	-0.0137859	-0.0126459
-3.11497e-16	-0.0570596	-0.0534453	-0.053543	-0.0512834	-0.0478843	-0.046682	-0.0446178	-0.0413602	-0.0392087	-0.0362982	-0.0321451	-0.0291567	-0.0262538	-0.0244538	-0.0230305	-0.0215321	-0.0192693	-0.0170626	-0.0150026	-0.0139356	-0.0128022	-0.011798	-0.0110277
-3.11497e-16	-0.0444803	-0.0465294	-0.0471852	-0.0469412	-0.0440532	-0.0418939	-0.0379144	-0.0338822	-0.0302488	-0.0285551	-0.026065	-0.0242268	-0.0224023	-0.019267	-0.0171736	-0.0153792	-0.0142461	-0.0132154	-0.0124769	-0.0116709	-0.0108309	-0.0103156	-0.00960505
-3.11497e-16	-0.0433547	-0.0442313	-0.0429792	-0.0399758	-0.037715	-0.0343677	-0.031154	-0.0290669	-0.0268142	-0.0244949	-0.0218056	-0.0201824	-0.0179066	-0.0155961	-0.0134692	-0.0119414	-0.0104959	-0.00938897	-0.0083266	-0.00754758	-0.00689027	-0.00621222	-0.00541569
-3.11497e-16	-0.0308812	-0.0349258	-0.0344712	-0.0349107	-0.0332554	-0.0305551	-0.0277061	-0.0252525	-0.0217601	-0.0202199	-0.0185895	-0.0155641	-0.0137509	-0.012503	-0.0120697	-0.0107418	-0.00912405	-0.00775233	-0.00653674	-0.0057096	-0.00493053	-0.0042341	-0.00371734
-3.11497e-16	-0.0273192	-0.0340463	-0.0356815	-0.0305905	-0.0272994	-0.0246303	-0.0217842	-0.0192539	-0.0170245	-0.0157534	-0.0132595	-0.0116973	-0.00992322	-0.00867421	-0.00746937	-0.00617757	-0.0055633	-0.0052645	-0.00451835	-0.00370354	-0.00311935	-0.00272249	-0.00235519
-3.11497e-16	-0.0221282	-0.0304257	-0.0323406	-0.029933	-0.0267978	-0.0245768	-0.0215027	-0.0188275	-0.0168569	-0.0142665	-0.0121427	-0.0103773	-0.00852566	-0.00707792	-0.00606965	-0.0051811	-0.00442412	-0.00377771	-0.00323255	-0.00274122	-0.00227077	-0.00188006	-0.00161566
-3.11497e-16	-0.0192354	-0.0330952	-0.0362941	-0.0359965	-0.0308619	-0.0291928	-0.0251321	-0.0220959	-0.0187078	-0.015892	-0.0137106	-0.0118108	-0.0095989	-0.00759202	-0.00574361	-0.00432939	-0.00344114	-0.00277134	-0.00223196	-0.00186322	-0.0016239	-0.0014479	-0.00125199
-3.11497e-16	-0.0227103	-0.0336591	-0.0430759	-0.0411252	-0.0396171	-0.0352278	-0.029685	-0.0259766	-0.0213066	-0.0162398	-0.0128259	-0.0111324	-0.0092438	-0.00753509	-0.00612539	-0.00504421	-0.00401816	-0.00334743	-0.00278482	-0.00221626	-0.00175044	-0.00138816	-0.00114004
-3.11497e-16	-0.0234161	-0.0330935	-0.0386323	-0.0375276	-0.0357173	-0.0311083	-0.0289298	-0.0253841	-0.0199391	-0.0166963	-0.0146373	-0.0128265	-0.0106708	-0.00937551	-0.00774315	-0.00620629	-0.0051999	-0.00430541	-0.00352663	-0.00288921	-0.00236765	-0.00194094	-0.00159181
-3.11497e-16	-0.0296198	-0.0378065	-0.0421165	-0.0393199	-0.0341302	-0.0281584	-0.0238523	-0.019658	-0.0163993	-0.0139322	-0.0114278	-0.00968319	-0.00805567	-0.00669101	-0.00558878	-0.00465431	-0.00387343	-0.00326403	-0.00268251	-0.00219205	-0.00176225	-0.00141767	-0.0011578
-3.11497e-16	-0.0205614	-0.0257775	-0.0327821	-0.0296283	-0.0260535	-0.024007	-0.0215274	-0.0192244	-0.0170186	-0.0141857	-0.0116563	-0.00971123	-0.00779568	-0.00674093	-0.00561054	-0.00466342	-0.00384351	-0.00318086	-0.00264345	-0.00218614	-0.0017014	-0.00136975	-0.00114026
-3.11497e-16	-0.0145304	-0.0269527	-0.0372699	-0.0355407	-0.0338621	-0.0289528	-0.0223226	-0.018714	-0.0158663	-0.013464	-0.0109228	-0.00940074	-0.00750598	-0.00621638	-0.00558105	-0.00467465	-0.00382675	-0.00321092	-0.00267025	-0.00214541	-0.00171405	-0.00137473	-0.00110806
-3.11497e-16	-0.0208316	-0.0269929	-0.0345568	-0.0297218	-0.0277964	-0.0254895	-0.0226457	-0.0197091	-0.016448	-0.0140707	-0.0120355	-0.00957605	-0.0078462	-0.00674585	-0.00556979	-0.00469411	-0.00390273	-0.0031692	-0.00257683	-0.00209788	-0.00171014	-0.00138425	-0.00112407
-3.11497e-16	-0.0253476	-0.0349969	-0.0396863	-0.0367512	-0.0331841	-0.0269702	-0.02493	-0.0239936	-0.018581	-0.0160995	-0.0143943	-0.0114682	-0.00868243	-0.00743703	-0.00630274	-0.00529496	-0.00452104	-0.00384889	-0.00318711	-0.00250287	-0.00198327	-0.00174616	-0.00153255
-3.11497e-16	-0.0326624	-0.0448893	-0.0527877	-0.0464902	-0.0425717	-0.0364708	-0.0313213	-0.0262798	-0.0212831	-0.0177146	-0.0143727	-0.012212	-0.0102245	-0.00875405	-0.00792038	-0.0066973	-0.00583872	-0.00530379	-0.00465519	-0.00400448	-0.00344656	-0.00297557	-0.00253434
-3.11497e-16	-0.0347043	-0.0491412	-0.053181	-0.049472	-0.0454471	-0.0401207	-0.0351387	-0.0322039	-0.0261992	-0.021785	-0.0185708	-0.0149751	-0.0134686	-0.0118609	-0.0110291	-0.0103165	-0.00892853	-0.00782087	-0.00686232	-0.00636904	-0.00582784	-0.00525444	-0.00490181
-3.11497e-16	-0.0411147	-0.0443613	-0.0488366	-0.0471355	-0.0447463	-0.0418394	-0.0379507	-0.0326064	-0.0281293	-0.0234604	-0.0218176	-0.0198005	-0.0181126	-0.0164917	-0.0148961	-0.0131021	-0.0115702	-0.0103668	-0.00924587	-0.00864897	-0.00810623	-0.00756314	-0.00704238
-3.11497e-16	-0.0425849	-0.0531669	-0.0606797	-0.0576769	-0.0537833	-0.0497054	-0.0452203	-0.0415418	-0.0383289	-0.0346812	-0.0307288	-0.0286984	-0.0257699	-0.023391	-0.0222326	-0.0199794	-0.0178904	-0.0160215	-0.0154686	-0.0149823	-0.0145179	-0.0137704	-0.0129821
-3.11497e-16	-0.0535091	-0.0645695	-0.0657298	-0.064688	-0.0597143	-0.0577088	-0.0484491	-0.0431784	-0.0387214	-0.0383471	-0.0373375	-0.0337205	-0.0287292	-0.0259511	-0.0249375	-0.0227571	-0.0201501	-0.0175403	-0.0166247	-0.0157895	-0.0151591	-0.0146481	-0.0136736
-3.11497e-16	-0.0528799	-0.0618157	-0.0700221	-0.0647646	-0.0631866	-0.0581993	-0.0525685	-0.0467934	-0.0427096	-0.0380113	-0.0337865	-0.0301261	-0.0263029	-0.0238249	-0.0219903	-0.0203882	-0.0185698	-0.0168037	-0.0152343	-0.0141959	-0.0131328	-0.0122464	-0.0110359
-3.11497e-16	-0.0601473	-0.0654105	-0.0734605	-0.0705584	-0.0694693	-0.0642624	-0.0606435	-0.0560525	-0.0532057	-0.0472283	-0.0433704	-0.0386177	-0.0358182	-0.0331441	-0.0307897	-0.0275758	-0.0242311	-0.0215182	-0.0191807	-0.0178085	-0.0167161	-0.0150764	-0.0135978
-3.11497e-16	-0.0636248	-0.0754613	-0.0829405	-0.0825565	-0.0775207	-0.074708	-0.0722402	-0.0650756	-0.057026	-0.0522918	-0.0502066	-0.0449247	-0.0411122	-0.0378387	-0.0346302	-0.0316963	-0.0290142	-0.0264019	-0.0237857	-0.0213364	-0.0191399	-0.01717	-0.0154529
-3.11497e-16	-0.0753214	-0.0833947	-0.0848772	-0.0824698	-0.0808403	-0.0740312	-0.0720357	-0.0645099	-0.0574364	-0.0525245	-0.0490608	-0.0463948	-0.0434662	-0.0403989	-0.0367885	-0.0350265	-0.0334012	-0.0314632	-0.0299425	-0.0282231	-0.0268062	-0.0257978	-0.0245661
-3.11497e-16	-0.0859715	-0.094181	-0.0963683	-0.0985833	-0.091904	-0.0856241	-0.0776784	-0.074647	-0.0727638	-0.0678833	-0.0613764	-0.0560621	-0.053655	-0.051054	-0.0503627	-0.0486646	-0.0468536	-0.0451569	-0.0428217	-0.0407541	-0.0388879	-0.0371171	-0.0354366
-3.11497e-16	-0.0923338	-0.102039	-0.105285	-0.105699	-0.104012	-0.101017	-0.0977983	-0.0933277	-0.08889	-0.0838773	-0.0796079	-0.0768688	-0.0743504	-0.0707649	-0.0675812	-0.0644401	-0.0627371	-0.061264	-0.0585348	-0.0566955	-0.055253	-0.0551233	-0.055023
-3.11497e-16	-0.105826	-0.111419	-0.113315	-0.109137	-0.105748	-0.101446	-0.0947416	-0.093658	-0.0902104	-0.0907039	-0.0867996	-0.0854911	-0.088694	-0.0871355	-0.0887129	-0.0876677	-0.0844872	-0.0814298	-0.0784905	-0.0756645	-0.0745944	-0.0730752	-0.0720843
-3.11497e-16	-0.0988613	-0.115184	-0.116883	-0.110363	-0.109503	-0.105413	-0.103606	-0.0986539	-0.0948313	-0.0931955	-0.0926455	-0.0907943	-0.0881544	-0.0852955	-0.0800578	-0.0751502	-0.0743282	-0.0737425	-0.0752673	-0.0743064	-0.0746283	-0.0750514	-0.0730284
-3.11497e-16	-0.10245	-0.112747	-0.115165	-0.115351	-0.112895	-0.110598	-0.103829	-0.0983261	-0.096471	-0.092834	-0.0914612	-0.0926904	-0.0945747	-0.0955687	-0.0965177	-0.0974834	-0.0972246	-0.0940678	-0.0895202	-0.0853841	-0.0855593	-0.0858164	-0.0861561
-3.11497e-16	-0.105937	-0.113347	-0.114308	-0.113417	-0.117514	-0.111522	-0.104265	-0.102174	-0.102291	-0.0975065	-0.100051	-0.102728	-0.103418	-0.102156	-0.101304	-0.10066	-0.100031	-0.101841	-0.100562	-0.0983566	-0.0946184	-0.0907367	-0.0886801
-3.11497e-16	-0.109386	-0.117725	-0.120078	-0.116685	-0.111446	-0.109309	-0.107194	-0.102341	-0.0986853	-0.101632	-0.103203	-0.100332	-0.0997091	-0.102902	-0.105291	-0.104754	-0.10313	-0.101254	-0.0994119	-0.0976035	-0.0958279	-0.0940846	-0.092373
-3.11497e-16	-0.111264	-0.117193	-0.118606	-0.112843	-0.11425	-0.112707	-0.107993	-0.105711	-0.102353	-0.10026	-0.0991547	-0.0973715	-0.0950961	-0.0928061	-0.0909489	-0.0911626	-0.0890274	-0.0867452	-0.085741	-0.0847511	-0.0837751	-0.082813	-0.0818644
-3.11497e-16	-0.116717	-0.122948	-0.123714	-0.122169	-0.121653	-0.12081	-0.115933	-0.112978	-0.112964	-0.112897	-0.109951	-0.104103	-0.0997423	-0.0965417	-0.0921458	-0.090401	-0.0886895	-0.0861276	-0.0837022	-0.0832446	-0.0828203	-0.0824287	-0.0822553
-3.11497e-16	-0.120453	-0.129334	-0.127296	-0.129245	-0.127975	-0.12417	-0.116237	-0.110412	-0.110412	-0.106872	-0.104568	-0.101504	-0.0996571	-0.0991894	-0.0982533	-0.0966588	-0.0921576	-0.0890284	-0.0873685	-0.0857456	-0.0841586	-0.0826067	-0.0817601
-3.11497e-16	-0.12258	-0.126533	-0.126549	-0.120977	-0.115969	-0.112846	-0.10616	-0.102217	-0.100349	-0.0973604	-0.0992179	-0.0961745	-0.0908772	-0.086121	-0.0847105	-0.0811945	-0.0792072	-0.0794829	-0.0796775	-0.077266	-0.0750524	-0.0732709	-0.0715316
-3.11497e-16	-0.124677	-0.129911	-0.132199	-0.125637	-0.120428	-0.115696	-0.110923	-0.103973	-0.0994681	-0.0950891	-0.0930571	-0.0886478	-0.0882728	-0.0895468	-0.0867423	-0.0827923	-0.0795836	-0.0784131	-0.0774036	-0.0764132	-0.0752469	-0.072379	-0.0701636
-3.11497e-16	-0.13382	-0.138419	-0.13791	-0.134064	-0.124912	-0.121581	-0.115482	-0.113269	-0.112952	-0.108454	-0.104128	-0.0999764	-0.0962687	-0.0971355	-0.0963362	-0.0937531	-0.091241	-0.0887981	-0.0872423	-0.0862338	-0.0832607	-0.0805229	-0.0798919
-3.11497e-16	-0.138514	-0.138079	-0.13498	-0.133772	-0.128737	-0.126741	-0.121839	-0.119722	-0.120613	-0.117755	-0.115889	-0.112051	-0.116294	-0.116193	-0.113116	-0.110118	-0.107113	-0.102875	-0.100017	-0.0972554	-0.0945853	-0.0920038	-0.0878741
-3.11497e-16	-0.148528	-0.144361	-0.141302	-0.14148	-0.136901	-0.132964	-0.126317	-0.122932	-0.122983	-0.116027	-0.113824	-0.115425	-0.115188	-0.112754	-0.11011	-0.107995	-0.106022	-0.103243	-0.100864	-0.100682	-0.100589	-0.0989453	-0.0990714
-3.11497e-16	-0.149269	-0.149052	-0.145209	-0.141305	-0.137285	-0.138263	-0.137615	-0.132876	-0.128842	-0.126137	-0.127306	-0.124906	-0.122021	-0.119442	-0.119514	-0.117683	-0.1159	-0.114121	-0.111454	-0.108825	-0.106123	-0.103643	-0.101282
-3.11497e-16	-0.153351	-0.150472	-0.147496	-0.147185	-0.146186	-0.145862	-0.143455	-0.146471	-0.146773	-0.138828	-0.133613	-0.127555	-0.127209	-0.12468	-0.122517	-0.118626	-0.115512	-0.114162	-0.112872	-0.111641	-0.110382	-0.107642	-0.106857
-3.11497e-16	-0.146802	-0.144548	-0.141636	-0.13829	-0.136866	-0.133999	-0.134848	-0.13071	-0.126743	-0.122075	-0.119073	-0.122164	-0.118862	-0.117449	-0.115249	-0.110577	-0.106277	-0.101797	-0.0976731	-0.0943728	-0.092094	-0.0896319	-0.0872026
-3.11497e-16	-0.144015	-0.138813	-0.136536	-0.133483	-0.134828	-0.134234	-0.130345	-0.124651	-0.115197	-0.116054	-0.116898	-0.114401	-0.109272	-0.103901	-0.100566	-0.0980956	-0.0968751	-0.0938632	-0.0895849	-0.0852444	-0.0808787	-0.0767434	-0.0728259
-3.11497e-16	-0.146658	-0.140839	-0.137384	-0.131954	-0.132494	-0.128078	-0.125833	-0.122869	-0.116142	-0.108458	-0.103724	-0.100194	-0.100622	-0.0983716	-0.096432	-0.0955071	-0.0926133	-0.089817	-0.0869324	-0.083985	-0.0811412	-0.0783701	-0.0755913
-3.11497e-16	-0.142417	-0.138513	-0.134718	-0.127834	-0.122122	-0.119974	-0.115377	-0.113418	-0.109867	-0.103364	-0.102607	-0.101133	-0.0969364	-0.0953314	-0.0929638	-0.0900607	-0.0883321	-0.0859078	-0.0839759	-0.0820096	-0.0790527	-0.0762065	-0.0734666
-3.11497e-16	-0.141776	-0.139429	-0.130203	-0.12773	-0.123514	-0.120702	-0.115323	-0.114788	-0.115494	-0.11195	-0.110895	-0.112072	-0.111441	-0.110474	-0.109368	-0.108632	-0.110301	-0.111527	-0.10915	-0.10705	-0.105217	-0.103335	-0.0989059
-3.11497e-16	-0.134149	-0.135892	-0.123017	-0.122224	-0.118685	-0.117088	-0.11197	-0.106523	-0.107453	-0.103454	-0.0975521	-0.0919343	-0.0897824	-0.0871043	-0.085902	-0.0842567	-0.0812724	-0.0784094	-0.0757167	-0.0734652	-0.0709183	-0.0702633	-0.0696149
-3.11497e-16	-0.135764	-0.134327	-0.124357	-0.12019	-0.119487	-0.114426	-0.111594	-0.107308	-0.103515	-0.101349	-0.0983535	-0.0949239	-0.0915196	-0.0888227	-0.0876161	-0.0872717	-0.0846874	-0.0852809	-0.0850011	-0.0842334	-0.083976	-0.0837217	-0.0828291
-3.11497e-16	-0.137712	-0.1308	-0.127416	-0.116616	-0.114206	-0.111738	-0.112199	-0.105034	-0.101562	-0.0987444	-0.0955188	-0.0881961	-0.083916	-0.0833076	-0.0827213	-0.0795915	-0.0753883	-0.0714265	-0.0677143	-0.0656261	-0.0636398	-0.0633573	-0.0635294
-3.11497e-16	-0.126383	-0.122824	-0.125744	-0.1178	-0.114331	-0.103392	-0.0992113	-0.0930317	-0.0876742	-0.0831494	-0.0797586	-0.0760106	-0.0748659	-0.0720392	-0.0672597	-0.0647458	-0.0616811	-0.0610172	-0.0593026	-0.0557486	-0.0522711	-0.0505503	-0.0489481
-3.11497e-16	-0.132828	-0.124012	-0.117748	-0.109087	-0.104138	-0.0966236	-0.0958635	-0.0922246	-0.0889217	-0.0845643	-0.081291	-0.0772461	-0.0715685	-0.0682121	-0.0653541	-0.0626349	-0.0595984	-0.0579407	-0.0547047	-0.0520628	-0.0491687	-0.0468946	-0.0444694
-3.11497e-16	-0.125493	-0.118667	-0.113439	-0.103803	-0.0988588	-0.0932458	-0.0894095	-0.0794001	-0.0761557	-0.0698816	-0.0635847	-0.0583695	-0.0542931	-0.0494622	-0.0465737	-0.0450753	-0.0430553	-0.0394823	-0.0357677	-0.0329888	-0.0311085	-0.0293699	-0.0277613
-3.11497e-16	-0.125715	-0.122961	-0.112159	-0.10342	-0.0939379	-0.0846457	-0.0802955	-0.0733107	-0.0657426	-0.0581964	-0.0520835	-0.0466193	-0.0417365	-0.0373684	-0.0334334	-0.0306236	-0.0283763	-0.0268648	-0.0246396	-0.0230529	-0.0219873	-0.0206797	-0.0193968
-3.11497e-16	-0.121359	-0.123881	-0.112248	-0.100862	-0.0898884	-0.081156	-0.0742698	-0.0679962	-0.063865	-0.0598229	-0.0553248	-0.0498881	-0.0451224	-0.039734	-0.0365682	-0.0337194	-0.0300919	-0.0258621	-0.0231676	-0.0221612	-0.0211992	-0.0202797	-0.0194008
-3.11497e-16	-0.115336	-0.117836	-0.104952	-0.0984478	-0.0870446	-0.0753881	-0.0633023	-0.0552737	-0.0509678	-0.0460119	-0.040824	-0.0360709	-0.031833	-0.0280901	-0.0252132	-0.0230201	-0.021021	-0.0197455	-0.0177724	-0.0160208	-0.0142077	-0.012457	-0.0115647
-3.11497e-16	-0.114011	-0.112469	-0.0984267	-0.0906244	-0.0761755	-0.0658925	-0.0574115	-0.0523502	-0.0469525	-0.0391552	-0.0354991	-0.029965	-0.0276705	-0.024516	-0.0213498	-0.0189161	-0.0167391	-0.0147917	-0.0133859	-0.012273	-0.0110182	-0.00953613	-0.00825325
-3.11497e-16	-0.105968	-0.104421	-0.0917406	-0.0758992	-0.0665568	-0.0577306	-0.0509691	-0.0440742	-0.0400492	-0.0360155	-0.030649	-0.0266125	-0.0212276	-0.0185135	-0.017057	-0.0156403	-0.013748	-0.0117386	-0.0100168	-0.00907327	-0.00828744	-0.00749284	-0.0067014
-3.11497e-16	-0.0962432	-0.0973449	-0.0865421	-0.0753265	-0.0600977	-0.0559064	-0.0490874	-0.0437493	-0.0389728	-0.0331971	-0.0305714	-0.0273992	-0.0238724	-0.0208721	-0.0179524	-0.0154189	-0.0133085	-0.0120789	-0.0104228	-0.0089943	-0.00776205	-0.00685878	-0.0059308
-3.11497e-16	-0.0919887	-0.0967329	-0.0802405	-0.0694964	-0.0601623	-0.0532562	-0.0437794	-0.0369371	-0.0321487	-0.0278849	-0.0250767	-0.0215466	-0.0184385	-0.0165603	-0.0147537	-0.0129222	-0.0114795	-0.00997021	-0.00866097	-0.00734043	-0.00617994	-0.00548629	-0.00480949
-3.11497e-16	-0.0932135	-0.087516	-0.0779803	-0.0656234	-0.055645	-0.045764	-0.0388363	-0.0331143	-0.0284432	-0.0231174	-0.019468	-0.0171412	-0.0155686	-0.0125901	-0.0102058	-0.00855686	-0.00730357	-0.00616828	-0.00531116	-0.00463401	-0.00387708	-0.00330955	-0.00282515
-3.11497e-16	-0.0963135	-0.0969858	-0.0843565	-0.0734679	-0.0604676	-0.0479606	-0.0403507	-0.0345519	-0.0282703	-0.0236547	-0.0198677	-0.016322	-0.01369	-0.0117679	-0.0102961	-0.00874038	-0.00742058	-0.00630073	-0.0053504	-0.00475137	-0.00427922	-0.00360664	-0.00303506
-3.11497e-16	-0.0881186	-0.0909835	-0.0808042	-0.0698175	-0.0589624	-0.0487037	-0.0391125	-0.0317793	-0.0256866	-0.0217992	-0.0189212	-0.0163944	-0.0135736	-0.0115659	-0.00995788	-0.00910898	-0.00761887	-0.00635407	-0.00527379	-0.00406415	-0.00334146	-0.00290786	-0.00253477
-3.11497e-16	-0.0980364	-0.0946732	-0.0838388	-0.0712996	-0.057882	-0.0479604	-0.0379587	-0.0338677	-0.0278627	-0.0224531	-0.0171807	-0.0151246	-0.0134017	-0.0114752	-0.00969064	-0.00801376	-0.00659075	-0.0054551	-0.00460946	-0.00393303	-0.00331944	-0.0027254	-0.00223806
-3.11497e-16	-0.10239	-0.0977338	-0.0836264	-0.0692883	-0.05693	-0.0441758	-0.0365752	-0.0317246	-0.0282049	-0.0232549	-0.0190519	-0.0148665	-0.011755	-0.00959698	-0.00807687	-0.0065031	-0.00552999	-0.00476307	-0.0041027	-0.0035341	-0.00304436	-0.0025192	-0.00201954
-3.11497e-16	-0.0977028	-0.0929067	-0.0823744	-0.0699484	-0.0555206	-0.0488039	-0.0393978	-0.0313932	-0.0250378	-0.0201098	-0.0163307	-0.0127946	-0.0100537	-0.00838251	-0.00649057	-0.00503043	-0.00403269	-0.0034473	-0.00278561	-0.00218114	-0.00167345	-0.001378	-0.00107854
-3.11497e-16	-0.0924397	-0.0964185	-0.0794296	-0.0639891	-0.0527392	-0.0432902	-0.0342581	-0.0281063	-0.0225631	-0.0183345	-0.0149788	-0.0118227	-0.0092944	-0.00740321	-0.00635205	-0.00514611	-0.00425014	-0.00344349	-0.00262345	-0.00212546	-0.00172868	-0.00140598	-0.00114352
-3.11497e-16	-0.0856861	-0.0801146	-0.0698531	-0.0538953	-0.0425885	-0.0353592	-0.0275452	-0.0223791	-0.0189142	-0.0153734	-0.0121968	-0.00986112	-0.00802132	-0.00678057	-0.00558248	-0.00459531	-0.00363356	-0.00284374	-0.00241278	-0.00201786	-0.00164134	-0.00129206	-0.00100561
-3.11497e-16	-0.0821978	-0.0764127	-0.0633594	-0.0470485	-0.0388815	-0.0315059	-0.0247634	-0.0209368	-0.0171669	-0.013746	-0.0111098	-0.00926979	-0.00740354	-0.0060379	-0.00483927	-0.00384242	-0.00297844	-0.00226567	-0.00174602	-0.00133821	-0.00101716	-0.000831353	-0.000641498
-3.11497e-16	-0.0753555	-0.0721367	-0.0626991	-0.0460815	-0.0361072	-0.0284801	-0.0213089	-0.0166192	-0.0142003	-0.0112206	-0.00913801	-0.0074513	-0.0059832	-0.00478906	-0.00362802	-0.00268635	-0.00199206	-0.00150416	-0.00121764	-0.00100044	-0.000822334	-0.000666518	-0.000540118
-3.11497e-16	-0.0707156	-0.060605	-0.0502614	-0.0374583	-0.0297801	-0.0231159	-0.0181537	-0.0128724	-0.0104941	-0.00787134	-0.00588362	-0.00445485	-0.00356124	-0.00282039	-0.0021767	-0.00170712	-0.00140113	-0.00115089	-0.000933222	-0.000758034	-0.000620318	-0.000512233	-0.00042731
-3.11497e-16	-0.0654262	-0.0648889	-0.0534781	-0.0386712	-0.0319692	-0.0243653	-0.0194377	-0.0153227	-0.0119977	-0.00862854	-0.00677381	-0.0053533	-0.00427485	-0.00355294	-0.00297219	-0.00237538	-0.00184471	-0.00143924	-0.00119064	-0.000936206	-0.000743372	-0.000549148	-0.000450179
-3.11497e-16	-0.0673098	-0.0624218	-0.0487082	-0.0353199	-0.031764	-0.0227456	-0.0181111	-0.0141704	-0.0115883	-0.00889319	-0.00685957	-0.00545636	-0.00437166	-0.00331397	-0.00262482	-0.00208647	-0.00168662	-0.00133032	-0.00109077	-0.000902285	-0.00074677	-0.000579243	-0.000439058
-3.11497e-16	-0.0568705	-0.0488199	-0.0433431	-0.0308816	-0.0250011	-0.0205128	-0.0166794	-0.0134422	-0.00984643	-0.00755077	-0.00575049	-0.00445815	-0.00369523	-0.00276001	-0.00233983	-0.00175239	-0.00142246	-0.0010514	-0.000821095	-0.000637752	-0.000478093	-0.000358291	-0.000284013
-3.11497e-16	-0.0531135	-0.0541089	-0.0461732	-0.032554	-0.0260705	-0.020855	-0.0170506	-0.0127706	-0.0099225	-0.00776328	-0.00647246	-0.00455129	-0.00353224	-0.0025984	-0.00211058	-0.00158247	-0.00124556	-0.000992299	-0.000760053	-0.000573568	-0.000433096	-0.000327298	-0.000247493
-3.11497e-16	-0.0593166	-0.0576098	-0.0480267	-0.0393711	-0.0321243	-0.0233266	-0.0175754	-0.0127148	-0.0115199	-0.00751489	-0.00694684	-0.00499073	-0.00388756	-0.00266396	-0.00213469	-0.0013684	-0.00113113	-0.000812032	-0.00064684	-0.000425313	-0.000344723	-0.000228796	-0.00019226
-3.11497e-16	-0.058919	-0.0523305	-0.0436951	-0.0331524	-0.0269023	-0.0203961	-0.0157202	-0.0117129	-0.00959879	-0.00727438	-0.00603131	-0.0041169	-0.00323744	-0.00226405	-0.00190496	-0.00127164	-0.00104548	-0.000769202	-0.000686694	-0.000444162	-0.000397211	-0.000210776	-0.000179144
-3.11497e-16	-0.0553689	-0.0445458	-0.0383921	-0.0279929	-0.0218084	-0.0149138	-0.0116301	-0.00798313	-0.00580132	-0.0040724	-0.00321673	-0.00205336	-0.00156032	-0.00101084	-0.000816998	-0.000571876	-0.000458873	-0.00031934	-0.00025343	-0.000181822	-0.000139361	-0.000103347	-7.85138e-05
-3.11497e-16	-0.0546632	-0.0516072	-0.0394263	-0.0284908	-0.021627	-0.0186593	-0.013884	-0.0115831	-0.00832009	-0.00675419	-0.00505839	-0.00371297	-0.00262	-0.00184397	-0.00129853	-0.000914541	-0.000657798	-0.000467067	-0.000375439	-0.000237723	-0.000214514	-0.000126781	-0.000107729
-3.11497e-16	-0.0413883	-0.0460127	-0.0430128	-0.0294098	-0.0206945	-0.0157043	-0.0126056	-0.00796878	-0.00522905	-0.00388156	-0.00278736	-0.00201014	-0.00139859	-0.000931438	-0.000647205	-0.000492711	-0.000356487	-0.000249959	-0.00017787	-0.000123274	-8.6785e-05	-6.14346e-05	-4.37867e-05
-3.11497e-16	-0.0392701	-0.034502	-0.0275636	-0.0229527	-0.01691	-0.0102116	-0.00753395	-0.00564836	-0.00450721	-0.00263748	-0.0018837	-0.00135962	-0.000980009	-0.000655966	-0.000544099	-0.000365111	-0.000290153	-0.000183511	-0.000153621	-9.87713e-05	-6.86359e-05	-4.20308e-05	-2.90111e-05
-3.11497e-16	-0.0430496	-0.0295717	-0.0163753	-0.0101298	-0.00705865	-0.00541148	-0.00353392	-0.00231517	-0.00173819	-0.00117523	-0.000805328	-0.000476251	-0.000319296	-0.00022548	-0.000167308	-0.000123307	-9.00662e-05	-6.54385e-05	-4.73932e-05	-3.84171e-05	-2.49053e-05	-1.81295e-05	-1.3247e-05
-3.11497e-16	-0.0436	-0.0330204	-0.0233374	-0.0151546	-0.0113533	-0.00922531	-0.00633305	-0.00462296	-0.00337259	-0.00211324	-0.00142848	-0.00101701	-0.000713944	-0.00047098	-0.000351665	-0.000239287	-0.000170087	-9.64259e-05	-7.56114e-05	-4.96647e-05	-3.3446e-05	-2.19738e-05	-1.47356e-05
-3.11497e-16	-0.0408949	-0.0289045	-0.0190832	-0.0129088	-0.0111021	-0.010066	-0.00960108	-0.0057844	-0.0033676	-0.00199742	-0.00116816	-0.000801343	-0.000507815	-0.000351677	-0.000300673	-0.000219549	-0.000152511	-7.83707e-05	-6.59106e-05	-3.95375e-05	-2.7208e-05	-1.85464e-05	-1.33713e-05
-3.11497e-16	-0.0355923	-0.028386	-0.0211644	-0.0119058	-0.00978816	-0.00650109	-0.00555931	-0.0036726	-0.00244285	-0.0014944	-0.00106143	-0.000628698	-0.000535372	-0.000323812	-0.000284604	-0.000167805	-0.000152146	-9.87354e-05	-8.50316e-05	-5.8516e-05	-5.06064e-05	-3.18201e-05	-2.65212e-05
