# Supplementary material for: Research on the dynamic spillover of stock markets under COVID-19—Taking the stock markets of China, Japan, and South Korea as an example
Source: Front Public Health. 2022 Nov 11;10:1008348. doi: 10.3389/fpubh.2022.1008348 (PMC9691647; doi:10.3389/fpubh.2022.1008348)
Supplement: Supplementary file 4 [file Data_Sheet_2.ZIP › HK_CHN_2 (1).xls]

## Sheet: Sheet2
0	0	0	0	0	0	0	0	0	0	0	0	0	0	0	0	0	0	0	0	0	0	0	0
0	0	0	0	0	0	0	0	0	0	0	0	0	0	0	0	0	0	0	0	0	0	0	0
4.39964e-16	0.0767679	0.129554	0.177703	0.205939	0.2153	0.216209	0.197369	0.17952	0.171514	0.165874	0.152492	0.145409	0.122476	0.104399	0.0877572	0.0766968	0.0613748	0.0454547	0.0333463	0.0222282	0.0176072	0.0134376	0.00672693
4.39964e-16	0.0783603	0.135507	0.172462	0.19794	0.208723	0.214529	0.210901	0.211563	0.222066	0.21861	0.195185	0.177588	0.166673	0.142154	0.121613	0.108082	0.0848577	0.0670392	0.0613178	0.0455021	0.0171421	0.0132106	0.00807373
4.39964e-16	0.0621034	0.106614	0.147898	0.170143	0.182334	0.185264	0.183513	0.166506	0.156237	0.148167	0.140376	0.132747	0.121225	0.113627	0.110177	0.0892427	0.0845996	0.0597022	0.049075	0.0420345	0.0314245	0.0181571	0.0123824
4.39964e-16	0.0665737	0.12755	0.164935	0.186931	0.208216	0.214935	0.19461	0.182601	0.177886	0.162551	0.148362	0.133399	0.116176	0.0978508	0.0827275	0.0698066	0.0538833	0.041301	0.0336803	0.0253841	0.0172909	0.0108423	0.00253651
4.39964e-16	0.0622764	0.110876	0.166041	0.190495	0.190097	0.187427	0.181099	0.179093	0.173369	0.157341	0.132265	0.112849	0.0972257	0.0857878	0.0804042	0.0746378	0.0639	0.0605368	0.0493998	0.0379673	0.028576	0.0173823	0.00916505
4.39964e-16	0.0627647	0.113747	0.160587	0.181041	0.199586	0.211478	0.216001	0.206942	0.169851	0.161035	0.148001	0.13864	0.126828	0.11547	0.104706	0.0917437	0.0786653	0.0676337	0.055355	0.0495801	0.0410897	0.0317769	0.02427
4.39964e-16	0.0605993	0.108806	0.143678	0.166802	0.180444	0.188557	0.19398	0.184425	0.177245	0.162441	0.153939	0.141789	0.132156	0.120881	0.110684	0.0899206	0.0784287	0.0676141	0.0659565	0.0604727	0.0396433	0.0253365	0.0167624
4.39964e-16	0.0589439	0.0950202	0.127914	0.15679	0.176124	0.182005	0.186547	0.173953	0.159156	0.150454	0.149311	0.139924	0.116401	0.110939	0.0929286	0.0749121	0.0607285	0.0521147	0.0442751	0.0372143	0.0268301	0.0149638	0.00826638
4.39964e-16	0.0567	0.0894223	0.117033	0.127365	0.129433	0.128436	0.14238	0.129422	0.121738	0.111885	0.106198	0.0997743	0.0765399	0.0689822	0.0616466	0.0470928	0.0395909	0.0283057	0.023755	0.0140679	0.00903744	0.00466284	0.00365684
4.39964e-16	0.0553404	0.091226	0.124805	0.148853	0.15664	0.15616	0.152739	0.144097	0.150418	0.149098	0.143413	0.13438	0.11808	0.102259	0.0855813	0.0703999	0.0584271	0.0459166	0.0320229	0.0219353	0.00993244	0.00498737	0.00355859
4.39964e-16	0.0639611	0.112345	0.163758	0.205027	0.217446	0.203346	0.18635	0.176281	0.177183	0.176185	0.169358	0.156103	0.124344	0.106961	0.0977268	0.0887414	0.0749843	0.0531425	0.04288	0.0375861	0.0202874	0.0149948	0.00924923
4.39964e-16	0.0682037	0.122159	0.156747	0.18948	0.212085	0.213517	0.208079	0.2067	0.211541	0.201645	0.173506	0.157681	0.137874	0.128593	0.113087	0.0922454	0.0774241	0.0544719	0.038115	0.0270806	0.0200664	0.00872326	0.00713539
4.39964e-16	0.0619859	0.114403	0.145378	0.180392	0.200671	0.201705	0.202127	0.207326	0.198334	0.178484	0.160691	0.136138	0.119547	0.112725	0.097808	0.0848717	0.0626043	0.053636	0.0404979	0.0349738	0.02374	0.0108561	0.00625961
4.39964e-16	0.0737186	0.140276	0.171228	0.200487	0.221218	0.231027	0.227934	0.227183	0.227583	0.217042	0.174084	0.148513	0.13705	0.127285	0.123277	0.106299	0.0617173	0.0481489	0.0352558	0.028934	0.020792	0.0171491	0.0160306
4.39964e-16	0.0618945	0.124251	0.170413	0.205807	0.210765	0.222439	0.232543	0.218264	0.217205	0.211718	0.174892	0.158091	0.125418	0.106804	0.081142	0.052797	0.0438866	0.0261567	0.0187154	0.00797962	0.00212662	7.2192e-05	-0.000525192
4.39964e-16	0.0789502	0.142007	0.186727	0.217883	0.237032	0.233152	0.222185	0.219446	0.206065	0.198175	0.178968	0.168067	0.134931	0.0992408	0.0854715	0.0589977	0.0325271	0.0258671	0.0200651	0.0168017	0.0129126	0.00583368	0.00462803
4.39964e-16	0.0820309	0.144847	0.203104	0.233241	0.240392	0.246134	0.234551	0.223084	0.208776	0.199788	0.169476	0.147206	0.124024	0.0974111	0.0765875	0.0516935	0.0383016	0.0274798	0.0211808	0.0168295	0.0129732	0.00582658	0.0024158
4.39964e-16	0.0709471	0.132543	0.175101	0.21962	0.231198	0.238763	0.232406	0.224435	0.207229	0.188175	0.154778	0.131056	0.116593	0.0997624	0.0807727	0.0590298	0.0333424	0.0256161	0.0200472	0.0129942	0.00617191	0.000432135	0.000779632
4.39964e-16	0.0834323	0.146775	0.193174	0.226445	0.238895	0.248586	0.257343	0.256592	0.239719	0.226307	0.195952	0.163611	0.129107	0.104211	0.0787079	0.0651142	0.0478396	0.0253241	0.0152758	0.0116533	0.00646202	0.00305128	0.000531024
4.39964e-16	0.0880883	0.153836	0.203407	0.245157	0.265984	0.271623	0.266147	0.243604	0.244451	0.23049	0.208455	0.178538	0.137149	0.105328	0.0865834	0.0617865	0.0463379	0.0386184	0.0282429	0.0189298	0.0123952	0.0067663	0.00115214
4.39964e-16	0.093253	0.154263	0.206365	0.247445	0.276126	0.291965	0.284826	0.254497	0.238153	0.219706	0.206205	0.195816	0.165334	0.112833	0.089921	0.0641688	0.0432854	0.036105	0.0204806	0.0108038	0.00636609	0.00237143	-0.000604143
4.39964e-16	0.0861241	0.146972	0.185464	0.216582	0.248018	0.264393	0.257083	0.243246	0.239912	0.23348	0.194308	0.168826	0.151943	0.125228	0.105043	0.0796599	0.0588087	0.0379144	0.0276267	0.0161454	0.00523448	0.00282265	0.00149853
4.39964e-16	0.0788199	0.148566	0.198868	0.230768	0.255086	0.267188	0.270684	0.271693	0.257601	0.23264	0.194465	0.173219	0.161871	0.129637	0.0983371	0.0706505	0.0498593	0.0382937	0.0252412	0.0173267	0.0097439	0.00454744	0.0037299
4.39964e-16	0.0885535	0.162848	0.206946	0.221368	0.232119	0.237419	0.237249	0.249279	0.24776	0.208711	0.174658	0.146112	0.127425	0.116849	0.100131	0.0791313	0.0652325	0.0481965	0.036894	0.0291265	0.0193935	0.0120091	0.00458808
4.39964e-16	0.095269	0.174014	0.232327	0.283136	0.309515	0.337052	0.341767	0.329576	0.294526	0.253485	0.220307	0.217228	0.205309	0.157148	0.113733	0.082096	0.0634044	0.0524591	0.0296395	0.0130069	0.01043	0.00753366	0.00586947
4.39964e-16	0.0939259	0.182809	0.240684	0.285444	0.322304	0.337959	0.367238	0.352509	0.332087	0.301753	0.267077	0.257431	0.228873	0.162854	0.13381	0.0984062	0.0801972	0.0586761	0.0408287	0.0153658	0.00842423	0.00425632	-0.0038775
4.39964e-16	0.0889869	0.173639	0.233501	0.285992	0.321757	0.346708	0.345815	0.330881	0.308531	0.280797	0.246288	0.236122	0.192377	0.149239	0.122531	0.0881594	0.0596749	0.0428478	0.0258831	0.00871595	0.00355191	-0.00376928	-0.0128305
4.39964e-16	0.0970827	0.175566	0.231503	0.288437	0.318328	0.338192	0.338318	0.315194	0.285937	0.238781	0.196725	0.18074	0.140312	0.116973	0.0956551	0.0557085	0.042691	0.0201053	0.00992776	0.00454568	-0.000859252	-0.00762657	-0.0219975
4.39964e-16	0.0909029	0.1668	0.219948	0.266876	0.298386	0.316086	0.314766	0.291981	0.262198	0.247884	0.223043	0.161167	0.137349	0.0997243	0.0833312	0.0736468	0.04873	0.0349049	0.0249441	0.0137229	0.0075133	-0.00152497	-0.00512285
4.39964e-16	0.0767757	0.143539	0.188685	0.223668	0.246303	0.259047	0.273169	0.262651	0.236402	0.237951	0.226118	0.185088	0.166552	0.146882	0.120062	0.0843191	0.0604806	0.0482544	0.0291333	0.0216243	0.0113906	0.00641259	-0.000891532
4.39964e-16	0.0806363	0.155313	0.195199	0.224408	0.247938	0.265894	0.287829	0.282747	0.270434	0.257482	0.228975	0.197423	0.162331	0.135496	0.108256	0.0767098	0.0427964	0.031303	0.0210221	0.0141934	0.000321262	-0.00300678	-0.00871283
4.39964e-16	0.0781388	0.14354	0.208262	0.252735	0.275114	0.274179	0.260703	0.250948	0.248622	0.234914	0.19274	0.169166	0.139868	0.112519	0.0970788	0.0738789	0.0479396	0.0299927	0.02526	0.0173703	0.0110199	0.00365378	-0.00417048
4.39964e-16	0.0831333	0.15061	0.19804	0.227016	0.252343	0.262302	0.260539	0.232334	0.206758	0.185854	0.17557	0.142351	0.125287	0.0995474	0.0785668	0.0559302	0.0408115	0.025855	0.0190463	0.00720023	0.000550479	-0.00797233	-0.0131088
4.39964e-16	0.0789773	0.148214	0.20506	0.235749	0.2563	0.264377	0.256028	0.24725	0.241201	0.207314	0.170716	0.139227	0.117118	0.100148	0.0804591	0.0603241	0.0424342	0.0167848	0.0101833	0.000251518	-0.0102154	-0.0145402	-0.0206151
4.39964e-16	0.082759	0.162932	0.21273	0.267242	0.286084	0.302802	0.293744	0.280228	0.266219	0.23661	0.203129	0.16976	0.130223	0.102214	0.0800621	0.0504111	0.0334815	0.0132931	-0.0005909	-0.0141287	-0.0256306	-0.0340584	-0.0400597
4.39964e-16	0.0897786	0.170701	0.227306	0.273793	0.310056	0.333502	0.34572	0.336062	0.304119	0.282889	0.249212	0.198034	0.162575	0.130772	0.0949126	0.0677359	0.0321392	0.0209138	0.00599146	-0.00369668	-0.0126726	-0.0235233	-0.033947
4.39964e-16	0.0820995	0.165315	0.227684	0.284097	0.323231	0.345137	0.361257	0.353562	0.330645	0.280455	0.248335	0.193867	0.144159	0.125149	0.0932413	0.070618	0.0456311	0.0267931	0.00726704	-0.0114127	-0.0329148	-0.045353	-0.0510177
4.39964e-16	0.0829315	0.157849	0.231429	0.279437	0.304355	0.335632	0.356588	0.342965	0.326005	0.270809	0.226024	0.194052	0.154872	0.117267	0.0846824	0.058488	0.0324003	0.0166233	0.00109895	-0.017708	-0.042418	-0.0630306	-0.060365
4.39964e-16	0.0895218	0.159533	0.219866	0.263385	0.303015	0.329872	0.337303	0.34589	0.332615	0.300029	0.264347	0.216452	0.176444	0.120691	0.093164	0.0592515	0.0371084	0.00788247	0.000826044	-0.0306076	-0.0577481	-0.0728	-0.0857598
4.39964e-16	0.0835109	0.153916	0.22238	0.278183	0.303028	0.31554	0.325901	0.328792	0.314325	0.267553	0.228617	0.184784	0.158648	0.109094	0.0778543	0.0533218	0.0323274	0.00383763	-0.0053694	-0.0308458	-0.0541561	-0.058213	-0.0589551
4.39964e-16	0.0875918	0.164563	0.218171	0.258138	0.284752	0.303136	0.312515	0.3109	0.272428	0.241487	0.20282	0.1547	0.124764	0.0973308	0.0625495	0.0431301	0.0130156	0.000602392	-0.00459262	-0.0167364	-0.0222855	-0.0280428	-0.0341008
4.39964e-16	0.0901809	0.164432	0.225996	0.260833	0.297492	0.31615	0.318969	0.304039	0.27381	0.249205	0.208097	0.169999	0.141839	0.0928503	0.0582427	0.040826	0.0302298	0.0139918	-0.00616806	-0.011111	-0.0233861	-0.0425679	-0.051542
4.39964e-16	0.0774849	0.154183	0.209866	0.257819	0.293267	0.314721	0.321293	0.309448	0.291522	0.272959	0.218874	0.181147	0.132018	0.111113	0.0804971	0.0537668	0.0329772	0.0190379	0.00981415	0.00586892	-0.0151433	-0.0262844	-0.0293976
4.39964e-16	0.0886145	0.161634	0.223241	0.2601	0.274525	0.289436	0.294449	0.290044	0.27053	0.240293	0.194123	0.147395	0.108963	0.0870249	0.0621531	0.0419505	0.0289254	0.0116598	0.000103767	-0.00774389	-0.0120259	-0.0176355	-0.0233749
4.39964e-16	0.0889835	0.17096	0.228377	0.273118	0.289572	0.29771	0.295701	0.277786	0.25235	0.220083	0.180253	0.140361	0.102908	0.0724329	0.0607143	0.0397788	0.0273578	0.00281278	-0.013084	-0.020654	-0.0186239	-0.0221285	-0.0206372
4.39964e-16	0.0881337	0.156349	0.206257	0.245773	0.264487	0.265526	0.253463	0.237276	0.216377	0.190006	0.15778	0.128942	0.110675	0.0847594	0.0624366	0.0376555	0.024732	0.0119581	0.00504999	-0.00356132	-0.00961674	-0.0118098	-0.0138874
4.39964e-16	0.080645	0.144418	0.183396	0.216271	0.240013	0.249319	0.246739	0.222893	0.206578	0.179109	0.148092	0.119831	0.102579	0.0804023	0.0648871	0.0510323	0.0381444	0.02255	0.0105376	0.00525751	0.00207515	-0.00521323	-0.00875718
4.39964e-16	0.0734457	0.137214	0.170552	0.198964	0.207422	0.209477	0.205031	0.190657	0.181244	0.169811	0.14319	0.122158	0.101151	0.0769235	0.054068	0.0447255	0.0320138	0.0205973	0.0137797	0.00688948	0.00234157	-0.00069642	-0.00197327
4.39964e-16	0.0649833	0.127832	0.16371	0.191495	0.206938	0.206047	0.19557	0.181507	0.169723	0.16024	0.145502	0.127907	0.100016	0.0829008	0.0629414	0.0472519	0.0372092	0.0279396	0.0156162	0.0104051	0.00424427	-0.000437438	-0.0047792
4.39964e-16	0.0664065	0.120658	0.15882	0.186303	0.211381	0.21173	0.201407	0.185493	0.16942	0.151501	0.128945	0.112733	0.0947785	0.077083	0.0624823	0.0496709	0.0367728	0.0225199	0.0170339	0.0123583	0.00390313	0.000130283	-0.00184298
4.39964e-16	0.0629678	0.109359	0.146922	0.16711	0.1711	0.169673	0.168792	0.1647	0.152915	0.12894	0.107718	0.0912834	0.0819922	0.0667641	0.0534556	0.0412162	0.0277453	0.019725	0.0141351	0.0105795	0.00686056	0.00464321	0.00255975
4.39964e-16	0.0534871	0.0949023	0.114055	0.125557	0.125537	0.120024	0.116699	0.111168	0.105522	0.099632	0.0877333	0.0732765	0.0611413	0.0467564	0.0388546	0.0336603	0.0260604	0.022307	0.0191077	0.0154331	0.0110865	0.00915856	0.00757885
4.39964e-16	0.0400471	0.0700039	0.0937093	0.103599	0.100655	0.0933831	0.0886041	0.080324	0.0778147	0.0723139	0.0607813	0.0542564	0.046407	0.0409019	0.0295226	0.0252004	0.0206024	0.017859	0.0145184	0.0126795	0.0107603	0.00888913	0.00665146
4.39964e-16	0.0314223	0.0604057	0.0798464	0.0873187	0.0911644	0.0901014	0.0825309	0.0731922	0.0654262	0.0583328	0.0512032	0.0443592	0.0392474	0.032979	0.0270104	0.0246959	0.0196997	0.0146997	0.0116266	0.00763758	0.00297533	0.00245901	0.00154465
4.39964e-16	0.0389413	0.0693705	0.088204	0.105454	0.111648	0.109222	0.104604	0.0947819	0.0855812	0.0765927	0.0661307	0.0619321	0.0533572	0.0433988	0.0336626	0.028059	0.0233961	0.0175072	0.0137161	0.00806387	0.00627147	0.00315888	0.00196279
4.39964e-16	0.0239643	0.0535554	0.0635417	0.0739044	0.0790043	0.0817912	0.0828323	0.0853818	0.0762801	0.065479	0.0541651	0.0466479	0.0430201	0.0332738	0.0272527	0.0229125	0.0191884	0.0160184	0.0131389	0.00830504	0.00678169	0.00426591	0.00322154
4.39964e-16	0.027487	0.0503452	0.0690316	0.0767951	0.0844361	0.0811385	0.0793203	0.078855	0.0743563	0.0647596	0.0557504	0.0490186	0.0430929	0.0368284	0.0311487	0.0269072	0.0220063	0.018585	0.0162001	0.0130795	0.00887376	0.00621138	0.00363905
4.39964e-16	0.0181033	0.0427599	0.0536199	0.0592664	0.0690475	0.076555	0.0800711	0.0754002	0.0696813	0.0626125	0.0544951	0.0460692	0.0395307	0.0342796	0.0298273	0.0216585	0.0170679	0.0141547	0.0110528	0.00696765	0.00559956	0.00310619	0.00104199
4.39964e-16	0.0270864	0.0448048	0.0582442	0.06802	0.064031	0.0626944	0.0592728	0.0533732	0.0501167	0.0450871	0.0421101	0.0388557	0.0353334	0.0310514	0.0269416	0.0242043	0.0204792	0.016351	0.0126119	0.0103362	0.00751575	0.00568984	0.00321582
4.39964e-16	0.0255467	0.0510161	0.0603481	0.0611839	0.0638224	0.0688962	0.071231	0.0671475	0.0616268	0.0553314	0.0519105	0.0480114	0.0452469	0.0408029	0.0366823	0.0330648	0.0220449	0.020639	0.0187057	0.0141892	0.0101512	0.00724458	0.00550249
4.39964e-16	0.0251387	0.0446346	0.061008	0.0685788	0.0739645	0.0746415	0.0729309	0.069585	0.0653018	0.0591124	0.0521695	0.0457082	0.0430983	0.0365509	0.0300602	0.0263336	0.0219424	0.0172517	0.0147643	0.0105736	0.00714464	0.00545843	0.00463526
4.39964e-16	0.0168805	0.0261478	0.034267	0.0454004	0.0469515	0.0472547	0.0475941	0.0458967	0.0437407	0.0404701	0.0368749	0.0333544	0.0291788	0.0261247	0.0242732	0.0211549	0.0188047	0.0160989	0.0137422	0.0106943	0.00754972	0.00561188	0.00384797
4.39964e-16	0.015483	0.0228511	0.0367798	0.0403044	0.0442824	0.0447164	0.0440355	0.0405914	0.03883	0.0376589	0.036063	0.0342095	0.0304726	0.0288019	0.025434	0.0214095	0.0179273	0.0152844	0.0113162	0.00907045	0.00735686	0.00666438	0.0056748
4.39964e-16	0.0206189	0.0300336	0.0435767	0.0494992	0.0531183	0.0483695	0.0468648	0.0419401	0.0365134	0.0324788	0.0306975	0.029714	0.028678	0.0266298	0.0233674	0.0194988	0.0162287	0.0133996	0.011087	0.0101249	0.00868871	0.00658274	0.00485076
4.39964e-16	0.0283712	0.0495023	0.0637995	0.0701502	0.0752508	0.0722632	0.0719579	0.067937	0.0650755	0.0612487	0.0568332	0.0518564	0.045774	0.0406486	0.0358514	0.0312912	0.0271906	0.0232378	0.0175997	0.0132695	0.0110273	0.00779224	0.0052114
4.39964e-16	0.0316878	0.047807	0.060188	0.0642405	0.0691175	0.0741059	0.0739746	0.0688312	0.0660757	0.0602712	0.0552157	0.0512495	0.047955	0.0444225	0.0369098	0.0324685	0.0294724	0.0240037	0.0195626	0.0152821	0.00970778	0.0079748	0.00597257
4.39964e-16	0.023431	0.0388416	0.0527883	0.0595056	0.0624934	0.0660826	0.0627487	0.0582867	0.0536958	0.0514423	0.0491477	0.0467681	0.0442802	0.0404868	0.0328869	0.0254226	0.0218193	0.0181129	0.0148779	0.0132136	0.00979059	0.00868007	0.00428922
4.39964e-16	0.0212482	0.0373419	0.0514407	0.0575772	0.0631202	0.0615284	0.0592888	0.058287	0.0535314	0.0486405	0.0447765	0.0395661	0.0340567	0.0287569	0.0250441	0.0213857	0.017734	0.0149304	0.0109792	0.0088729	0.0071054	0.00568455	0.00398498
4.39964e-16	0.0293778	0.0483053	0.0614743	0.0720598	0.0809529	0.0818259	0.0764736	0.0702164	0.0648218	0.0611216	0.0557351	0.0495199	0.0422627	0.0364002	0.0317334	0.0269024	0.022231	0.0194759	0.0167096	0.0136487	0.0108938	0.00815008	0.0066496
4.39964e-16	0.0305017	0.0517241	0.0691291	0.0775498	0.0760808	0.0780057	0.0805281	0.0753502	0.0656245	0.0574025	0.0497301	0.0429871	0.0375339	0.0331706	0.0273758	0.0224804	0.0146157	0.0105662	0.0083291	0.00668807	0.00567734	0.00430987	0.00370939
4.39964e-16	0.0360273	0.0568636	0.0704809	0.0721389	0.0721942	0.072569	0.0709974	0.0649288	0.0583553	0.0538997	0.0488491	0.0434432	0.0358892	0.0295237	0.0242025	0.0190321	0.0155561	0.0131827	0.0109116	0.00922843	0.00726728	0.00600228	0.00482055
4.39964e-16	0.0363954	0.0557427	0.0746564	0.0867092	0.0911764	0.0910265	0.0872812	0.0831464	0.0735158	0.0647355	0.058266	0.0521229	0.0437403	0.0371219	0.0291619	0.0229257	0.0195571	0.0171415	0.0139929	0.0120193	0.0102304	0.008722	0.00727267
4.39964e-16	0.0373813	0.0625894	0.0737403	0.0842377	0.0883595	0.0913248	0.086656	0.0784322	0.0732442	0.0642271	0.0521623	0.0412567	0.0322867	0.0280802	0.0236722	0.0197007	0.015694	0.0125447	0.0102497	0.00783958	0.00623679	0.00453593	0.00374415
4.39964e-16	0.030078	0.0531153	0.0722203	0.0772311	0.0816023	0.0776449	0.0725204	0.0661536	0.0600342	0.0525831	0.0459726	0.041234	0.0347164	0.0302192	0.024967	0.0232518	0.0211226	0.0169414	0.0120565	0.00946047	0.00670966	0.00565344	0.00388549
4.39964e-16	0.035051	0.0570272	0.065824	0.0707297	0.0720609	0.0710502	0.0702966	0.0655483	0.0574144	0.0498498	0.0436009	0.0354774	0.026168	0.0205876	0.0182288	0.0145182	0.00978289	0.00847027	0.00549901	0.0043904	0.00391089	0.0030481	0.00221037
4.39964e-16	0.0267036	0.0407019	0.0398518	0.0402452	0.0381707	0.0351028	0.0313817	0.0291163	0.0280385	0.0277348	0.0271497	0.0263578	0.0237853	0.0191337	0.0146006	0.012464	0.00940763	0.0071635	0.00495446	0.00423941	0.00287932	0.00224385	0.00173173
4.39964e-16	0.0270437	0.0384879	0.0473864	0.0489258	0.0484919	0.0510527	0.0523727	0.0497393	0.0454668	0.036342	0.0279894	0.0250821	0.0238586	0.0203947	0.0165528	0.0147486	0.0122758	0.00970792	0.0078389	0.00675146	0.00560719	0.00456959	0.00344754
4.39964e-16	0.0135445	0.02891	0.0334867	0.0280382	0.0283258	0.0271959	0.0231822	0.021579	0.0210791	0.0191996	0.0172079	0.015256	0.0138857	0.0124453	0.0111544	0.00937672	0.00771569	0.00619094	0.0037735	0.00297256	0.00234827	0.00187242	0.0016321
4.39964e-16	0.011965	0.0225573	0.0351129	0.0320087	0.0297131	0.0272985	0.0219902	0.018215	0.015238	0.0129942	0.0110852	0.00946209	0.00783997	0.00649876	0.00554977	0.00472816	0.00403693	0.00344203	0.00222988	0.00182939	0.00149489	0.0012004	0.000917166
4.39964e-16	0.0181635	0.0288302	0.0398747	0.0366168	0.0353418	0.0321384	0.028485	0.0249997	0.0221504	0.0194889	0.0171253	0.0146865	0.0129058	0.0112492	0.00912493	0.00784787	0.00697872	0.00628899	0.00555595	0.00418437	0.00344403	0.00278561	0.00251329
4.39964e-16	0.00871337	0.00935606	0.0100723	0.0091421	0.00480863	-0.00244001	-0.0042234	-0.00461956	-0.00453674	-0.00408723	-0.00386866	-0.00382242	-0.00343404	-0.0029072	-0.00186371	-0.00112408	-0.000605528	-0.000276917	-0.000158498	-8.65669e-05	-0.000453154	-0.000185429	-6.1863e-06
4.39964e-16	0.0146414	0.0199581	0.0127578	0.00840217	0.00805306	0.00773591	0.00623074	0.00468017	0.00361897	0.00266627	0.00182489	0.00119555	0.000884962	0.00069178	0.00053648	0.000410688	0.000310214	0.000230048	-0.000619447	-0.000470144	-0.000636248	-0.000628197	-0.000542126
4.39964e-16	0.0131899	0.00963161	0.012107	0.00763608	0.00487003	0.00477753	0.00521192	0.00540113	0.00538013	0.00522923	0.00499456	0.00471029	0.00440042	0.00365952	0.00296373	0.00239307	0.00192756	0.00154921	0.00124277	0.000459897	-0.000212688	-0.000506275	-0.000911476
4.39964e-16	0.0169233	0.025813	0.0268023	0.0295689	0.0282533	0.030961	0.0299354	0.0274303	0.0248566	0.0223221	0.0204533	0.0182101	0.0155902	0.0136369	0.0119209	0.00997582	0.00839141	0.00666314	0.00588627	0.00472192	0.00415294	0.00363763	0.00275754
4.39964e-16	0.0341537	0.057411	0.0725785	0.0819873	0.0827011	0.0775585	0.0733325	0.0685957	0.0654699	0.0541515	0.0476314	0.0425154	0.036093	0.0309831	0.0264164	0.0218704	0.0183218	0.0148568	0.0118224	0.01004	0.00856524	0.00748704	0.00620434
4.39964e-16	0.028976	0.047064	0.0584524	0.0627355	0.0660253	0.0595585	0.0565327	0.053264	0.0461747	0.0402997	0.0343158	0.0287237	0.0231101	0.0189835	0.0166468	0.0142189	0.0115065	0.00956185	0.00816102	0.00688394	0.00565332	0.00452212	0.00379082
4.39964e-16	0.0360746	0.0634177	0.0736969	0.0801092	0.0777116	0.0774393	0.0736168	0.0676053	0.0593789	0.0530386	0.0443677	0.0385451	0.0335764	0.0282667	0.0236773	0.019667	0.0163757	0.0140448	0.0121593	0.0108414	0.00941232	0.00810028	0.00696316
4.39964e-16	0.0296312	0.0444221	0.0561765	0.062881	0.064887	0.0630092	0.0600012	0.0523236	0.04222	0.0376138	0.0337848	0.0301127	0.0258247	0.021973	0.0187457	0.0151575	0.0125877	0.0105073	0.00858564	0.00711163	0.00589639	0.00488972	0.00405809
4.39964e-16	0.0327691	0.0483667	0.0578393	0.062156	0.0622588	0.0615607	0.056365	0.0518895	0.0486085	0.04287	0.0361639	0.031916	0.028016	0.0242289	0.0205585	0.0172942	0.0144965	0.0120739	0.00995063	0.00804388	0.00657137	0.00537306	0.0044697
4.39964e-16	0.0205429	0.0345428	0.0531517	0.0617429	0.0625045	0.0565927	0.0525818	0.0445224	0.0379945	0.0313763	0.026309	0.0222102	0.0182211	0.014856	0.0119378	0.00950514	0.00742945	0.00581696	0.00467116	0.00380974	0.00373723	0.00317725	0.0026286
4.39964e-16	0.00339772	0.00416687	0.00750377	0.00954926	0.011424	0.00955134	0.0109194	0.00972662	0.00758599	0.00751769	0.00658776	0.00506423	0.00409001	0.00316161	0.00218324	0.0014475	0.000904029	0.000581198	0.000460245	0.000931704	0.000739394	0.00077449	0.000664983
4.39964e-16	-0.0132582	-0.0207985	-0.0330204	-0.0404155	-0.0353906	-0.0347618	-0.0270288	-0.0216553	-0.0181581	-0.0150661	-0.0124029	-0.0104785	-0.00921646	-0.00729478	-0.00572412	-0.00465947	-0.00364426	-0.00231816	-0.00162847	-0.00107786	-0.000820341	-0.000583488	-0.000397251
4.39964e-16	-0.0230081	-0.0410428	-0.0574331	-0.0635668	-0.0619083	-0.0557488	-0.0456279	-0.0401317	-0.0351456	-0.0288929	-0.0237098	-0.0192168	-0.0148215	-0.0110981	-0.00821964	-0.00667815	-0.00501812	-0.00377942	-0.0028021	-0.00220144	-0.00174682	-0.00138451	-0.00108577
4.39964e-16	-0.0178047	-0.0345281	-0.0417507	-0.0518181	-0.0515573	-0.0507246	-0.0477881	-0.0430566	-0.0388757	-0.0349901	-0.0299668	-0.0261137	-0.0224021	-0.0170037	-0.0144519	-0.0116573	-0.00921943	-0.00768399	-0.0058928	-0.00484589	-0.00345846	-0.00262972	-0.00214505
4.39964e-16	-0.00857593	-0.024354	-0.02859	-0.0348626	-0.0360673	-0.0345702	-0.0317831	-0.0288978	-0.0253712	-0.0217558	-0.016926	-0.0155314	-0.0130427	-0.0109281	-0.0075262	-0.00620293	-0.00502659	-0.00404747	-0.00326108	-0.00268083	-0.00193423	-0.0014791	-0.000968418
4.39964e-16	0.00221809	-0.00343527	-0.00747937	-0.00625142	-0.00658772	-0.00757577	-0.00706188	-0.00572181	-0.00515669	-0.00448913	-0.00351111	-0.00228636	-0.00170509	-0.00125121	-0.000859032	-0.000668799	-0.000642195	-0.000406894	-0.000323312	-0.000239394	-0.000111967	-7.50236e-05	-1.12372e-05
4.39964e-16	0.00040034	-0.000262321	-0.0100104	-0.0151466	-0.0123513	-0.00799801	-0.003938	-0.00245822	-0.000671001	-0.00151766	0.000193111	0.000414783	0.000279581	0.00016239	2.2348e-05	-8.77881e-05	-7.12602e-05	0.000134366	0.000232521	0.000631131	0.000597508	0.000493468	0.000454047
4.39964e-16	-0.0059246	0.00023415	0.00122092	0.00273441	0.00195181	0.00161354	0.00184268	0.00278975	0.00247525	0.00327294	0.00278781	0.00233105	0.00191565	0.00161278	0.00133162	0.00170524	0.00127885	0.0010109	0.000813679	0.000622397	0.000521518	0.000428261	0.000336533
4.39964e-16	0.000328484	0.0138667	0.0246099	0.0228598	0.021504	0.0242289	0.0239348	0.0214862	0.0181404	0.0159533	0.0146187	0.011411	0.00950564	0.00784873	0.00669367	0.00604206	0.00520739	0.00431441	0.00360218	0.002977	0.00233624	0.00198358	0.00180106
4.39964e-16	0.00736211	0.0210389	0.0349084	0.0462962	0.0516734	0.0491837	0.0456952	0.0405489	0.0342308	0.0277235	0.0224562	0.0190641	0.016385	0.0140839	0.0119914	0.00975338	0.00837688	0.00645072	0.00534284	0.00451122	0.00393961	0.00343758	0.00287516
4.39964e-16	0.0251202	0.0472044	0.0615227	0.0638125	0.0638531	0.060871	0.0528756	0.044346	0.0374505	0.0291034	0.0262055	0.0230995	0.0199425	0.0180833	0.0157315	0.0132813	0.0106759	0.00821538	0.00636314	0.00546615	0.00458065	0.00383909	0.00321799
4.39964e-16	0.0183027	0.0217222	0.0331572	0.041793	0.0431089	0.0392672	0.03459	0.0311697	0.0280951	0.0235006	0.018569	0.0159202	0.0141808	0.012592	0.0103108	0.0091842	0.00786283	0.00615848	0.00548445	0.00474065	0.00382059	0.00372683	0.00253269
4.39964e-16	0.0276926	0.0331637	0.0431065	0.0511564	0.0507077	0.0473625	0.0419704	0.036673	0.0300553	0.0248517	0.0205654	0.0170896	0.0138549	0.011418	0.00990337	0.00824152	0.00754251	0.00621037	0.00511598	0.00419337	0.00349217	0.00290508	0.00248403
4.39964e-16	0.0192233	0.0256735	0.0337949	0.0326969	0.0347903	0.0314922	0.0254363	0.022413	0.0198615	0.0167424	0.0127435	0.00975399	0.00798479	0.00670991	0.00575581	0.00514037	0.00432499	0.0034211	0.00270609	0.0025426	0.00206474	0.00167785	0.00136716
4.39964e-16	0.0244266	0.0347421	0.0486057	0.0385411	0.0420268	0.0360169	0.031579	0.0284708	0.0241768	0.0202704	0.0165037	0.0134693	0.0104534	0.00812135	0.00687196	0.00565989	0.00453202	0.00385787	0.00359665	0.00304176	0.00233545	0.00222939	0.00183486
4.39964e-16	0.0270722	0.0342286	0.0372412	0.0389694	0.0364926	0.0372466	0.0304887	0.0288993	0.0259905	0.0222778	0.0180569	0.0146769	0.0119699	0.0102372	0.00828281	0.00705101	0.00571963	0.00469181	0.00395435	0.00333339	0.0028104	0.00247612	0.00210672
4.39964e-16	0.00898423	0.00273077	-0.00261461	-0.00361535	0.000545766	-0.0005946	-0.000112949	0.00126382	0.00205907	0.00201673	0.00117312	0.000381827	0.000297601	0.000262731	0.000208626	0.000456277	0.00110155	0.00131545	0.00107572	0.000983382	0.000800992	0.000692121	0.000570144
4.39964e-16	-0.0146584	-0.0399593	-0.0472446	-0.0577515	-0.0422397	-0.0341122	-0.0286664	-0.0250228	-0.0196989	-0.0159585	-0.0129428	-0.00986696	-0.00761002	-0.00448602	-0.00255973	-0.00160662	-0.000710515	-0.000413368	-0.00026204	-8.02431e-05	-5.29443e-05	-1.02963e-05	-1.49029e-06
