# Supplementary material for: Research on the dynamic spillover of stock markets under COVID-19—Taking the stock markets of China, Japan, and South Korea as an example
Source: Front Public Health. 2022 Nov 11;10:1008348. doi: 10.3389/fpubh.2022.1008348 (PMC9691647; doi:10.3389/fpubh.2022.1008348)
Supplement: Supplementary file 4 [file Data_Sheet_2.ZIP › HK_JPN_2 (1).xls]

## Sheet: Sheet2
0	0	0	0	0	0	0	0	0	0	0	0	0	0	0	0	0	0	0	0	0	0	0	0
0	0	0	0	0	0	0	0	0	0	0	0	0	0	0	0	0	0	0	0	0	0	0	0
-5.84156e-17	-0.110065	-0.205329	-0.288137	-0.370675	-0.425034	-0.468695	-0.470136	-0.485898	-0.47969	-0.489397	-0.469589	-0.451899	-0.428336	-0.3881	-0.36962	-0.35343	-0.335847	-0.321126	-0.305942	-0.289959	-0.277077	-0.241877	-0.215522
-5.84156e-17	-0.103848	-0.193093	-0.287916	-0.352693	-0.396929	-0.426355	-0.455292	-0.473115	-0.482507	-0.489236	-0.480651	-0.456619	-0.452915	-0.446133	-0.426949	-0.394792	-0.353304	-0.327001	-0.284166	-0.274128	-0.265192	-0.259404	-0.235958
-5.84156e-17	-0.0995394	-0.188455	-0.268638	-0.315571	-0.350183	-0.376241	-0.402643	-0.413371	-0.442938	-0.446824	-0.444964	-0.452026	-0.441973	-0.406797	-0.39038	-0.365033	-0.341679	-0.296391	-0.265095	-0.234773	-0.206325	-0.185974	-0.173394
-5.84156e-17	-0.103969	-0.184909	-0.256257	-0.303301	-0.338335	-0.361973	-0.387127	-0.40904	-0.40969	-0.423565	-0.410161	-0.428685	-0.402904	-0.379595	-0.325524	-0.307173	-0.292647	-0.27624	-0.265794	-0.231777	-0.199832	-0.176473	-0.160683
-5.84156e-17	-0.10627	-0.186181	-0.249446	-0.312775	-0.346931	-0.367429	-0.385346	-0.397444	-0.407533	-0.404487	-0.386625	-0.371862	-0.345558	-0.314298	-0.297733	-0.288617	-0.284941	-0.266516	-0.23966	-0.20354	-0.17485	-0.149859	-0.126742
-5.84156e-17	-0.0953329	-0.175883	-0.248333	-0.287582	-0.32046	-0.329377	-0.351881	-0.355972	-0.379871	-0.370571	-0.321618	-0.316087	-0.31238	-0.309152	-0.295996	-0.260847	-0.229425	-0.193324	-0.174622	-0.151753	-0.137456	-0.111501	-0.0964886
-5.84156e-17	-0.094081	-0.16853	-0.221194	-0.267335	-0.301904	-0.329058	-0.348955	-0.363346	-0.359955	-0.352371	-0.337844	-0.319699	-0.311201	-0.29879	-0.27587	-0.25265	-0.240685	-0.218051	-0.197366	-0.181185	-0.153836	-0.145026	-0.141122
-5.84156e-17	-0.0972077	-0.172341	-0.22935	-0.279022	-0.314506	-0.334871	-0.350441	-0.35126	-0.34751	-0.332663	-0.335115	-0.315052	-0.294181	-0.27521	-0.26017	-0.243707	-0.224091	-0.201441	-0.192201	-0.181041	-0.157989	-0.147123	-0.13235
-5.84156e-17	-0.0954265	-0.158913	-0.219359	-0.260667	-0.288919	-0.317371	-0.321901	-0.328079	-0.311919	-0.313055	-0.297692	-0.303819	-0.289447	-0.277815	-0.254266	-0.242655	-0.232295	-0.206962	-0.194424	-0.175413	-0.142667	-0.12798	-0.123229
-5.84156e-17	-0.0946736	-0.164466	-0.226277	-0.275789	-0.309632	-0.335052	-0.343331	-0.342875	-0.341631	-0.325258	-0.296349	-0.290673	-0.277448	-0.267557	-0.25095	-0.226218	-0.209243	-0.183036	-0.159346	-0.133208	-0.109052	-0.093118	-0.081481
-5.84156e-17	-0.0888433	-0.156293	-0.211859	-0.246961	-0.281117	-0.295644	-0.301018	-0.293128	-0.28932	-0.299036	-0.295749	-0.279263	-0.253268	-0.224604	-0.207047	-0.191408	-0.167291	-0.145904	-0.131513	-0.115504	-0.102837	-0.0927526	-0.0790167
-5.84156e-17	-0.0871577	-0.160723	-0.21517	-0.25487	-0.281095	-0.310281	-0.304633	-0.2921	-0.275947	-0.262129	-0.253793	-0.242383	-0.246364	-0.220684	-0.196482	-0.18258	-0.157941	-0.137785	-0.116913	-0.104492	-0.0928004	-0.0771468	-0.0688829
-5.84156e-17	-0.0825993	-0.146732	-0.200608	-0.247137	-0.270681	-0.277059	-0.284608	-0.280685	-0.279468	-0.257289	-0.249596	-0.240013	-0.225186	-0.210899	-0.187527	-0.184528	-0.165296	-0.141101	-0.127325	-0.111626	-0.099305	-0.0920503	-0.0852352
-5.84156e-17	-0.0714552	-0.121379	-0.15064	-0.186135	-0.199261	-0.211245	-0.219985	-0.22156	-0.224947	-0.22007	-0.214211	-0.200869	-0.183619	-0.169224	-0.150771	-0.140859	-0.125621	-0.114923	-0.111489	-0.1058	-0.0830924	-0.0769058	-0.0730839
-5.84156e-17	-0.069021	-0.115189	-0.15604	-0.178636	-0.204876	-0.220696	-0.230372	-0.243779	-0.234138	-0.217853	-0.200541	-0.185323	-0.165746	-0.156167	-0.140263	-0.130839	-0.119549	-0.103652	-0.0915771	-0.0813963	-0.0702725	-0.0600331	-0.0545937
-5.84156e-17	-0.0826511	-0.138226	-0.176265	-0.21333	-0.252411	-0.273841	-0.268492	-0.26864	-0.264574	-0.255148	-0.227466	-0.209405	-0.183354	-0.172954	-0.154136	-0.136853	-0.120829	-0.104463	-0.0899706	-0.0784067	-0.0634599	-0.0481315	-0.0388379
-5.84156e-17	-0.0768442	-0.137185	-0.175654	-0.217092	-0.239082	-0.260305	-0.264669	-0.258627	-0.256779	-0.237647	-0.215071	-0.197231	-0.180549	-0.161483	-0.146878	-0.130469	-0.111859	-0.0944156	-0.0819782	-0.0688121	-0.0605582	-0.0504894	-0.0383457
-5.84156e-17	-0.0747584	-0.132814	-0.186129	-0.210798	-0.236199	-0.251399	-0.268517	-0.276642	-0.261487	-0.244441	-0.2349	-0.211647	-0.179122	-0.14679	-0.122235	-0.101359	-0.0905338	-0.0799483	-0.0677656	-0.0571654	-0.0465199	-0.0385397	-0.0293343
-5.84156e-17	-0.070177	-0.129418	-0.173893	-0.204165	-0.221156	-0.23935	-0.248755	-0.232219	-0.214372	-0.208943	-0.195533	-0.176758	-0.162418	-0.141639	-0.116315	-0.101262	-0.0821985	-0.072036	-0.0612546	-0.0412989	-0.0351096	-0.0307501	-0.0249656
-5.84156e-17	-0.0672213	-0.112162	-0.157996	-0.184276	-0.194377	-0.20159	-0.202429	-0.20381	-0.202921	-0.194315	-0.179904	-0.16328	-0.148128	-0.130567	-0.120187	-0.104035	-0.0868361	-0.0728056	-0.0647171	-0.0597226	-0.0509841	-0.0428471	-0.0302266
-5.84156e-17	-0.0611004	-0.108527	-0.138282	-0.158981	-0.17805	-0.180849	-0.187832	-0.186536	-0.170694	-0.160732	-0.153679	-0.131092	-0.123383	-0.112473	-0.0964137	-0.0756622	-0.0666969	-0.0571968	-0.0494714	-0.0422241	-0.035435	-0.0312143	-0.0276875
-5.84156e-17	-0.0599927	-0.105872	-0.144856	-0.158429	-0.17274	-0.180736	-0.173063	-0.168231	-0.168143	-0.158283	-0.145701	-0.13583	-0.126675	-0.114175	-0.10507	-0.0935939	-0.0824529	-0.0695891	-0.0602636	-0.056342	-0.0500053	-0.0436908	-0.0376266
-5.84156e-17	-0.059851	-0.100176	-0.12104	-0.142033	-0.155163	-0.155294	-0.157564	-0.15499	-0.156774	-0.146239	-0.135055	-0.125783	-0.119221	-0.111057	-0.100138	-0.0885302	-0.0798431	-0.0703959	-0.0612051	-0.0538062	-0.0473574	-0.0409991	-0.0353033
-5.84156e-17	-0.0504928	-0.0852061	-0.116069	-0.136621	-0.144691	-0.153999	-0.159405	-0.151918	-0.15023	-0.144558	-0.13539	-0.126675	-0.119828	-0.114165	-0.105836	-0.0889751	-0.0795834	-0.063986	-0.0538161	-0.0452412	-0.0397059	-0.0365349	-0.0336113
-5.84156e-17	-0.0508231	-0.0880533	-0.112076	-0.132774	-0.151837	-0.15993	-0.162195	-0.161834	-0.16042	-0.163756	-0.150751	-0.141236	-0.127319	-0.117283	-0.1012	-0.0908752	-0.0764574	-0.0665106	-0.0592975	-0.0539667	-0.0468223	-0.0402191	-0.0344384
-5.84156e-17	-0.0465204	-0.0807745	-0.108959	-0.125993	-0.135671	-0.139522	-0.141979	-0.141561	-0.138939	-0.135759	-0.126373	-0.119715	-0.110345	-0.099987	-0.0913319	-0.0847942	-0.0768474	-0.0710324	-0.0630147	-0.0576498	-0.0499468	-0.0440556	-0.0391628
-5.84156e-17	-0.0410189	-0.0635074	-0.0935342	-0.122182	-0.142383	-0.149501	-0.147736	-0.145141	-0.144923	-0.148511	-0.137177	-0.127158	-0.11539	-0.100612	-0.0901047	-0.0792921	-0.0709926	-0.0636837	-0.0571085	-0.0488526	-0.0393438	-0.0340457	-0.0297339
-5.84156e-17	-0.0434765	-0.0779212	-0.0946543	-0.103585	-0.111846	-0.1191	-0.120128	-0.122619	-0.119908	-0.119965	-0.11038	-0.102377	-0.0904466	-0.0838724	-0.0767777	-0.0715403	-0.0655307	-0.0551885	-0.0476598	-0.0406504	-0.0366107	-0.0292597	-0.0251842
-5.84156e-17	-0.0398888	-0.0675202	-0.0785444	-0.0929968	-0.103746	-0.111854	-0.116813	-0.122019	-0.12508	-0.118504	-0.100222	-0.0935334	-0.0908995	-0.0845258	-0.0766036	-0.0705862	-0.0543926	-0.0463999	-0.0394824	-0.0315809	-0.0237461	-0.0203559	-0.0164181
-5.84156e-17	-0.0457314	-0.0792568	-0.103593	-0.119133	-0.130761	-0.136425	-0.137866	-0.134984	-0.127286	-0.115983	-0.105951	-0.0975646	-0.0923642	-0.0839238	-0.0759563	-0.0685113	-0.0591887	-0.0545286	-0.0494196	-0.0434289	-0.038517	-0.0326275	-0.0287084
-5.84156e-17	-0.0565976	-0.0918325	-0.11975	-0.151439	-0.168145	-0.167602	-0.160961	-0.1614	-0.154375	-0.14037	-0.138637	-0.132801	-0.123219	-0.117051	-0.100232	-0.0891329	-0.0834636	-0.0644525	-0.0530437	-0.0420344	-0.0348764	-0.0322651	-0.0273868
-5.84156e-17	-0.0690671	-0.105236	-0.135646	-0.160073	-0.16989	-0.18142	-0.181043	-0.16925	-0.145866	-0.140046	-0.120008	-0.108898	-0.101811	-0.0860933	-0.0774205	-0.0680285	-0.0561518	-0.0490103	-0.041498	-0.0359059	-0.0317587	-0.0273409	-0.0254854
-5.84156e-17	-0.0838714	-0.144604	-0.193368	-0.218615	-0.227473	-0.228706	-0.228385	-0.222631	-0.205677	-0.178427	-0.158032	-0.142338	-0.128054	-0.111471	-0.0955096	-0.0830488	-0.0714688	-0.0588894	-0.0499415	-0.0417043	-0.0331535	-0.0259249	-0.019622
-5.84156e-17	-0.0769613	-0.127029	-0.174872	-0.205881	-0.215476	-0.217267	-0.209766	-0.208366	-0.198953	-0.175096	-0.150615	-0.121961	-0.110002	-0.0982846	-0.0855269	-0.0726623	-0.0643748	-0.057039	-0.0489679	-0.0408138	-0.0352852	-0.0293474	-0.0241613
-5.84156e-17	-0.0810443	-0.126192	-0.16091	-0.18153	-0.200252	-0.210653	-0.207819	-0.203281	-0.194264	-0.179081	-0.159157	-0.13969	-0.118955	-0.105806	-0.0921801	-0.0813678	-0.0703875	-0.0590956	-0.0487526	-0.042881	-0.0365725	-0.0311782	-0.0253783
-5.84156e-17	-0.0859371	-0.137548	-0.194412	-0.230338	-0.236224	-0.245626	-0.243996	-0.232149	-0.213112	-0.1916	-0.171308	-0.14883	-0.129608	-0.109175	-0.0933423	-0.0788064	-0.0669771	-0.0577831	-0.0463424	-0.0389026	-0.0330196	-0.0263536	-0.020148
-5.84156e-17	-0.0851278	-0.145887	-0.206139	-0.232428	-0.247678	-0.25515	-0.253961	-0.237566	-0.226748	-0.198861	-0.172639	-0.156218	-0.130042	-0.11292	-0.0985764	-0.0870801	-0.0747056	-0.0602403	-0.0473302	-0.039311	-0.0341059	-0.0291641	-0.0238256
-5.84156e-17	-0.0959786	-0.172142	-0.220865	-0.259246	-0.278561	-0.28989	-0.288082	-0.277298	-0.266241	-0.230785	-0.217497	-0.185401	-0.157465	-0.133899	-0.118091	-0.10217	-0.0861606	-0.0717259	-0.0625377	-0.053179	-0.0451872	-0.0367366	-0.0306768
-5.84156e-17	-0.0976256	-0.17028	-0.24913	-0.289995	-0.323773	-0.332604	-0.331145	-0.316773	-0.296428	-0.261134	-0.231203	-0.196928	-0.167212	-0.147965	-0.128165	-0.113865	-0.101345	-0.0857511	-0.0720033	-0.0618228	-0.0523672	-0.0431601	-0.0298741
-5.84156e-17	-0.0923038	-0.168542	-0.241499	-0.291058	-0.324179	-0.338087	-0.344228	-0.329823	-0.301458	-0.270779	-0.231207	-0.20617	-0.190006	-0.169765	-0.155678	-0.134329	-0.112879	-0.084207	-0.06962	-0.0609313	-0.0518933	-0.0413921	-0.0354512
-5.84156e-17	-0.0935168	-0.172171	-0.262629	-0.312157	-0.345936	-0.357173	-0.355115	-0.337922	-0.316403	-0.275624	-0.245717	-0.217304	-0.203264	-0.18185	-0.15567	-0.134743	-0.108316	-0.0850693	-0.0681658	-0.0589584	-0.0450868	-0.0357096	-0.0303529
-5.84156e-17	-0.103606	-0.190605	-0.269323	-0.333973	-0.36726	-0.376749	-0.377085	-0.362215	-0.335443	-0.308262	-0.281863	-0.253905	-0.221242	-0.182526	-0.156898	-0.132474	-0.108605	-0.0928261	-0.0765362	-0.0662694	-0.0587443	-0.0525804	-0.04704
-5.84156e-17	-0.105867	-0.192418	-0.273632	-0.323737	-0.367574	-0.395077	-0.394867	-0.381214	-0.345032	-0.316691	-0.291992	-0.233554	-0.206809	-0.191309	-0.168231	-0.138543	-0.12193	-0.107124	-0.0883454	-0.0731807	-0.0596316	-0.0507238	-0.0433435
-5.84156e-17	-0.10566	-0.194905	-0.273051	-0.344558	-0.37922	-0.392102	-0.381903	-0.362737	-0.339048	-0.316285	-0.285688	-0.255775	-0.227452	-0.193152	-0.167206	-0.145584	-0.122353	-0.0979471	-0.0824023	-0.0670685	-0.0534212	-0.043893	-0.0334633
-5.84156e-17	-0.0982363	-0.182182	-0.253439	-0.307425	-0.350574	-0.386229	-0.374966	-0.368974	-0.341966	-0.309124	-0.279766	-0.244082	-0.219108	-0.188465	-0.15782	-0.131607	-0.105797	-0.0888482	-0.0750203	-0.0655471	-0.0574893	-0.0477812	-0.0350425
-5.84156e-17	-0.0972924	-0.185805	-0.271266	-0.32992	-0.356679	-0.381988	-0.385157	-0.385408	-0.356308	-0.331225	-0.295271	-0.263928	-0.228581	-0.208921	-0.185148	-0.15903	-0.137908	-0.108456	-0.0922427	-0.0777035	-0.0621581	-0.0555925	-0.0423283
-5.84156e-17	-0.102913	-0.192329	-0.272977	-0.335591	-0.38576	-0.39125	-0.394296	-0.378046	-0.359717	-0.341824	-0.293339	-0.2537	-0.222453	-0.199784	-0.180857	-0.166696	-0.135042	-0.11768	-0.0936309	-0.0810688	-0.0686708	-0.0594024	-0.0463687
-5.84156e-17	-0.117596	-0.215407	-0.307644	-0.363093	-0.399438	-0.443945	-0.418759	-0.423676	-0.39871	-0.364981	-0.321574	-0.291703	-0.2682	-0.233468	-0.208964	-0.182782	-0.15693	-0.137959	-0.120398	-0.104331	-0.0823892	-0.0611711	-0.0419387
-5.84156e-17	-0.115442	-0.216735	-0.307338	-0.369659	-0.418012	-0.442634	-0.440176	-0.433241	-0.420697	-0.373386	-0.350345	-0.324906	-0.29981	-0.263623	-0.234677	-0.198687	-0.16473	-0.122968	-0.101668	-0.0799726	-0.0613249	-0.0486461	-0.0435945
-5.84156e-17	-0.119401	-0.218277	-0.3028	-0.371295	-0.419983	-0.447528	-0.448668	-0.444599	-0.429537	-0.400183	-0.369144	-0.324952	-0.283826	-0.252761	-0.232533	-0.201039	-0.168155	-0.147812	-0.128196	-0.100202	-0.0847003	-0.0663946	-0.0547552
-5.84156e-17	-0.118204	-0.224942	-0.305697	-0.363897	-0.414499	-0.433226	-0.420203	-0.406883	-0.386011	-0.349669	-0.334118	-0.299418	-0.257488	-0.235868	-0.213267	-0.184617	-0.151111	-0.132435	-0.111927	-0.0979252	-0.0836541	-0.0651225	-0.0557953
-5.84156e-17	-0.112791	-0.215288	-0.298348	-0.353098	-0.38383	-0.395745	-0.40378	-0.391733	-0.378419	-0.336863	-0.312668	-0.285601	-0.259604	-0.2441	-0.223126	-0.208208	-0.185394	-0.144147	-0.12332	-0.111427	-0.104959	-0.0975905	-0.0876527
-5.84156e-17	-0.0993266	-0.191838	-0.264564	-0.313493	-0.357987	-0.386586	-0.402564	-0.39098	-0.381933	-0.349745	-0.306166	-0.283819	-0.275081	-0.256264	-0.226851	-0.203777	-0.183378	-0.162378	-0.141297	-0.132945	-0.12106	-0.112308	-0.105244
-5.84156e-17	-0.0980022	-0.189915	-0.267984	-0.321718	-0.363362	-0.392714	-0.408604	-0.412223	-0.402705	-0.369172	-0.325781	-0.300145	-0.277607	-0.269824	-0.243152	-0.222686	-0.212552	-0.205102	-0.191098	-0.169979	-0.140816	-0.134199	-0.122438
-5.84156e-17	-0.100742	-0.193763	-0.266982	-0.325238	-0.368811	-0.400775	-0.427342	-0.420809	-0.404915	-0.391655	-0.382096	-0.368161	-0.325597	-0.308479	-0.2992	-0.265543	-0.232272	-0.208187	-0.193342	-0.192183	-0.18396	-0.162721	-0.147396
-5.84156e-17	-0.0965139	-0.187123	-0.26027	-0.325107	-0.38597	-0.406077	-0.41682	-0.416392	-0.398276	-0.381129	-0.365784	-0.34386	-0.328917	-0.306768	-0.292729	-0.263092	-0.244523	-0.221101	-0.205451	-0.192305	-0.174131	-0.162312	-0.151306
-5.84156e-17	-0.106895	-0.201499	-0.281632	-0.347884	-0.399788	-0.429747	-0.432484	-0.458601	-0.44054	-0.442503	-0.413378	-0.400949	-0.386393	-0.363525	-0.348019	-0.318494	-0.296267	-0.269835	-0.238073	-0.210231	-0.195407	-0.181418	-0.164
-5.84156e-17	-0.103862	-0.194298	-0.28054	-0.320597	-0.360649	-0.389813	-0.408391	-0.417847	-0.424754	-0.43436	-0.441827	-0.431537	-0.400734	-0.380726	-0.348713	-0.317567	-0.306985	-0.278272	-0.261298	-0.242841	-0.225403	-0.20223	-0.181016
-5.84156e-17	-0.103317	-0.180973	-0.250787	-0.283895	-0.328305	-0.351571	-0.367641	-0.374748	-0.376039	-0.377594	-0.381519	-0.370252	-0.357331	-0.341202	-0.328401	-0.306102	-0.283449	-0.271445	-0.267831	-0.244233	-0.230025	-0.211413	-0.18771
-5.84156e-17	-0.0982921	-0.164894	-0.238603	-0.269888	-0.310079	-0.325642	-0.333957	-0.341049	-0.342388	-0.351171	-0.355031	-0.343916	-0.3574	-0.332516	-0.3016	-0.291179	-0.274384	-0.271044	-0.264506	-0.25466	-0.244997	-0.22945	-0.213884
-5.84156e-17	-0.0829648	-0.159259	-0.217385	-0.263491	-0.289674	-0.321287	-0.328492	-0.332981	-0.339019	-0.343643	-0.340923	-0.345731	-0.334089	-0.32294	-0.323685	-0.321588	-0.302212	-0.28274	-0.259337	-0.241971	-0.22994	-0.221197	-0.20839
-5.84156e-17	-0.068966	-0.140738	-0.210227	-0.260933	-0.283253	-0.307418	-0.329432	-0.347944	-0.347365	-0.345947	-0.354668	-0.360442	-0.34959	-0.335404	-0.317886	-0.298208	-0.279769	-0.261957	-0.245401	-0.226967	-0.213272	-0.194977	-0.185051
-5.84156e-17	-0.0689399	-0.146089	-0.20952	-0.25557	-0.296337	-0.336248	-0.359387	-0.374888	-0.389411	-0.38169	-0.386886	-0.38499	-0.376047	-0.366992	-0.357903	-0.336782	-0.323419	-0.314026	-0.300509	-0.286766	-0.274162	-0.240788	-0.227563
-5.84156e-17	-0.0729666	-0.140909	-0.201836	-0.240305	-0.274505	-0.316401	-0.337294	-0.35883	-0.370611	-0.368328	-0.371249	-0.362415	-0.350296	-0.338762	-0.321046	-0.305142	-0.30185	-0.293454	-0.28056	-0.260753	-0.236896	-0.224837	-0.21342
-5.84156e-17	-0.0601409	-0.118985	-0.164714	-0.210098	-0.252067	-0.295901	-0.32049	-0.326678	-0.319218	-0.308087	-0.294674	-0.287568	-0.269204	-0.26485	-0.261711	-0.260786	-0.252883	-0.24835	-0.235737	-0.209436	-0.202255	-0.205032	-0.194881
-5.84156e-17	-0.0570829	-0.103909	-0.156867	-0.192595	-0.232937	-0.275218	-0.280003	-0.295056	-0.304514	-0.308842	-0.309608	-0.301848	-0.300052	-0.299715	-0.300629	-0.296252	-0.297987	-0.283552	-0.278304	-0.266566	-0.258122	-0.253175	-0.241105
-5.84156e-17	-0.0526753	-0.0998897	-0.151928	-0.186468	-0.230823	-0.266953	-0.282735	-0.28764	-0.293238	-0.302876	-0.303732	-0.289249	-0.285274	-0.281771	-0.285258	-0.295191	-0.302177	-0.283849	-0.254584	-0.24727	-0.241632	-0.228855	-0.216544
-5.84156e-17	-0.0458448	-0.0938877	-0.152062	-0.201581	-0.225629	-0.249359	-0.266456	-0.276564	-0.290361	-0.297862	-0.281355	-0.259907	-0.265326	-0.258328	-0.249543	-0.236233	-0.221693	-0.206558	-0.188237	-0.172863	-0.152569	-0.139758	-0.134731
-5.84156e-17	-0.0385799	-0.083199	-0.11854	-0.16045	-0.189593	-0.206926	-0.219287	-0.234148	-0.243481	-0.247943	-0.250882	-0.248469	-0.239414	-0.226717	-0.21889	-0.206888	-0.192472	-0.182833	-0.177008	-0.17062	-0.163636	-0.158195	-0.153875
-5.84156e-17	-0.0310978	-0.0638533	-0.0899296	-0.112022	-0.136353	-0.158535	-0.182334	-0.19041	-0.195139	-0.19566	-0.19366	-0.202045	-0.208957	-0.196597	-0.185007	-0.169412	-0.153573	-0.14812	-0.14297	-0.13817	-0.128237	-0.116276	-0.109223
-5.84156e-17	-0.017109	-0.0348364	-0.0605455	-0.0799437	-0.0952926	-0.112421	-0.126853	-0.13754	-0.139409	-0.138433	-0.135436	-0.131105	-0.122513	-0.119003	-0.115392	-0.111778	-0.109935	-0.11483	-0.109802	-0.0993012	-0.0871947	-0.0763391	-0.0738487
-5.84156e-17	-0.00832813	-0.0227323	-0.0442723	-0.0568295	-0.0725714	-0.091555	-0.0990952	-0.108189	-0.112426	-0.114339	-0.11497	-0.116133	-0.116174	-0.115241	-0.112219	-0.101996	-0.0919352	-0.0823967	-0.0735529	-0.0724477	-0.0687338	-0.0613014	-0.0562083
-5.84156e-17	-0.0118956	-0.0405298	-0.0725599	-0.0908589	-0.104252	-0.119216	-0.131814	-0.138253	-0.14081	-0.145759	-0.144539	-0.144436	-0.135687	-0.122113	-0.111242	-0.100972	-0.091698	-0.0833964	-0.0756804	-0.0685579	-0.0670267	-0.0697256	-0.0640776
-5.84156e-17	-0.0150069	-0.0354929	-0.0625267	-0.100758	-0.119612	-0.133752	-0.145861	-0.156421	-0.162228	-0.16289	-0.157352	-0.15543	-0.144188	-0.132253	-0.126385	-0.11664	-0.102786	-0.0922527	-0.0884382	-0.0804865	-0.075445	-0.0687982	-0.0617506
-5.84156e-17	-0.0128804	-0.0345066	-0.0601658	-0.0889111	-0.113266	-0.139259	-0.156439	-0.152527	-0.15586	-0.154312	-0.145787	-0.136144	-0.12585	-0.117817	-0.112808	-0.107656	-0.101313	-0.0941145	-0.0913296	-0.0886887	-0.0853368	-0.0865401	-0.0833346
-5.84156e-17	-0.00315799	-0.0147952	-0.0382151	-0.0636137	-0.0799874	-0.100425	-0.108607	-0.115268	-0.115478	-0.113857	-0.115551	-0.116177	-0.118393	-0.116977	-0.110649	-0.104468	-0.100177	-0.0981892	-0.102575	-0.0994966	-0.0991034	-0.095354	-0.0900696
-5.84156e-17	-0.000309614	-0.019286	-0.029642	-0.0492765	-0.0703979	-0.0910587	-0.103677	-0.110818	-0.114577	-0.115386	-0.113075	-0.108976	-0.102965	-0.103027	-0.102924	-0.102708	-0.102293	-0.0994776	-0.0962853	-0.093337	-0.0922478	-0.0939932	-0.0916729
-5.84156e-17	0.0132933	0.00287758	-0.0167689	-0.0340236	-0.0469397	-0.0542486	-0.0619535	-0.0666258	-0.0727116	-0.078417	-0.083077	-0.0845082	-0.086137	-0.085168	-0.086157	-0.0805236	-0.0775084	-0.0746266	-0.0722841	-0.0700289	-0.0671887	-0.0673909	-0.0632009
-5.84156e-17	0.0118279	-2.80831e-05	-0.02998	-0.0519229	-0.0659851	-0.0805583	-0.0989045	-0.106971	-0.117158	-0.127695	-0.131119	-0.126163	-0.11886	-0.114464	-0.110493	-0.106551	-0.114229	-0.107035	-0.100125	-0.0928393	-0.087462	-0.0842342	-0.0836165
-5.84156e-17	0.00536482	-0.00893214	-0.0199561	-0.042113	-0.0618766	-0.0767961	-0.0907761	-0.100261	-0.103913	-0.104182	-0.0993433	-0.0999271	-0.103761	-0.103273	-0.102447	-0.0968126	-0.0911049	-0.0888968	-0.087139	-0.0855642	-0.0838778	-0.0816269	-0.0756089
-5.84156e-17	0.00398261	-0.0162613	-0.0408238	-0.0538583	-0.0750077	-0.0851707	-0.0892474	-0.0949023	-0.0989664	-0.094818	-0.0881864	-0.0817337	-0.0766456	-0.0733266	-0.0787266	-0.0854829	-0.0858707	-0.0824573	-0.0782529	-0.0754763	-0.0729237	-0.070594	-0.0684812
-5.84156e-17	-0.00326151	-0.0193485	-0.0509809	-0.0863677	-0.0985003	-0.10911	-0.1151	-0.118666	-0.123286	-0.127248	-0.128594	-0.124127	-0.125083	-0.123161	-0.126596	-0.123848	-0.130741	-0.135511	-0.128046	-0.118292	-0.108869	-0.0997422	-0.0918751
-5.84156e-17	-0.00995644	-0.0412102	-0.0692761	-0.106392	-0.131212	-0.145466	-0.148215	-0.152339	-0.154784	-0.162948	-0.159813	-0.15408	-0.144271	-0.139513	-0.136438	-0.133193	-0.129851	-0.126467	-0.119307	-0.111794	-0.104136	-0.0978727	-0.095464
-5.84156e-17	-0.0262556	-0.0604434	-0.0894497	-0.127815	-0.165423	-0.189885	-0.208613	-0.210815	-0.221295	-0.246477	-0.256845	-0.244133	-0.232447	-0.228633	-0.225571	-0.220369	-0.2261	-0.231915	-0.229336	-0.223551	-0.216218	-0.209864	-0.198963
-5.84156e-17	-0.0268091	-0.0600551	-0.10143	-0.146998	-0.18219	-0.206908	-0.234943	-0.240356	-0.229152	-0.251441	-0.258139	-0.25902	-0.240005	-0.220658	-0.208789	-0.207102	-0.206902	-0.211538	-0.205739	-0.195621	-0.18619	-0.177849	-0.160162
-5.84156e-17	-0.0294079	-0.0679855	-0.104001	-0.142892	-0.166301	-0.206796	-0.242228	-0.247123	-0.240538	-0.234249	-0.243339	-0.238711	-0.229569	-0.21414	-0.198012	-0.184242	-0.180168	-0.177126	-0.175165	-0.176074	-0.173172	-0.16528	-0.153196
-5.84156e-17	-0.0272551	-0.0663344	-0.121334	-0.166522	-0.204992	-0.235183	-0.237062	-0.258092	-0.259731	-0.248512	-0.262827	-0.277383	-0.265121	-0.24915	-0.242335	-0.236186	-0.232415	-0.231958	-0.231316	-0.225907	-0.219643	-0.207103	-0.191927
-5.84156e-17	-0.0262608	-0.0622648	-0.096046	-0.141274	-0.16307	-0.188115	-0.22133	-0.230638	-0.258419	-0.246198	-0.231999	-0.233115	-0.240052	-0.254452	-0.255689	-0.244377	-0.240863	-0.243091	-0.24347	-0.237091	-0.233819	-0.22643	-0.223174
-5.84156e-17	-0.0112312	-0.0424087	-0.0712002	-0.100675	-0.152432	-0.180983	-0.207365	-0.241578	-0.236996	-0.252749	-0.266748	-0.265227	-0.2604	-0.251998	-0.236055	-0.220111	-0.204421	-0.204528	-0.210336	-0.207132	-0.20224	-0.20089	-0.200999
-5.84156e-17	0.00189586	-0.0185356	-0.0555646	-0.0880188	-0.133364	-0.178391	-0.199199	-0.217884	-0.215707	-0.207701	-0.200267	-0.195943	-0.197919	-0.198597	-0.192127	-0.184418	-0.181001	-0.177363	-0.173586	-0.169472	-0.15784	-0.152909	-0.144661
-5.84156e-17	0.00285667	-0.0229669	-0.053426	-0.0914747	-0.125839	-0.154918	-0.174162	-0.181746	-0.187063	-0.189277	-0.198944	-0.209492	-0.203183	-0.193979	-0.20282	-0.212808	-0.224063	-0.237754	-0.245187	-0.237064	-0.22998	-0.22642	-0.220457
-5.84156e-17	0.00254308	-0.0169856	-0.0481673	-0.0842588	-0.117962	-0.145678	-0.157179	-0.174384	-0.186673	-0.190212	-0.191708	-0.189092	-0.188266	-0.186253	-0.18332	-0.179693	-0.175558	-0.171072	-0.166362	-0.161534	-0.156353	-0.153155	-0.151724
-5.84156e-17	0.00561747	-0.0121545	-0.034153	-0.057525	-0.0752144	-0.107462	-0.115667	-0.119326	-0.131022	-0.140782	-0.1423	-0.140714	-0.141941	-0.145393	-0.150898	-0.159331	-0.167955	-0.16659	-0.168269	-0.167544	-0.171265	-0.173393	-0.171417
-5.84156e-17	-0.00265584	-0.026431	-0.050779	-0.0917612	-0.11886	-0.153513	-0.174387	-0.188411	-0.191937	-0.196166	-0.207705	-0.212688	-0.224472	-0.226369	-0.22854	-0.234965	-0.23952	-0.244235	-0.243548	-0.240621	-0.23781	-0.235106	-0.246483
-5.84156e-17	-0.0012202	-0.0262332	-0.0647145	-0.0968694	-0.14388	-0.178968	-0.21357	-0.235965	-0.245705	-0.25312	-0.258084	-0.264195	-0.257106	-0.244337	-0.234248	-0.237127	-0.241713	-0.248397	-0.267913	-0.278381	-0.277348	-0.276257	-0.275132
-5.84156e-17	-0.000268144	-0.0184223	-0.050212	-0.0946793	-0.128032	-0.159244	-0.181825	-0.19835	-0.197856	-0.203067	-0.233371	-0.247543	-0.250114	-0.261996	-0.258842	-0.254739	-0.264608	-0.278162	-0.273642	-0.27666	-0.268723	-0.260363	-0.257497
-5.84156e-17	0.00370711	-0.019201	-0.0699971	-0.100864	-0.119508	-0.138632	-0.160793	-0.182366	-0.200979	-0.2055	-0.206074	-0.205302	-0.19756	-0.19519	-0.192489	-0.189604	-0.186629	-0.183632	-0.177852	-0.1676	-0.15797	-0.154976	-0.150936
-5.84156e-17	0.0123723	0.00338217	-0.0441438	-0.0744796	-0.105808	-0.129049	-0.140947	-0.149208	-0.162585	-0.184833	-0.195929	-0.206984	-0.228438	-0.226306	-0.222778	-0.225334	-0.233196	-0.24106	-0.248977	-0.256995	-0.265161	-0.267474	-0.268747
-5.84156e-17	0.0177661	-0.000816943	-0.0304437	-0.0717728	-0.112827	-0.143496	-0.168554	-0.191832	-0.21126	-0.225363	-0.240954	-0.256685	-0.272732	-0.291488	-0.304711	-0.311005	-0.322211	-0.336714	-0.34174	-0.328985	-0.321328	-0.327688	-0.343585
-5.84156e-17	0.0186699	-0.0010024	-0.0386936	-0.0965672	-0.136177	-0.193032	-0.226407	-0.258388	-0.302634	-0.313492	-0.319936	-0.324607	-0.328343	-0.333244	-0.350207	-0.377839	-0.37224	-0.374103	-0.371064	-0.372122	-0.374791	-0.384631	-0.403308
-5.84156e-17	0.0256846	0.00685425	-0.00927519	-0.0516758	-0.106175	-0.150584	-0.177469	-0.188485	-0.204537	-0.216559	-0.225332	-0.231591	-0.235992	-0.240104	-0.248724	-0.2505	-0.245301	-0.2699	-0.282358	-0.291727	-0.310104	-0.32718	-0.349809
-5.84156e-17	0.0183621	-0.00733506	-0.034197	-0.0705469	-0.129548	-0.167968	-0.21488	-0.241892	-0.286347	-0.297886	-0.310762	-0.304436	-0.299603	-0.29335	-0.285339	-0.276325	-0.266908	-0.257539	-0.248534	-0.240094	-0.232323	-0.22712	-0.225659
-5.84156e-17	0.0136984	-0.0102192	-0.0444051	-0.0824514	-0.119375	-0.157382	-0.17915	-0.208215	-0.232134	-0.261131	-0.282237	-0.281989	-0.279643	-0.282252	-0.289174	-0.301965	-0.314454	-0.326695	-0.335404	-0.340977	-0.34653	-0.35862	-0.369745
-5.84156e-17	0.0101392	-0.00610576	-0.0347532	-0.0592468	-0.0838342	-0.102382	-0.122914	-0.137796	-0.150495	-0.155003	-0.165533	-0.160611	-0.156204	-0.154808	-0.157352	-0.159473	-0.162044	-0.164218	-0.159562	-0.157235	-0.149821	-0.145058	-0.147479
-5.84156e-17	0.0176702	0.00865077	-0.00272776	-0.0112	-0.0226523	-0.0394307	-0.0420319	-0.0465323	-0.0467546	-0.0465597	-0.0493039	-0.0578106	-0.0682298	-0.0814948	-0.0877489	-0.0844786	-0.0812721	-0.0781574	-0.0751483	-0.0739468	-0.07111	-0.0680716	-0.06583
-5.84156e-17	0.0125803	0.0100789	-0.00277507	-0.0292333	-0.0546801	-0.0871384	-0.112093	-0.12153	-0.127234	-0.138905	-0.150016	-0.148835	-0.152619	-0.157464	-0.162848	-0.168964	-0.175777	-0.182944	-0.181455	-0.179708	-0.177509	-0.161475	-0.14438
-5.84156e-17	0.00271605	-0.00924571	-0.029568	-0.051003	-0.0772871	-0.0958872	-0.115203	-0.145915	-0.159637	-0.165647	-0.174835	-0.17413	-0.172161	-0.172264	-0.193386	-0.204917	-0.208977	-0.210074	-0.208377	-0.206989	-0.193589	-0.182948	-0.176837
-5.84156e-17	0.0074042	-0.0122254	-0.0443221	-0.0744967	-0.086997	-0.0996484	-0.123299	-0.173356	-0.19002	-0.193737	-0.18756	-0.180612	-0.179986	-0.182477	-0.184821	-0.187226	-0.18984	-0.192771	-0.196096	-0.188686	-0.177606	-0.16681	-0.156368
