# Supplementary material for: Research on the dynamic spillover of stock markets under COVID-19—Taking the stock markets of China, Japan, and South Korea as an example
Source: Front Public Health. 2022 Nov 11;10:1008348. doi: 10.3389/fpubh.2022.1008348 (PMC9691647; doi:10.3389/fpubh.2022.1008348)
Supplement: Supplementary file 4 [file Data_Sheet_2.ZIP › HK_KR_2 (1).xls]

## Sheet: Sheet2
0	0	0	0	0	0	0	0	0	0	0	0	0	0	0	0	0	0	0	0	0	0	0	0
0	0	0	0	0	0	0	0	0	0	0	0	0	0	0	0	0	0	0	0	0	0	0	0
4.39964e-16	0.0166441	0.0243034	0.042018	0.0495223	0.0509247	0.0537426	0.0484228	0.0453612	0.0436948	0.0412589	0.0411744	0.0373283	0.0261502	0.0227397	0.0204173	0.00756138	0.000655054	0.000372493	0.000159132	-0.00189843	-0.00251427	-0.0045844	-0.00490296
4.39964e-16	0.0201425	0.0287977	0.0354954	0.0418127	0.0453755	0.0454236	0.0431641	0.0416094	0.0436015	0.0447528	0.0402769	0.0265313	0.0186685	0.0105686	0.00511547	0.00201243	0.000964545	-0.000661974	-0.00377502	-0.00638877	-0.00923438	-0.00976458	-0.0119365
4.39964e-16	0.015381	0.00959814	0.0108751	0.00428647	0.00615489	0.00252321	0.00248034	0.00222874	0.00192982	0.00161689	0.00131224	0.00103574	0.000794732	-0.000452244	-0.00748466	-0.0121441	-0.0115719	-0.0106167	-0.0127232	-0.0124271	-0.0112281	-0.0109674	-0.0127229
4.39964e-16	0.0263829	0.0320018	0.0378635	0.0427975	0.0470649	0.0483808	0.0474536	0.0451622	0.0419986	0.0383454	0.0344755	0.029421	0.0232587	0.0195226	0.0144736	0.012018	0.00916321	0.00488342	0.00228298	0.000971412	0.000821697	0.000697989	-0.000655029
4.39964e-16	0.0319608	0.0328623	0.061725	0.0664847	0.0710336	0.0724048	0.0697949	0.0674555	0.0664355	0.0627948	0.0573967	0.0499122	0.0423522	0.0328413	0.0265353	0.0185233	0.0135337	0.00998922	0.00949032	0.00796255	0.0057238	0.00516165	0.00367038
4.39964e-16	0.0292716	0.038077	0.0551864	0.0619906	0.0646936	0.0657842	0.0651976	0.0635525	0.0581267	0.0525948	0.0476159	0.042095	0.0345422	0.0285984	0.0222053	0.0172926	0.0147363	0.0115991	0.00929211	0.00680915	0.00558823	0.00406977	0.00291901
4.39964e-16	0.0305081	0.0402168	0.054326	0.0544841	0.0550308	0.0539283	0.0491424	0.0432107	0.0374621	0.0325547	0.0294961	0.026654	0.0245731	0.0220882	0.019198	0.0157122	0.0143725	0.0123446	0.00924587	0.00808274	0.00705975	0.00450486	0.00276893
4.39964e-16	0.0317986	0.044941	0.0659908	0.0665225	0.0653972	0.0616163	0.0579664	0.0525228	0.0503195	0.0459128	0.0403392	0.0339988	0.0257376	0.018162	0.0126917	0.0100479	0.00716257	0.0053537	0.00395223	0.00288211	0.00137721	0.00111602	0.000912809
4.39964e-16	0.0372112	0.0523574	0.0650725	0.0718189	0.0709242	0.0652553	0.0604525	0.0544222	0.0483313	0.0424481	0.0369367	0.0318853	0.0245235	0.0191631	0.0136971	0.00957618	0.00606371	0.00370317	0.00270829	0.0019176	0.00116663	0.000984012	0.000881196
4.39964e-16	0.0285342	0.0463189	0.0633205	0.0699009	0.064092	0.0590121	0.058939	0.0540021	0.0507848	0.0465757	0.0406673	0.0313054	0.0250938	0.0201891	0.0130234	0.0102705	0.00535258	0.00455084	0.00338966	0.00267927	0.00189257	0.00127031	0.000929533
4.39964e-16	0.0257909	0.0312662	0.0502078	0.053901	0.0522852	0.052429	0.0515644	0.0474857	0.0455693	0.0401362	0.0342386	0.0246384	0.02056	0.0158741	0.0120583	0.00620124	0.00371219	0.00293703	0.00246747	0.00218078	0.000887976	0.000562603	0.000482695
4.39964e-16	0.00969906	0.0183734	0.0351851	0.0339362	0.0386733	0.0418492	0.0409863	0.0394677	0.0354701	0.0306898	0.0274041	0.0249132	0.0240801	0.0165709	0.00860268	0.00539834	0.00250781	0.00183319	-0.00209323	-0.00292889	-0.00336501	-0.00310885	-0.00282644
4.39964e-16	0.0171613	0.0235772	0.0413072	0.0479178	0.0569835	0.0590537	0.0594803	0.056992	0.0498435	0.0466653	0.0439788	0.0372444	0.0304784	0.0257685	0.0205555	0.0121919	0.00790968	0.00365162	0.00124839	-0.00128415	-0.00130713	-0.00303748	-0.0033913
4.39964e-16	0.0136495	0.0140537	0.0244267	0.0332417	0.0334167	0.0395111	0.0442766	0.044805	0.044861	0.0445505	0.0365403	0.0254271	0.0247874	0.0213792	0.0156266	0.0126414	0.00872091	0.00597439	0.0045394	0.00396195	0.000997091	9.79532e-05	-0.000711653
4.39964e-16	0.0221557	0.0314643	0.0557526	0.0660468	0.0740032	0.0735872	0.0714849	0.0693369	0.0670519	0.060675	0.0490748	0.0408066	0.0322701	0.0265191	0.0216221	0.0160144	0.013636	0.00722857	0.0049734	0.00373835	0.000871683	0.000635828	0.00054156
4.39964e-16	0.0257191	0.0311454	0.0563069	0.0621341	0.0657197	0.0672995	0.064337	0.0582049	0.0524563	0.0456756	0.0368994	0.0334975	0.0257446	0.0176302	0.0116464	0.00934923	0.00748697	0.0060598	0.00424274	0.000655802	-0.00164009	-0.00243868	-0.00319723
4.39964e-16	0.035377	0.0639735	0.0865087	0.092426	0.097934	0.101233	0.0963072	0.0867021	0.0766777	0.0698045	0.0631014	0.0516463	0.0414555	0.0330333	0.0260842	0.0169805	0.0139888	0.0116444	0.00660258	0.00507026	0.00315357	0.000377604	-0.000803705
4.39964e-16	0.0383266	0.0633055	0.0898253	0.103103	0.10722	0.10461	0.10704	0.107042	0.097957	0.0854818	0.0742495	0.0613154	0.0529872	0.0420115	0.0339655	0.0265488	0.0184063	0.0110726	0.00744651	0.00273575	0.00109127	-9.05615e-06	-0.000411437
4.39964e-16	0.0529732	0.0776235	0.115544	0.130962	0.133049	0.128639	0.126271	0.115555	0.0986427	0.0906294	0.0734259	0.0654259	0.0543685	0.0440415	0.040012	0.0305422	0.0199502	0.0119883	0.00592945	0.00362009	0.000562124	-0.00162911	-0.00217528
4.39964e-16	0.0544923	0.0977657	0.134245	0.150999	0.165843	0.163123	0.146205	0.134587	0.120775	0.118261	0.0928349	0.0755466	0.0584045	0.0449583	0.0308893	0.0208959	0.0152846	0.00863715	0.00375129	0.000101311	-0.00212557	-0.00202135	-0.00176386
4.39964e-16	0.0682444	0.104149	0.144789	0.158471	0.173524	0.179096	0.158969	0.142184	0.12255	0.103715	0.0897037	0.0696803	0.0528422	0.0406841	0.0289622	0.0178496	0.0101861	0.00668565	0.00197269	-0.000868765	-0.0015697	-0.00229333	-0.00309707
4.39964e-16	0.0739848	0.121195	0.164559	0.192463	0.210857	0.206395	0.194325	0.181974	0.165703	0.138003	0.111228	0.0850873	0.0619272	0.0461201	0.0328778	0.0232184	0.013353	0.0033629	-5.70284e-05	-0.00343324	-0.00706318	-0.00900051	-0.00947252
4.39964e-16	0.0654526	0.108094	0.151738	0.172175	0.181837	0.181504	0.173835	0.160634	0.146362	0.133654	0.107208	0.0832076	0.0575309	0.0393137	0.0200374	0.0104219	0.00681688	0.00179391	-0.00403625	-0.00763314	-0.00938651	-0.0110898	-0.0144227
4.39964e-16	0.0608448	0.0992744	0.134974	0.152513	0.164525	0.167326	0.152959	0.140893	0.127233	0.114422	0.0887659	0.0687292	0.0524272	0.0417622	0.0264139	0.0152221	0.00841564	-0.00109926	-0.0042588	-0.00654541	-0.0118198	-0.0213484	-0.0192853
4.39964e-16	0.0620361	0.109369	0.155832	0.175456	0.178975	0.182874	0.176634	0.162668	0.149518	0.128791	0.100781	0.0671221	0.0405647	0.0271724	0.0119918	0.00080058	-0.00784721	-0.0144345	-0.0237684	-0.0288663	-0.0359773	-0.0448027	-0.0409532
4.39964e-16	0.070036	0.120556	0.156278	0.1789	0.18467	0.179049	0.174566	0.169864	0.154716	0.121542	0.0825513	0.0623938	0.0335952	0.0142353	-0.00124067	-0.0173354	-0.0265538	-0.0426931	-0.0436895	-0.0594468	-0.0611809	-0.0568108	-0.047436
4.39964e-16	0.0358339	0.0699848	0.112093	0.131938	0.141828	0.148325	0.149301	0.145522	0.127944	0.105201	0.0705156	0.0472343	0.0265216	0.0142516	-0.00984913	-0.0197763	-0.0313065	-0.0479941	-0.0509968	-0.0670682	-0.0748434	-0.0664011	-0.0622507
4.39964e-16	0.0363097	0.064333	0.0924877	0.110044	0.124387	0.129121	0.130337	0.123164	0.12255	0.108991	0.0828294	0.0505794	0.0291801	0.0115564	-0.00045749	-0.0121115	-0.0180544	-0.0329449	-0.0506528	-0.0538189	-0.0580167	-0.0538288	-0.0451155
4.39964e-16	0.037686	0.0573485	0.0898579	0.105668	0.112524	0.116908	0.117404	0.125993	0.125851	0.0948313	0.0749815	0.0517718	0.0316434	0.0090256	-0.00680732	-0.0260547	-0.0326017	-0.0415579	-0.0474052	-0.057202	-0.0690835	-0.0726615	-0.0658485
4.39964e-16	0.0369381	0.0630931	0.0891959	0.11192	0.119919	0.133175	0.134571	0.133055	0.125427	0.107236	0.0886619	0.059524	0.0452771	0.0190148	-0.0228545	-0.030136	-0.0528763	-0.0676872	-0.0702635	-0.0702733	-0.0681253	-0.0610901	-0.0550749
4.39964e-16	0.0277177	0.0533218	0.0792203	0.101996	0.112932	0.117117	0.122228	0.112241	0.104589	0.0953725	0.073518	0.0537188	0.0340046	0.019032	0.00570157	-0.0277884	-0.0340941	-0.039744	-0.0492467	-0.0558708	-0.0603356	-0.0653165	-0.0505469
4.39964e-16	0.0175031	0.0414619	0.0652011	0.0743916	0.0781676	0.0822251	0.0854679	0.0905564	0.0938449	0.0841352	0.0742715	0.0552759	0.0353913	0.0148055	-0.0041856	-0.0250322	-0.0375646	-0.047223	-0.0498721	-0.0641331	-0.0667846	-0.0782229	-0.0739184
4.39964e-16	0.0262622	0.0451423	0.0745364	0.085141	0.0962571	0.0983407	0.0999406	0.101725	0.104309	0.0996644	0.0868037	0.0718563	0.0488864	0.0291232	0.0186956	0.00932852	0.00153146	-0.0160903	-0.0330957	-0.0338088	-0.0414429	-0.0499253	-0.0443913
4.39964e-16	0.0269204	0.0563694	0.0845233	0.0974498	0.11051	0.119994	0.126346	0.12079	0.116987	0.095319	0.0867177	0.064556	0.0452633	0.0292186	0.0212768	0.0144314	-0.00754947	-0.0322923	-0.0425283	-0.0478883	-0.0518873	-0.0551861	-0.0509862
4.39964e-16	0.0264739	0.0508391	0.0766539	0.0854648	0.0894606	0.100429	0.109884	0.11082	0.107761	0.0940701	0.0823147	0.0637937	0.0508203	0.0301344	0.0189525	-0.00182571	-0.0222903	-0.0339115	-0.0422486	-0.0510905	-0.0522643	-0.0528475	-0.0543325
4.39964e-16	0.0288653	0.0541332	0.0888018	0.114591	0.13675	0.139458	0.142181	0.138483	0.130474	0.117237	0.092048	0.0631515	0.0432014	0.0334275	0.00409734	-0.0140033	-0.0335455	-0.0684681	-0.0795754	-0.0800463	-0.078127	-0.0764965	-0.0731882
4.39964e-16	0.0405627	0.0726071	0.112277	0.141056	0.163083	0.178618	0.185398	0.183553	0.165527	0.139323	0.112149	0.0824963	0.0435434	0.0115263	-0.0113034	-0.0273567	-0.0380691	-0.0554906	-0.0716537	-0.0767091	-0.0743574	-0.0709457	-0.0614451
4.39964e-16	0.0599616	0.105636	0.16172	0.186983	0.200751	0.210406	0.210422	0.198196	0.177919	0.154582	0.122142	0.094876	0.0660514	0.0359795	0.00481355	-0.0361062	-0.0548022	-0.0685953	-0.0913822	-0.0941705	-0.0908619	-0.0968805	-0.0984898
4.39964e-16	0.0569151	0.104778	0.151674	0.188504	0.211136	0.21823	0.214054	0.200359	0.16625	0.1444	0.123787	0.095952	0.0572621	0.0233128	0.010956	-0.00625135	-0.0119344	-0.0429847	-0.046027	-0.0484989	-0.0487502	-0.0543403	-0.0566387
4.39964e-16	0.0648118	0.11799	0.165225	0.200462	0.212754	0.213024	0.205204	0.191825	0.169275	0.149736	0.127582	0.103291	0.0714531	0.0307534	0.0146835	0.00903516	-0.0105512	-0.0171359	-0.0274845	-0.0308373	-0.0316629	-0.0398829	-0.0433751
4.39964e-16	0.0694155	0.111939	0.152346	0.1763	0.205848	0.21795	0.218889	0.192922	0.168451	0.154856	0.120616	0.0922425	0.0690154	0.0498455	0.0276645	0.0136262	0.0026329	-0.0146928	-0.0184443	-0.0208058	-0.0257607	-0.0274529	-0.0270327
4.39964e-16	0.0607646	0.107335	0.144695	0.169892	0.188385	0.205141	0.206611	0.194959	0.174657	0.147119	0.110714	0.0830883	0.062849	0.0430543	0.028462	0.0161666	0.0045963	-0.00574381	-0.0168762	-0.0177147	-0.0208251	-0.0206924	-0.0218475
4.39964e-16	0.0715679	0.126853	0.163708	0.184255	0.190243	0.198408	0.192264	0.181826	0.158616	0.131684	0.0972855	0.0787052	0.0627107	0.0456555	0.0340522	0.0217181	0.0126036	0.00407954	-0.000592513	-0.00520872	-0.0116235	-0.0146031	-0.0135221
4.39964e-16	0.0568457	0.0926161	0.12097	0.134487	0.144055	0.143194	0.140767	0.131433	0.117064	0.103056	0.0939516	0.0739213	0.054322	0.0422046	0.0320028	0.0213683	0.00769948	0.00373815	-0.000484655	-0.00704246	-0.00673344	-0.00747486	-0.00996546
4.39964e-16	0.05013	0.0761973	0.109921	0.127895	0.132072	0.132545	0.130011	0.126293	0.121057	0.108669	0.0947788	0.0740465	0.0542963	0.0376804	0.0295611	0.021234	0.00727924	0.00189541	-0.00873108	-0.010436	-0.0130085	-0.014944	-0.0150108
4.39964e-16	0.0558553	0.105579	0.14824	0.170233	0.175423	0.168463	0.166089	0.153508	0.14013	0.120371	0.10091	0.0817981	0.0661337	0.0492625	0.0350817	0.024053	0.0146522	0.00761155	0.00249964	0.000396065	-0.00472204	-0.00597835	-0.00668671
4.39964e-16	0.044502	0.0702097	0.0979512	0.113202	0.122681	0.131379	0.12797	0.114177	0.100249	0.0979806	0.0758893	0.0622729	0.0554915	0.0477848	0.0391699	0.0252266	0.0176951	0.00894334	0.00340449	0.00250455	0.000538048	0.00044066	0.00036658
4.39964e-16	0.0386867	0.0657341	0.0840003	0.0905703	0.092324	0.0919939	0.094095	0.0908261	0.0835046	0.075787	0.0672959	0.0556744	0.0457171	0.0376732	0.0324462	0.0229342	0.0144869	0.00995322	0.00577787	0.00305136	-0.000203873	-0.000425061	-0.00127817
4.39964e-16	0.0329985	0.0601573	0.0805773	0.0854466	0.0883069	0.0887413	0.0792374	0.0783665	0.0746555	0.0707536	0.0661856	0.0588637	0.0486427	0.0393263	0.0330587	0.0264	0.0219917	0.0181684	0.0129382	0.0073882	0.00378254	0.00262846	0.00143909
4.39964e-16	0.0324262	0.0501816	0.0658048	0.0730025	0.0738148	0.0707769	0.0653448	0.0625322	0.0555436	0.0490874	0.0424725	0.0387013	0.0348491	0.030083	0.026596	0.0160144	0.0125948	0.0103157	0.00650256	0.00457002	0.00329169	0.0018615	0.00143298
4.39964e-16	0.0210449	0.0441576	0.0584162	0.0674108	0.0705653	0.0693025	0.0621901	0.0541658	0.053566	0.0499276	0.0445933	0.0371358	0.0322974	0.0276121	0.0238252	0.0192155	0.0153815	0.0119979	0.00832112	0.00655256	0.00346641	0.0022473	0.00135682
4.39964e-16	0.0345123	0.0536288	0.0656292	0.07176	0.0726051	0.0683646	0.0611211	0.0534133	0.0457022	0.0400738	0.0346556	0.029895	0.0256493	0.0228302	0.0196454	0.0160657	0.012918	0.00994547	0.00769517	0.0057002	0.00426011	0.00349646	0.00279051
4.39964e-16	0.0167487	0.0246298	0.0257614	0.0284548	0.0295706	0.0307981	0.029949	0.0278413	0.0253887	0.0229373	0.0209338	0.0187973	0.0166576	0.0149118	0.0132706	0.0117309	0.00976176	0.00670497	0.0056631	0.00431447	0.00294268	0.00232251	0.0018793
4.39964e-16	0.0106409	0.0176723	0.0192244	0.0204572	0.0238988	0.0224253	0.0206308	0.0184204	0.0162706	0.0142429	0.0130814	0.0120396	0.0108633	0.0100133	0.00756127	0.00642063	0.00543309	0.00399677	0.00334983	0.00244714	0.00127337	0.000258125	-0.00235718
4.39964e-16	-0.00532517	-0.0114858	-0.011513	-0.0163476	-0.0190252	-0.0189046	-0.0187934	-0.0191021	-0.0184769	-0.0176959	-0.0168197	-0.0158925	-0.0149459	-0.0140024	-0.014836	-0.0137013	-0.0126327	-0.0116314	-0.0106967	-0.0095483	-0.00902015	-0.00827321	-0.007938
4.39964e-16	-0.0200639	-0.0424455	-0.0528451	-0.0647262	-0.0669912	-0.0662436	-0.0671426	-0.0634812	-0.0588468	-0.0546829	-0.0512119	-0.0476881	-0.0444885	-0.0421558	-0.0374328	-0.0324377	-0.0306668	-0.0277814	-0.0253316	-0.0230795	-0.0210147	-0.0191337	-0.0175724
4.39964e-16	-0.0312214	-0.0538178	-0.0591616	-0.0646527	-0.0682256	-0.0684535	-0.0666145	-0.0629099	-0.0593297	-0.0545053	-0.050242	-0.0460002	-0.0423918	-0.0399765	-0.0372408	-0.0346487	-0.0322101	-0.0296945	-0.027568	-0.0255972	-0.0232734	-0.0207609	-0.019332
4.39964e-16	-0.0259525	-0.0474744	-0.0560831	-0.0709295	-0.0759263	-0.079522	-0.0805829	-0.0781853	-0.0757245	-0.072077	-0.0670636	-0.0620618	-0.0570403	-0.0511868	-0.0458443	-0.0409967	-0.037153	-0.0353889	-0.0345015	-0.0326281	-0.0306371	-0.0307724	-0.0310729
4.39964e-16	-0.024575	-0.0401239	-0.0552284	-0.0618014	-0.0686677	-0.0725433	-0.074138	-0.0767131	-0.0764206	-0.0741925	-0.0707607	-0.0668435	-0.0654663	-0.06473	-0.0638323	-0.0628177	-0.0583288	-0.0535159	-0.0490837	-0.0450105	-0.0412729	-0.0387381	-0.0378246
4.39964e-16	-0.0218774	-0.0418326	-0.0465454	-0.0517458	-0.0566242	-0.0580847	-0.0533567	-0.0497709	-0.047893	-0.0443768	-0.0391061	-0.0351644	-0.0330753	-0.0318361	-0.0312404	-0.0287952	-0.0256432	-0.0227931	-0.0202363	-0.0182423	-0.018032	-0.0161869	-0.0152468
4.39964e-16	-0.0198774	-0.0365867	-0.0462795	-0.052747	-0.0559444	-0.056928	-0.0600948	-0.0586324	-0.0553438	-0.0506879	-0.0473025	-0.0448124	-0.0400791	-0.036437	-0.0328989	-0.0289693	-0.0275302	-0.0259353	-0.0240972	-0.021712	-0.0195564	-0.019285	-0.0198898
4.39964e-16	-0.0158393	-0.0257571	-0.0305845	-0.0371397	-0.0397877	-0.0394208	-0.0397705	-0.0398093	-0.0390532	-0.0378865	-0.0351224	-0.0306783	-0.0268225	-0.0234931	-0.0205412	-0.0169873	-0.0140365	-0.0119274	-0.0102482	-0.00892964	-0.00779437	-0.00692518	-0.00674227
4.39964e-16	-0.0110892	-0.017761	-0.0185267	-0.0189545	-0.0187402	-0.0192677	-0.0192403	-0.0188066	-0.0181081	-0.0172342	-0.0162585	-0.0152311	-0.0141898	-0.0131608	-0.0121623	-0.0112063	-0.0100657	-0.00878628	-0.00765873	-0.00728836	-0.00638905	-0.00559449	-0.00520391
4.39964e-16	-0.00221699	-0.00465802	-0.000570198	0.00294649	0.00471078	0.00558471	0.00598022	0.00515374	0.00443157	0.00376019	0.00320194	0.00274503	0.00236789	0.00216894	0.00196932	0.00177059	0.00157904	0.00139862	0.0012316	1.22865e-05	-0.00117947	-0.00101554	-0.00156418
4.39964e-16	-0.000928262	-0.0017477	0.00520524	0.00571842	0.00784246	0.00866864	0.00899934	0.00890648	0.00841273	0.00778978	0.00749514	0.00738899	0.00683562	0.00625459	0.00453628	0.00399232	0.00310402	0.000826266	-0.000852086	-0.000695083	-0.000721053	-0.00107175	-0.00108079
4.39964e-16	0.00189857	0.00231386	0.00244885	0.00449188	0.00486981	0.00652069	0.00761624	0.00804227	0.00875417	0.00881508	0.00817349	0.0074311	0.00689372	0.00630469	0.00569924	0.00341662	0.00109891	-0.000279259	-0.000238754	-0.000203812	-0.000693041	-0.00128716	-0.00116461
4.39964e-16	0.00666763	0.0104734	0.0235431	0.0234929	0.0221077	0.0199667	0.0177898	0.0156592	0.0139179	0.0131683	0.0129549	0.0118754	0.0108405	0.00980138	0.00813888	0.00707708	0.00568306	0.00466527	0.00331177	0.00266429	0.00139232	0.000928775	0.000485542
4.39964e-16	0.00106866	0.00281797	0.00732339	0.00623587	0.00354703	0.00191018	0.000662212	-0.000328764	-0.0010778	-0.00147966	-0.00153877	-0.00155781	-0.00154931	-0.0013419	-0.00113349	-0.00128725	-0.00104366	-0.00084435	-0.00108131	-0.00175025	-0.0019178	-0.0024149	-0.00262616
4.39964e-16	0.0173009	0.025921	0.0373033	0.040166	0.0461601	0.0460111	0.0426349	0.0408767	0.0388643	0.0360418	0.0314828	0.0272999	0.0228819	0.0195887	0.0170595	0.0147011	0.0123828	0.00920517	0.00781427	0.00639278	0.00498739	0.00388868	0.00300134
4.39964e-16	0.0238425	0.0382197	0.0500182	0.055054	0.057364	0.0560326	0.0535588	0.0499618	0.046413	0.04339	0.0387299	0.0334789	0.0302571	0.0259344	0.0184741	0.0158512	0.0143763	0.01202	0.010062	0.00772007	0.00678543	0.0055627	0.00466339
4.39964e-16	0.0195076	0.0331799	0.0443104	0.0499709	0.0489938	0.0481852	0.0467591	0.0435812	0.0407927	0.0375739	0.0341702	0.0291589	0.0254997	0.0220557	0.0200453	0.0167806	0.0142057	0.0117164	0.00928234	0.00719653	0.00628648	0.00463241	0.00409956
4.39964e-16	0.023723	0.0410016	0.055374	0.0621347	0.0595037	0.060078	0.0555315	0.0518404	0.0477348	0.0417325	0.0344725	0.0291915	0.02458	0.0206632	0.016789	0.013507	0.0107998	0.00869181	0.00706909	0.00574658	0.00425328	0.00368102	0.00290221
4.39964e-16	0.0329822	0.0590338	0.0755794	0.0752651	0.068689	0.0664619	0.0638795	0.0586283	0.0516692	0.0449736	0.0391452	0.0342631	0.0293439	0.0244252	0.0208148	0.0183228	0.0138826	0.0110859	0.00907979	0.00688416	0.00566882	0.00428884	0.00323091
4.39964e-16	0.0323618	0.0550285	0.0722161	0.0807278	0.0788366	0.0715325	0.067754	0.0626743	0.0551629	0.0497678	0.0436338	0.036855	0.0301127	0.0250732	0.0209031	0.0162456	0.0116626	0.00940327	0.00793337	0.00629358	0.00502834	0.00364951	0.00282748
4.39964e-16	0.0251852	0.0438328	0.0589387	0.0658325	0.0659919	0.0651428	0.0598997	0.0534581	0.0472979	0.0388313	0.031045	0.0254825	0.0212299	0.0180811	0.0161642	0.0126295	0.010528	0.00896595	0.00693997	0.00586555	0.00472081	0.00421665	0.00323697
4.39964e-16	0.0325447	0.0480379	0.0527784	0.0568076	0.0536658	0.0517865	0.0483657	0.0409702	0.0358356	0.0336968	0.0308658	0.0248162	0.0197838	0.0156982	0.0123986	0.00955137	0.00732364	0.00559128	0.00412043	0.00322164	0.00246287	0.0019757	0.00161166
4.39964e-16	0.0356282	0.0582027	0.0707152	0.0791893	0.0753921	0.0725848	0.0681231	0.0592499	0.0506797	0.0425072	0.0350692	0.0290666	0.0239911	0.0197351	0.0161886	0.012982	0.0102846	0.00851637	0.00636796	0.00500093	0.00354481	0.00286732	0.00225263
4.39964e-16	0.0437116	0.0751024	0.0865108	0.0845282	0.0813021	0.0760576	0.0696432	0.0609367	0.0511414	0.043297	0.035947	0.0298281	0.0243859	0.0208543	0.0175414	0.0145345	0.0119485	0.00981319	0.0080799	0.00641257	0.00517671	0.00423272	0.00334455
4.39964e-16	0.0387283	0.0610878	0.0783544	0.0831168	0.0770783	0.0709343	0.0649437	0.0571207	0.0509759	0.04356	0.0382892	0.0332764	0.0280435	0.0230101	0.0200671	0.0167637	0.0141928	0.0107971	0.00868649	0.00698144	0.00570706	0.00449799	0.00360633
4.39964e-16	0.0245862	0.0503625	0.0720902	0.0721526	0.0698472	0.0648686	0.0599749	0.0516355	0.0411711	0.0335133	0.0273364	0.0233884	0.018898	0.0153457	0.0129747	0.0109433	0.00921245	0.00774381	0.00650174	0.00531055	0.00345068	0.00279954	0.00226866
4.39964e-16	0.00629274	0.0141209	0.0232337	0.0309905	0.0291108	0.0241653	0.022989	0.0205022	0.0183775	0.0159722	0.0136733	0.0107979	0.00867317	0.00703494	0.00569765	0.00461018	0.00372815	0.00284436	0.00211988	0.00157974	0.00117734	0.000877672	0.000654541
4.39964e-16	-0.0124783	-0.00905932	-0.00591108	-0.00323659	-0.00595988	-0.00785271	-0.00605073	-0.00473191	-0.00381328	-0.00283397	-0.00212087	-0.00159679	-0.00120968	-0.000920913	-0.000704127	-0.000540221	-0.000415635	-0.000320471	-0.000247506	-0.000191383	-0.000148111	-0.000114685	-8.88283e-05
4.39964e-16	-0.0159893	-0.017061	-0.0098132	-0.0130092	-0.0158416	-0.014631	-0.0122782	-0.0101633	-0.00803045	-0.00634175	-0.00635032	-0.00618583	-0.00581631	-0.00507051	-0.0043501	-0.00373889	-0.00321976	-0.00277818	-0.00241275	-0.00209444	-0.00176605	-0.00147723	-0.00123313
4.39964e-16	-0.0225916	-0.0244337	-0.0271406	-0.028014	-0.027006	-0.0273371	-0.0268397	-0.0257692	-0.0227731	-0.0195874	-0.0183988	-0.0175961	-0.0153853	-0.0130591	-0.0103564	-0.00819254	-0.00646732	-0.00510522	-0.00424575	-0.00357209	-0.0030178	-0.0026153	-0.00217088
4.39964e-16	-0.0120825	-0.00688738	-0.0034995	-0.00913143	-0.00917985	-0.00792286	-0.0108271	-0.0120992	-0.0124922	-0.0119791	-0.0111477	-0.0106587	-0.009741	-0.00830621	-0.00714407	-0.00604504	-0.00512892	-0.00436855	-0.00343238	-0.0026176	-0.00199261	-0.00171044	-0.00142853
4.39964e-16	-0.017778	-0.0156542	-0.00925682	-0.0103715	-0.00857357	-0.0102836	-0.0145911	-0.0130394	-0.010453	-0.00879274	-0.00778187	-0.00637093	-0.00519242	-0.00421746	-0.00341652	-0.00276231	-0.00223026	-0.00155849	-0.00106406	-0.000720722	-0.000484361	-0.00032302	-0.000164334
4.39964e-16	-0.0184884	-0.0222442	-0.027613	-0.0263356	-0.0187214	-0.0140068	-0.0112402	-0.00906246	-0.00821235	-0.00744434	-0.00630278	-0.00535015	-0.00467693	-0.00374751	-0.00302117	-0.00245218	-0.00200457	-0.00165052	-0.00136864	-0.00106914	-0.000859676	-0.000531135	-0.00025296
4.39964e-16	-0.0141507	-0.0140268	-0.0167132	-0.0177402	-0.0164644	-0.0149603	-0.012834	-0.0103401	-0.00935879	-0.00902235	-0.00802318	-0.00629137	-0.00487607	-0.0037911	-0.00297161	-0.00260986	-0.00219937	-0.00182812	-0.00138371	-0.00111225	-0.000902124	-0.000582624	-0.000445575
4.39964e-16	-0.0029049	0.00040351	0.00488848	0.0022646	-0.00374398	-0.000572489	-0.00125536	-0.00164813	-0.00176053	-0.00170584	-0.00156089	-0.00137526	-0.00117948	-0.000991276	-0.000819973	-0.000648052	-0.000454591	-0.000317237	-0.00012607	-1.39985e-05	3.35279e-05	0.000196799	0.000269287
4.39964e-16	-0.0139201	-0.0174531	-0.0196494	-0.0149009	-0.00299647	-0.00675229	-0.00555678	-0.00494724	-0.00493003	-0.00206775	-0.00144991	-0.00102052	-0.000985319	-0.000921056	-0.000839339	-0.000750443	-0.000661139	-0.000589107	-0.00055406	-0.000167695	-0.000156583	-5.51908e-05	-2.68313e-05
4.39964e-16	-0.0352842	-0.040789	-0.0359401	-0.0318726	-0.0306834	-0.0290019	-0.0262887	-0.0241165	-0.0212439	-0.0178121	-0.0140479	-0.0117794	-0.00948753	-0.00781004	-0.00603679	-0.00452509	-0.00372522	-0.0030396	-0.00243711	-0.00194967	-0.00122554	-0.000719038	-0.000431879
4.39964e-16	-0.0597907	-0.0801837	-0.0857728	-0.0822881	-0.0799964	-0.0752679	-0.0713111	-0.0644445	-0.0578926	-0.04457	-0.0358822	-0.0303033	-0.0250374	-0.019348	-0.0149507	-0.0113961	-0.00917909	-0.00694278	-0.00541695	-0.00398329	-0.00323871	-0.00231173	-0.00150926
4.39964e-16	-0.0627657	-0.0875534	-0.0959744	-0.10376	-0.101216	-0.0922925	-0.0788893	-0.068503	-0.0584868	-0.0490408	-0.0397494	-0.0324059	-0.0267771	-0.0215795	-0.0169692	-0.0138003	-0.0106001	-0.0081633	-0.00624744	-0.00473058	-0.00354099	-0.00261693	-0.00176358
4.39964e-16	-0.0555633	-0.0783613	-0.0822792	-0.0848116	-0.0808069	-0.0757019	-0.0678219	-0.0597283	-0.04863	-0.0422267	-0.0363593	-0.0318828	-0.0243181	-0.0207193	-0.0160947	-0.012151	-0.00842388	-0.00646226	-0.00491377	-0.00355942	-0.00254176	-0.00142374	-0.00098381
4.39964e-16	-0.0424605	-0.0504943	-0.0586395	-0.0564234	-0.0527364	-0.0435325	-0.0338843	-0.0253076	-0.0186817	-0.0155103	-0.0131661	-0.0101403	-0.00700446	-0.00534255	-0.00416679	-0.00301056	-0.00221675	-0.00149929	-0.000935268	-0.000493908	-0.000329228	-0.000185534	-0.000133318
4.39964e-16	-0.0272983	-0.0367293	-0.0426326	-0.0364863	-0.0320974	-0.0237728	-0.0183387	-0.0127385	-0.0114158	-0.008941	-0.00729465	-0.00549853	-0.00451061	-0.00367366	-0.00279671	-0.00212532	-0.00149627	-0.000932871	-0.000442137	-0.000218802	-6.89919e-05	1.13204e-05	1.78413e-05
4.39964e-16	-0.026006	-0.0225033	-0.0219551	-0.0243805	-0.0194993	-0.0165725	-0.0121483	-0.0106727	-0.0092401	-0.00737816	-0.00531927	-0.00420618	-0.00342666	-0.0020954	-0.00128339	-0.00115354	-0.000733448	-0.000521414	-0.00033194	-0.000233036	-8.29629e-05	-5.36042e-05	5.58263e-05
4.39964e-16	-0.0196563	-0.0146278	-0.0110447	-0.0114676	-0.0118393	-0.0104072	-0.00853258	-0.00839398	-0.00832226	-0.00620343	-0.0049767	-0.00333217	-0.00170088	-0.000542198	-0.000363379	-0.000171792	2.17128e-05	0.000309045	0.000260798	0.000196331	0.000301611	0.000303047	0.000263824
4.39964e-16	-0.00585596	0.00673052	0.00553152	0.00576822	0.00446897	0.00326987	0.00746156	0.0100695	0.00795635	0.00693823	0.00601647	0.00462548	0.00376461	0.00318831	0.00246303	0.00193023	0.00151287	0.00115427	0.000877837	0.000769607	0.00061474	0.00057817	0.000533556
4.39964e-16	0.00761903	0.0306156	0.0407493	0.0426472	0.0404446	0.0350008	0.0318569	0.0257539	0.020602	0.0170288	0.0140535	0.0124026	0.00978651	0.00889163	0.00718817	0.00580236	0.00469564	0.0035971	0.00273856	0.00261777	0.00235972	0.00217233	0.00185301
4.39964e-16	0.0119332	0.029535	0.0377663	0.0425721	0.0458141	0.0432226	0.0486373	0.0420935	0.0360329	0.0297183	0.0260262	0.0203514	0.0156245	0.0119814	0.00999587	0.00853814	0.00722652	0.00566853	0.00436189	0.00329298	0.00286787	0.00230866	0.00183903
4.39964e-16	0.00097287	0.0106994	0.0137768	0.0144112	0.0178288	0.0258488	0.0260887	0.0219015	0.0169552	0.0129442	0.0118468	0.0102452	0.0088416	0.00790605	0.00698108	0.00611055	0.00531626	0.00443798	0.00359992	0.00323621	0.00268075	0.00222058	0.00183963
4.39964e-16	-0.000472862	0.00666224	0.0160321	0.0203216	0.0160928	0.0148759	0.0120228	0.010464	0.0094334	0.0088194	0.00663967	0.00564682	0.0046934	0.00430604	0.00398015	0.0032615	0.00275149	0.00227259	0.00192256	0.00172038	0.00139466	0.00124194	0.00110348
4.39964e-16	-0.0177582	-0.0111253	-0.00543115	-0.000801131	0.000819246	0.00354448	0.00536981	0.0033332	0.00195364	0.00311118	0.00246406	0.0018719	0.00138345	0.00100549	0.000657652	0.000522103	0.000455958	0.000783446	0.000607524	0.000469693	0.000364366	0.000283631	0.000223301
4.39964e-16	-0.0205379	-0.013544	-0.00821972	-0.000999893	0.00116646	0.000856452	0.00076894	0.00338715	0.00439919	0.00499843	0.00343567	0.00234509	0.0015938	0.00108059	0.000787646	0.00114216	0.00114752	0.000898294	0.00072065	0.000552764	0.00049278	0.000365014	0.000365785
4.39964e-16	-0.0180708	-0.0158879	-0.00975764	-0.00465798	-0.000653252	-0.00375552	-0.00528249	-0.00495026	-0.00227717	-0.000445286	-0.000273984	-0.000218441	-0.000188216	-0.00016995	-0.000134989	0.000209215	0.000234455	0.000126213	0.000127253	8.6269e-05	5.84848e-05	0.000124929	9.65266e-05
4.39964e-16	-0.0464837	-0.0494547	-0.0586356	-0.0537096	-0.0457386	-0.0411679	-0.0376452	-0.0307036	-0.0222104	-0.0166636	-0.0137182	-0.0108575	-0.00715125	-0.00497535	-0.00295259	-0.00172584	-0.00108936	-0.000519069	-0.000326245	-0.00023927	-0.000130213	-8.72221e-05	-4.85939e-05
4.39964e-16	-0.0633348	-0.083259	-0.0840802	-0.0804351	-0.07535	-0.0639719	-0.0569957	-0.0508558	-0.0377723	-0.0279187	-0.0212117	-0.0148762	-0.0101827	-0.0080201	-0.00595588	-0.00344075	-0.00217711	-0.00131212	-0.000729219	-0.000347818	-0.000150504	-6.78096e-05	-1.65121e-05
