# Supplementary material for: Research on the dynamic spillover of stock markets under COVID-19—Taking the stock markets of China, Japan, and South Korea as an example
Source: Front Public Health. 2022 Nov 11;10:1008348. doi: 10.3389/fpubh.2022.1008348 (PMC9691647; doi:10.3389/fpubh.2022.1008348)
Supplement: Supplementary file 4 [file Data_Sheet_2.ZIP › JPN_CHN_2 (1).xls]

## Sheet: Sheet5
0	0	0	0	0	0	0	0	0	0	0	0	0	0	0	0	0	0	0	0	0	0	0	0
0	0	0	0	0	0	0	0	0	0	0	0	0	0	0	0	0	0	0	0	0	0	0	0
2.16075e-16	-0.0284865	-0.0376897	-0.0359828	-0.0341286	-0.0326872	-0.028228	-0.026123	-0.0235225	-0.0219505	-0.0205512	-0.0175714	-0.0156709	-0.0135435	-0.0117091	-0.010127	-0.00853735	-0.00757467	-0.0066594	-0.00606053	-0.005521	-0.00480408	-0.00418027	-0.00363828
2.16075e-16	-0.0286311	-0.0460334	-0.0531458	-0.0451684	-0.0391007	-0.0371222	-0.032695	-0.0287451	-0.0254322	-0.0222258	-0.0185851	-0.0152079	-0.0134672	-0.0112488	-0.00900066	-0.0080226	-0.00685111	-0.0060999	-0.00523121	-0.00436221	-0.00363891	-0.00303667	-0.00253502
2.16075e-16	-0.0330341	-0.0460116	-0.0502917	-0.0486596	-0.0430113	-0.0373773	-0.0329992	-0.0310004	-0.0283527	-0.0256114	-0.0221654	-0.018779	-0.0166172	-0.0144841	-0.0135788	-0.0119679	-0.0101835	-0.00839169	-0.00691304	-0.00587159	-0.00468862	-0.00395374	-0.00334558
2.16075e-16	-0.0308714	-0.0445621	-0.0492194	-0.0421515	-0.0410314	-0.0350606	-0.032341	-0.0303003	-0.0254062	-0.0221009	-0.0187058	-0.0160124	-0.0142912	-0.0129665	-0.0118177	-0.00936912	-0.00734904	-0.00586799	-0.00473914	-0.00389646	-0.00342282	-0.0027976	-0.00241444
2.16075e-16	-0.043325	-0.0646731	-0.0616652	-0.0591271	-0.0488972	-0.0417443	-0.0353781	-0.0314167	-0.0264702	-0.0221642	-0.0203288	-0.018612	-0.0168586	-0.0133415	-0.0117722	-0.011069	-0.00967098	-0.00908615	-0.0077212	-0.00613982	-0.00487636	-0.00402891	-0.00373416
2.16075e-16	-0.0400715	-0.0609919	-0.0685321	-0.0627751	-0.0574343	-0.0477402	-0.0418067	-0.0338626	-0.0282609	-0.0234579	-0.021184	-0.0195876	-0.0176634	-0.0155651	-0.0138803	-0.0121554	-0.0100584	-0.00847942	-0.00707368	-0.00583212	-0.00487083	-0.00408846	-0.00347776
2.16075e-16	-0.0487126	-0.0709208	-0.0776706	-0.0746011	-0.0664055	-0.0548846	-0.0433066	-0.0379867	-0.0321256	-0.0265841	-0.022588	-0.0191408	-0.0158386	-0.0145362	-0.0120402	-0.0104593	-0.00827094	-0.00639344	-0.00528908	-0.00470175	-0.0041082	-0.00349674	-0.00286834
2.16075e-16	-0.0499228	-0.075463	-0.0799262	-0.0777166	-0.0680243	-0.0595275	-0.0497059	-0.0433166	-0.0398752	-0.0341988	-0.0296658	-0.0245083	-0.0207423	-0.0171149	-0.014453	-0.0121704	-0.0109749	-0.0090712	-0.00735139	-0.00618002	-0.00535204	-0.00452591	-0.00376725
2.16075e-16	-0.049403	-0.0797544	-0.0886405	-0.0821194	-0.0762418	-0.0680843	-0.0577109	-0.0500963	-0.0420581	-0.034982	-0.0283494	-0.0245701	-0.0210984	-0.017062	-0.0138302	-0.0122829	-0.0110469	-0.00928753	-0.00761292	-0.00581235	-0.00468924	-0.0038663	-0.00316266
2.16075e-16	-0.0480126	-0.0767422	-0.089789	-0.0822155	-0.0740559	-0.0678352	-0.0590516	-0.0512504	-0.0436108	-0.0358548	-0.0304203	-0.0268783	-0.022553	-0.0185338	-0.0162576	-0.0140344	-0.0124644	-0.010323	-0.00834899	-0.00674532	-0.00555987	-0.00446742	-0.00367918
2.16075e-16	-0.0471989	-0.0759302	-0.0912276	-0.0859232	-0.0802882	-0.0702238	-0.0593601	-0.0515057	-0.0458441	-0.0373966	-0.0309731	-0.0256297	-0.0206356	-0.0167254	-0.0134837	-0.0113133	-0.00939884	-0.00756496	-0.00608307	-0.00489094	-0.00393219	-0.00358144	-0.00291573
2.16075e-16	-0.0464773	-0.0851845	-0.0992503	-0.0946292	-0.0870645	-0.0793306	-0.0629573	-0.0528258	-0.0441668	-0.0359191	-0.0302399	-0.02569	-0.0203818	-0.0168673	-0.013418	-0.0108515	-0.00899174	-0.00783712	-0.00644101	-0.00543583	-0.00459369	-0.00395803	-0.00332129
2.16075e-16	-0.057059	-0.0892538	-0.10337	-0.0985344	-0.0870251	-0.0713332	-0.0608127	-0.0530843	-0.043364	-0.0344769	-0.0290693	-0.0239324	-0.0194726	-0.0175305	-0.0152888	-0.0124423	-0.0102796	-0.0085669	-0.00694583	-0.00566204	-0.00473625	-0.00377846	-0.00330379
2.16075e-16	-0.0470968	-0.0853435	-0.0968419	-0.0916346	-0.0855075	-0.0721042	-0.0623741	-0.0510871	-0.0425602	-0.0359021	-0.0311894	-0.0256213	-0.0203125	-0.0164803	-0.0130034	-0.0104534	-0.00869217	-0.00713382	-0.00542568	-0.00427906	-0.00325277	-0.00257502	-0.00199777
2.16075e-16	-0.0531323	-0.0938808	-0.102062	-0.0922405	-0.0840175	-0.0725944	-0.0601678	-0.0525352	-0.0445063	-0.0367822	-0.0302214	-0.0229032	-0.0189848	-0.0152708	-0.0127405	-0.00991973	-0.00784594	-0.00675234	-0.00573868	-0.00502033	-0.00369425	-0.0028668	-0.00222418
2.16075e-16	-0.0535713	-0.0906877	-0.0969282	-0.0889339	-0.0849022	-0.0772889	-0.0655765	-0.0545651	-0.0463774	-0.0386215	-0.0317844	-0.0240425	-0.0180171	-0.0139644	-0.0117078	-0.0101848	-0.00878601	-0.00748536	-0.00637966	-0.00543847	-0.00463691	-0.00367532	-0.00276701
2.16075e-16	-0.0531327	-0.0824989	-0.0995439	-0.0933965	-0.0840581	-0.0768508	-0.0656847	-0.0567966	-0.0473845	-0.0352104	-0.0278441	-0.023689	-0.0189292	-0.0151928	-0.0120068	-0.00877052	-0.00712081	-0.00621157	-0.0053707	-0.00483983	-0.0042283	-0.00350475	-0.00291797
2.16075e-16	-0.05224	-0.0902668	-0.0979611	-0.0977281	-0.0914775	-0.0790618	-0.0677482	-0.0594457	-0.0514514	-0.0405207	-0.0301661	-0.0227976	-0.017561	-0.0135702	-0.010608	-0.00927309	-0.0078379	-0.00679386	-0.00586271	-0.00519023	-0.00459613	-0.00407112	-0.00360703
2.16075e-16	-0.0491805	-0.0853925	-0.0990133	-0.0963662	-0.0896543	-0.0814412	-0.0683372	-0.056069	-0.0468391	-0.0409252	-0.0345946	-0.0281555	-0.0216086	-0.0194144	-0.0159587	-0.0141377	-0.0125865	-0.0105907	-0.0086356	-0.00704119	-0.00573932	-0.00467829	-0.00394748
2.16075e-16	-0.0592772	-0.086896	-0.101771	-0.0940746	-0.0894698	-0.0846347	-0.0728183	-0.0584427	-0.0488988	-0.0415428	-0.0357935	-0.028469	-0.0239337	-0.0199408	-0.0172045	-0.015	-0.0126489	-0.0104564	-0.00923629	-0.00796722	-0.00700086	-0.0059425	-0.00507493
2.16075e-16	-0.0561625	-0.088547	-0.0954519	-0.0960291	-0.0874491	-0.0709103	-0.0628191	-0.0552013	-0.0470642	-0.0395322	-0.0294971	-0.0253673	-0.0219998	-0.0189884	-0.0166841	-0.0134584	-0.0107084	-0.00929662	-0.00785132	-0.00700882	-0.00640613	-0.00585679	-0.00516709
2.16075e-16	-0.0575623	-0.0954028	-0.107385	-0.0981309	-0.0894935	-0.0788244	-0.0678542	-0.0581525	-0.0487404	-0.0373613	-0.0316078	-0.02786	-0.0219283	-0.0182837	-0.0161855	-0.0144293	-0.0121865	-0.0102996	-0.009181	-0.00788248	-0.00673489	-0.00591956	-0.00522181
2.16075e-16	-0.0593439	-0.0951312	-0.106105	-0.0995169	-0.0896238	-0.0743403	-0.0634017	-0.0529537	-0.0443033	-0.0372976	-0.0315714	-0.0266846	-0.0220299	-0.0183135	-0.0153869	-0.0127896	-0.0110906	-0.00977264	-0.00841444	-0.00726958	-0.00601249	-0.00500371	-0.0042487
2.16075e-16	-0.0603192	-0.0883091	-0.0979437	-0.0945243	-0.0840935	-0.0706257	-0.0582761	-0.0507358	-0.0423534	-0.034686	-0.0290692	-0.0242741	-0.0204127	-0.0173514	-0.0144705	-0.011694	-0.00991487	-0.00826244	-0.00698195	-0.00602486	-0.00512925	-0.00449501	-0.00401432
2.16075e-16	-0.0616923	-0.098006	-0.103845	-0.0915086	-0.0863262	-0.0693677	-0.0614216	-0.0540126	-0.0402564	-0.0365779	-0.0298922	-0.0254186	-0.0215259	-0.0178692	-0.0154279	-0.0138801	-0.0116633	-0.00895816	-0.00738321	-0.00642487	-0.00551219	-0.00462066	-0.00387553
2.16075e-16	-0.0549534	-0.0846658	-0.0966464	-0.0868794	-0.0792594	-0.0699295	-0.060519	-0.0515356	-0.0419863	-0.0341188	-0.0289938	-0.0247475	-0.0211724	-0.0177213	-0.0148606	-0.0121018	-0.0101644	-0.00903602	-0.00753965	-0.006285	-0.00524064	-0.00434351	-0.00374918
2.16075e-16	-0.0609952	-0.0877841	-0.0992041	-0.0876681	-0.0785556	-0.069338	-0.0586819	-0.0478645	-0.0393317	-0.0324335	-0.0268549	-0.021916	-0.0186289	-0.0159653	-0.0124912	-0.0103046	-0.0086872	-0.00736852	-0.00594646	-0.00495976	-0.00403449	-0.00344095	-0.00289981
2.16075e-16	-0.060978	-0.0912412	-0.0982931	-0.0925403	-0.080974	-0.0675136	-0.0588205	-0.0508746	-0.0419655	-0.0339655	-0.0283334	-0.0238807	-0.0192728	-0.0170324	-0.0143011	-0.0123868	-0.0106699	-0.0089668	-0.00751347	-0.0062146	-0.00520695	-0.00416583	-0.00341275
2.16075e-16	-0.047446	-0.0662811	-0.0751869	-0.067339	-0.0638239	-0.0590962	-0.0521866	-0.0448286	-0.0378811	-0.0318385	-0.0279781	-0.0236499	-0.0201712	-0.0183069	-0.0155397	-0.0136249	-0.0126195	-0.0111261	-0.00908721	-0.00813756	-0.00710997	-0.00620853	-0.00551205
2.16075e-16	-0.0524346	-0.0719683	-0.0756862	-0.0713532	-0.0634655	-0.0555411	-0.0494335	-0.0429886	-0.0363599	-0.0308207	-0.0271606	-0.0236563	-0.0202669	-0.0174397	-0.0152913	-0.0135195	-0.0119963	-0.0106291	-0.00912171	-0.0080775	-0.00701857	-0.00598109	-0.00507123
2.16075e-16	-0.038434	-0.0542362	-0.0563645	-0.0529804	-0.0516933	-0.0510876	-0.0456025	-0.0391875	-0.0336131	-0.0283415	-0.0244759	-0.0221353	-0.0192118	-0.0168125	-0.0138543	-0.0114418	-0.0100347	-0.00891653	-0.00792902	-0.00727221	-0.00647593	-0.00561929	-0.00491063
2.16075e-16	-0.0310172	-0.0552363	-0.0557194	-0.0481288	-0.0438218	-0.0420061	-0.0374599	-0.0319788	-0.0273915	-0.0231404	-0.0196181	-0.0174461	-0.0158252	-0.014119	-0.0127673	-0.0108621	-0.00942695	-0.00822724	-0.0071555	-0.00602479	-0.00531257	-0.0047046	-0.00388017
2.16075e-16	-0.0303965	-0.0466398	-0.052386	-0.0504434	-0.0470624	-0.0419446	-0.0347667	-0.0285647	-0.023462	-0.0214004	-0.0184943	-0.0160137	-0.0139956	-0.0128231	-0.0107019	-0.00907676	-0.00799343	-0.00703965	-0.00619983	-0.00550548	-0.00474026	-0.00408102	-0.00353091
2.16075e-16	-0.0249927	-0.0416318	-0.0424568	-0.0442929	-0.04012	-0.0373511	-0.0345703	-0.0325308	-0.0293226	-0.0248666	-0.0206659	-0.0172051	-0.0138471	-0.0113435	-0.00929789	-0.00759006	-0.00656635	-0.00540823	-0.00454795	-0.00413308	-0.00345267	-0.00287762	-0.00239845
2.16075e-16	-0.0256177	-0.0392209	-0.0432413	-0.0418121	-0.0389872	-0.0348526	-0.0304481	-0.0259988	-0.0219615	-0.0192998	-0.017024	-0.0143868	-0.0115104	-0.0102136	-0.00843858	-0.00709744	-0.00603597	-0.00491631	-0.00408761	-0.00368391	-0.00320576	-0.00281354	-0.00257312
2.16075e-16	-0.0197436	-0.0367685	-0.0434479	-0.0413059	-0.0379591	-0.0333607	-0.0293423	-0.0243763	-0.0202211	-0.0168839	-0.0155522	-0.0135047	-0.0120361	-0.0101356	-0.00888827	-0.00762443	-0.00658929	-0.00589141	-0.00519891	-0.00432023	-0.00350765	-0.00283547	-0.00232729
2.16075e-16	-0.0216995	-0.037167	-0.0380571	-0.0376985	-0.0354831	-0.0301656	-0.0275151	-0.0247264	-0.0228809	-0.0189329	-0.0152305	-0.0134851	-0.0111135	-0.00880835	-0.00767961	-0.006765	-0.00602691	-0.00535537	-0.00445621	-0.00367474	-0.00313253	-0.00272335	-0.0023499
2.16075e-16	-0.0194399	-0.0347055	-0.0367579	-0.0360455	-0.034046	-0.0307761	-0.0257458	-0.0227813	-0.019011	-0.0158991	-0.0130414	-0.0115088	-0.00973229	-0.00836027	-0.00739582	-0.00599605	-0.0050423	-0.00433708	-0.00373726	-0.00305118	-0.0025595	-0.00217741	-0.00192442
2.16075e-16	-0.0229298	-0.0359042	-0.0407432	-0.0407122	-0.0340553	-0.0281246	-0.0243897	-0.0195445	-0.0168062	-0.0139751	-0.0119139	-0.0098066	-0.00826628	-0.00684378	-0.00534486	-0.00439953	-0.00370669	-0.00313052	-0.00267439	-0.00225936	-0.00189941	-0.00166454	-0.00138098
2.16075e-16	-0.0196578	-0.0333685	-0.0362011	-0.0341557	-0.0286208	-0.025532	-0.0207509	-0.0165163	-0.0130853	-0.0108708	-0.00965331	-0.00810097	-0.00667651	-0.00535297	-0.00448546	-0.00379712	-0.00319973	-0.00265772	-0.00213253	-0.00182828	-0.00160093	-0.00137633	-0.00115982
2.16075e-16	-0.0228275	-0.0370138	-0.0399234	-0.0377767	-0.0337656	-0.0275677	-0.0208178	-0.0191223	-0.016136	-0.0123686	-0.0113819	-0.00948459	-0.00793942	-0.00657118	-0.00547572	-0.00444882	-0.00366948	-0.00305638	-0.00257667	-0.00221975	-0.00187226	-0.00152848	-0.00123814
2.16075e-16	-0.0214411	-0.0391792	-0.0435448	-0.038784	-0.0354688	-0.0279595	-0.022014	-0.0188202	-0.0155545	-0.0127691	-0.00997446	-0.00820761	-0.00684439	-0.00570399	-0.004849	-0.00403593	-0.00365418	-0.00314334	-0.00263221	-0.00192665	-0.00144046	-0.00127857	-0.00112674
2.16075e-16	-0.0128744	-0.0247665	-0.0264867	-0.0260053	-0.0229655	-0.0195201	-0.0164352	-0.0134461	-0.0108846	-0.00959088	-0.00733687	-0.0059453	-0.00497452	-0.0041068	-0.0033625	-0.00268908	-0.00218789	-0.00178885	-0.00148657	-0.00121565	-0.000973284	-0.000779259	-0.000638857
2.16075e-16	-0.010408	-0.0221816	-0.0263414	-0.0242911	-0.0201559	-0.0156259	-0.0131119	-0.0107984	-0.00847678	-0.00672906	-0.00566513	-0.00468332	-0.00393277	-0.00314874	-0.00263444	-0.00215973	-0.00177207	-0.00145508	-0.00118026	-0.000948959	-0.000726554	-0.000565567	-0.000443191
2.16075e-16	-0.00712023	-0.0160952	-0.0202673	-0.018903	-0.0160119	-0.0137446	-0.0119312	-0.010266	-0.00823405	-0.00623828	-0.00550768	-0.00461558	-0.0038513	-0.0029171	-0.00225719	-0.00183324	-0.00144979	-0.00116397	-0.000934607	-0.000750939	-0.000631588	-0.000518695	-0.000430116
2.16075e-16	0.00139699	0.00193962	-0.00246602	-0.00537911	-0.00580294	-0.00602959	-0.00490046	-0.00438732	-0.0041679	-0.00372858	-0.00332451	-0.00261955	-0.00193735	-0.0016311	-0.00126997	-0.000929432	-0.000665997	-0.000502937	-0.000421702	-0.000353907	-0.000297266	-0.000241183	-0.000190484
2.16075e-16	0.0114278	0.0120048	0.00522627	0.00361535	0.00273229	0.000853441	0.000428321	0.000332692	0.000474572	0.00059451	0.00078584	0.000666221	0.000523941	0.000402706	0.000317558	0.000255738	0.000204648	0.000163403	0.000130611	9.79462e-05	5.68483e-05	3.20645e-05	2.26955e-05
2.16075e-16	0.0286753	0.0317477	0.0272068	0.0229925	0.0200889	0.0171454	0.0146028	0.0128988	0.0108871	0.00872705	0.00696434	0.0058631	0.00503864	0.00425679	0.0035419	0.0029348	0.00258021	0.00211121	0.00172895	0.00147947	0.00126107	0.00106682	0.000903158
2.16075e-16	0.0351729	0.0408539	0.0368168	0.0318326	0.0270421	0.0231984	0.0197845	0.0171116	0.0148398	0.013119	0.0112469	0.0098123	0.00851602	0.00724595	0.00616234	0.00524019	0.00445579	0.00378881	0.00318705	0.00264968	0.00216647	0.00181037	0.00152092
2.16075e-16	0.0295347	0.0333867	0.0302152	0.025202	0.0215868	0.018976	0.0161462	0.0135175	0.0113111	0.00943362	0.00786113	0.00643634	0.00529013	0.00447249	0.00356313	0.0028941	0.00242996	0.00204178	0.00170714	0.00142745	0.00119367	0.000998252	0.000834883
2.16075e-16	0.0296788	0.0353161	0.0289218	0.0245223	0.0210269	0.0178422	0.0147929	0.0121927	0.0100016	0.00823548	0.00678644	0.00559577	0.00474258	0.00386429	0.00333539	0.0027031	0.00211653	0.00168937	0.00139543	0.0011891	0.000966036	0.000810635	0.000690311
2.16075e-16	0.0321471	0.0338169	0.0308396	0.0255317	0.0215701	0.0178198	0.0147875	0.0125729	0.0109421	0.00946581	0.00759407	0.00603227	0.00534458	0.00418191	0.00330585	0.00276599	0.00230768	0.00187219	0.00152552	0.00130787	0.00109603	0.000875294	0.000715352
2.16075e-16	0.0340386	0.0391152	0.0337522	0.027664	0.0220176	0.0171529	0.0148352	0.0131946	0.0108019	0.00904577	0.00720516	0.00581371	0.00472898	0.0038491	0.0031968	0.00265243	0.00206163	0.00163732	0.00134119	0.00109975	0.000903612	0.000762339	0.000643228
2.16075e-16	0.0308287	0.0343835	0.0279316	0.0212332	0.0163613	0.0130848	0.0103099	0.00812391	0.00668133	0.00544669	0.004553	0.00390555	0.00335749	0.00291737	0.00242016	0.0019783	0.00165548	0.00140702	0.00119559	0.00103524	0.000840789	0.0006519	0.000505367
2.16075e-16	0.0273106	0.0282847	0.0243721	0.0193562	0.0144942	0.0117812	0.00983934	0.00800589	0.00716696	0.00597478	0.00461693	0.00369929	0.00311928	0.00256075	0.0020967	0.00181436	0.00149463	0.00121604	0.000968673	0.00078454	0.000654358	0.000537473	0.000438733
2.16075e-16	0.0281784	0.0308778	0.0248488	0.0205669	0.0156176	0.0125597	0.0101427	0.00818451	0.00701044	0.00586118	0.00466323	0.00380281	0.00319888	0.0026977	0.0022129	0.00183019	0.00153325	0.00128984	0.0010613	0.000906009	0.00076848	0.000633451	0.000521449
2.16075e-16	0.0259615	0.0312889	0.0302424	0.0253628	0.0194898	0.0150154	0.0118102	0.00988415	0.00798787	0.00649683	0.00520736	0.00429258	0.00356664	0.00289463	0.00228421	0.0017774	0.00144214	0.00117423	0.000926653	0.000734609	0.000611811	0.000520509	0.000429339
2.16075e-16	0.0218201	0.0247243	0.0214729	0.0184055	0.014224	0.0112964	0.0090877	0.00733478	0.00617829	0.00521286	0.00451863	0.00378536	0.00303489	0.00244172	0.00202007	0.00165705	0.00135855	0.00112213	0.000930633	0.000786219	0.000647189	0.000526603	0.000439729
2.16075e-16	0.0211965	0.0243169	0.0208713	0.0147702	0.0114191	0.00794535	0.0066202	0.00651823	0.00576637	0.00436333	0.0034009	0.00264584	0.00215971	0.00172405	0.00148605	0.00127121	0.00107335	0.000895109	0.000723731	0.000575858	0.000441472	0.000346267	0.00027514
2.16075e-16	0.0262648	0.0263809	0.0231926	0.0206698	0.0179341	0.0139449	0.0108031	0.00897696	0.00767006	0.00668867	0.00579055	0.00471739	0.00387446	0.00323562	0.002702	0.00226928	0.00192135	0.00162064	0.00136718	0.00114248	0.000967143	0.000793264	0.000652774
2.16075e-16	0.0237444	0.0289733	0.0283174	0.022448	0.0194893	0.0151519	0.0130153	0.0104536	0.00805081	0.00632381	0.00508498	0.0043137	0.00364517	0.0028533	0.00231854	0.00198078	0.00169681	0.00140708	0.00113666	0.000921838	0.000722939	0.000564	0.000444018
2.16075e-16	0.024264	0.031071	0.0270794	0.0215487	0.019723	0.0179237	0.0153893	0.0124958	0.0100843	0.0082854	0.00688946	0.00577199	0.00502188	0.00416479	0.00337262	0.00272281	0.00228657	0.00190781	0.00162116	0.00135649	0.00110013	0.000891611	0.00072226
2.16075e-16	0.0308922	0.040043	0.0365971	0.0316538	0.0264945	0.0210571	0.0175768	0.0144931	0.0115709	0.00939314	0.00787826	0.00658587	0.00546476	0.00450622	0.00374198	0.00319532	0.00271324	0.00223334	0.00177695	0.00146342	0.00124729	0.00102708	0.000831076
2.16075e-16	0.0192714	0.0269357	0.0256262	0.0227601	0.0189502	0.0153918	0.0114348	0.0092879	0.00767559	0.00573743	0.00430422	0.00334553	0.00255162	0.00202162	0.00154971	0.00112763	0.000864318	0.000729022	0.000616805	0.000522229	0.000442471	0.000360823	0.000293629
2.16075e-16	0.0146708	0.0180391	0.0166989	0.0141029	0.0112844	0.00879578	0.00669588	0.00501982	0.00402716	0.00326697	0.00264774	0.00217186	0.00167915	0.00129825	0.00103617	0.000794564	0.000635144	0.000479742	0.000400123	0.000320468	0.000232729	0.000175324	0.000136183
2.16075e-16	0.0166538	0.0181409	0.0187846	0.0157373	0.0125065	0.0097096	0.00806747	0.00621028	0.00490903	0.00385231	0.00296244	0.00249637	0.00203778	0.00165759	0.00132285	0.00105357	0.000845979	0.00067943	0.000552873	0.000438505	0.000352384	0.000283232	0.000227695
2.16075e-16	0.0134365	0.0174745	0.0146084	0.0132351	0.010429	0.00872681	0.00673576	0.00544569	0.0042284	0.00342562	0.00281426	0.00231549	0.00193068	0.00159973	0.00125658	0.000968094	0.000798753	0.000613757	0.000474956	0.000368598	0.000288971	0.000227511	0.000179142
2.16075e-16	0.0154668	0.0178324	0.0155752	0.0129116	0.012174	0.0110853	0.00937061	0.00735758	0.00557881	0.00427847	0.00306996	0.00241032	0.00183328	0.00136783	0.0010211	0.000777299	0.000617494	0.000493079	0.000395018	0.000306499	0.000229417	0.000178002	0.000128737
2.16075e-16	0.00710671	0.00937349	0.00991382	0.00923151	0.00906641	0.00688638	0.00541494	0.00388676	0.00288036	0.00232499	0.00202422	0.00164546	0.00130846	0.00103484	0.000812867	0.000620203	0.000466963	0.000359262	0.000270513	0.00020299	0.000160395	0.000127175	9.81617e-05
2.16075e-16	-0.000636251	0.00307883	0.00386977	0.0037073	0.00291817	0.00231785	0.0018593	0.00178007	0.00157217	0.00129859	0.000983528	0.000742969	0.000534771	0.000380715	0.000279752	0.000211713	0.000165589	0.000117288	8.57045e-05	6.75676e-05	4.66123e-05	3.37909e-05	2.4524e-05
2.16075e-16	-0.00184189	0.000614089	2.3006e-05	0.00105272	0.000295876	-0.000112841	0.000368462	0.000203675	0.000113963	6.86961e-05	-6.05759e-05	-5.08286e-05	-4.13484e-05	-3.26461e-05	-2.48337e-05	-1.87536e-05	-1.41308e-05	-2.35494e-05	-1.78173e-05	-1.34807e-05	-9.56276e-06	-3.33258e-06	-2.48986e-06
2.16075e-16	-0.00374484	-0.00270507	-0.000128513	0.0017264	0.00122331	0.000580542	0.000203782	0.000163615	0.000225688	0.000202172	0.000168559	0.000127961	9.60666e-05	2.67166e-05	-2.53376e-06	-5.82696e-06	-5.63602e-06	-4.08055e-06	-2.50716e-06	-1.02142e-05	-6.29256e-06	-3.15603e-06	-1.22895e-06
2.16075e-16	0.00221057	0.00355582	0.00449917	0.00405804	0.00251439	0.00157645	0.00190668	0.00144967	0.0011208	0.000862285	0.000643757	0.000475736	0.000360868	0.000251121	0.000180732	0.000129961	9.35742e-05	6.75456e-05	4.88699e-05	3.5421e-05	2.53873e-05	1.16238e-05	8.58468e-06
2.16075e-16	0.00160417	-0.00179731	-0.00167978	-0.000214409	0.000690389	0.00100146	0.00073937	0.000594709	0.000501555	0.000326508	0.000232231	0.000174852	0.000144849	0.000124113	0.000103468	8.20508e-05	6.01674e-05	4.38631e-05	3.15786e-05	2.28352e-05	7.07353e-06	5.44758e-06	4.34863e-06
2.16075e-16	-0.00239329	-0.00414456	-0.00334624	-0.00296383	-0.00255956	-0.00163503	-0.000976022	-0.000913328	-0.000867164	-0.000686899	-0.000435251	-0.000266068	-0.00019674	-0.0001539	-0.000121668	-9.67965e-05	-7.76499e-05	-6.26568e-05	-8.72453e-05	-6.78972e-05	-5.09157e-05	-3.73369e-05	-2.73736e-05
2.16075e-16	0.00450854	0.000886677	0.0019437	0.00195875	0.00260372	0.00197015	0.00124299	0.000999411	0.000699861	0.000473624	0.000376927	0.000302031	0.000237264	0.000184398	0.000142475	0.000109557	8.40349e-05	6.49603e-05	4.78362e-05	3.5083e-05	2.50404e-05	1.79281e-05	1.28712e-05
2.16075e-16	0.000197661	0.000793004	2.6081e-05	0.00153442	0.00139565	0.000470466	-0.000445264	-0.000231567	-3.86699e-05	3.69648e-05	5.82888e-05	5.66952e-05	4.73168e-05	3.67011e-05	2.73404e-05	1.98894e-05	1.42625e-05	1.01397e-05	7.17152e-06	5.05732e-06	3.5605e-06	2.50464e-06	-1.15875e-06
2.16075e-16	-0.00759578	-0.0101399	-0.0106689	-0.0084408	-0.0067486	-0.0052428	-0.00456618	-0.0040283	-0.00320842	-0.00269232	-0.00232198	-0.00200185	-0.00171036	-0.00135889	-0.00108371	-0.000864632	-0.000711205	-0.000543381	-0.000414913	-0.000317927	-0.00025207	-0.000199951	-0.000158716
2.16075e-16	-0.00333131	-0.00454515	-0.00448109	-0.00320707	-0.00235118	-0.00215848	-0.00221054	-0.00191455	-0.00159414	-0.00130101	-0.000923502	-0.000654925	-0.000476669	-0.00034069	-0.000243332	-0.000173781	-0.000124073	-9.28423e-05	-7.22899e-05	-9.59816e-05	-7.83854e-05	-6.39738e-05	-5.06476e-05
2.16075e-16	0.00462916	0.00447136	0.00433571	0.00395915	0.00413809	0.00340426	0.00228829	0.00196924	0.00152018	0.00124938	0.000964181	0.000725944	0.000567525	0.000451943	0.000356762	0.000278882	0.000194411	0.000158993	0.000119485	8.85455e-05	6.56219e-05	4.8637e-05	3.60516e-05
2.16075e-16	-0.00745148	-0.0079894	-0.00724728	-0.00600885	-0.00477135	-0.00381182	-0.00321251	-0.00307767	-0.00247969	-0.00200925	-0.00161721	-0.00123717	-0.000968532	-0.000816035	-0.000674151	-0.000545932	-0.000427642	-0.000340763	-0.0002826	-0.000234932	-0.000189247	-0.000154031	-0.000123967
2.16075e-16	-0.005265	-0.00631181	-0.00466774	-0.00380226	-0.00330094	-0.0027121	-0.00225495	-0.00203593	-0.00178376	-0.00149706	-0.00113379	-0.000764282	-0.000613532	-0.000568089	-0.000455527	-0.000358363	-0.000267766	-0.000210267	-0.00017626	-0.000146922	-0.000115665	-9.42321e-05	-8.12744e-05
2.16075e-16	-0.00447042	-0.0046982	-0.0022106	-0.0020953	-0.00185346	-0.00138832	-0.000929174	-0.000608121	-0.000357541	-0.000243127	-0.00017268	-8.62216e-05	-6.32205e-05	-4.74733e-05	-3.63561e-05	-2.82684e-05	-2.22626e-05	-1.77139e-05	-1.4219e-05	-1.14968e-05	-8.9832e-06	-6.36723e-06	-4.51566e-06
2.16075e-16	0.00583981	0.00530769	0.00487463	0.00402013	0.00262407	0.00247996	0.00174405	0.00127253	0.00110365	0.000894895	0.0007181	0.000593136	0.000486224	0.000394622	0.000280428	0.000194162	0.000132289	8.41799e-05	5.84674e-05	4.07263e-05	2.85317e-05	2.18782e-05	1.68963e-05
2.16075e-16	0.0115919	0.013014	0.0113893	0.00990317	0.00859201	0.0064632	0.00459229	0.00359836	0.00251154	0.00187014	0.00151257	0.00127009	0.00105675	0.000837631	0.000681407	0.000551471	0.000448019	0.000376333	0.000316549	0.000266061	0.000210981	0.000167322	0.000136426
2.16075e-16	0.0182834	0.0212238	0.0183771	0.0159803	0.0129162	0.0103283	0.0086821	0.00736877	0.00603343	0.00501198	0.00425396	0.00353113	0.0028992	0.00229069	0.00180674	0.00150392	0.00119519	0.000961897	0.00077963	0.000636169	0.000519117	0.000423608	0.000333645
2.16075e-16	0.0309921	0.0384252	0.037806	0.0316282	0.0257784	0.0220086	0.0174475	0.0136057	0.0111625	0.00896425	0.00718287	0.00585754	0.00479507	0.00405004	0.00350074	0.00285494	0.0023899	0.0019012	0.00151143	0.00122329	0.00104112	0.000847185	0.00065957
2.16075e-16	0.0413309	0.0503412	0.0486763	0.0426984	0.0333134	0.0288878	0.0233949	0.0188272	0.0151417	0.0122189	0.00993015	0.00790363	0.00652753	0.00560601	0.00456037	0.00363835	0.00303984	0.00254037	0.00204096	0.00165989	0.00137365	0.00115735	0.000950541
2.16075e-16	0.0398875	0.0494957	0.047711	0.0415877	0.0333126	0.025549	0.0205579	0.0167116	0.0139604	0.0113483	0.00942392	0.0083597	0.00742704	0.0063033	0.0052394	0.00429417	0.00362368	0.00313149	0.00263224	0.00221457	0.00186478	0.00157372	0.00135125
2.16075e-16	0.0420886	0.0491369	0.0475507	0.0425593	0.0346864	0.0279045	0.0225407	0.017947	0.0147979	0.0117454	0.00935706	0.00759663	0.00610526	0.004945	0.00427779	0.00359929	0.00277961	0.00228353	0.00191238	0.00160156	0.00134128	0.00114186	0.000940767
2.16075e-16	0.0326762	0.0420221	0.0386296	0.0340226	0.0283751	0.024197	0.0195041	0.0159125	0.0134614	0.0112401	0.00889845	0.00738632	0.00565757	0.00443452	0.00361995	0.00285927	0.0023205	0.00188381	0.00151966	0.00119741	0.000943611	0.000775712	0.000663546
2.16075e-16	0.0352473	0.0438942	0.0418995	0.0360663	0.0304045	0.0236094	0.0191732	0.014916	0.0111841	0.00932136	0.00765552	0.00641316	0.00518023	0.00427652	0.00353046	0.0029145	0.00239581	0.00187209	0.00158809	0.00126115	0.00105325	0.000832232	0.000676739
2.16075e-16	0.0348255	0.0405435	0.0387817	0.0346524	0.0297946	0.0215545	0.0164875	0.0123014	0.00994883	0.00788568	0.00640414	0.00507108	0.00386116	0.00328206	0.00265449	0.00214455	0.00173955	0.00143553	0.00115828	0.000943609	0.000751602	0.000593065	0.000478152
2.16075e-16	0.0267002	0.0309223	0.0304088	0.0252027	0.0203203	0.0176609	0.0116488	0.00982211	0.00765349	0.00594023	0.00467024	0.00332426	0.00242314	0.00182723	0.00137713	0.00103862	0.00078325	0.000611121	0.000490212	0.000421858	0.000333659	0.00025592	0.000196437
2.16075e-16	0.0246843	0.0285512	0.029341	0.0256771	0.0191115	0.0148139	0.0115846	0.00870877	0.00686162	0.0056552	0.00449554	0.00362179	0.00289334	0.00217826	0.00160354	0.00117322	0.000859538	0.0007111	0.000560178	0.000449748	0.000362034	0.000295967	0.000253616
2.16075e-16	0.0263018	0.0307406	0.0299647	0.0250459	0.0204876	0.0168205	0.0127435	0.00973071	0.00708287	0.00522835	0.00406851	0.00291531	0.00224203	0.00175955	0.00140217	0.00111814	0.00089215	0.000712255	0.000588717	0.000473482	0.000379448	0.000290125	0.000223262
2.16075e-16	0.0325093	0.0381285	0.0333509	0.0279789	0.0233616	0.018517	0.0137989	0.0103916	0.00815011	0.00680395	0.00561516	0.00484531	0.00373008	0.00308283	0.0025469	0.00205054	0.00165082	0.00132895	0.00106981	0.000861205	0.000693272	0.000558092	0.000449273
2.16075e-16	0.0445453	0.0557929	0.0507182	0.0424454	0.0368926	0.0310627	0.027878	0.0246949	0.0210523	0.0173148	0.0142004	0.0113619	0.00848947	0.00721981	0.00591806	0.00476367	0.00383636	0.00294441	0.00233476	0.00190341	0.00163292	0.0014007	0.00116098
2.16075e-16	0.0517924	0.0657642	0.0592515	0.0483287	0.0425126	0.0326583	0.0262245	0.0228262	0.019533	0.0167785	0.013862	0.0120261	0.0103009	0.00808095	0.00695743	0.00580212	0.00479394	0.00382476	0.0031956	0.00267909	0.00223639	0.00186135	0.00154922
2.16075e-16	0.0571377	0.0694032	0.0674807	0.057295	0.0493402	0.0430232	0.0370272	0.031497	0.0264873	0.0222267	0.0179712	0.0141453	0.0111842	0.0093613	0.00755278	0.00609337	0.00512647	0.00458149	0.00409496	0.00360171	0.0031047	0.00260167	0.00214041
2.16075e-16	0.0610302	0.0733447	0.0742198	0.0643303	0.0520214	0.0467511	0.0388184	0.0326736	0.0280039	0.0234569	0.0193314	0.0147862	0.0115446	0.00867347	0.0071951	0.00573627	0.00466851	0.0039299	0.00342235	0.00284766	0.00240307	0.00207102	0.00168208
2.16075e-16	0.0648376	0.0876216	0.0803458	0.0674786	0.0633429	0.0537439	0.046643	0.0390762	0.0307652	0.0249927	0.020972	0.0164174	0.0136622	0.0116411	0.00994116	0.00746559	0.00612596	0.00503096	0.0042058	0.00359098	0.00306838	0.00262406	0.0022688
2.16075e-16	0.0703563	0.0866049	0.0843648	0.0715947	0.0637922	0.0560926	0.0476533	0.0406384	0.0325731	0.0276605	0.0236382	0.0198385	0.0168052	0.0138293	0.0110345	0.00914702	0.007669	0.00642204	0.00530349	0.00448939	0.00374853	0.00312752	0.00260759
2.16075e-16	0.0743956	0.0831545	0.0793642	0.0701104	0.0625129	0.052628	0.0448681	0.0364088	0.0295988	0.0241464	0.020375	0.016301	0.013644	0.0109299	0.0089872	0.00783886	0.00648585	0.00521317	0.00417608	0.00334487	0.00267889	0.00215672	0.00176577
2.16075e-16	0.0639175	0.0728758	0.0672208	0.0608528	0.0516707	0.0428569	0.0354667	0.0295482	0.023625	0.0199341	0.015956	0.0123162	0.00960383	0.00757826	0.00608678	0.00491574	0.00394505	0.003118	0.00247812	0.00206043	0.00172124	0.00142638	0.00111769
2.16075e-16	0.0549838	0.0659002	0.0650115	0.0579717	0.0476865	0.0372959	0.0308624	0.025893	0.0201369	0.0148942	0.0117833	0.00930618	0.00732039	0.00572515	0.0045597	0.00374049	0.00301107	0.00242802	0.00204033	0.00159801	0.00123484	0.000954265	0.000737488
2.16075e-16	0.057869	0.0702634	0.0664509	0.0567812	0.0472595	0.0388544	0.0312161	0.0233123	0.0169661	0.012622	0.00987731	0.00749929	0.005606	0.00444332	0.00353476	0.00315232	0.00266137	0.00219948	0.00176237	0.00137989	0.00107073	0.000850865	0.000655736
2.16075e-16	0.0533686	0.0668923	0.0632643	0.0540377	0.0440036	0.0353331	0.0262295	0.0211117	0.014551	0.0114868	0.00837505	0.00608999	0.00462449	0.00375028	0.00318333	0.00260955	0.00203009	0.00160366	0.00121846	0.00104161	0.000889867	0.000709034	0.000565887
