# Supplementary material for: Research on the dynamic spillover of stock markets under COVID-19—Taking the stock markets of China, Japan, and South Korea as an example
Source: Front Public Health. 2022 Nov 11;10:1008348. doi: 10.3389/fpubh.2022.1008348 (PMC9691647; doi:10.3389/fpubh.2022.1008348)
Supplement: Supplementary file 4 [file Data_Sheet_2.ZIP › JPN_HK_2 (1).xls]

## Sheet: Sheet6
0	0	0	0	0	0	0	0	0	0	0	0	0	0	0	0	0	0	0	0	0	0	0	0
0	0	0	0	0	0	0	0	0	0	0	0	0	0	0	0	0	0	0	0	0	0	0	0
-2.08393e-16	0.0727627	0.0561085	0.0478285	0.0440793	0.0387	0.0349773	0.0318817	0.0264227	0.0219829	0.0188985	0.0152837	0.0105128	0.0090648	0.0081877	0.00640903	0.00501665	0.00425155	0.0038013	0.0031511	0.00209475	0.00158992	0.0013348	0.00112123
-2.08393e-16	0.0732156	0.0580358	0.0457822	0.0404817	0.0342393	0.0308937	0.0289454	0.0247729	0.0197198	0.0152861	0.0115636	0.010516	0.00899048	0.00713697	0.00527833	0.00381847	0.00290115	0.00220984	0.0017039	0.0013379	0.00107409	0.0010387	0.000821935
-2.08393e-16	0.0726797	0.0586516	0.0493973	0.0401474	0.0323277	0.0263967	0.0248605	0.0213118	0.0187459	0.0154821	0.012723	0.0106091	0.00898327	0.00787336	0.00714157	0.00610337	0.00515828	0.0044727	0.00368998	0.00312437	0.00260339	0.00216	0.00179227
-2.08393e-16	0.0768026	0.0602021	0.0512096	0.0405824	0.0334788	0.0292456	0.0252039	0.0193633	0.0175513	0.0153083	0.0124904	0.0106816	0.00956558	0.00751586	0.00635648	0.0053696	0.00453995	0.00398419	0.00356915	0.00288517	0.00255531	0.00211333	0.00174626
-2.08393e-16	0.0694424	0.0558587	0.0477275	0.0397034	0.0330952	0.0282439	0.0250124	0.0205508	0.0164668	0.0136316	0.0114963	0.010092	0.00864461	0.00745149	0.00585642	0.00503519	0.00422458	0.0036839	0.00303906	0.00268619	0.0022429	0.00187304	0.00155237
-2.08393e-16	0.0758154	0.0602581	0.051305	0.0423546	0.0345041	0.0296114	0.0250597	0.0221647	0.017028	0.0146036	0.0118324	0.0103844	0.00861074	0.00730995	0.00585069	0.005052	0.00402612	0.00336572	0.00293966	0.00256995	0.00219903	0.00187365	0.0015894
-2.08393e-16	0.0726691	0.0506997	0.0386102	0.0316859	0.0285599	0.0249833	0.0203746	0.0169686	0.014884	0.0123568	0.0100088	0.00834458	0.00779819	0.00705922	0.00642314	0.00578944	0.00496848	0.00443401	0.00367524	0.00335604	0.0029414	0.00255912	0.00219165
-2.08393e-16	0.0758366	0.0576831	0.037876	0.027383	0.024356	0.0193203	0.0185052	0.0161706	0.0141172	0.0106483	0.00819683	0.0072506	0.00563393	0.00452859	0.00396267	0.00344413	0.00299313	0.00270507	0.00243653	0.00203774	0.00166347	0.00141173	0.00116744
-2.08393e-16	0.0786328	0.0510295	0.039158	0.0295536	0.0242669	0.0208175	0.0186862	0.0148519	0.0125574	0.0100993	0.00880979	0.00714193	0.00614328	0.00516731	0.00434384	0.00365071	0.00312099	0.00271659	0.0022919	0.00193016	0.00159001	0.00143031	0.00125265
-2.08393e-16	0.0761723	0.0502416	0.0377486	0.0260301	0.0200594	0.0177146	0.0159469	0.0143066	0.0116266	0.00825237	0.0064837	0.00503351	0.00408931	0.00342327	0.00278623	0.00243463	0.0021927	0.00198182	0.00136713	0.00122605	0.00114816	0.00101535	0.000839392
-2.08393e-16	0.0738581	0.0507865	0.0325186	0.0247422	0.0214137	0.0166429	0.0141128	0.0109953	0.00833231	0.0064853	0.00504009	0.00408528	0.00330742	0.00267573	0.00206316	0.00163288	0.00120741	0.00102978	0.000828264	0.000697174	0.000580922	0.000465113	0.000372385
-2.08393e-16	0.0751971	0.0541217	0.0370687	0.027373	0.0232015	0.018625	0.0141283	0.0111101	0.0087616	0.00691639	0.00562516	0.00469342	0.00401722	0.0035884	0.00314498	0.00269441	0.00215937	0.00169032	0.00125254	0.000979848	0.000814017	0.000707848	0.000603377
-2.08393e-16	0.0680538	0.0466959	0.0329246	0.0257215	0.0202202	0.0169985	0.0141981	0.010588	0.00832152	0.00646074	0.00483444	0.00393401	0.0031554	0.00249957	0.00199778	0.00154897	0.00125585	0.00099701	0.000752755	0.000573484	0.000472686	0.000395207	0.000341219
-2.08393e-16	0.0714311	0.0521255	0.0365974	0.0246395	0.0205356	0.0175174	0.0146116	0.011817	0.00919087	0.00689506	0.00528715	0.00421887	0.00329658	0.00259045	0.00199579	0.00149899	0.00118217	0.000932962	0.000736742	0.000575607	0.000364469	0.00028888	0.00023208
-2.08393e-16	0.0711756	0.0550131	0.0382161	0.0256044	0.019772	0.0153857	0.012558	0.00908676	0.00700084	0.00551448	0.00427354	0.00334634	0.00251441	0.00189084	0.00135267	0.00105147	0.000796612	0.000613723	0.000481773	0.000359818	0.000293521	0.000228619	0.000181207
-2.08393e-16	0.0733608	0.055439	0.0358255	0.0245648	0.0188885	0.0147054	0.0119874	0.00879695	0.00674498	0.00478337	0.00408165	0.0030481	0.0024213	0.00182764	0.0014539	0.00111994	0.000692741	0.000556472	0.000455981	0.000374298	0.000312375	0.00026241	0.000208661
-2.08393e-16	0.0731803	0.0531296	0.03579	0.0239327	0.0180013	0.0148678	0.0116075	0.00871695	0.006389	0.00490092	0.00365716	0.00272623	0.00207895	0.00165743	0.00132507	0.00106122	0.000868631	0.000713521	0.000568443	0.000424619	0.00031581	0.000237744	0.000181624
-2.08393e-16	0.0607926	0.0466284	0.0279686	0.0172528	0.012712	0.0093075	0.00748995	0.00555955	0.0041626	0.00303009	0.00233747	0.00171193	0.00126885	0.000964545	0.000721878	0.000546968	0.000421078	0.000297637	0.000224014	0.000168456	0.00012842	0.000103248	8.32421e-05
-2.08393e-16	0.0653266	0.0453684	0.0269302	0.0192822	0.0138362	0.0107329	0.00855517	0.00675384	0.00515351	0.00388596	0.00299455	0.00229507	0.00179863	0.00138198	0.00106181	0.000845072	0.000659829	0.000501738	0.000402543	0.000322868	0.000255938	0.000198631	0.000154016
-2.08393e-16	0.0608195	0.0396217	0.0248617	0.015248	0.0117701	0.008898	0.00697458	0.00502332	0.00372838	0.002877	0.00222868	0.00170927	0.00140192	0.00115844	0.000926446	0.000768837	0.000624967	0.000516442	0.000417429	0.000337621	0.000236476	0.000187149	0.000148123
-2.08393e-16	0.0590124	0.0443923	0.0254458	0.0169875	0.0155919	0.012316	0.00907859	0.00609166	0.00447326	0.00350608	0.00277556	0.00221398	0.0020756	0.00168842	0.00136316	0.00110778	0.000881295	0.000702864	0.000466588	0.000381715	0.000297601	0.00023219	0.00018128
-2.08393e-16	0.050894	0.0329628	0.0198	0.0101892	0.00893774	0.00736468	0.00651832	0.00462248	0.00414338	0.00299688	0.00212755	0.00150939	0.00111415	0.00084465	0.000661803	0.000512094	0.000401296	0.000312522	0.00024916	0.000214457	0.000175281	0.000135783	0.000101956
-2.08393e-16	0.0502927	0.0303988	0.0168782	0.00849657	0.00679911	0.00557721	0.00427436	0.00332745	0.00253125	0.00184319	0.00135913	0.00102674	0.000754377	0.000543874	0.000392501	0.000284994	0.000208854	0.000153082	0.000115776	8.87369e-05	6.81006e-05	5.10476e-05	3.76746e-05
-2.08393e-16	0.0546489	0.0307206	0.0164831	0.0100668	0.00689363	0.00531341	0.0038528	0.002939	0.0019982	0.00146034	0.00105579	0.000786928	0.000651659	0.000537013	0.00042503	0.000332689	0.000246509	0.000188496	0.000146691	0.000111719	8.36864e-05	6.26968e-05	4.69792e-05
-2.08393e-16	0.0459148	0.0299403	0.0152399	0.00906458	0.00621054	0.00472892	0.00359578	0.00271791	0.00185693	0.00134157	0.00100974	0.000710694	0.000462329	0.000330746	0.000237346	0.00017039	0.000122384	8.94806e-05	6.73418e-05	5.07267e-05	3.85331e-05	3.01832e-05	2.26157e-05
-2.08393e-16	0.0423671	0.0258178	0.0111459	0.00513628	0.0038696	0.00341061	0.00295634	0.00222285	0.00160874	0.000998349	0.00072233	0.000530997	0.000392203	0.000278094	0.000196344	0.000151978	0.000113688	8.40978e-05	6.17397e-05	4.40844e-05	3.15589e-05	2.2341e-05	1.54489e-05
-2.08393e-16	0.0443719	0.0263512	0.0120757	0.00703967	0.00587541	0.00418724	0.00303587	0.00227723	0.00150502	0.000792318	0.000534684	0.00035284	0.000264	0.000192661	0.000149821	9.53677e-05	6.15756e-05	4.44892e-05	3.51233e-05	2.57089e-05	1.77421e-05	1.16972e-05	7.80032e-06
-2.08393e-16	0.0397681	0.0233629	0.0108492	0.00603816	0.00559231	0.00412952	0.00332408	0.00222219	0.00172903	0.00114512	0.000844749	0.000644711	0.000436334	0.000311074	0.000227639	0.00015242	0.000105744	8.06743e-05	6.18731e-05	4.27262e-05	2.89612e-05	1.96326e-05	1.33095e-05
-2.08393e-16	0.0430248	0.0255112	0.0161233	0.00818508	0.0067461	0.00602736	0.00474221	0.00345807	0.00254305	0.00180551	0.00124568	0.00101204	0.000810582	0.000612344	0.000517524	0.000389475	0.000289611	0.000215845	0.000158927	0.000115989	8.47073e-05	6.19023e-05	4.58928e-05
-2.08393e-16	0.0425627	0.0270842	0.0132916	0.00829622	0.006402	0.00476441	0.00493147	0.00362545	0.00277063	0.00208836	0.0016558	0.00123025	0.00089402	0.000683631	0.000534475	0.000411161	0.000311398	0.000231467	0.000177372	0.000139505	0.000104395	7.6426e-05	5.65207e-05
-2.08393e-16	0.0421178	0.0269876	0.0174379	0.00920896	0.00637541	0.00562097	0.00469465	0.00381967	0.00267049	0.00231129	0.00198237	0.00153033	0.00114063	0.000838774	0.000622681	0.000470082	0.000344502	0.000297448	0.000234516	0.000178789	0.000140234	0.000109532	8.44391e-05
-2.08393e-16	0.0379949	0.0256501	0.0152842	0.00738655	0.00638805	0.00494288	0.00386312	0.00357829	0.00265853	0.00218151	0.00173623	0.00128184	0.000974751	0.000714803	0.000534243	0.000441596	0.000367779	0.000308413	0.000227793	0.000168477	0.00012477	9.50741e-05	7.29815e-05
-2.08393e-16	0.0374116	0.0266163	0.0142869	0.00955471	0.00631765	0.0057386	0.00446807	0.00378979	0.00340624	0.00282683	0.00204904	0.00178897	0.001433	0.00121332	0.00102731	0.000863855	0.000712265	0.00058756	0.000482144	0.000388588	0.000313199	0.000248452	0.000196632
-2.08393e-16	0.0392998	0.0318672	0.0193075	0.0112568	0.00932227	0.00792362	0.00642062	0.00536115	0.00420096	0.00354732	0.00284881	0.00231559	0.00180281	0.00146259	0.00115502	0.000916889	0.00074453	0.000604783	0.000491414	0.000390071	0.000308747	0.00025267	0.000205644
-2.08393e-16	0.0424261	0.0284632	0.0178761	0.0133811	0.0113037	0.00921751	0.00741951	0.00574271	0.00450183	0.00351492	0.00287091	0.00234584	0.00194121	0.0015559	0.00125227	0.000970213	0.000783322	0.000650833	0.000533725	0.000416179	0.000324546	0.000253107	0.000197616
-2.08393e-16	0.0445958	0.0327942	0.0210601	0.0161749	0.0129026	0.00958456	0.0074787	0.00536087	0.00439725	0.00375034	0.0029773	0.00230257	0.00187037	0.00143659	0.00115731	0.00088234	0.000680971	0.00054279	0.000422923	0.000339224	0.000273353	0.00021611	0.000173389
-2.08393e-16	0.0485298	0.0363844	0.0241096	0.0157552	0.0123072	0.0103582	0.00838561	0.00618239	0.00513857	0.00450635	0.00359531	0.00272214	0.00216075	0.00175932	0.00142257	0.00109736	0.000895167	0.000767836	0.000625674	0.000486326	0.000389263	0.000333186	0.000278218
-2.08393e-16	0.0502176	0.0383638	0.0259394	0.0178827	0.0123592	0.00906572	0.00733809	0.00609017	0.00484318	0.00383335	0.00296068	0.00226255	0.00170949	0.0013344	0.00105919	0.000832289	0.000650201	0.000503237	0.000392863	0.000328844	0.000277351	0.000231729	0.000180373
-2.08393e-16	0.0505626	0.0406478	0.0233464	0.0155902	0.0126653	0.0103245	0.00797493	0.00619854	0.00519104	0.00412634	0.00332436	0.00264001	0.00208168	0.00158943	0.00123249	0.000971213	0.000741228	0.000565921	0.000434104	0.000365193	0.000306086	0.000239529	0.000191823
-2.08393e-16	0.0436004	0.0312032	0.0215311	0.0139063	0.0105862	0.00763668	0.00597453	0.0048747	0.00384132	0.00297106	0.00218039	0.00166856	0.00127368	0.000939503	0.000726676	0.000555098	0.000422213	0.000323387	0.000248282	0.000190636	0.000150176	0.000123041	9.42828e-05
-2.08393e-16	0.043461	0.031729	0.0210388	0.0121516	0.00880816	0.00743057	0.00617472	0.00471192	0.00375542	0.00287133	0.00204601	0.00147866	0.00116376	0.000894574	0.000656832	0.000511638	0.000397517	0.000308099	0.000239267	0.00018597	0.000144566	0.000112389	8.74002e-05
-2.08393e-16	0.0365415	0.0267117	0.0157758	0.0100624	0.00800421	0.00614939	0.00487438	0.00381713	0.00289913	0.0022701	0.00170448	0.00123975	0.000879517	0.000663505	0.000491494	0.000364062	0.000269694	0.000201058	0.000152469	0.000112065	8.1621e-05	5.7173e-05	4.2147e-05
-2.08393e-16	0.0325918	0.0248901	0.0151199	0.00947313	0.00728003	0.0056486	0.00454188	0.00351065	0.00245457	0.00178833	0.00132325	0.000945986	0.000677743	0.000458473	0.00030753	0.000211375	0.000157562	0.000122049	9.83036e-05	7.9493e-05	5.99744e-05	4.48295e-05	3.35095e-05
-2.08393e-16	0.0360791	0.0275415	0.0169741	0.0112731	0.00751247	0.0063331	0.00484805	0.00348551	0.00254104	0.00204405	0.00154357	0.00121239	0.000901439	0.000754222	0.000581797	0.000438375	0.000328188	0.000240375	0.000173741	0.000125657	9.09384e-05	6.58539e-05	4.77191e-05
-2.08393e-16	0.0341536	0.027066	0.0158335	0.011361	0.00836042	0.00637979	0.0052744	0.00392617	0.00308213	0.00227828	0.00169111	0.00134577	0.00101799	0.000781049	0.000622127	0.000454382	0.000333538	0.000258455	0.000200675	0.000155723	0.000114595	8.40143e-05	6.19126e-05
-2.08393e-16	0.03434	0.0255295	0.0169307	0.0098629	0.00775608	0.00561743	0.0044867	0.00354938	0.0029112	0.00218099	0.00151406	0.00109521	0.000772042	0.000579671	0.000436124	0.000337051	0.00024002	0.000170927	0.000121727	8.66926e-05	6.1744e-05	4.3977e-05	3.13238e-05
-2.08393e-16	0.0288986	0.0252234	0.0149335	0.00781895	0.00451933	0.00386833	0.00339745	0.00249162	0.00183324	0.00131409	0.00099096	0.000726052	0.000494406	0.00035599	0.000269402	0.000199613	0.000148985	0.000118168	9.37218e-05	7.4329e-05	5.85047e-05	4.47623e-05	3.42815e-05
-2.08393e-16	0.0246081	0.0217792	0.0138636	0.00808969	0.00684006	0.0054787	0.00422849	0.0031556	0.00234523	0.00176433	0.00131222	0.00100882	0.00078143	0.000557225	0.000397508	0.000283888	0.000203337	0.000144638	0.000102979	7.37771e-05	5.46999e-05	3.79707e-05	2.72793e-05
-2.08393e-16	0.0221867	0.0199708	0.011281	0.00739008	0.00561111	0.00459963	0.00367022	0.00285576	0.0021558	0.00157469	0.00114816	0.000858146	0.000633997	0.000485769	0.00035629	0.000263522	0.000201678	0.000154474	0.000118427	8.96239e-05	6.67894e-05	4.83588e-05	3.45801e-05
-2.08393e-16	0.0206025	0.0197914	0.0107766	0.00659471	0.00550119	0.00479423	0.00387104	0.00297351	0.00231951	0.00167964	0.00128356	0.000972848	0.000731795	0.000534567	0.000396785	0.000305721	0.00022091	0.000168873	0.000129317	9.90633e-05	7.7286e-05	6.06335e-05	4.57743e-05
-2.08393e-16	0.02342	0.0189881	0.0121422	0.00741428	0.0054384	0.00466006	0.00379378	0.00266039	0.00195709	0.00151636	0.00104859	0.000745138	0.00055002	0.000442796	0.000368917	0.00028254	0.000202367	0.000144955	0.000106938	7.62613e-05	5.9281e-05	5.08351e-05	4.12265e-05
-2.08393e-16	0.0212255	0.017995	0.0110648	0.00818714	0.00598886	0.00525559	0.00440355	0.00308188	0.00224589	0.00178396	0.00144594	0.00105666	0.000824091	0.00065522	0.000507402	0.000397556	0.000292022	0.000224692	0.000172909	0.000130568	9.75375e-05	7.09281e-05	5.07867e-05
-2.08393e-16	0.0243006	0.0187238	0.0143744	0.00959827	0.00763803	0.00615924	0.00483318	0.00355271	0.00268143	0.0020496	0.00154467	0.00116246	0.000799876	0.00063231	0.000496457	0.000373859	0.000298156	0.000236572	0.000189558	0.000143962	0.000105024	8.21491e-05	6.50485e-05
-2.08393e-16	0.0244806	0.020882	0.0151978	0.0119601	0.00923662	0.00684292	0.0046929	0.0032646	0.00249041	0.00193385	0.00143439	0.00114034	0.000850478	0.000632887	0.000490119	0.000369775	0.000278017	0.000204055	0.000157997	0.000115938	8.28204e-05	6.25019e-05	4.71518e-05
-2.08393e-16	0.0228382	0.0196938	0.0137742	0.00790519	0.00692604	0.0052554	0.00428874	0.0034388	0.00274506	0.00222247	0.00169814	0.00145697	0.0011995	0.000892307	0.000675384	0.000549806	0.000408561	0.000300434	0.000244702	0.000188943	0.000147681	0.000110772	8.17682e-05
-2.08393e-16	0.019486	0.0181925	0.0125452	0.00893944	0.00679287	0.00532174	0.00427345	0.00338578	0.00261924	0.00175687	0.00131865	0.000999583	0.0007603	0.000515034	0.000379197	0.000283656	0.000186123	0.000133699	0.000101907	7.80283e-05	5.97476e-05	4.02231e-05	3.13864e-05
-2.08393e-16	0.0144314	0.0128483	0.0098236	0.00677093	0.00528953	0.00406323	0.00319135	0.00255897	0.00204631	0.00155211	0.0011733	0.000878504	0.000639765	0.000499975	0.000386995	0.000331643	0.000271934	0.000219359	0.00016312	0.000124303	9.53722e-05	7.31971e-05	5.43579e-05
-2.08393e-16	0.0112662	0.00888913	0.0074308	0.00539859	0.00438976	0.00353754	0.00294231	0.00242383	0.00176603	0.00124244	0.0010255	0.000857926	0.000713333	0.000577863	0.000446315	0.000324146	0.000228193	0.00016011	0.000125066	7.81576e-05	6.74958e-05	4.17298e-05	3.60182e-05
-2.08393e-16	0.0120926	0.00932894	0.00788597	0.00631601	0.00485991	0.003522	0.00261961	0.0019269	0.00159342	0.00123526	0.000972604	0.000765867	0.000608022	0.000477029	0.000374355	0.000300571	0.00023911	0.000180789	0.000137137	0.000102945	7.93968e-05	5.89804e-05	4.17282e-05
-2.08393e-16	0.0161417	0.0151379	0.0117706	0.00890696	0.00663318	0.00564958	0.00440457	0.00337387	0.00263986	0.00202145	0.00156396	0.00126847	0.00104305	0.000788305	0.000654928	0.000501629	0.000401909	0.000331851	0.000256762	0.000190716	0.000142844	0.000111093	8.84992e-05
-2.08393e-16	0.0123694	0.0139985	0.00961153	0.00634754	0.00515873	0.00435624	0.00361576	0.00297658	0.00241251	0.00192477	0.00155063	0.00119097	0.000892282	0.000664423	0.000493145	0.000367484	0.00026575	0.000194618	0.000143754	0.000106937	8.07207e-05	6.09483e-05	4.60319e-05
-2.08393e-16	0.0107389	0.0107582	0.00864176	0.00574043	0.00388476	0.00311552	0.00260378	0.00224199	0.00192305	0.00151534	0.00125326	0.00107907	0.000867868	0.000675221	0.000492391	0.000361062	0.000275414	0.000209831	0.000159717	0.000127405	0.000103575	8.45561e-05	6.61926e-05
-2.08393e-16	0.00943694	0.00768055	0.00514551	0.00320203	0.00254278	0.00219051	0.00178513	0.00147176	0.00118583	0.000913165	0.000725188	0.000615223	0.000484115	0.000401314	0.000332037	0.000274901	0.000219142	0.000165026	0.000119139	8.60572e-05	6.21411e-05	4.485e-05	3.37492e-05
-2.08393e-16	0.00810551	0.00722856	0.00610073	0.00523395	0.00387203	0.00384466	0.00256771	0.00212235	0.00164125	0.00146413	0.00122545	0.00100591	0.000671631	0.000511302	0.000385448	0.000293083	0.000221924	0.000168247	0.000130562	9.81213e-05	7.24945e-05	5.35594e-05	3.9569e-05
-2.08393e-16	0.0131079	0.0125556	0.0098971	0.00735325	0.00543108	0.00404333	0.00318329	0.00268217	0.00214653	0.00157796	0.00119444	0.000872273	0.000643996	0.000496654	0.000368357	0.000270129	0.000200773	0.000149308	0.000111097	8.92676e-05	7.01402e-05	5.3342e-05	4.0859e-05
-2.08393e-16	0.0140735	0.0151781	0.00927925	0.00639199	0.00578598	0.00515181	0.0045622	0.00355751	0.00244089	0.00190353	0.00159302	0.00121487	0.000895426	0.00066001	0.000446438	0.00034763	0.000266645	0.000206558	0.000159328	0.000117798	8.71188e-05	6.44416e-05	4.76809e-05
-2.08393e-16	0.0131872	0.0117008	0.00797035	0.00441328	0.00364016	0.00337962	0.00252671	0.00191426	0.00136262	0.000924622	0.000756057	0.000554579	0.000397953	0.000274595	0.000188665	0.00013327	9.79791e-05	7.38448e-05	5.56505e-05	4.19392e-05	2.93029e-05	1.99399e-05	1.45296e-05
-2.08393e-16	0.0119753	0.0113331	0.00795243	0.00513777	0.00415365	0.00366902	0.00271038	0.00194352	0.00153617	0.00118228	0.000900856	0.00067596	0.000442077	0.000326275	0.000246152	0.00019308	0.000156942	0.000114937	8.60129e-05	6.43159e-05	4.8092e-05	3.59578e-05	2.74563e-05
-2.08393e-16	0.00828344	0.00927293	0.00602099	0.00499378	0.00451289	0.00382111	0.00330471	0.00263569	0.00193155	0.00143152	0.00105375	0.000773631	0.000512663	0.000291877	0.000212675	0.000172372	0.000122753	9.88427e-05	7.97055e-05	5.96516e-05	4.73269e-05	3.75687e-05	2.84011e-05
-2.08393e-16	0.0105758	0.0106618	0.00761747	0.00530952	0.00449117	0.00379995	0.00267336	0.00195984	0.00147965	0.00111391	0.000827409	0.000593241	0.000429016	0.000320259	0.000209303	0.000143074	8.90533e-05	6.47694e-05	4.71612e-05	3.40145e-05	2.34209e-05	1.61091e-05	1.10765e-05
-2.08393e-16	0.00622981	0.00745779	0.00793002	0.00578273	0.00421172	0.00324086	0.00223767	0.00167107	0.00130278	0.00100521	0.000767575	0.000556768	0.000404932	0.000246881	0.000165222	0.000108364	7.61013e-05	5.58138e-05	3.612e-05	2.5443e-05	1.78799e-05	1.14793e-05	7.36648e-06
-2.08393e-16	0.00820784	0.0109998	0.00827424	0.00612264	0.0046968	0.00408883	0.00312688	0.00231374	0.00178483	0.00145633	0.00108988	0.000796092	0.0005734	0.000395425	0.000247396	0.000170784	0.000102267	7.62644e-05	5.53754e-05	3.87754e-05	2.67669e-05	1.87839e-05	1.41838e-05
-2.08393e-16	0.0118849	0.0112637	0.00749236	0.00541498	0.00492615	0.00426321	0.00328465	0.00240219	0.00175641	0.00127582	0.000889678	0.000590845	0.000426951	0.000299686	0.000227474	0.000177628	0.000133753	8.62253e-05	6.17326e-05	4.41956e-05	3.1643e-05	2.26566e-05	1.62239e-05
-2.08393e-16	0.00738548	0.0104606	0.00999408	0.00831483	0.00687734	0.00572408	0.00472029	0.00388545	0.00302874	0.00226515	0.00158597	0.0010897	0.000718928	0.000522775	0.000393045	0.000238061	0.000175456	0.00013209	9.8984e-05	7.20187e-05	4.3719e-05	3.30074e-05	2.55754e-05
-2.08393e-16	0.0112429	0.0121056	0.00960348	0.00734782	0.00520364	0.00405603	0.00305708	0.00233333	0.00210047	0.00188401	0.00150332	0.0011465	0.000748886	0.00052426	0.000380511	0.000291618	0.000233933	0.000158626	0.000121267	9.58876e-05	7.08345e-05	5.3955e-05	3.79588e-05
-2.08393e-16	0.0113557	0.0101436	0.00819827	0.00624867	0.00534692	0.00398879	0.00308486	0.00220026	0.00158163	0.00112469	0.000862435	0.000703553	0.000566213	0.000446604	0.00035448	0.000276093	0.00021232	0.000163297	9.25781e-05	6.68125e-05	4.87021e-05	3.64032e-05	2.72212e-05
-2.08393e-16	0.0159786	0.0150133	0.0130312	0.0103451	0.00862003	0.00738226	0.00538236	0.00367501	0.00281786	0.00212075	0.00161887	0.00128247	0.00105047	0.000835148	0.000661723	0.000530896	0.000406936	0.000311919	0.000231567	0.000177821	0.000137467	0.000104932	8.01571e-05
-2.08393e-16	0.0128904	0.0129555	0.0125489	0.010381	0.00777104	0.00594376	0.00446384	0.00351315	0.00265276	0.00189553	0.00135663	0.00101214	0.000839812	0.000645032	0.000475686	0.00035092	0.000252028	0.000178328	0.000129641	0.00010653	8.6795e-05	6.26021e-05	4.38593e-05
-2.08393e-16	0.0113114	0.0127752	0.0122995	0.0103639	0.00843844	0.00654416	0.00495456	0.00349325	0.00264943	0.00193044	0.00139537	0.0011198	0.000828158	0.000586435	0.000509919	0.000365709	0.000247047	0.000185666	0.000142598	0.000110536	8.6761e-05	6.81451e-05	5.1008e-05
-2.08393e-16	0.0152418	0.0158639	0.0148849	0.0118378	0.00844582	0.00712738	0.00573735	0.00424781	0.0031124	0.00236341	0.00173998	0.00141083	0.00120428	0.00084414	0.000638659	0.00047432	0.00035235	0.000273399	0.000204865	0.000166532	0.000132308	9.54563e-05	7.01544e-05
-2.08393e-16	0.0158684	0.0174765	0.015993	0.0121745	0.00920257	0.00746371	0.00630888	0.00496468	0.00369138	0.00273703	0.00226376	0.00191185	0.00142832	0.00102918	0.000795754	0.000680227	0.000566297	0.000416357	0.000297824	0.000229464	0.000170427	0.000127079	9.51443e-05
-2.08393e-16	0.0123248	0.0127554	0.01185	0.00958581	0.00756267	0.00608029	0.00479193	0.00397576	0.00312532	0.00245474	0.0018606	0.00144613	0.0011283	0.000841286	0.000692185	0.000567878	0.000450434	0.000330483	0.000229521	0.000177564	0.000135709	0.000103334	7.73178e-05
-2.08393e-16	0.00575066	0.00819194	0.010031	0.0079059	0.00606542	0.00463479	0.00376494	0.00289005	0.00205596	0.00165318	0.00133765	0.00105418	0.000765927	0.000610161	0.000485565	0.000394861	0.000275134	0.000208441	0.00015784	0.000119595	9.17266e-05	6.846e-05	5.1821e-05
-2.08393e-16	0.0120931	0.0134078	0.013587	0.0113003	0.00948358	0.00686551	0.00586037	0.0041325	0.00306272	0.00209006	0.00145251	0.000900054	0.000600296	0.000446747	0.000367512	0.000232131	0.000192552	0.000126929	9.83569e-05	6.14682e-05	4.77673e-05	2.94476e-05	2.17148e-05
-2.08393e-16	0.0141043	0.0145214	0.0131116	0.010614	0.00922101	0.00715986	0.00570359	0.00414836	0.00312956	0.00229154	0.00169053	0.0010456	0.00071216	0.000397243	0.00026418	0.000185058	0.000113775	8.0962e-05	6.25301e-05	3.66072e-05	3.70412e-05	1.74025e-05	1.91484e-05
-2.08393e-16	0.0141082	0.01579	0.0171046	0.0131005	0.0101698	0.00769474	0.00596377	0.00471513	0.00364154	0.00264662	0.00196248	0.00137124	0.00100627	0.000735551	0.000624913	0.000538958	0.000361087	0.000207247	0.000140576	0.000104248	7.96464e-05	6.01067e-05	4.92207e-05
-2.08393e-16	0.0130177	0.0203056	0.0168405	0.0137003	0.0117465	0.00932533	0.00660746	0.00519701	0.0038926	0.00282023	0.00230827	0.00180951	0.00125926	0.000924789	0.000695699	0.00053782	0.000405593	0.00032067	0.000253871	0.000188043	0.000134026	0.000118121	9.07423e-05
-2.08393e-16	0.0150127	0.0204526	0.0183323	0.015011	0.0132837	0.01066	0.00839166	0.00592402	0.00427196	0.00313325	0.00182064	0.00113667	0.000869726	0.000621675	0.000453954	0.000335438	0.000250638	0.000189288	0.000155617	0.000126268	0.000101386	7.62656e-05	5.78541e-05
-2.08393e-16	0.0220699	0.0241325	0.0228469	0.0179563	0.0138659	0.0114621	0.00838824	0.00593722	0.00454506	0.00357786	0.00293752	0.00222272	0.00171852	0.00131755	0.000889691	0.000674812	0.000539698	0.000419821	0.000310961	0.000234287	0.000179571	0.000142494	0.000114823
-2.08393e-16	0.0236099	0.0226539	0.0229468	0.0172232	0.0133935	0.0107535	0.00793943	0.00572148	0.00442334	0.00314477	0.002385	0.00195376	0.00156657	0.00111634	0.000778829	0.000602006	0.000436849	0.000294918	0.000209391	0.000164788	0.000142564	0.000110252	8.54974e-05
-2.08393e-16	0.0221349	0.0200512	0.0181047	0.0137878	0.0112099	0.00784581	0.00656212	0.00455627	0.00339039	0.0023195	0.00163084	0.00101155	0.00067947	0.000441767	0.000296075	0.000205899	0.000150569	0.000116315	6.869e-05	5.09792e-05	3.561e-05	2.37725e-05	1.62709e-05
-2.08393e-16	0.0256152	0.0215247	0.0161942	0.012369	0.0111143	0.00795759	0.00568297	0.00391467	0.00263317	0.00177379	0.0011471	0.000781728	0.000572777	0.000412421	0.000263469	0.000140509	8.75084e-05	5.04332e-05	3.43808e-05	2.25047e-05	1.65834e-05	1.04948e-05	7.02599e-06
-2.08393e-16	0.0229179	0.0229048	0.0204357	0.0140563	0.00932685	0.00662238	0.00414826	0.00307361	0.00212754	0.00123478	0.000929046	0.000695072	0.000418317	0.000288763	0.00017071	0.00016028	6.90398e-05	5.98077e-05	3.08852e-05	2.50626e-05	1.57551e-05	1.23524e-05	7.5296e-06
-2.08393e-16	0.0152529	0.01358	0.0117552	0.00724949	0.00524454	0.00368087	0.00271055	0.00178762	0.00114439	0.000693512	0.000385365	0.000211298	0.00013382	0.000109331	5.76838e-05	2.98508e-05	1.95229e-05	1.27625e-05	7.74939e-06	4.71251e-06	4.3347e-06	2.49269e-06	1.21329e-06
-2.08393e-16	0.0161267	0.0160717	0.0129264	0.00765282	0.00357994	0.0021536	0.00181151	0.00129371	0.000671144	0.000271882	0.000177848	4.93017e-05	3.45877e-05	2.12139e-05	1.17798e-05	9.00049e-06	2.03259e-06	1.88733e-06	1.02826e-06	5.62863e-07	4.85941e-08	1.32635e-07	1.171e-08
-2.08393e-16	0.0170294	0.0146687	0.0157137	0.011489	0.00676272	0.00455126	0.00298648	0.00219991	0.00145859	0.0009828	0.000566378	0.000318828	0.000158652	9.2543e-05	5.31407e-05	3.10654e-05	2.08788e-05	8.706e-06	4.88703e-06	3.56477e-06	1.96229e-06	9.60054e-07	4.92773e-07
-2.08393e-16	0.0155315	0.0169515	0.0156374	0.0132406	0.00674834	0.00570001	0.00425728	0.00290212	0.00184939	0.0012869	0.00092821	0.000575124	0.000345557	0.000202026	0.00011821	8.27826e-05	5.58305e-05	3.78988e-05	1.87548e-05	1.16613e-05	1.03985e-05	6.16957e-06	1.33499e-06
-2.08393e-16	0.0156765	0.0129202	0.0139314	0.0104601	0.00664623	0.00453334	0.00292932	0.00208756	0.0013948	0.000865495	0.000545658	0.000361298	0.000217845	0.00013872	8.97322e-05	5.90468e-05	3.97414e-05	2.63513e-05	1.74498e-05	8.97942e-06	4.45309e-06	3.18803e-06	1.50897e-06
-2.08393e-16	0.0141524	0.0154414	0.0102726	0.0101852	0.00861538	0.00657588	0.00423193	0.00281681	0.00188394	0.00110306	0.000620634	0.000324366	0.00020938	0.000135891	5.46862e-05	4.49055e-05	1.96504e-05	6.19265e-06	4.74675e-06	1.55486e-06	5.15423e-07	1.1963e-06	1.21643e-08
-2.08393e-16	0.0156917	0.0162621	0.0151606	0.0115014	0.00937337	0.00706795	0.00596828	0.00538049	0.00303759	0.00212288	0.00135406	0.00100117	0.00052811	0.000377923	0.000192691	0.000126588	4.33662e-05	2.8652e-05	9.06534e-06	1.18335e-05	3.9872e-06	3.31291e-06	2.17998e-06
-2.08393e-16	0.0213332	0.0238793	0.0204985	0.0152362	0.0111605	0.00876267	0.00764819	0.00585216	0.00483921	0.00360085	0.00304294	0.00231395	0.00164108	0.00116739	0.000754801	0.00049445	0.000290913	0.000203159	8.17398e-05	7.05151e-05	4.09564e-05	3.07025e-05	2.05736e-05
-2.08393e-16	0.0278369	0.03502	0.0316208	0.0266886	0.0220477	0.0180918	0.0135327	0.0102833	0.00699537	0.00529304	0.00396064	0.00294138	0.00195397	0.00157746	0.00103664	0.000801415	0.000533248	0.000370483	0.000203891	0.000129817	8.20078e-05	8.16742e-05	6.43887e-05
-2.08393e-16	0.0315198	0.0399208	0.0346516	0.0309853	0.0285427	0.0246775	0.0180557	0.0142054	0.0107064	0.00798984	0.00538875	0.0039531	0.00274954	0.00218484	0.00181442	0.00135127	0.000995125	0.000607924	0.000493369	0.00036823	0.000219342	0.000155241	0.000136416
-2.08393e-16	0.0307575	0.0384094	0.0344415	0.0300596	0.0240805	0.0190181	0.0145446	0.0113269	0.00908997	0.00697179	0.00488753	0.00361042	0.00289239	0.00227871	0.0018048	0.00141701	0.0010759	0.000757231	0.000603865	0.000458687	0.000342547	0.000248657	0.000188336
-2.08393e-16	0.0343173	0.0391628	0.0366442	0.031607	0.0270258	0.0204554	0.0163147	0.0132415	0.00952269	0.00718078	0.00559984	0.00450588	0.00311633	0.00236942	0.00200887	0.001598	0.00133477	0.00114013	0.000989803	0.00079914	0.000675912	0.000515408	0.000376864
-2.08393e-16	0.0431194	0.0478779	0.0418544	0.0341578	0.0279447	0.0206047	0.0155732	0.0121643	0.00940951	0.00689678	0.00512356	0.00376834	0.00270503	0.00199563	0.00153847	0.00113156	0.000822857	0.000566076	0.000438118	0.000334619	0.000242422	0.000171964	0.000131327
-2.08393e-16	0.0454666	0.0552268	0.0453853	0.0361859	0.0300305	0.0220037	0.0181651	0.0135507	0.00925134	0.00673002	0.00436616	0.00314899	0.00243334	0.00170929	0.00131248	0.000964476	0.000670645	0.000485492	0.000352851	0.000241148	0.000161637	0.000131498	9.33385e-05
-2.08393e-16	0.0433534	0.0526919	0.0479014	0.0388436	0.0310533	0.0234708	0.01803	0.0135151	0.00980365	0.00722109	0.00495387	0.00358361	0.00247896	0.00173756	0.00117426	0.000893692	0.000620672	0.000446571	0.000280608	0.000226988	0.00015998	0.000120049	6.87696e-05
