# Supplementary material for: Research on the dynamic spillover of stock markets under COVID-19—Taking the stock markets of China, Japan, and South Korea as an example
Source: Front Public Health. 2022 Nov 11;10:1008348. doi: 10.3389/fpubh.2022.1008348 (PMC9691647; doi:10.3389/fpubh.2022.1008348)
Supplement: Supplementary file 4 [file Data_Sheet_2.ZIP › JPN_KR_2 (1).xls]

## Sheet: Sheet4
0	0	0	0	0	0	0	0	0	0	0	0	0	0	0	0	0	0	0	0	0	0	0	0
0	0	0	0	0	0	0	0	0	0	0	0	0	0	0	0	0	0	0	0	0	0	0	0
1.9477e-17	0.050604	0.0555907	0.0540302	0.05027	0.0451785	0.0394144	0.0369038	0.0340483	0.0300676	0.0265265	0.0228757	0.0213113	0.0199571	0.0186687	0.0171572	0.0153444	0.0135635	0.0121976	0.0113304	0.0102217	0.00913418	0.00849178	0.0080627
1.9477e-17	0.0498739	0.05634	0.051874	0.0468292	0.0436697	0.0393885	0.0366355	0.0333898	0.0295783	0.0257208	0.0232597	0.0208185	0.018578	0.0170965	0.0164122	0.0150664	0.013731	0.0127915	0.0118686	0.0106562	0.00959623	0.00918484	0.00832717
1.9477e-17	0.0502876	0.0574908	0.0563012	0.0501643	0.0445273	0.0380652	0.0348522	0.0319256	0.0289578	0.0258259	0.0231878	0.0208108	0.0194643	0.017554	0.0162159	0.0146375	0.0130829	0.0122816	0.0112072	0.0102103	0.00926717	0.00845045	0.00771556
1.9477e-17	0.0520493	0.0560008	0.05058	0.0445003	0.0402851	0.0371912	0.0339015	0.0304576	0.0271131	0.0250551	0.0233813	0.0200829	0.0176984	0.0167019	0.0154323	0.0140307	0.0128476	0.0114618	0.0105207	0.00981202	0.00934742	0.00896234	0.00845449
1.9477e-17	0.048409	0.0533974	0.0475605	0.0413415	0.0377348	0.035074	0.0329275	0.0306856	0.0282227	0.025643	0.0238514	0.0219326	0.0203773	0.0185492	0.017243	0.0160913	0.0140198	0.0124748	0.0113325	0.0106767	0.0100654	0.00949523	0.0089632
1.9477e-17	0.0502287	0.0506223	0.0464358	0.0415751	0.0383829	0.0358917	0.0345668	0.0323777	0.0289685	0.0274887	0.0250589	0.0221513	0.0198847	0.0186235	0.0170549	0.0152035	0.014106	0.0136925	0.0131751	0.012192	0.0107029	0.00972417	0.00897735
1.9477e-17	0.0488624	0.0502271	0.0458608	0.0393619	0.0365645	0.0337712	0.0312634	0.029551	0.0282909	0.0264182	0.0237268	0.0228383	0.0219343	0.0201051	0.0183472	0.017197	0.0164406	0.0153666	0.0144974	0.0137001	0.0127463	0.0117493	0.0105495
1.9477e-17	0.0478804	0.0489638	0.0466097	0.0410435	0.0356151	0.0319917	0.0290744	0.0273927	0.0258574	0.0245678	0.0229227	0.0211665	0.0195835	0.0184979	0.0171129	0.0157649	0.014912	0.013833	0.0126896	0.0117183	0.0113381	0.0109851	0.010834
1.9477e-17	0.0451009	0.0488887	0.0438152	0.0388983	0.0346753	0.0328433	0.0305191	0.0283008	0.0259992	0.0250832	0.0238832	0.0217153	0.0209884	0.0196908	0.0175563	0.0167155	0.0158319	0.0149446	0.0139144	0.0129551	0.0120619	0.0109651	0.0103916
1.9477e-17	0.04834	0.0497925	0.0422062	0.0380779	0.0357241	0.0337458	0.0320714	0.0311368	0.0290288	0.027371	0.0267075	0.0255622	0.0239223	0.022305	0.0206398	0.0194268	0.0184463	0.0177039	0.0167258	0.0154613	0.0142982	0.0132243	0.0122327
1.9477e-17	0.0471762	0.0499593	0.0412049	0.0376473	0.0355708	0.0326917	0.0300977	0.0284433	0.0272438	0.0261086	0.0246816	0.0235253	0.0226817	0.0218546	0.0207411	0.0194616	0.0182391	0.0169989	0.0160349	0.0151947	0.0145956	0.0142231	0.0135252
1.9477e-17	0.0497451	0.0503956	0.0454865	0.0413333	0.038584	0.0363023	0.0341249	0.0321607	0.0303613	0.0291181	0.0280623	0.027045	0.0254694	0.0237856	0.022856	0.0213283	0.0203864	0.0196529	0.0185693	0.0175936	0.0165697	0.015636	0.0148871
1.9477e-17	0.0512154	0.0561961	0.0513673	0.043798	0.0384574	0.0360984	0.0340621	0.0326152	0.030611	0.029733	0.0288479	0.0276998	0.0264758	0.0253464	0.0243452	0.0232349	0.0216702	0.0204684	0.019461	0.0181173	0.0172044	0.0162983	0.0156202
1.9477e-17	0.0516741	0.0540605	0.0467785	0.0429575	0.0403519	0.0376479	0.0354517	0.0347988	0.0318815	0.0302548	0.0293417	0.0287636	0.0270418	0.0253304	0.0236075	0.0221067	0.0212996	0.0198188	0.019075	0.0180813	0.017237	0.0165687	0.0160777
1.9477e-17	0.0519527	0.0568019	0.0504661	0.0440365	0.040667	0.0386094	0.0360997	0.0341128	0.0317432	0.0298137	0.0282767	0.0265804	0.0247629	0.0230977	0.022267	0.021068	0.0199046	0.0187272	0.0177302	0.0167878	0.0161065	0.0152221	0.0142357
1.9477e-17	0.0506085	0.0529587	0.0471556	0.0431911	0.0400597	0.0373174	0.0346385	0.0329073	0.0306809	0.0285053	0.0269011	0.0247707	0.023689	0.0226855	0.021071	0.0195717	0.0185812	0.0172543	0.0162266	0.0151432	0.0142645	0.0134376	0.0126594
1.9477e-17	0.0476813	0.050204	0.046653	0.0418674	0.0380766	0.0353738	0.0333574	0.0317478	0.0301058	0.0286139	0.0269034	0.0251345	0.0238873	0.0225672	0.0214752	0.0201378	0.0190196	0.0176282	0.0163389	0.0152319	0.0145058	0.013345	0.012405
1.9477e-17	0.048947	0.0525349	0.0471892	0.0431394	0.0384294	0.0364487	0.0337037	0.0322521	0.0315383	0.0292665	0.0272073	0.0253904	0.023646	0.0219087	0.02066	0.019494	0.0183848	0.0173377	0.0164848	0.015685	0.0149244	0.0141495	0.0135127
1.9477e-17	0.0523784	0.0596907	0.0552112	0.0485243	0.0438978	0.0410064	0.0387506	0.036219	0.0341773	0.0329613	0.0301105	0.0285793	0.0266329	0.0248415	0.023839	0.0222207	0.0208317	0.0194234	0.0182497	0.0171895	0.0161192	0.0150607	0.0140933
1.9477e-17	0.047876	0.052502	0.0526778	0.0485324	0.0465867	0.0444988	0.0421169	0.0396923	0.0367489	0.0346963	0.0323222	0.0302688	0.02858	0.0272571	0.025496	0.0244828	0.0232259	0.0219428	0.0205758	0.0194043	0.0180179	0.0171905	0.0161599
1.9477e-17	0.0502544	0.0555896	0.0545307	0.0502805	0.0473297	0.044616	0.0423104	0.0399111	0.0370743	0.0348764	0.0328143	0.0301028	0.0288734	0.0273274	0.0257926	0.024662	0.0231371	0.0215203	0.0202346	0.0187973	0.0173408	0.0159149	0.0149428
1.9477e-17	0.05038	0.0544994	0.0531526	0.0481324	0.0448897	0.0424178	0.0409284	0.0383665	0.0368364	0.0349535	0.0325634	0.0294333	0.0274765	0.025995	0.0253061	0.0242695	0.0226164	0.0213166	0.0202803	0.0185958	0.0173511	0.0165691	0.0155729
1.9477e-17	0.0498596	0.0525296	0.0501889	0.046898	0.0429583	0.0406109	0.0391694	0.036842	0.0346839	0.0321121	0.0300977	0.0283419	0.0266858	0.0246586	0.0235967	0.0222715	0.0209684	0.0197417	0.0184395	0.017265	0.0163539	0.0154959	0.0146296
1.9477e-17	0.0469332	0.0486609	0.0443162	0.0414758	0.0382296	0.0359462	0.0344083	0.0329935	0.031396	0.0295777	0.0282386	0.0267967	0.0258358	0.0245995	0.0228851	0.0212206	0.0193795	0.0180225	0.0167918	0.0157638	0.0147125	0.0138165	0.0130101
1.9477e-17	0.0498699	0.0553177	0.0486393	0.0437591	0.0401366	0.0373306	0.0355724	0.0334915	0.0316688	0.0298025	0.0275492	0.0261913	0.0244752	0.0225943	0.0213971	0.0203243	0.0192936	0.0181443	0.0172671	0.0160959	0.0152952	0.0145822	0.0135737
1.9477e-17	0.0489926	0.053608	0.0469937	0.0432109	0.0393209	0.0374297	0.0358153	0.0333207	0.0316144	0.0306631	0.0283884	0.0264199	0.0250477	0.0232617	0.0217888	0.0206418	0.0196582	0.0187216	0.0178109	0.0164912	0.0156617	0.0148778	0.0140817
1.9477e-17	0.0473834	0.050664	0.0457034	0.0418559	0.038025	0.0360571	0.0346796	0.0326625	0.0304754	0.0300816	0.0289305	0.0277801	0.026866	0.0248964	0.0238785	0.0224328	0.0217977	0.0209817	0.0199043	0.0188405	0.0173647	0.0161455	0.0154389
1.9477e-17	0.0498801	0.0530184	0.0473842	0.0450531	0.0418864	0.0385172	0.0365543	0.034321	0.0329431	0.0307264	0.0283319	0.0274616	0.0261472	0.0253308	0.0244947	0.0228662	0.0222192	0.0215913	0.0209818	0.0200717	0.0192318	0.0178597	0.0171024
1.9477e-17	0.0480377	0.0529946	0.0476519	0.0441565	0.0419655	0.038828	0.0366329	0.0348539	0.0338853	0.0327397	0.0313204	0.0296628	0.0282642	0.0269283	0.0257551	0.0245495	0.0231804	0.0220465	0.020827	0.0204223	0.0196151	0.0186982	0.0172944
1.9477e-17	0.0494906	0.0527234	0.0473658	0.0437398	0.0402423	0.0381442	0.0370365	0.0349314	0.0336418	0.0317885	0.0298941	0.0283792	0.0273474	0.0257979	0.0240339	0.0232643	0.0225871	0.021347	0.02017	0.0188891	0.0179276	0.0169978	0.0162871
1.9477e-17	0.0496671	0.0526104	0.0483607	0.0435248	0.040565	0.0387759	0.037045	0.0359136	0.0340825	0.0328811	0.0304095	0.0279819	0.0269642	0.0252554	0.0240373	0.0231168	0.022144	0.0210562	0.0200335	0.0186508	0.0173005	0.0160479	0.0153207
1.9477e-17	0.0483545	0.0488796	0.0471595	0.0436762	0.0414729	0.0392989	0.0376649	0.0351579	0.0333157	0.0314619	0.0299439	0.0280691	0.0260362	0.0243494	0.0231213	0.0221167	0.0207701	0.0199604	0.0190579	0.0185502	0.0177131	0.0167874	0.0159108
1.9477e-17	0.0491535	0.0534859	0.0463312	0.0428161	0.0412579	0.0389134	0.0366459	0.0344033	0.0323012	0.0302526	0.0284581	0.0275297	0.0268151	0.0254153	0.0235849	0.0224487	0.021486	0.0209087	0.0196648	0.0183634	0.0173378	0.0166582	0.0163932
1.9477e-17	0.049132	0.052945	0.0484071	0.0447812	0.0419748	0.0399774	0.0377589	0.0357018	0.0337205	0.0327033	0.0306155	0.0292486	0.0273406	0.0258373	0.0240737	0.0233432	0.0224746	0.0215939	0.0202118	0.0191579	0.0179037	0.0166953	0.016411
1.9477e-17	0.0474947	0.0483667	0.0449989	0.0417339	0.0391032	0.035697	0.0333934	0.0320048	0.0313994	0.0295909	0.0289382	0.0281624	0.027206	0.0254442	0.0238032	0.0221665	0.021524	0.0204895	0.0199477	0.0191997	0.0184815	0.0178517	0.0174191
1.9477e-17	0.0485555	0.0510211	0.046452	0.0430789	0.0410312	0.0380487	0.035912	0.0331183	0.0327642	0.032645	0.0316576	0.030022	0.0282897	0.0266545	0.0250041	0.0230358	0.0213796	0.0204041	0.0196717	0.0188025	0.0175615	0.0167084	0.0161078
1.9477e-17	0.0465998	0.0525667	0.0466319	0.0415511	0.0369711	0.0338087	0.0321318	0.0304591	0.0288415	0.0275081	0.0257349	0.0243131	0.023061	0.0226289	0.0216556	0.0212717	0.0208769	0.0199376	0.0190241	0.0184687	0.0179478	0.0173824	0.0166329
1.9477e-17	0.0484986	0.0524055	0.0463076	0.0415691	0.038214	0.0355793	0.03433	0.0332929	0.0322188	0.0315044	0.0298247	0.0282267	0.026099	0.0244618	0.0234493	0.0223429	0.021574	0.0204438	0.0194661	0.0182648	0.0173993	0.0167153	0.0159263
1.9477e-17	0.050474	0.0562991	0.0496007	0.04621	0.0425575	0.0409506	0.0380971	0.036492	0.0342232	0.0324623	0.0309225	0.0292983	0.027721	0.0258046	0.0242022	0.0230372	0.0216872	0.0204687	0.019584	0.0188418	0.0183091	0.0175075	0.0171852
1.9477e-17	0.0521696	0.0585193	0.0560533	0.0506785	0.0433073	0.0407332	0.0393441	0.0367061	0.0350421	0.0334728	0.0319475	0.0309879	0.0298433	0.0282193	0.0263447	0.024592	0.0238305	0.0226242	0.0214037	0.0203257	0.0196267	0.0190965	0.0183986
1.9477e-17	0.0514408	0.0558647	0.0519188	0.0459148	0.0407148	0.038341	0.0365442	0.0350492	0.0336119	0.0324073	0.0296209	0.0276938	0.0267887	0.0257719	0.0247398	0.0244014	0.0236067	0.0225141	0.0214605	0.0209007	0.0202171	0.0190449	0.0182025
1.9477e-17	0.050245	0.0530375	0.0520721	0.0459451	0.0409626	0.0392472	0.0381244	0.0366831	0.0347241	0.0328981	0.030598	0.0287118	0.0269503	0.0256025	0.024508	0.0239737	0.0235133	0.0222434	0.0210449	0.0201502	0.0193166	0.0180735	0.0169149
1.9477e-17	0.0490983	0.0530372	0.0526323	0.0476222	0.0437425	0.0404066	0.0377358	0.0358046	0.034479	0.0335648	0.0328072	0.0320349	0.0300199	0.0289416	0.0280068	0.0271023	0.026227	0.0251603	0.0234264	0.0212731	0.0198443	0.0190644	0.0183901
1.9477e-17	0.0472461	0.0518429	0.0494875	0.0461392	0.0423814	0.0393738	0.0372902	0.0357156	0.0342363	0.0323735	0.0308942	0.0298743	0.0285807	0.0270877	0.0252582	0.0239556	0.0225633	0.0214346	0.0206202	0.0193321	0.018117	0.0171659	0.0161992
1.9477e-17	0.0470214	0.052896	0.0512027	0.0470978	0.0423832	0.0391631	0.0352387	0.0338923	0.0332866	0.0321294	0.0305672	0.0287288	0.027447	0.0257452	0.0241552	0.0223801	0.0207365	0.019525	0.0186193	0.017699	0.0176052	0.0170111	0.0163083
1.9477e-17	0.0477583	0.0522354	0.0490595	0.0458239	0.0435548	0.0413566	0.039216	0.0381338	0.0355482	0.0333887	0.0311103	0.0297756	0.0284992	0.0271914	0.0257225	0.0248175	0.0237919	0.0222824	0.021494	0.0203859	0.0193868	0.0185101	0.0174442
1.9477e-17	0.0493386	0.0559113	0.0528519	0.0502208	0.0477852	0.0449217	0.0417645	0.0404432	0.0383703	0.0360214	0.0334512	0.0313777	0.0299038	0.0286989	0.0275457	0.0264419	0.0250695	0.0235642	0.0222161	0.0210747	0.0196025	0.0186949	0.0175023
1.9477e-17	0.0486323	0.0564345	0.0526323	0.049674	0.0453645	0.042271	0.0387954	0.0365784	0.0341656	0.031888	0.0299364	0.0278081	0.0268752	0.0255719	0.0239382	0.0228242	0.0217641	0.0204066	0.0197922	0.0188756	0.0180024	0.0170025	0.0158374
1.9477e-17	0.046803	0.0534069	0.0498731	0.0453184	0.0419579	0.038648	0.0373197	0.0353721	0.032627	0.0305819	0.0292214	0.0276984	0.0259389	0.0243192	0.0230246	0.0216154	0.020288	0.0190015	0.0180256	0.0169163	0.0157785	0.0149681	0.0141277
1.9477e-17	0.046794	0.0526912	0.049133	0.0451663	0.0414118	0.0378219	0.0358613	0.0337123	0.032243	0.0306166	0.0282916	0.0266415	0.0251136	0.0235162	0.0224555	0.0211142	0.0200095	0.0183193	0.0174819	0.0170402	0.0164871	0.015898	0.0151723
1.9477e-17	0.048445	0.0539941	0.0501758	0.0464774	0.0439419	0.0400511	0.036932	0.0339555	0.0314226	0.0296073	0.0279828	0.0263119	0.0244701	0.0228173	0.0212503	0.0204169	0.0192262	0.0179944	0.0168177	0.0156281	0.0148303	0.0144873	0.0136555
1.9477e-17	0.0500007	0.0532169	0.0481539	0.0432782	0.0403492	0.0375264	0.0353368	0.0321761	0.0293311	0.0275911	0.0264523	0.0251888	0.0240947	0.0227369	0.0217296	0.0205288	0.019084	0.0180292	0.0171868	0.0161995	0.0151689	0.014323	0.0138661
1.9477e-17	0.0497512	0.0531679	0.0441765	0.0401363	0.0380056	0.0361078	0.0344747	0.0327227	0.0304916	0.0287	0.0266319	0.0253281	0.0237374	0.0226511	0.0214998	0.0200878	0.0180985	0.0174117	0.0168005	0.0162376	0.0151819	0.0140267	0.0133879
1.9477e-17	0.0489934	0.0536664	0.045499	0.0400426	0.0371427	0.0350755	0.0323029	0.0312592	0.0296251	0.0277433	0.0259925	0.024061	0.0227311	0.0211059	0.0197371	0.0190009	0.0178785	0.0163994	0.0157897	0.0148088	0.0137797	0.0128696	0.012167
1.9477e-17	0.0502685	0.0537846	0.0459728	0.0398865	0.0359936	0.0343924	0.0322246	0.029933	0.0289029	0.0269495	0.0252013	0.0236136	0.0217239	0.0204388	0.0192943	0.0178849	0.0171683	0.0163228	0.0155809	0.0148864	0.0142024	0.0133663	0.012465
1.9477e-17	0.0476944	0.0531658	0.0456884	0.0426862	0.0389152	0.036384	0.0343123	0.0325781	0.0307933	0.0286736	0.0273766	0.0251809	0.0241109	0.022776	0.0213102	0.0195789	0.0182478	0.0170199	0.0161868	0.0151937	0.0141478	0.0133313	0.0126507
1.9477e-17	0.0497244	0.0565166	0.0512651	0.0451649	0.0409178	0.0384278	0.0364025	0.0348003	0.0336173	0.0319823	0.029805	0.0277898	0.0249564	0.0225511	0.0210283	0.0196273	0.0191309	0.0186345	0.0170624	0.0153676	0.0145608	0.0138477	0.0130259
1.9477e-17	0.0503113	0.0557803	0.0522704	0.0484541	0.0439454	0.0416148	0.0400542	0.0376578	0.0360388	0.0337829	0.0311261	0.0284805	0.0267726	0.0244923	0.0231099	0.0218085	0.0210742	0.0198663	0.0185887	0.0170178	0.0156516	0.0145359	0.013416
1.9477e-17	0.0500106	0.0575423	0.0494904	0.0439299	0.0426639	0.039779	0.0383548	0.035264	0.0328683	0.0309847	0.0286973	0.0265847	0.0244838	0.0225852	0.020419	0.0181354	0.0168566	0.0151168	0.0138025	0.0128997	0.0123546	0.0117028	0.0110892
1.9477e-17	0.0477846	0.0549554	0.0481626	0.0442156	0.0405848	0.0380854	0.0351214	0.0335526	0.0313455	0.0285948	0.0271434	0.0256324	0.0234594	0.0214816	0.0199672	0.0184505	0.0169519	0.0152457	0.014327	0.0134062	0.0124115	0.0119121	0.0115533
1.9477e-17	0.0481131	0.0541122	0.0493453	0.0426755	0.0400823	0.0373089	0.0350318	0.0317674	0.0294696	0.0273577	0.0253575	0.0234354	0.0214626	0.0198979	0.0183827	0.0169179	0.0156531	0.0145458	0.0135295	0.0128169	0.0120414	0.0112976	0.0105921
1.9477e-17	0.0489664	0.0507456	0.0466987	0.0418629	0.0379085	0.0349896	0.0329804	0.0304516	0.0279739	0.0257951	0.0243187	0.0228456	0.0209922	0.0188596	0.0174086	0.0160269	0.0150915	0.0138711	0.0128368	0.0119944	0.0112545	0.0104902	0.00982671
1.9477e-17	0.0482508	0.0491638	0.0446973	0.0414641	0.0368262	0.0342838	0.0324383	0.0299493	0.028269	0.0259497	0.0245023	0.0231357	0.0214241	0.0199353	0.0181754	0.0164223	0.0154746	0.0140316	0.0130611	0.0121889	0.0113175	0.010529	0.00990213
1.9477e-17	0.0431841	0.0474165	0.0429697	0.0353938	0.0331245	0.0312429	0.029217	0.0276029	0.0254358	0.023174	0.0218204	0.0199275	0.0187724	0.0179706	0.016936	0.0158543	0.0144759	0.0131067	0.0119957	0.011039	0.00986856	0.00897547	0.00831799
1.9477e-17	0.0489298	0.0519998	0.0420802	0.0382351	0.03396	0.0317882	0.0308757	0.0293868	0.0271398	0.0247608	0.0227224	0.020555	0.0189334	0.0177183	0.0166373	0.0155823	0.0142046	0.013154	0.0123463	0.0117561	0.0107855	0.010008	0.0094266
1.9477e-17	0.0501157	0.0534048	0.0449994	0.0379708	0.0337982	0.0306785	0.0284232	0.0270704	0.0260612	0.0257414	0.0242713	0.0232633	0.0208976	0.0194562	0.0175525	0.0159812	0.0143774	0.0130461	0.0118388	0.0107249	0.00975408	0.00887272	0.00839596
1.9477e-17	0.0455118	0.0500719	0.0450296	0.0400438	0.0356812	0.0333871	0.0308439	0.028894	0.0267259	0.025411	0.0241831	0.0222589	0.0201999	0.0182971	0.0170713	0.0157659	0.0146499	0.0135503	0.0124387	0.0113333	0.0104239	0.00980479	0.00895589
1.9477e-17	0.0513524	0.0560001	0.0511172	0.0455681	0.041072	0.0374005	0.0348352	0.0326052	0.0304285	0.0283536	0.0262638	0.0242118	0.0220961	0.0205807	0.0192314	0.0178553	0.0165849	0.0154406	0.0139129	0.0129126	0.0118886	0.0109789	0.0101544
1.9477e-17	0.0485785	0.0565444	0.0473261	0.039486	0.0365886	0.0338459	0.0300277	0.027113	0.0255025	0.0233679	0.0217324	0.0204006	0.0192607	0.0182296	0.0172908	0.0162039	0.0150681	0.0135083	0.0125054	0.0115889	0.0109568	0.0101484	0.00918072
1.9477e-17	0.0452599	0.0480882	0.044398	0.042297	0.0384179	0.0348776	0.0323099	0.0302834	0.0284257	0.0263247	0.0248628	0.0227087	0.0211784	0.0192927	0.0177847	0.0164101	0.0152294	0.0138105	0.0121077	0.0107319	0.00978464	0.0090909	0.00837312
1.9477e-17	0.0505168	0.0558442	0.0499261	0.0426288	0.0392778	0.0369993	0.0343877	0.0310043	0.0285305	0.0268142	0.0239023	0.0219094	0.0203989	0.0188253	0.017443	0.0160191	0.0150476	0.0137782	0.012506	0.011234	0.0106986	0.0099155	0.00919019
1.9477e-17	0.0468562	0.0483629	0.0446299	0.039486	0.0385109	0.0361578	0.0330462	0.0304779	0.0290954	0.0272907	0.0253433	0.0228806	0.021049	0.0193655	0.0173487	0.0161363	0.0147063	0.0137178	0.0128036	0.0119512	0.0110778	0.0100001	0.00904948
1.9477e-17	0.0462698	0.0489608	0.0439906	0.0407801	0.0362191	0.0334422	0.0313269	0.0297059	0.0276959	0.0265383	0.0253087	0.0225863	0.0207243	0.0193288	0.0180756	0.0170284	0.0158842	0.0146086	0.0130902	0.0122262	0.0114574	0.0104117	0.00955866
1.9477e-17	0.0481083	0.052338	0.0494786	0.0426535	0.0384688	0.0351717	0.0341705	0.0312682	0.0296535	0.0278928	0.0252628	0.0234588	0.0212985	0.0193139	0.0175895	0.0163556	0.0149513	0.0136186	0.0132816	0.0122604	0.0112732	0.0105497	0.0100878
1.9477e-17	0.053499	0.0585365	0.0530001	0.0466126	0.0423266	0.0385642	0.0350184	0.0325072	0.0311206	0.0301166	0.0272669	0.0231344	0.0206332	0.018348	0.0170865	0.0162012	0.0154736	0.0141903	0.0131823	0.0120226	0.0111483	0.0100452	0.00928022
1.9477e-17	0.0518435	0.0587412	0.0528223	0.0444249	0.0406538	0.0377255	0.0346718	0.0322977	0.0294027	0.0268749	0.0243447	0.022571	0.0202703	0.0195698	0.0176715	0.0157894	0.0145197	0.0138484	0.012911	0.0119893	0.0113297	0.0107629	0.0101962
1.9477e-17	0.0542293	0.0577352	0.0588983	0.0502261	0.0458299	0.041044	0.0378	0.0342191	0.0297267	0.0282145	0.0262333	0.0245147	0.0224963	0.0193813	0.0177651	0.0171875	0.0164322	0.0146484	0.0136921	0.0128945	0.012023	0.0108546	0.0099562
1.9477e-17	0.0559804	0.057229	0.0570186	0.048558	0.0435571	0.0402388	0.0386506	0.0347846	0.0295477	0.0278213	0.0267715	0.0242199	0.0219671	0.0206266	0.018962	0.0177989	0.0156495	0.0144874	0.0139262	0.0134043	0.0121865	0.0112198	0.0103121
1.9477e-17	0.0567483	0.06322	0.0564503	0.0504807	0.0451679	0.0424744	0.0410282	0.037053	0.0326085	0.0296663	0.0273988	0.0253135	0.0232654	0.0218029	0.0203128	0.0187526	0.0170924	0.0161077	0.0149844	0.0139394	0.0129674	0.0121502	0.0112113
1.9477e-17	0.0569581	0.0636557	0.0601034	0.0528161	0.0471758	0.0429302	0.0392311	0.0365805	0.0332777	0.029924	0.02805	0.0267484	0.0247623	0.0230736	0.0213703	0.0190557	0.0171361	0.0154811	0.0140763	0.0130436	0.0122464	0.0114386	0.0105079
1.9477e-17	0.0541707	0.0599681	0.0563069	0.0527764	0.0474272	0.0444536	0.040716	0.0373519	0.0342989	0.0323706	0.0287863	0.0255307	0.0229961	0.0208555	0.019316	0.0180374	0.0170469	0.0152452	0.0137721	0.0123779	0.0111226	0.010544	0.0100342
1.9477e-17	0.0547605	0.0616936	0.0593973	0.0530434	0.0482195	0.0470877	0.043688	0.0392703	0.0359548	0.0325853	0.029801	0.0271052	0.0251521	0.0230626	0.0214068	0.0202525	0.0190856	0.0174788	0.0161254	0.0153728	0.014192	0.0133024	0.0126798
1.9477e-17	0.0571451	0.0646781	0.0623552	0.058058	0.0543637	0.0504271	0.0456319	0.0405407	0.037458	0.0342764	0.0315863	0.0293886	0.0273097	0.0246531	0.0229826	0.0210345	0.0194115	0.0181832	0.0171206	0.0162696	0.0154846	0.014216	0.0134161
1.9477e-17	0.058235	0.0670338	0.0643858	0.0608166	0.0566141	0.0519798	0.0470924	0.0435064	0.0386563	0.0348565	0.0338327	0.0315914	0.0302165	0.0279908	0.026614	0.0245894	0.0226098	0.0208446	0.0194364	0.0182569	0.0168309	0.0153474	0.0140585
1.9477e-17	0.0575153	0.0673498	0.0641174	0.0574031	0.0527623	0.0495141	0.0440458	0.041618	0.0383651	0.0339879	0.0309594	0.0286767	0.0259208	0.0245782	0.0231356	0.0214483	0.0200468	0.0186604	0.0176858	0.0169779	0.0155743	0.0141828	0.0130406
1.9477e-17	0.0606405	0.0676424	0.0669317	0.0597951	0.0556145	0.0499143	0.0460611	0.0421923	0.0387682	0.0351705	0.0322902	0.0299199	0.0276904	0.0246333	0.0226948	0.0218706	0.0204257	0.01867	0.0170983	0.0158641	0.0146315	0.0134946	0.0124263
1.9477e-17	0.0584451	0.0680695	0.06458	0.0633093	0.0586681	0.054379	0.0505221	0.044807	0.0413186	0.0366048	0.0338811	0.0308744	0.0289243	0.0269524	0.0243796	0.0222762	0.0207047	0.0191286	0.0171194	0.0158506	0.0151073	0.0147574	0.0139902
1.9477e-17	0.0618988	0.0741852	0.0730817	0.066191	0.0596294	0.0530299	0.0487161	0.0441531	0.03942	0.0357641	0.033205	0.0305733	0.0290253	0.0261682	0.0237818	0.0222186	0.0209239	0.0193807	0.0179173	0.0169352	0.0154435	0.0140833	0.0129396
1.9477e-17	0.0636903	0.0757982	0.0738428	0.0677833	0.0618373	0.0560761	0.0509464	0.0481935	0.0439217	0.0390988	0.0353253	0.0312109	0.0291102	0.0264634	0.024449	0.0224792	0.0204921	0.0191147	0.0180046	0.0172095	0.015863	0.0141402	0.0130393
1.9477e-17	0.0632254	0.077055	0.0751684	0.0704855	0.0650917	0.0616824	0.0537537	0.0506291	0.0455238	0.0402703	0.0371303	0.0327265	0.0306051	0.0286627	0.0264149	0.0248817	0.022862	0.0209432	0.0191697	0.0176785	0.0163893	0.0147394	0.0135292
1.9477e-17	0.0633909	0.073009	0.0720961	0.0671151	0.0621964	0.0574411	0.0519537	0.0484207	0.0434769	0.040248	0.0369892	0.0347702	0.0309862	0.0283338	0.0269375	0.0251819	0.0230031	0.0216448	0.0201684	0.0186577	0.0175981	0.0159303	0.0138865
1.9477e-17	0.063203	0.0755587	0.0756493	0.0715103	0.0657687	0.0616845	0.0569968	0.0502341	0.0453517	0.0416314	0.0375756	0.0343208	0.0322354	0.0312472	0.0295987	0.0271147	0.0254245	0.0230759	0.0203323	0.0187958	0.017541	0.0158933	0.0149384
1.9477e-17	0.0674928	0.0808142	0.0787647	0.0735342	0.0674234	0.0613588	0.0556217	0.0513688	0.0478351	0.0426494	0.0398921	0.0374395	0.0335647	0.0309842	0.0286911	0.0270195	0.0250016	0.0223713	0.0204962	0.0190244	0.0178766	0.0163827	0.0152051
1.9477e-17	0.0671548	0.0803818	0.0778179	0.0730774	0.0683851	0.0628041	0.0582611	0.0540241	0.0491684	0.0447666	0.0414899	0.038065	0.0346908	0.0315112	0.0294481	0.0274065	0.0255106	0.0230269	0.0212196	0.0203308	0.0185922	0.0166522	0.0150245
1.9477e-17	0.0646116	0.074895	0.0732792	0.0667146	0.0619056	0.0590087	0.0570286	0.0533456	0.0465122	0.04356	0.0399124	0.0372999	0.035102	0.0311595	0.028317	0.0251741	0.023179	0.0215373	0.0204222	0.0187574	0.0173697	0.015978	0.0145588
1.9477e-17	0.0635368	0.0755817	0.0732977	0.0709396	0.0678203	0.0631165	0.0604584	0.0544607	0.0493819	0.0464767	0.0423728	0.0376444	0.0352286	0.0325991	0.0279821	0.0261491	0.0252648	0.0237729	0.0212198	0.0189836	0.0178777	0.0171	0.0160504
1.9477e-17	0.0657728	0.0777785	0.0746119	0.0711657	0.0660965	0.0610072	0.0586561	0.0528059	0.0467936	0.0434248	0.0408876	0.0381387	0.0356507	0.032508	0.0294092	0.0266952	0.0249925	0.0241137	0.0225161	0.020625	0.0198013	0.0185428	0.016877
1.9477e-17	0.0650729	0.0780355	0.0764993	0.0715703	0.0695651	0.0641545	0.0584685	0.0541131	0.0477083	0.0440567	0.0417644	0.0395429	0.0364242	0.0338772	0.031784	0.0291821	0.0274184	0.0254848	0.0237823	0.0226107	0.0211583	0.0194631	0.0179076
1.9477e-17	0.0657072	0.0824894	0.0811651	0.0759364	0.072879	0.0661195	0.062703	0.058133	0.0537905	0.0481258	0.0454007	0.0407296	0.0380196	0.0337357	0.0299587	0.0277411	0.0259783	0.0236719	0.0214212	0.0200663	0.0189718	0.0184588	0.0172645
1.9477e-17	0.0657207	0.0808163	0.0807635	0.0774989	0.073113	0.067357	0.0625643	0.0573507	0.054273	0.050391	0.0462801	0.0400486	0.0359027	0.0312224	0.0280722	0.0255159	0.0231316	0.0206953	0.0188272	0.0177317	0.0170823	0.0160292	0.0148908
1.9477e-17	0.0709942	0.0840537	0.0848498	0.0823239	0.0772391	0.0711217	0.0646439	0.0561749	0.0506885	0.0455309	0.0417685	0.0375471	0.033137	0.0295464	0.0263103	0.0233012	0.0212017	0.0194992	0.017704	0.0166827	0.0155831	0.014454	0.0135367
1.9477e-17	0.0663861	0.0834323	0.0834034	0.0816009	0.0748772	0.0700351	0.0639205	0.0587761	0.051738	0.0473552	0.0415536	0.0379558	0.0347749	0.0312601	0.0276057	0.0242485	0.0221065	0.0206101	0.0189739	0.0175698	0.0164914	0.01493	0.0139373
1.9477e-17	0.0633142	0.077325	0.0769608	0.0747435	0.0715618	0.0686707	0.0624281	0.0560777	0.0512732	0.0436639	0.0392328	0.0367324	0.0338753	0.0301212	0.0274406	0.0251829	0.0227828	0.0203345	0.0187244	0.0171508	0.016056	0.0144952	0.0132647
1.9477e-17	0.0651856	0.0809816	0.0802652	0.0787944	0.0728406	0.0666246	0.0627487	0.0583668	0.0508517	0.046083	0.040395	0.0383475	0.0346393	0.0299478	0.0274197	0.0244077	0.0225751	0.0199838	0.018436	0.0180364	0.0171123	0.0167266	0.0158168
1.9477e-17	0.0612908	0.0744322	0.0748207	0.0708348	0.0667007	0.0613804	0.0585074	0.0548473	0.0490367	0.0427402	0.0372347	0.0329765	0.0291682	0.0271257	0.0233971	0.0211162	0.0192556	0.0171127	0.0168012	0.0160859	0.0154591	0.0148332	0.0140937
1.9477e-17	0.0596734	0.0742959	0.0751587	0.0731016	0.0693598	0.0646834	0.0611497	0.0556529	0.0504438	0.0444452	0.0382926	0.0327469	0.0289889	0.02658	0.0249767	0.0231744	0.0212431	0.0185945	0.0177453	0.016973	0.0157318	0.0145831	0.01352
1.9477e-17	0.0615329	0.0774874	0.0796539	0.0777087	0.0728453	0.0665412	0.0629166	0.0575304	0.05163	0.0449115	0.0401731	0.0353968	0.0317282	0.029359	0.0271148	0.0264058	0.0238788	0.022028	0.0203174	0.0187706	0.0172792	0.0157356	0.0147099
1.9477e-17	0.0630637	0.0783524	0.0776194	0.0723217	0.0669756	0.0632585	0.0593704	0.0542935	0.0511661	0.046968	0.0413832	0.0368835	0.0332295	0.0319553	0.0288512	0.0258309	0.0238081	0.0222235	0.0206386	0.0187674	0.0173785	0.0162752	0.0152138
