# Supplementary material for: Research on the dynamic spillover of stock markets under COVID-19—Taking the stock markets of China, Japan, and South Korea as an example
Source: Front Public Health. 2022 Nov 11;10:1008348. doi: 10.3389/fpubh.2022.1008348 (PMC9691647; doi:10.3389/fpubh.2022.1008348)
Supplement: Supplementary file 4 [file Data_Sheet_2.ZIP › KR_CHN_2 (1).xls]

## Sheet: Sheet1
0	0	0	0	0	0	0	0	0	0	0	0	0	0	0	0	0	0	0	0	0	0	0	0
0	0	0	0	0	0	0	0	0	0	0	0	0	0	0	0	0	0	0	0	0	0	0	0
6.94882e-17	-0.105636	-0.190356	-0.251745	-0.295575	-0.303535	-0.320027	-0.310447	-0.290127	-0.279201	-0.254479	-0.232159	-0.212245	-0.188425	-0.174208	-0.171186	-0.161754	-0.147384	-0.128158	-0.110539	-0.0927494	-0.0835029	-0.0627802	-0.0358662
6.94882e-17	-0.111353	-0.19478	-0.257553	-0.296769	-0.315678	-0.321687	-0.335141	-0.317988	-0.286254	-0.281456	-0.254097	-0.2482	-0.230076	-0.195933	-0.1982	-0.18205	-0.16392	-0.150592	-0.137262	-0.102513	-0.0869402	-0.0699016	-0.0576491
6.94882e-17	-0.10981	-0.190589	-0.247571	-0.277537	-0.298933	-0.327722	-0.343074	-0.324797	-0.305719	-0.299576	-0.284675	-0.249606	-0.237901	-0.225342	-0.189063	-0.16969	-0.153309	-0.12152	-0.102629	-0.0893046	-0.079879	-0.0663367	-0.0552331
6.94882e-17	-0.106735	-0.179843	-0.23057	-0.268121	-0.305652	-0.316497	-0.327145	-0.310623	-0.288884	-0.269128	-0.245488	-0.21256	-0.189768	-0.178031	-0.16837	-0.144178	-0.129235	-0.119123	-0.101958	-0.0884875	-0.0794352	-0.0709224	-0.0603733
6.94882e-17	-0.106624	-0.187363	-0.238422	-0.254721	-0.274348	-0.273505	-0.27467	-0.256467	-0.251837	-0.233967	-0.219962	-0.212611	-0.201898	-0.17817	-0.165153	-0.148794	-0.139005	-0.128611	-0.117608	-0.104306	-0.084499	-0.0693558	-0.0603549
6.94882e-17	-0.107147	-0.179144	-0.23374	-0.274019	-0.305476	-0.30288	-0.29462	-0.288117	-0.275606	-0.251925	-0.24005	-0.228436	-0.214392	-0.19943	-0.181078	-0.157651	-0.136781	-0.119379	-0.102959	-0.0855458	-0.0773204	-0.0595132	-0.0444766
6.94882e-17	-0.105342	-0.180043	-0.235336	-0.262374	-0.272741	-0.289699	-0.290249	-0.284339	-0.277276	-0.256244	-0.234396	-0.227997	-0.209606	-0.177243	-0.159605	-0.135116	-0.0995598	-0.0925931	-0.0861539	-0.0710169	-0.0606439	-0.0552258	-0.0487361
6.94882e-17	-0.111965	-0.199203	-0.250756	-0.280343	-0.309229	-0.326827	-0.332549	-0.323269	-0.299837	-0.278695	-0.255307	-0.234198	-0.206811	-0.19301	-0.166789	-0.143852	-0.121223	-0.113752	-0.102005	-0.0833898	-0.0590856	-0.0407915	-0.034689
6.94882e-17	-0.108805	-0.194398	-0.255307	-0.285287	-0.319092	-0.335618	-0.328941	-0.309324	-0.297302	-0.30212	-0.269614	-0.249932	-0.221924	-0.189732	-0.164028	-0.138889	-0.106882	-0.0932315	-0.0816531	-0.0640899	-0.0530788	-0.0369333	-0.028599
6.94882e-17	-0.113104	-0.19127	-0.252404	-0.289642	-0.305956	-0.318709	-0.330166	-0.308148	-0.284807	-0.270895	-0.24382	-0.240569	-0.22474	-0.198092	-0.170919	-0.13885	-0.109738	-0.0827778	-0.0683342	-0.0526156	-0.042344	-0.0342195	-0.0255551
6.94882e-17	-0.110537	-0.188387	-0.238651	-0.287799	-0.305352	-0.307467	-0.30259	-0.298679	-0.294453	-0.272448	-0.263212	-0.250429	-0.22723	-0.195733	-0.175297	-0.149903	-0.126984	-0.103337	-0.0845972	-0.0675065	-0.0551644	-0.0482586	-0.0379631
6.94882e-17	-0.103085	-0.183502	-0.234939	-0.267012	-0.279589	-0.285448	-0.295954	-0.292219	-0.271842	-0.233517	-0.231453	-0.217711	-0.197826	-0.172389	-0.153769	-0.138706	-0.125762	-0.105285	-0.0853198	-0.0689635	-0.0558635	-0.040207	-0.0320279
6.94882e-17	-0.116897	-0.195509	-0.258577	-0.301478	-0.337234	-0.341927	-0.33141	-0.301462	-0.278738	-0.278958	-0.248516	-0.21886	-0.202239	-0.173587	-0.14617	-0.118042	-0.112781	-0.0959033	-0.0835966	-0.0717794	-0.0573177	-0.0519741	-0.0363868
6.94882e-17	-0.113077	-0.219259	-0.281896	-0.320259	-0.36931	-0.383329	-0.356656	-0.365584	-0.332617	-0.29908	-0.2468	-0.234928	-0.205062	-0.1683	-0.154929	-0.131892	-0.114986	-0.0863111	-0.0817232	-0.0701404	-0.0561084	-0.0493508	-0.0515309
6.94882e-17	-0.125667	-0.228006	-0.295985	-0.344887	-0.379882	-0.382515	-0.379754	-0.361517	-0.326726	-0.298612	-0.26727	-0.245383	-0.217369	-0.161992	-0.14419	-0.135027	-0.122743	-0.103298	-0.0900554	-0.0790899	-0.052868	-0.0480807	-0.0438603
6.94882e-17	-0.132502	-0.232439	-0.326178	-0.381721	-0.413383	-0.413054	-0.396664	-0.378531	-0.348853	-0.30151	-0.275305	-0.255488	-0.228261	-0.204941	-0.182665	-0.157089	-0.127798	-0.100677	-0.0898034	-0.0855942	-0.0709021	-0.0566463	-0.0415158
6.94882e-17	-0.118463	-0.228282	-0.313432	-0.362901	-0.392649	-0.398718	-0.393961	-0.361561	-0.328275	-0.280712	-0.262298	-0.233601	-0.210884	-0.191587	-0.155646	-0.142143	-0.113845	-0.0845855	-0.0622712	-0.0390901	-0.0261764	-0.0215991	-0.0165434
6.94882e-17	-0.11969	-0.216034	-0.300851	-0.358023	-0.400649	-0.420255	-0.399229	-0.37884	-0.332139	-0.296761	-0.285357	-0.260421	-0.233548	-0.204508	-0.172204	-0.140965	-0.111696	-0.089109	-0.0762567	-0.0634841	-0.0536392	-0.046612	-0.0409006
6.94882e-17	-0.126126	-0.249057	-0.317852	-0.371157	-0.417813	-0.431472	-0.435847	-0.414198	-0.381211	-0.351647	-0.299731	-0.252334	-0.229531	-0.207199	-0.172114	-0.137505	-0.106256	-0.0859224	-0.0704191	-0.056829	-0.0418942	-0.0254969	-0.0123055
6.94882e-17	-0.136803	-0.240595	-0.317898	-0.381071	-0.427668	-0.454358	-0.449925	-0.425341	-0.402426	-0.351511	-0.320594	-0.290145	-0.245818	-0.206676	-0.179697	-0.142962	-0.123005	-0.0954199	-0.0915166	-0.0636423	-0.053777	-0.0504833	-0.0400007
6.94882e-17	-0.133698	-0.244271	-0.33438	-0.395109	-0.438414	-0.440733	-0.442092	-0.450869	-0.397352	-0.327518	-0.298814	-0.279267	-0.255442	-0.222223	-0.182972	-0.137888	-0.120898	-0.106292	-0.0807861	-0.067552	-0.0481647	-0.0385272	-0.0283326
6.94882e-17	-0.136243	-0.247575	-0.329116	-0.421258	-0.466451	-0.453604	-0.465773	-0.43008	-0.388054	-0.336469	-0.287363	-0.234808	-0.208737	-0.175664	-0.14101	-0.115544	-0.0866963	-0.0649685	-0.0544582	-0.0378751	-0.0221926	-0.00547639	-0.00595743
6.94882e-17	-0.137478	-0.252246	-0.337062	-0.389226	-0.443425	-0.446213	-0.442434	-0.434438	-0.395728	-0.342334	-0.28234	-0.248586	-0.221376	-0.193567	-0.164333	-0.11982	-0.0827162	-0.0538381	-0.0369094	-0.0292703	-0.017296	-0.00670194	-0.00205198
6.94882e-17	-0.14959	-0.256485	-0.359988	-0.415917	-0.443952	-0.449908	-0.443904	-0.411211	-0.338043	-0.324963	-0.273014	-0.246266	-0.198417	-0.171373	-0.123542	-0.0926037	-0.0654829	-0.0500804	-0.0334523	-0.02217	-0.00392924	-0.00371608	0.00189438
6.94882e-17	-0.136058	-0.259813	-0.354248	-0.403287	-0.457196	-0.490208	-0.459154	-0.424512	-0.363576	-0.309412	-0.295308	-0.261775	-0.220989	-0.170825	-0.140185	-0.109152	-0.0903249	-0.0539795	-0.0380439	-0.0252192	0.00205654	0.0139699	0.00978984
6.94882e-17	-0.141976	-0.247864	-0.340186	-0.396021	-0.426088	-0.452766	-0.426612	-0.386792	-0.338008	-0.29582	-0.285529	-0.256645	-0.206462	-0.187299	-0.173433	-0.111288	-0.0800453	-0.0583665	-0.0323796	-0.0359262	-0.00919138	-0.00337314	-0.00769667
6.94882e-17	-0.149678	-0.278559	-0.346792	-0.409348	-0.433892	-0.4323	-0.419392	-0.36809	-0.31637	-0.314085	-0.275945	-0.234785	-0.212948	-0.188196	-0.160735	-0.142242	-0.0953525	-0.0627258	-0.0361625	-0.0237771	-0.0123807	-0.00942973	0.0051806
6.94882e-17	-0.138092	-0.28322	-0.374627	-0.405106	-0.430162	-0.440783	-0.413106	-0.372979	-0.34549	-0.305223	-0.272744	-0.267406	-0.219516	-0.185989	-0.157483	-0.122007	-0.105577	-0.0877898	-0.0558696	-0.0444729	-0.0137692	-0.00581083	-0.0026374
6.94882e-17	-0.149157	-0.274696	-0.3612	-0.401805	-0.434341	-0.433678	-0.452699	-0.429648	-0.384153	-0.331632	-0.290601	-0.265332	-0.238712	-0.196646	-0.141604	-0.115618	-0.082263	-0.0625583	-0.0526471	-0.0411289	-0.0112122	-0.00544415	-0.0027562
6.94882e-17	-0.148365	-0.276699	-0.362783	-0.410187	-0.462991	-0.470975	-0.450056	-0.418452	-0.396074	-0.353804	-0.277848	-0.239635	-0.217188	-0.177929	-0.149935	-0.12405	-0.0928375	-0.0756956	-0.0629437	-0.0482859	-0.0368409	-0.0193238	-0.00807589
6.94882e-17	-0.146131	-0.267931	-0.341384	-0.366814	-0.397404	-0.412254	-0.399894	-0.391309	-0.403823	-0.368362	-0.311257	-0.26661	-0.211981	-0.166559	-0.134732	-0.111711	-0.0950266	-0.0779622	-0.0638629	-0.0540776	-0.035588	-0.0237766	-0.015879
6.94882e-17	-0.133592	-0.238555	-0.317073	-0.358557	-0.383485	-0.388845	-0.383169	-0.377747	-0.346587	-0.291197	-0.270907	-0.234661	-0.194198	-0.157252	-0.126131	-0.091751	-0.0560691	-0.0304031	-0.0253494	-0.0192638	-0.0120596	-0.00576084	-0.000288236
6.94882e-17	-0.12317	-0.214913	-0.27975	-0.335455	-0.3717	-0.373736	-0.352476	-0.332117	-0.283711	-0.233374	-0.209893	-0.157904	-0.13081	-0.101455	-0.0700633	-0.0465033	-0.0266337	-0.0172748	-0.00986499	-0.00184026	-2.6566e-05	0.00318795	0.00553872
6.94882e-17	-0.117217	-0.216244	-0.280853	-0.320186	-0.345658	-0.345593	-0.337723	-0.327449	-0.281472	-0.243355	-0.196631	-0.157232	-0.124895	-0.0986009	-0.0778992	-0.0590687	-0.0470127	-0.0323356	-0.022026	-0.0132894	-0.00931116	-0.00198879	0.00110431
6.94882e-17	-0.111493	-0.216084	-0.288032	-0.330433	-0.371673	-0.368695	-0.35693	-0.326801	-0.295225	-0.252604	-0.222511	-0.180517	-0.130066	-0.102313	-0.0712845	-0.0536615	-0.0407312	-0.0317008	-0.0221806	-0.0147218	-0.0107961	-0.00741805	-0.00401504
6.94882e-17	-0.126871	-0.219984	-0.293267	-0.337318	-0.356617	-0.395548	-0.37871	-0.329895	-0.305283	-0.253319	-0.191425	-0.151512	-0.0957207	-0.0803071	-0.0693523	-0.0532967	-0.0335007	-0.0209797	-0.00960378	-0.0047725	-0.00136456	-5.48074e-05	0.0033987
6.94882e-17	-0.134275	-0.242166	-0.322532	-0.361972	-0.378844	-0.402689	-0.385372	-0.353264	-0.309856	-0.252076	-0.195217	-0.141759	-0.109192	-0.0931863	-0.0803013	-0.0560355	-0.0434948	-0.0260021	-0.0157322	-0.00886492	-0.00602025	-0.000571679	0.000292972
6.94882e-17	-0.132075	-0.229839	-0.299456	-0.334946	-0.362995	-0.361226	-0.35456	-0.300734	-0.271291	-0.20984	-0.185454	-0.15279	-0.131751	-0.107504	-0.079714	-0.0612112	-0.0391612	-0.0278985	-0.0200153	-0.00915559	-0.00195787	-0.00569671	-0.00224019
6.94882e-17	-0.132613	-0.231554	-0.309006	-0.343643	-0.356638	-0.349661	-0.351926	-0.310063	-0.264298	-0.232426	-0.192025	-0.152461	-0.126206	-0.0959006	-0.0681553	-0.0353077	-0.025229	-0.0204539	-0.0139226	-0.0133194	-0.0142835	-0.0119394	-0.00807454
6.94882e-17	-0.145038	-0.258695	-0.317556	-0.341	-0.355169	-0.354856	-0.325929	-0.296862	-0.276283	-0.251594	-0.188409	-0.137125	-0.110982	-0.0766211	-0.0587011	-0.0446222	-0.0280749	-0.0210108	-0.0176633	-0.0122619	-0.00471418	-0.000277074	0.000975577
6.94882e-17	-0.124648	-0.218254	-0.290586	-0.329955	-0.353944	-0.355684	-0.327998	-0.291758	-0.265392	-0.226873	-0.194764	-0.152014	-0.0992852	-0.0791576	-0.0632974	-0.0487309	-0.0322264	-0.0275093	-0.0104982	-0.00602104	-0.00279565	0.00079097	0.00286104
6.94882e-17	-0.138575	-0.239139	-0.313107	-0.356949	-0.351475	-0.330628	-0.30059	-0.259032	-0.228927	-0.192054	-0.167996	-0.144351	-0.103944	-0.0881694	-0.0651697	-0.0407532	-0.0266733	-0.0180358	-0.00983369	-0.00286225	-0.00184321	-0.000190453	0.000944908
6.94882e-17	-0.136691	-0.2419	-0.312069	-0.354673	-0.359526	-0.360575	-0.326035	-0.285154	-0.233319	-0.176304	-0.154364	-0.128688	-0.0988186	-0.0714851	-0.0499649	-0.0339695	-0.0203941	-0.0107047	-0.00174603	-0.000795563	0.000677782	0.000436746	0.000634347
6.94882e-17	-0.127495	-0.227462	-0.29433	-0.331246	-0.319496	-0.326982	-0.307778	-0.25979	-0.225513	-0.186939	-0.163272	-0.13613	-0.105652	-0.0810848	-0.0629372	-0.0447833	-0.0350341	-0.021897	-0.0109627	-0.00666696	-0.00416466	-0.00221253	-3.37418e-06
6.94882e-17	-0.122944	-0.219831	-0.280496	-0.312375	-0.319786	-0.303645	-0.275823	-0.250988	-0.201127	-0.181853	-0.159936	-0.135874	-0.116236	-0.0855945	-0.0634993	-0.0490108	-0.0363565	-0.0178493	-0.0114896	-0.00740764	-0.00332474	-0.0015912	-0.000978209
6.94882e-17	-0.1191	-0.210155	-0.266575	-0.292246	-0.285641	-0.288126	-0.265606	-0.22742	-0.186525	-0.164491	-0.141502	-0.125886	-0.101627	-0.0809351	-0.0621519	-0.0461205	-0.0361398	-0.0263966	-0.0177573	-0.00697697	-0.00406075	-0.000639059	-0.000889556
6.94882e-17	-0.113865	-0.19113	-0.237308	-0.260788	-0.266919	-0.262359	-0.243838	-0.200454	-0.179175	-0.150903	-0.135462	-0.115346	-0.101337	-0.0850412	-0.0633756	-0.0420811	-0.0331233	-0.0233364	-0.0174698	-0.0136389	-0.0080333	-0.00461943	-0.00285258
6.94882e-17	-0.103111	-0.178508	-0.230562	-0.260168	-0.261504	-0.259223	-0.243375	-0.214448	-0.183585	-0.15689	-0.134251	-0.117778	-0.0922574	-0.0767998	-0.0576873	-0.0448032	-0.035394	-0.0236261	-0.019646	-0.0132637	-0.00848142	-0.00359865	-0.00243605
6.94882e-17	-0.104692	-0.183393	-0.236334	-0.264069	-0.267266	-0.247674	-0.227484	-0.211645	-0.177626	-0.154086	-0.126368	-0.10096	-0.0809345	-0.0647386	-0.0546825	-0.0443627	-0.0344992	-0.0239105	-0.0145615	-0.00902252	-0.00587813	-0.00299946	-0.00188925
6.94882e-17	-0.101034	-0.174797	-0.224458	-0.25314	-0.253685	-0.246845	-0.224635	-0.204687	-0.183687	-0.165608	-0.145585	-0.12021	-0.0968166	-0.0783598	-0.0591418	-0.0477041	-0.0384085	-0.0303596	-0.0238311	-0.0181057	-0.0117701	-0.00631996	-0.00403765
6.94882e-17	-0.0997971	-0.172921	-0.215776	-0.225467	-0.228708	-0.219988	-0.205361	-0.183418	-0.161203	-0.144049	-0.121229	-0.0998487	-0.0809743	-0.0693572	-0.0558206	-0.0450746	-0.0351136	-0.0267501	-0.020053	-0.0156035	-0.0120773	-0.0086751	-0.0063707
6.94882e-17	-0.0878995	-0.143712	-0.172245	-0.208041	-0.210601	-0.193307	-0.172058	-0.149174	-0.129038	-0.111896	-0.0955213	-0.0776667	-0.0616686	-0.0499419	-0.0387435	-0.0296076	-0.0235996	-0.0191724	-0.0146299	-0.0113185	-0.00907003	-0.00646131	-0.00511331
6.94882e-17	-0.0891048	-0.146761	-0.188604	-0.20076	-0.202489	-0.194479	-0.185339	-0.163939	-0.146191	-0.130007	-0.108681	-0.0868984	-0.0724424	-0.0621477	-0.0535697	-0.0440033	-0.0348423	-0.0274711	-0.020642	-0.0156492	-0.0098025	-0.00762718	-0.00557737
6.94882e-17	-0.0850204	-0.139612	-0.174397	-0.202974	-0.217858	-0.213073	-0.203206	-0.184768	-0.168684	-0.143236	-0.124597	-0.105458	-0.083358	-0.0658911	-0.0537034	-0.0468391	-0.0398149	-0.031923	-0.0263854	-0.0208677	-0.0143078	-0.0112114	-0.00845177
6.94882e-17	-0.0818293	-0.14192	-0.1785	-0.197541	-0.200903	-0.202184	-0.197842	-0.18447	-0.163633	-0.152586	-0.13851	-0.117217	-0.104532	-0.0837868	-0.0734123	-0.058182	-0.0479402	-0.0381675	-0.0308785	-0.024818	-0.0201543	-0.0150168	-0.0118244
6.94882e-17	-0.0862444	-0.154571	-0.192326	-0.22259	-0.235693	-0.238564	-0.22747	-0.21239	-0.2059	-0.190744	-0.166714	-0.152035	-0.136396	-0.121967	-0.106947	-0.0960664	-0.085319	-0.0671429	-0.0520664	-0.0383496	-0.0294547	-0.0240556	-0.019557
6.94882e-17	-0.0823501	-0.139082	-0.180202	-0.199946	-0.218319	-0.229503	-0.243731	-0.235335	-0.227565	-0.202521	-0.184946	-0.164896	-0.144329	-0.117201	-0.101591	-0.0902993	-0.0812478	-0.0669739	-0.0550761	-0.046196	-0.0363123	-0.0265652	-0.0230229
6.94882e-17	-0.087567	-0.152548	-0.191998	-0.220598	-0.239554	-0.239782	-0.236691	-0.231057	-0.225133	-0.210566	-0.193193	-0.167894	-0.154464	-0.129892	-0.115168	-0.0986676	-0.0830244	-0.0715493	-0.0649222	-0.0583262	-0.0439383	-0.0342625	-0.0274232
6.94882e-17	-0.0824094	-0.14066	-0.189109	-0.21246	-0.227085	-0.230635	-0.229285	-0.22334	-0.209393	-0.190628	-0.17176	-0.153275	-0.13731	-0.127215	-0.107702	-0.0960196	-0.0823216	-0.0646029	-0.0526489	-0.0454184	-0.0407708	-0.0346197	-0.0263974
6.94882e-17	-0.0722695	-0.124131	-0.16522	-0.181154	-0.191976	-0.194594	-0.196574	-0.196282	-0.187059	-0.171491	-0.158399	-0.144913	-0.131964	-0.11495	-0.0981232	-0.0824749	-0.0694431	-0.0533916	-0.0401116	-0.0306877	-0.0254952	-0.0214169	-0.0186027
6.94882e-17	-0.0815033	-0.144693	-0.190449	-0.219816	-0.237132	-0.237333	-0.230654	-0.217316	-0.206467	-0.200677	-0.182101	-0.163263	-0.147123	-0.133368	-0.114803	-0.105079	-0.0900262	-0.0776018	-0.0646224	-0.0559435	-0.0481068	-0.037114	-0.0325994
6.94882e-17	-0.0696822	-0.121681	-0.157005	-0.192673	-0.207653	-0.205415	-0.197122	-0.191193	-0.176628	-0.16187	-0.145349	-0.126597	-0.113627	-0.104857	-0.0937879	-0.0814905	-0.0730059	-0.0610866	-0.0532808	-0.0425481	-0.0314979	-0.0232943	-0.0201173
6.94882e-17	-0.0726495	-0.13174	-0.17168	-0.190276	-0.212863	-0.213451	-0.198266	-0.192201	-0.178858	-0.162132	-0.141407	-0.128363	-0.114944	-0.106877	-0.10162	-0.0873399	-0.0672003	-0.0555926	-0.0467988	-0.0390315	-0.0300533	-0.0256401	-0.019036
6.94882e-17	-0.0862936	-0.146293	-0.186299	-0.214732	-0.232712	-0.242861	-0.239669	-0.23573	-0.222065	-0.208646	-0.197279	-0.186945	-0.167838	-0.150321	-0.131473	-0.122553	-0.107792	-0.0809372	-0.067331	-0.0606673	-0.0554877	-0.049554	-0.0385779
6.94882e-17	-0.0800794	-0.131983	-0.180252	-0.216385	-0.231453	-0.230603	-0.223546	-0.218642	-0.205142	-0.180218	-0.160299	-0.148439	-0.137191	-0.124457	-0.11137	-0.0904408	-0.0771189	-0.0651576	-0.0567353	-0.0465065	-0.0362154	-0.0301725	-0.024937
6.94882e-17	-0.0897888	-0.154408	-0.198177	-0.226318	-0.239173	-0.241484	-0.237354	-0.224828	-0.206897	-0.183341	-0.165241	-0.147764	-0.131114	-0.114784	-0.10226	-0.0877589	-0.078171	-0.0649538	-0.0503709	-0.036207	-0.0295593	-0.0243316	-0.0200741
6.94882e-17	-0.0772203	-0.128422	-0.168736	-0.185648	-0.200562	-0.215466	-0.205944	-0.197167	-0.189268	-0.16542	-0.144724	-0.139158	-0.114852	-0.0909534	-0.0800103	-0.0713303	-0.0501035	-0.0424562	-0.0370303	-0.0306166	-0.0249983	-0.0161635	-0.0107065
6.94882e-17	-0.0769904	-0.130325	-0.167974	-0.181868	-0.191255	-0.195977	-0.192435	-0.180194	-0.164719	-0.147481	-0.126399	-0.107282	-0.0944953	-0.0802992	-0.0694807	-0.0535486	-0.0466368	-0.0376123	-0.0271883	-0.0211496	-0.0176264	-0.0123963	-0.00971694
6.94882e-17	-0.0531655	-0.0945041	-0.128786	-0.137438	-0.143434	-0.142804	-0.137623	-0.123073	-0.112252	-0.0966315	-0.0808513	-0.067428	-0.055502	-0.0457823	-0.0395604	-0.0307695	-0.0247082	-0.0195678	-0.0159198	-0.0135648	-0.00992678	-0.00633004	-0.00522922
6.94882e-17	-0.054156	-0.0786754	-0.0932579	-0.111403	-0.119659	-0.121304	-0.115799	-0.10051	-0.0922387	-0.0819928	-0.0691154	-0.0607166	-0.048442	-0.0411922	-0.034692	-0.0279826	-0.0192682	-0.0162126	-0.012301	-0.0089234	-0.00617246	-0.00510604	-0.00354582
6.94882e-17	-0.0178661	-0.0321723	-0.0395995	-0.0423865	-0.0416441	-0.0397895	-0.0382049	-0.0353042	-0.0316576	-0.0273734	-0.0233585	-0.0196733	-0.0156421	-0.013164	-0.0102638	-0.00743481	-0.00552922	-0.004309	-0.002139	-0.000901095	-0.000472614	-3.45343e-05	0.000169918
6.94882e-17	-0.0154884	-0.0276634	-0.035073	-0.0369028	-0.0396629	-0.03957	-0.0363669	-0.0318798	-0.0246628	-0.0188282	-0.0142178	-0.0112827	-0.00830518	-0.00566598	-0.0031769	-0.000843614	0.00124758	0.00100696	0.000895113	0.000788474	0.00100696	0.00111915	0.000908039
6.94882e-17	-0.0233436	-0.0316058	-0.0397373	-0.0410356	-0.0352588	-0.0279867	-0.0263113	-0.0228669	-0.0191272	-0.0150404	-0.0117221	-0.00875847	-0.00644958	-0.00471394	-0.00301819	-0.00277918	-0.00156367	-0.000940164	-0.000223584	-7.94277e-05	-2.69754e-06	6.0429e-05	0.000129122
6.94882e-17	-0.0170816	-0.0243323	-0.0242474	-0.0208748	-0.0188038	-0.0200952	-0.0189566	-0.0178075	-0.0169577	-0.0146282	-0.0124491	-0.0101825	-0.00795869	-0.00543391	-0.00299161	-0.000648077	-0.000354886	-0.000196649	-0.000136501	-0.000139309	6.46661e-05	7.26924e-05	0.000153137
6.94882e-17	-0.00117698	-0.00148542	-0.00209691	-0.000572692	-0.00124263	-0.00154817	-0.00170221	-0.00173638	-0.00170664	-0.00163505	-0.00154094	-0.00125696	-0.000907641	-0.000664067	0.000446988	0.000344171	0.000371372	0.000357323	0.000406927	0.000442854	0.000399962	0.00052797	0.000429047
6.94882e-17	0.00807923	0.0111593	0.0124501	0.00881538	0.00777012	0.00640111	0.00547693	0.00461672	0.00380346	0.00299756	0.00235516	0.00183989	0.00143277	5.73591e-05	0.00172496	0.00230506	0.0019169	0.00347931	0.00283682	0.00231012	0.00187955	0.00152839	0.00118178
6.94882e-17	0.0167519	0.0318883	0.0377587	0.0369053	0.0345176	0.0315539	0.0268805	0.0241339	0.0237591	0.0202126	0.0172391	0.0146065	0.0123283	0.00887958	0.00714047	0.00573729	0.00518539	0.00458694	0.00360752	0.00355194	0.00290978	0.00239662	0.00188171
6.94882e-17	0.029913	0.0469558	0.0545644	0.0540867	0.0514829	0.0490938	0.0470957	0.045	0.042293	0.0366487	0.030222	0.0243514	0.0196607	0.0157154	0.0124511	0.0100874	0.00838357	0.00722578	0.0054682	0.00458311	0.0035388	0.00286924	0.00261096
6.94882e-17	0.038401	0.05434	0.0653022	0.0699101	0.0682453	0.0594771	0.0500414	0.0439694	0.040373	0.0347701	0.0299134	0.0254835	0.0214868	0.0172453	0.0138325	0.0110929	0.0089068	0.00739833	0.00625815	0.00494894	0.00396672	0.00318874	0.00271468
6.94882e-17	0.033383	0.0421792	0.0516206	0.0549791	0.0560024	0.0588381	0.0542394	0.0456336	0.0392086	0.0358127	0.0283318	0.0234723	0.0193775	0.0159595	0.0129723	0.0106184	0.00827994	0.00686329	0.00539715	0.00422324	0.00394795	0.00318021	0.00252629
6.94882e-17	0.0438906	0.075386	0.0903886	0.0916569	0.0928327	0.0887554	0.0744979	0.0633819	0.0536311	0.042967	0.0336625	0.0264039	0.0211193	0.0176012	0.0146129	0.012298	0.00990057	0.00773237	0.00604621	0.00502996	0.00443878	0.00366077	0.00363459
6.94882e-17	0.0449766	0.0716508	0.0858731	0.0934576	0.0954323	0.0859986	0.0730116	0.0664344	0.0567006	0.0447261	0.0375825	0.0327035	0.0241613	0.0205144	0.0172927	0.0151165	0.0129492	0.0105754	0.00850843	0.00682338	0.00541644	0.00533338	0.00433759
6.94882e-17	0.0531663	0.086588	0.104603	0.107525	0.0999398	0.08849	0.0850004	0.0727983	0.0631162	0.0542782	0.0456277	0.0338369	0.0272275	0.0226826	0.0191099	0.0148408	0.0101094	0.0081183	0.00650068	0.00522	0.00459399	0.00408866	0.00338598
6.94882e-17	0.0602576	0.0931226	0.119331	0.129658	0.12343	0.11276	0.0954269	0.0822009	0.0719858	0.0608319	0.0501104	0.0417234	0.0354088	0.0300262	0.0251904	0.0213011	0.0175933	0.0136277	0.0112632	0.00962043	0.00744158	0.00577711	0.00499199
6.94882e-17	0.0687686	0.114524	0.136247	0.136918	0.123945	0.114406	0.108801	0.0981307	0.0855252	0.0727564	0.0565256	0.0420373	0.031035	0.0240585	0.019581	0.0171135	0.0144512	0.0118769	0.0094217	0.00739272	0.0061238	0.00520271	0.00410537
6.94882e-17	0.0855187	0.13523	0.169605	0.162703	0.161482	0.145664	0.130199	0.10754	0.0932216	0.0662377	0.0505616	0.0389381	0.0333734	0.0284234	0.023261	0.0195863	0.0154875	0.0129521	0.0101493	0.00849133	0.00673973	0.00561307	0.00467364
6.94882e-17	0.0970166	0.149031	0.173111	0.172293	0.160101	0.141338	0.123193	0.106938	0.0950372	0.0792936	0.0636956	0.0501968	0.0388558	0.0326197	0.0223201	0.0169073	0.0135526	0.0111541	0.00913814	0.00708808	0.00509608	0.00370559	0.00276778
6.94882e-17	0.118687	0.17853	0.206996	0.198786	0.179452	0.153857	0.138092	0.113892	0.0970214	0.0720257	0.0591828	0.0440772	0.034756	0.0290654	0.0237485	0.0178395	0.0138002	0.0114224	0.00930733	0.00648162	0.00569158	0.00420162	0.00300409
6.94882e-17	0.111096	0.169473	0.205706	0.20231	0.184041	0.149686	0.128671	0.105942	0.0880319	0.0752736	0.0605854	0.0459441	0.0333264	0.0271262	0.0203073	0.0149318	0.0107665	0.00849513	0.00617858	0.00497501	0.00396007	0.00314615	0.00249184
6.94882e-17	0.138062	0.203543	0.224407	0.21691	0.184981	0.156035	0.127044	0.09933	0.080617	0.0614801	0.0486623	0.037509	0.0282979	0.0201538	0.0156203	0.0108588	0.00845573	0.00658433	0.00524178	0.00442253	0.00320043	0.00235466	0.00203701
6.94882e-17	0.14814	0.218691	0.237859	0.210094	0.197614	0.174838	0.133687	0.101765	0.0820385	0.0643946	0.0481841	0.0358449	0.0287932	0.0195602	0.0136536	0.0115696	0.00880579	0.00593145	0.00403993	0.00248051	0.00180761	0.00127854	0.00083099
6.94882e-17	0.149678	0.212517	0.244836	0.227493	0.198908	0.169877	0.138532	0.112498	0.0794552	0.0618514	0.0452261	0.0346267	0.0273524	0.0190762	0.0143189	0.0110838	0.00828219	0.00630719	0.0046115	0.00302956	0.0019136	0.00101839	0.000713073
6.94882e-17	0.1588	0.231557	0.251292	0.242633	0.214417	0.175496	0.134108	0.104855	0.0788796	0.0582942	0.0450606	0.0324986	0.0234739	0.0159973	0.0116426	0.0092422	0.00752072	0.00538889	0.00361995	0.00220771	0.00140623	0.00104414	0.000759791
6.94882e-17	0.148243	0.213739	0.258265	0.237937	0.20709	0.1836	0.147871	0.107874	0.0813376	0.0608913	0.0467813	0.0346975	0.024739	0.0180153	0.0130392	0.00980015	0.00765852	0.00514353	0.00375855	0.00244069	0.00204741	0.00116146	0.000812366
6.94882e-17	0.149296	0.232074	0.253695	0.238663	0.213759	0.179675	0.135804	0.104768	0.0824887	0.0579797	0.0424804	0.0321871	0.0251021	0.0189698	0.0140757	0.00985778	0.00717864	0.00510537	0.00388265	0.0030144	0.00208083	0.0016617	0.0012848
6.94882e-17	0.154774	0.235684	0.257976	0.240093	0.205773	0.170996	0.136773	0.100866	0.0780471	0.0594621	0.0454408	0.0360535	0.0290335	0.0222779	0.0167784	0.0133996	0.00951911	0.00682267	0.00593424	0.00439182	0.00332267	0.00249679	0.00193687
6.94882e-17	0.1724	0.24624	0.263328	0.251651	0.203425	0.169622	0.142302	0.107068	0.0812775	0.0621829	0.0478664	0.0373156	0.0297653	0.0212372	0.0152324	0.0102513	0.00790206	0.00605838	0.00454668	0.00357318	0.00282442	0.00218931	0.0016259
6.94882e-17	0.194247	0.284212	0.305347	0.268473	0.224468	0.179724	0.144358	0.105013	0.0792612	0.0647178	0.0467742	0.0321164	0.0247423	0.0185659	0.0143458	0.0112346	0.00864509	0.00687787	0.00535783	0.00401961	0.00310732	0.00248221	0.00191168
6.94882e-17	0.206095	0.299588	0.309383	0.270732	0.234963	0.186031	0.148744	0.111037	0.0791142	0.0650353	0.0512141	0.0375715	0.0274071	0.0219992	0.0152418	0.0131476	0.00921124	0.00739133	0.00470501	0.00322614	0.00242506	0.0017685	0.0014052
6.94882e-17	0.230712	0.322246	0.33006	0.286782	0.233306	0.182809	0.143212	0.0976251	0.0700933	0.0494711	0.0366848	0.0302435	0.0230634	0.015683	0.011904	0.00883506	0.00556686	0.00369042	0.00287479	0.00216358	0.0016617	0.00170644	0.00170525
6.94882e-17	0.222739	0.329907	0.326428	0.280935	0.236688	0.194232	0.152206	0.115923	0.0828195	0.0640353	0.0468858	0.0351047	0.0282679	0.0248789	0.0174477	0.0106259	0.0073525	0.0055427	0.00431582	0.00347191	0.0026045	0.00182	0.00138974
6.94882e-17	0.243294	0.338816	0.340742	0.306708	0.253179	0.203148	0.153597	0.110427	0.0832438	0.0648567	0.0495927	0.0377175	0.0287377	0.021598	0.0172857	0.013041	0.00857781	0.00637802	0.00483823	0.00371273	0.00262543	0.0021777	0.00157777
6.94882e-17	0.234907	0.326338	0.350392	0.299962	0.249894	0.206733	0.157448	0.119538	0.0845858	0.0698049	0.0508601	0.037991	0.0287312	0.0213533	0.0172667	0.0131215	0.0103572	0.00767997	0.00566007	0.00400299	0.00288949	0.00178049	0.00134957
6.94882e-17	0.218389	0.306552	0.324131	0.290972	0.254863	0.197329	0.15008	0.11492	0.0854112	0.0600304	0.0471144	0.0357639	0.0284708	0.0226817	0.0189572	0.0153676	0.0115713	0.00911802	0.00723714	0.00538544	0.00378122	0.00299677	0.00217466
6.94882e-17	0.216959	0.29851	0.313413	0.280921	0.24165	0.192666	0.144158	0.107835	0.081667	0.0626076	0.0455594	0.03598	0.0299623	0.0226227	0.0167453	0.0142078	0.01009	0.00768086	0.00617265	0.00473325	0.00374167	0.00228123	0.00164612
6.94882e-17	0.213966	0.301131	0.309712	0.289277	0.232234	0.183429	0.139791	0.10244	0.0776016	0.0664708	0.0483876	0.0356659	0.0273911	0.0211277	0.0176181	0.0142069	0.0116426	0.00878752	0.00679028	0.00526513	0.00411151	0.00321528	0.00246596
6.94882e-17	0.205394	0.293464	0.302352	0.274445	0.228041	0.180376	0.125127	0.0929027	0.0672503	0.0533686	0.038889	0.0301537	0.024631	0.0188116	0.0148902	0.0120318	0.00928314	0.00722493	0.00568217	0.00446382	0.00335836	0.00246182	0.0018619
6.94882e-17	0.22278	0.305791	0.326911	0.289255	0.225326	0.168841	0.120837	0.0888656	0.0639803	0.0479772	0.0377411	0.0294845	0.0227127	0.0195472	0.0132938	0.0099081	0.00791089	0.00628786	0.00477716	0.00361328	0.0024131	0.00178193	0.00133451
