# Supplementary material for: Research on the dynamic spillover of stock markets under COVID-19—Taking the stock markets of China, Japan, and South Korea as an example
Source: Front Public Health. 2022 Nov 11;10:1008348. doi: 10.3389/fpubh.2022.1008348 (PMC9691647; doi:10.3389/fpubh.2022.1008348)
Supplement: Supplementary file 4 [file Data_Sheet_2.ZIP › KR_HK_2 (1).xls]

## Sheet: Sheet7
0	0	0	0	0	0	0	0	0	0	0	0	0	0	0	0	0	0	0	0	0	0	0	0
0	0	0	0	0	0	0	0	0	0	0	0	0	0	0	0	0	0	0	0	0	0	0	0
4.97783e-16	-0.0522463	-0.0571658	-0.056525	-0.0503748	-0.0462652	-0.0425023	-0.0388188	-0.0333065	-0.0297948	-0.0267119	-0.0237009	-0.0211718	-0.0189119	-0.0168263	-0.015442	-0.0140836	-0.012575	-0.0112914	-0.0101394	-0.00910463	-0.00817572	-0.0073415	-0.00659249
4.97783e-16	-0.0538307	-0.0650675	-0.0604309	-0.0561239	-0.0479777	-0.0415359	-0.0369103	-0.0329274	-0.0293511	-0.0255261	-0.0222004	-0.0197303	-0.018121	-0.0161868	-0.0140368	-0.0121728	-0.0105567	-0.00915538	-0.00794036	-0.00728847	-0.0068242	-0.00597591	-0.00519539
4.97783e-16	-0.0585153	-0.0619466	-0.0550026	-0.0500651	-0.0465072	-0.0418112	-0.0380268	-0.0345304	-0.0305593	-0.0267477	-0.0233139	-0.0205467	-0.0184494	-0.0164085	-0.0142299	-0.012341	-0.0107877	-0.0095527	-0.00846249	-0.00765375	-0.0069224	-0.00626101	-0.0056629
4.97783e-16	-0.0583405	-0.0648872	-0.0611638	-0.0574528	-0.0518851	-0.0461014	-0.0426525	-0.0375327	-0.0339355	-0.0297567	-0.0260209	-0.0224264	-0.0197952	-0.0176308	-0.0154099	-0.0134786	-0.0120648	-0.0107965	-0.00956909	-0.00851722	-0.00769585	-0.00695373	-0.00628475
4.97783e-16	-0.0489015	-0.0593094	-0.0563224	-0.0537752	-0.0495798	-0.0449328	-0.0389189	-0.0352611	-0.0318449	-0.0285682	-0.0250939	-0.0222545	-0.0199827	-0.0177162	-0.0157068	-0.0142282	-0.01289	-0.0115382	-0.0102631	-0.00910842	-0.00821069	-0.00739992	-0.00666978
4.97783e-16	-0.0512993	-0.0556714	-0.0494906	-0.0462643	-0.0427232	-0.038156	-0.0338133	-0.0288735	-0.0252833	-0.0230746	-0.0207378	-0.0184582	-0.0163359	-0.0144309	-0.0128702	-0.011685	-0.0105759	-0.00957019	-0.00858636	-0.00767964	-0.00686875	-0.00614356	-0.00549501
4.97783e-16	-0.0449381	-0.0510191	-0.0494369	-0.0451198	-0.0378183	-0.0338712	-0.0300987	-0.0278007	-0.0249456	-0.0223021	-0.0201005	-0.0176853	-0.0156764	-0.0140153	-0.0125418	-0.011228	-0.0100553	-0.00918439	-0.00854443	-0.00795266	-0.00721984	-0.0064698	-0.0056916
4.97783e-16	-0.0451768	-0.0537019	-0.0493181	-0.0437781	-0.0398894	-0.0350168	-0.0306096	-0.0271344	-0.0235915	-0.0207687	-0.0185247	-0.0162961	-0.014127	-0.0124066	-0.0110355	-0.00976969	-0.00872783	-0.00777135	-0.00708648	-0.00648947	-0.00594441	-0.00544665	-0.00498608
4.97783e-16	-0.030037	-0.0375266	-0.0326215	-0.026437	-0.0236871	-0.0211076	-0.0179939	-0.0150877	-0.0128026	-0.0106911	-0.00904941	-0.00788373	-0.00733004	-0.00697087	-0.00663719	-0.0059846	-0.00530318	-0.00471836	-0.00435705	-0.00388186	-0.00346074	-0.00309216	-0.00279878
4.97783e-16	-0.0189898	-0.0176751	-0.0137843	-0.0117419	-0.0100086	-0.0080912	-0.00694767	-0.00618793	-0.00545329	-0.00469469	-0.00423023	-0.00390181	-0.00352217	-0.00318904	-0.00291996	-0.00258668	-0.00222216	-0.00197039	-0.00174774	-0.00155077	-0.00135033	-0.00116693	-0.00100907
4.97783e-16	-0.00338897	-0.00295301	0.0017682	0.00256791	0.00241328	0.00252491	0.00268403	0.00223024	0.00169113	0.00143345	0.00123949	0.00102249	0.000808809	0.000666371	0.000550762	0.000456668	0.000379868	0.000316998	0.000257502	0.000195545	0.000148619	0.000113047	8.60617e-05
4.97783e-16	0.00359841	-0.000305483	0.00815981	0.00897804	0.00683704	0.00598439	0.00519965	0.00438779	0.00365332	0.00322217	0.00268331	0.00209016	0.00175219	0.00136678	0.00101171	0.000759105	0.00059694	0.000469438	0.000369187	0.000290359	0.000228375	0.000179632	0.0001413
4.97783e-16	0.0113238	0.0128542	0.0130339	0.0133716	0.0133579	0.0115422	0.00968987	0.00816174	0.00656536	0.00547054	0.00441343	0.00395216	0.00356058	0.00311577	0.00261347	0.0021992	0.00189242	0.00166532	0.00143132	0.00119511	0.00106093	0.000869731	0.000756644
4.97783e-16	0.00758981	0.0111464	0.0166775	0.0188096	0.0174399	0.0159064	0.013935	0.0119101	0.00998936	0.00863013	0.00761444	0.00601301	0.0050908	0.00421888	0.00356489	0.00295354	0.00250089	0.00208584	0.00169072	0.0013708	0.00115764	0.000996224	0.000842433
4.97783e-16	0.0092661	0.0140911	0.0178029	0.017666	0.017068	0.0141118	0.0116605	0.010416	0.00868061	0.00677562	0.00579128	0.00498098	0.00403693	0.00332659	0.00291684	0.00246541	0.00207742	0.00175014	0.00145694	0.00124917	0.00108469	0.000908314	0.000744203
4.97783e-16	-0.00285851	-0.00167967	0.00473026	0.00500083	0.0036895	0.00360609	0.00348869	0.00325949	0.00301207	0.00277124	0.00248912	0.00202667	0.00170497	0.00139091	0.00113074	0.000856089	0.00064757	0.000489489	0.000369784	0.000279221	0.000211	0.000160269	0.000122866
4.97783e-16	-0.00628056	-0.00402153	-0.00182036	0.00118921	0.00167767	0.00123488	0.00103203	0.000901493	0.000786584	0.00068002	0.000583492	0.000498829	0.000425953	0.000363816	0.000311011	0.000266164	0.000228052	0.000195633	0.000160618	0.000130786	0.00011204	8.87336e-05	6.87498e-05
4.97783e-16	-0.0130292	-0.0150125	-0.00955964	-0.00785182	-0.00827782	-0.00735166	-0.00643722	-0.00577635	-0.00512909	-0.00418902	-0.00363594	-0.00324157	-0.00286795	-0.00244648	-0.00208661	-0.00178566	-0.00153108	-0.00134927	-0.00121954	-0.00110267	-0.000997241	-0.000902115	-0.000815072
4.97783e-16	-0.0120648	-0.0184714	-0.0126024	-0.0112097	-0.00927095	-0.00783869	-0.00686057	-0.00607518	-0.00551201	-0.00509562	-0.00457768	-0.00405104	-0.00356474	-0.00313748	-0.00276179	-0.00244293	-0.00214039	-0.00188437	-0.00165885	-0.00142646	-0.00123424	-0.00105731	-0.000921733
4.97783e-16	-0.0148695	-0.020647	-0.0169054	-0.01427	-0.0128915	-0.0113525	-0.0101776	-0.00858476	-0.00752937	-0.00618176	-0.00529414	-0.00497648	-0.00468532	-0.0044181	-0.00417264	-0.00383468	-0.00337624	-0.00301808	-0.00270406	-0.00232049	-0.00204173	-0.00180334	-0.0015938
4.97783e-16	-0.0216481	-0.0291048	-0.0218487	-0.0197809	-0.0150703	-0.0123618	-0.0111856	-0.00974047	-0.00803802	-0.00667545	-0.00557684	-0.00473481	-0.00408246	-0.00351431	-0.00302685	-0.00270131	-0.0024141	-0.00216067	-0.00193661	-0.00173835	-0.00156275	-0.00140701	-0.00125195
4.97783e-16	-0.0220809	-0.0286021	-0.0234541	-0.0203329	-0.0183724	-0.0162741	-0.0142748	-0.0125257	-0.0111156	-0.00979072	-0.00833302	-0.00748064	-0.00676053	-0.00611322	-0.00537397	-0.00471958	-0.00414507	-0.00352022	-0.00298492	-0.00253332	-0.00215199	-0.00194904	-0.00180655
4.97783e-16	-0.00632562	-0.0122194	-0.00848001	-0.00572459	-0.00535692	-0.00371544	-0.0030149	-0.00255248	-0.00219429	-0.00187869	-0.00158768	-0.00129785	-0.00116599	-0.00101851	-0.000875364	-0.000752746	-0.000612831	-0.000491709	-0.000395526	-0.000318904	-0.000257689	-0.00020865	-0.000169268
4.97783e-16	6.46033e-05	-0.00648103	-0.00144111	-0.000228188	0.00138014	0.000987717	0.00153522	0.00199669	0.00103643	0.000867217	0.000843446	0.000762744	0.000618152	0.000539797	0.000462305	0.000378459	0.000299464	0.000236363	0.000187606	0.000148618	0.00011755	9.39885e-05	7.63222e-05
4.97783e-16	0.0111087	0.00709013	0.00929922	0.0112136	0.00844638	0.00782255	0.00761672	0.00686153	0.00587769	0.00483186	0.00387288	0.00318228	0.00272817	0.00229606	0.00194314	0.00162558	0.00140744	0.00120118	0.00102165	0.000868454	0.00073444	0.000593866	0.000481323
4.97783e-16	0.0175941	0.0162751	0.0165647	0.0163026	0.0145743	0.0117547	0.0101937	0.00908973	0.00786876	0.00681932	0.00546091	0.0042767	0.00347114	0.00287078	0.00221437	0.00177067	0.00161879	0.0014781	0.00127985	0.00105306	0.000887151	0.000748154	0.000631589
4.97783e-16	0.0232138	0.0200208	0.0232778	0.0232695	0.0178483	0.0163351	0.0139247	0.0119591	0.00991817	0.00828223	0.00673865	0.00535719	0.00446657	0.00351692	0.00283875	0.00232819	0.00184622	0.0014603	0.00116845	0.000943841	0.000762629	0.00061639	0.000488053
4.97783e-16	0.0257223	0.0235515	0.0264104	0.0248052	0.0215527	0.0184784	0.0164344	0.013335	0.0102854	0.00928162	0.00792972	0.00635246	0.0052694	0.00448367	0.00356094	0.00287927	0.00230971	0.00198621	0.00169259	0.00135482	0.00118618	0.000973504	0.000790458
4.97783e-16	0.0270453	0.0292602	0.0293049	0.0275738	0.0238557	0.0216804	0.0192632	0.017157	0.0143949	0.0119779	0.00990355	0.00846193	0.00744002	0.00663352	0.00564143	0.00460546	0.00400346	0.00339162	0.00291284	0.00250172	0.00204649	0.00168986	0.00149907
4.97783e-16	0.0350089	0.0339582	0.0372323	0.0338897	0.0301568	0.0270181	0.0228546	0.0192354	0.0162746	0.0132827	0.0113049	0.00977685	0.00828473	0.00724191	0.00632363	0.00527389	0.00454001	0.00403575	0.00338311	0.00258913	0.00198373	0.00163907	0.00138695
4.97783e-16	0.0362519	0.0404947	0.0384277	0.0368154	0.0313315	0.0265573	0.023273	0.0204986	0.0177917	0.0146525	0.0125614	0.0106934	0.00848236	0.00716607	0.00601684	0.00505025	0.00424129	0.00370995	0.00313499	0.00256423	0.00210975	0.00177197	0.00149338
4.97783e-16	0.0476287	0.0451227	0.0416089	0.0407	0.0345357	0.0299593	0.0265833	0.0235308	0.0198525	0.0167818	0.0135859	0.0116613	0.00991499	0.00858974	0.00681559	0.00565666	0.00480449	0.00389962	0.00323678	0.0026957	0.00220093	0.00183068	0.00158705
4.97783e-16	0.04296	0.0452724	0.0423955	0.0381389	0.0335014	0.0281593	0.0227769	0.0201084	0.017742	0.0147667	0.0126313	0.0108299	0.00888112	0.00697646	0.00582056	0.00486436	0.00411045	0.00345121	0.00265078	0.00237152	0.00201412	0.00165585	0.00139372
4.97783e-16	0.0432339	0.0505102	0.0470828	0.0458852	0.0413567	0.0340307	0.0282018	0.023499	0.0194622	0.0168523	0.0145004	0.012164	0.0101767	0.00753387	0.00605883	0.00522405	0.00446653	0.0038166	0.0031097	0.00248536	0.00198641	0.00158767	0.00135536
4.97783e-16	0.051987	0.0561705	0.0535695	0.0485763	0.041487	0.0354252	0.0299005	0.024531	0.0199568	0.0164543	0.013984	0.0119793	0.00991821	0.00851931	0.00672304	0.00532292	0.00434962	0.00368154	0.0030846	0.00263363	0.00217874	0.00180241	0.00149107
4.97783e-16	0.0594559	0.063739	0.0601005	0.0525717	0.0448942	0.0375197	0.0308988	0.0247871	0.0202169	0.016806	0.0147059	0.0119966	0.00982538	0.00873395	0.00802805	0.00615067	0.00507067	0.0041194	0.00339901	0.00277612	0.00229541	0.00191665	0.00161448
4.97783e-16	0.052606	0.0517977	0.0514656	0.0451339	0.0358194	0.0319364	0.0251332	0.0228103	0.0185996	0.016824	0.0137709	0.0120157	0.00997681	0.00892401	0.00744852	0.00575479	0.00481025	0.00406265	0.00331683	0.00270291	0.00221473	0.00180754	0.00147522
4.97783e-16	0.0431478	0.0479623	0.0422847	0.0413815	0.0365855	0.0314554	0.0260255	0.0221174	0.0176824	0.0152374	0.0129557	0.01035	0.00826471	0.0066652	0.00562507	0.00464144	0.00388314	0.00323471	0.00277371	0.00231326	0.00197156	0.00157229	0.00129272
4.97783e-16	0.0500178	0.0478623	0.0457651	0.040686	0.0337918	0.0292565	0.0242712	0.0209019	0.0165566	0.0132518	0.01076	0.00913015	0.00805057	0.00694304	0.00551345	0.00416199	0.00329734	0.00286046	0.00240201	0.00192817	0.00159404	0.00128331	0.00102677
4.97783e-16	0.0499217	0.0539305	0.0462108	0.0417078	0.0385012	0.0324423	0.0283253	0.0230069	0.019218	0.0154815	0.0118561	0.00964608	0.00830836	0.00632973	0.00505413	0.00407448	0.0035663	0.00312071	0.00266465	0.00222226	0.00180596	0.00150203	0.00126524
4.97783e-16	0.0546823	0.0617044	0.0533016	0.0437065	0.0380121	0.0322592	0.0260708	0.0199258	0.0158293	0.0123332	0.00908886	0.00779443	0.006464	0.00484992	0.00394135	0.00313577	0.00262424	0.00206295	0.00174071	0.00144793	0.00119739	0.00100464	0.000857476
4.97783e-16	0.0435586	0.0525521	0.0502148	0.0410234	0.0332518	0.0273773	0.0215499	0.0177077	0.0147792	0.0119283	0.0102455	0.00839556	0.00653058	0.00538095	0.00464205	0.00361841	0.00282043	0.00219846	0.00171365	0.00131128	0.00101009	0.000780633	0.000629492
4.97783e-16	0.0560848	0.0590488	0.0560455	0.0463953	0.0376176	0.0292912	0.0238474	0.0194011	0.0154299	0.01255	0.0100379	0.00750328	0.00623624	0.00513008	0.00393366	0.00326078	0.00273461	0.00219761	0.00173835	0.00137539	0.00106984	0.00083204	0.000647104
4.97783e-16	0.0661185	0.0698134	0.0558367	0.0469931	0.0378486	0.0301365	0.0238001	0.0177745	0.0140049	0.0111085	0.00882202	0.00643559	0.0049546	0.00380883	0.00283547	0.00211251	0.00173274	0.00139593	0.00105692	0.000814896	0.000636993	0.000544988	0.000434813
4.97783e-16	0.0638954	0.0646275	0.0539174	0.0440694	0.034122	0.0270986	0.0208521	0.0156957	0.0119075	0.00943262	0.00717983	0.00529233	0.00396801	0.00314226	0.00246828	0.00208046	0.00163616	0.00124063	0.000941091	0.000727948	0.000542712	0.00039786	0.0002963
4.97783e-16	0.0618186	0.0697997	0.0528925	0.0467516	0.036284	0.0284752	0.0228489	0.0174205	0.0134364	0.0106042	0.00780929	0.00586198	0.00460114	0.0037372	0.00296658	0.00227887	0.00174063	0.00135716	0.00104713	0.000790765	0.000593105	0.000449184	0.000336485
4.97783e-16	0.0734767	0.0805454	0.0630424	0.0516808	0.0415422	0.0322761	0.0237506	0.0174319	0.0130936	0.00978237	0.00738548	0.00550253	0.00452909	0.00328092	0.00258985	0.00195491	0.00148284	0.00121785	0.000986711	0.000788971	0.000593282	0.000409912	0.00031454
4.97783e-16	0.0711467	0.0693482	0.0598598	0.0479401	0.0379476	0.0307188	0.0233387	0.0167182	0.0125264	0.00991376	0.00795942	0.00602597	0.0046986	0.00331189	0.00238135	0.00182799	0.00134481	0.00101945	0.000785494	0.000556562	0.000400586	0.000294534	0.000219999
4.97783e-16	0.0710164	0.0663538	0.0565404	0.0464652	0.0377257	0.0291205	0.0222606	0.0166037	0.0122076	0.00892462	0.0067023	0.00522798	0.00393117	0.00297591	0.00234591	0.00170932	0.00133302	0.000927084	0.000689996	0.00051455	0.000384477	0.000289266	0.000226108
4.97783e-16	0.0808223	0.0836969	0.0695701	0.0583051	0.044777	0.0367716	0.0267875	0.0188249	0.013999	0.0101356	0.00776329	0.00611932	0.00472148	0.003769	0.00285079	0.0020254	0.00156874	0.00113853	0.000855377	0.000714357	0.00059943	0.000470125	0.000362556
4.97783e-16	0.0909929	0.0918069	0.0821349	0.0646312	0.0512209	0.0379083	0.0254801	0.0201464	0.015242	0.0104569	0.00780878	0.00613442	0.00470149	0.0035605	0.00237517	0.00180083	0.00136869	0.00101194	0.000749545	0.000580266	0.000463114	0.000355795	0.000274697
4.97783e-16	0.094682	0.0936116	0.0773629	0.0616956	0.0492299	0.0378455	0.0269038	0.01976	0.0149916	0.0110625	0.00769056	0.00615012	0.00460442	0.00335337	0.00248805	0.00182371	0.00142459	0.00108879	0.000862991	0.000657136	0.00048397	0.000356446	0.000262532
4.97783e-16	0.0907001	0.0930991	0.0720284	0.0559991	0.0470352	0.0331988	0.0242495	0.0176148	0.0125921	0.00899223	0.00688714	0.00497999	0.00376281	0.00288371	0.00214203	0.00158797	0.00121146	0.000917051	0.000708227	0.000541802	0.000406823	0.000295579	0.000214753
4.97783e-16	0.0857513	0.0767885	0.0657186	0.0502065	0.0367084	0.0303443	0.0228745	0.0176238	0.0129856	0.00950035	0.00721178	0.00578565	0.00468281	0.00346914	0.00266197	0.00204306	0.00155274	0.00122201	0.000967213	0.000751802	0.000592443	0.000455804	0.000339925
4.97783e-16	0.0702632	0.0628978	0.0517057	0.0417745	0.032336	0.0259252	0.0199781	0.0150975	0.011198	0.00813666	0.00614848	0.00488687	0.00385161	0.00303591	0.00222177	0.00183138	0.00149355	0.00115569	0.000893669	0.000671179	0.000527087	0.000419955	0.000326501
4.97783e-16	0.0750526	0.0709926	0.0588237	0.0482726	0.0376543	0.0289944	0.0224711	0.0175873	0.0130889	0.00993861	0.00774273	0.00568448	0.0044011	0.00331464	0.00247176	0.00191122	0.00147335	0.00119118	0.000914974	0.000705228	0.000549336	0.000424518	0.000328099
4.97783e-16	0.0799173	0.0707625	0.0600632	0.0462515	0.0359731	0.0280377	0.0215231	0.016931	0.0130076	0.00970506	0.0077927	0.00565878	0.00413068	0.00314134	0.00249917	0.00187134	0.00142463	0.00114187	0.000925189	0.000762661	0.000620653	0.000500707	0.000400681
4.97783e-16	0.0872663	0.0782091	0.0671665	0.0533899	0.0407074	0.0310689	0.023356	0.0174483	0.0133071	0.00967463	0.00699249	0.00520856	0.00381917	0.00276337	0.00208846	0.00157946	0.00123622	0.000976636	0.0007554	0.000580406	0.000449862	0.000359141	0.000285702
4.97783e-16	0.0906762	0.0796415	0.0673345	0.0492919	0.0370635	0.0286808	0.0229691	0.017263	0.0125034	0.00945735	0.00726631	0.00564033	0.00432428	0.00317992	0.00243825	0.00183168	0.00136387	0.000996465	0.000726602	0.000535571	0.000401239	0.000313121	0.000242576
4.97783e-16	0.0887023	0.0803646	0.0661822	0.0487666	0.0357819	0.0282081	0.0224797	0.0173171	0.0130029	0.00948818	0.00673917	0.00482477	0.00349812	0.00251007	0.00194632	0.00157773	0.00121421	0.000909411	0.000699095	0.000523237	0.000391813	0.000293546	0.000228251
4.97783e-16	0.0789774	0.0709333	0.0546972	0.0423693	0.0317566	0.0224393	0.0161735	0.0120278	0.00897554	0.00688185	0.00549227	0.00380117	0.00289498	0.00215121	0.00169798	0.00128906	0.00103101	0.000835783	0.000675325	0.000522573	0.000411427	0.00030923	0.000232564
4.97783e-16	0.0665791	0.0602052	0.0430409	0.0339861	0.0257583	0.0184982	0.0132275	0.00959966	0.00758734	0.00597103	0.00428726	0.00299152	0.00236648	0.00175996	0.00128966	0.00100364	0.000783905	0.000570645	0.000416337	0.000313967	0.000244036	0.000185148	0.00014046
4.97783e-16	0.0751638	0.0545284	0.0413767	0.0334866	0.0243747	0.0189509	0.0142366	0.010971	0.00851487	0.00635451	0.00486088	0.0036328	0.00273039	0.00196707	0.00148195	0.00115112	0.000850951	0.000635564	0.000494862	0.000388644	0.000292555	0.000235731	0.000191468
4.97783e-16	0.0740534	0.0656586	0.0517613	0.0413526	0.0322116	0.0241614	0.0181865	0.0136932	0.010706	0.00802668	0.00584241	0.0042943	0.00321913	0.0023118	0.00176585	0.00143434	0.00105378	0.000843339	0.000646581	0.000496078	0.000380878	0.000292637	0.000224998
4.97783e-16	0.0877789	0.0792008	0.0582095	0.0457683	0.0343628	0.0276962	0.0203163	0.0156418	0.0118283	0.00872888	0.0062683	0.0048018	0.00378522	0.00290473	0.00220254	0.00165385	0.0012053	0.000899114	0.000688058	0.000513353	0.000383068	0.000289432	0.000242833
4.97783e-16	0.0863984	0.0811643	0.0621779	0.0489499	0.0361535	0.0281175	0.022018	0.0160258	0.0119445	0.00976553	0.0078269	0.00611098	0.00475124	0.00346418	0.00259923	0.0020454	0.00160621	0.00139256	0.00114466	0.000918256	0.000681604	0.000525193	0.000405732
4.97783e-16	0.0848729	0.0814217	0.0666309	0.0518322	0.0399826	0.03348	0.0251343	0.0199497	0.0147121	0.0113261	0.00848174	0.0063624	0.00502979	0.004018	0.00300641	0.00227595	0.00169422	0.00125952	0.000941282	0.000725642	0.000559494	0.00043145	0.00033772
4.97783e-16	0.081151	0.0788011	0.0630155	0.0472691	0.0378953	0.0296413	0.0227135	0.017342	0.0136858	0.0106377	0.00825048	0.0064562	0.00485352	0.00368604	0.0027615	0.00213287	0.00163592	0.001229	0.000959595	0.000735582	0.000557455	0.000439099	0.000346139
4.97783e-16	0.083091	0.0820963	0.0649736	0.0513883	0.0384228	0.0288517	0.0225144	0.01739	0.0134973	0.0106969	0.00847189	0.0064626	0.00485469	0.0036704	0.00281826	0.00228831	0.0017999	0.00143139	0.00112943	0.000870405	0.000673011	0.000509959	0.000385469
4.97783e-16	0.0893142	0.0846429	0.070535	0.0540519	0.0411285	0.0301701	0.0228336	0.0175031	0.0129362	0.00977077	0.00756209	0.00556816	0.00430869	0.00324498	0.00255459	0.00201001	0.0015552	0.00116536	0.00087329	0.000654459	0.000490488	0.000384287	0.000306478
4.97783e-16	0.0900796	0.0848304	0.0732915	0.0584832	0.0455354	0.0342808	0.0245022	0.0196188	0.0146264	0.0109376	0.00847878	0.00616443	0.00438275	0.00318444	0.00247866	0.00171678	0.00131848	0.00103001	0.000769035	0.00058235	0.00044131	0.000334698	0.000260821
4.97783e-16	0.0934034	0.0910155	0.0728755	0.058563	0.0462599	0.0344148	0.0253971	0.0182436	0.0140761	0.0108243	0.00825209	0.00655013	0.00515668	0.00420329	0.00334857	0.00252867	0.00187552	0.00141544	0.00103524	0.000762303	0.000555654	0.000419776	0.000315457
4.97783e-16	0.0887572	0.0877285	0.075431	0.0609117	0.0459415	0.0340523	0.0260436	0.0190352	0.0137279	0.0106746	0.00801584	0.00611879	0.00469063	0.00361817	0.00271128	0.00217785	0.00172582	0.00133977	0.00104024	0.000807798	0.000627393	0.000487356	0.000378638
4.97783e-16	0.0769855	0.0724209	0.0601814	0.0469977	0.0381828	0.0297044	0.024083	0.0176598	0.0137845	0.0102778	0.00800164	0.00585636	0.00460448	0.00344125	0.0028033	0.00220863	0.00168321	0.00126828	0.000955612	0.000720044	0.000542575	0.00040887	0.000306241
4.97783e-16	0.073788	0.0682622	0.0566513	0.0438116	0.0351752	0.0282732	0.0214414	0.0170591	0.0128078	0.00929346	0.00701275	0.005466	0.00425111	0.00322785	0.00235427	0.00179633	0.00130426	0.00101171	0.000787671	0.00061574	0.000499286	0.000380288	0.000292527
4.97783e-16	0.0666621	0.0666095	0.0551689	0.0430501	0.0330384	0.0259827	0.0198891	0.0147602	0.0116904	0.00861346	0.0064784	0.00483153	0.00372846	0.00286902	0.00229334	0.00189485	0.00147903	0.0012271	0.000998215	0.000758768	0.000589063	0.000463237	0.000355199
4.97783e-16	0.0588275	0.0473856	0.0372299	0.0321973	0.0252806	0.0199102	0.0156268	0.0123804	0.0100122	0.00771706	0.00578229	0.00449473	0.00321566	0.00245204	0.00182388	0.00135284	0.00106422	0.000811113	0.000624	0.000477032	0.000364771	0.000280211	0.000215601
4.97783e-16	0.0470255	0.0363109	0.0301463	0.025457	0.0203676	0.0162687	0.0123632	0.00946058	0.00682581	0.0050024	0.00397036	0.00315472	0.00251299	0.00185731	0.00138435	0.0010047	0.00070879	0.000505647	0.000360742	0.000260025	0.000194897	0.000146326	0.000110046
4.97783e-16	0.0378054	0.034365	0.028834	0.0230354	0.0196558	0.0152727	0.0112394	0.00847622	0.00661591	0.005337	0.00388865	0.00249739	0.001919	0.00149548	0.00131434	0.00101502	0.000790228	0.000583043	0.000430161	0.000317413	0.000233033	0.000169756	0.000125154
4.97783e-16	0.0436318	0.0357499	0.0298913	0.0248518	0.0213846	0.0167525	0.0123604	0.00952154	0.00688247	0.00547649	0.00409006	0.00314611	0.00230665	0.00171061	0.00132292	0.00104252	0.000797087	0.000610017	0.000470016	0.00036838	0.000288737	0.00022879	0.000191277
4.97783e-16	0.0487125	0.042422	0.0346128	0.0269965	0.021257	0.0159232	0.0120613	0.00940953	0.00764253	0.00612585	0.00480479	0.00353137	0.00260317	0.0019707	0.00153082	0.0011733	0.000899487	0.000689779	0.000529098	0.000417128	0.000340759	0.000276431	0.000208665
4.97783e-16	0.0561006	0.0439469	0.0402376	0.0350039	0.0273355	0.0220762	0.0171483	0.012755	0.0103754	0.00792261	0.00608469	0.00475142	0.00387355	0.00289567	0.00225212	0.00176511	0.00140415	0.00113621	0.000895495	0.000682519	0.000520569	0.000405839	0.00031642
4.97783e-16	0.0637834	0.0603955	0.0493293	0.0398161	0.0321181	0.0255012	0.0196422	0.0151502	0.0116895	0.00896142	0.00710571	0.00545325	0.00408468	0.00296108	0.00228114	0.00178168	0.00143904	0.00116152	0.000998724	0.000767133	0.000583102	0.000443532	0.000351652
4.97783e-16	0.0765211	0.0704074	0.0607997	0.0481823	0.0371351	0.0308505	0.0238912	0.017983	0.0144678	0.0114735	0.00887266	0.00666964	0.00503839	0.0037651	0.00282824	0.00212436	0.00162478	0.00127582	0.000962554	0.000722124	0.000541763	0.000429247	0.000325651
4.97783e-16	0.0695168	0.0674975	0.0560684	0.0433036	0.0349816	0.0263427	0.0207595	0.0170732	0.0130141	0.00914943	0.00722078	0.00554352	0.00428043	0.00331452	0.0025651	0.00202182	0.00156913	0.00118804	0.000899581	0.000681216	0.000515901	0.00039101	0.000308707
4.97783e-16	0.0590536	0.0561789	0.049257	0.0418223	0.0330244	0.0246665	0.0198203	0.0161058	0.012486	0.00902947	0.00705296	0.00545424	0.00416808	0.00304244	0.00235266	0.00178683	0.00134504	0.00101894	0.000792054	0.00062619	0.000494977	0.000388389	0.000300803
4.97783e-16	0.054868	0.0546772	0.0447265	0.0334664	0.0261907	0.0201663	0.0148024	0.0126777	0.00989204	0.00769951	0.00619305	0.00456462	0.00346831	0.00265415	0.00191403	0.00143961	0.00111407	0.000928455	0.00071599	0.000537306	0.000408171	0.00031515	0.000243376
4.97783e-16	0.0524229	0.0421098	0.0340478	0.0282941	0.0224077	0.0173176	0.013601	0.0110133	0.00838356	0.00623261	0.00437618	0.00342039	0.00259551	0.00201203	0.00158837	0.00129908	0.00107208	0.000838581	0.000700062	0.00053753	0.000448952	0.000348677	0.000267412
4.97783e-16	0.0507403	0.043795	0.0343621	0.0273983	0.0221229	0.0174315	0.0136931	0.0102379	0.00754817	0.0057273	0.00435933	0.00336584	0.00252581	0.00187208	0.00139916	0.00101387	0.000770057	0.000597264	0.000465744	0.000386343	0.00028893	0.00021355	0.000165729
4.97783e-16	0.047542	0.044782	0.0368466	0.0272726	0.0201862	0.0171579	0.0131875	0.00977488	0.00695807	0.00515947	0.00371947	0.00268992	0.00207446	0.00153519	0.00110951	0.00080924	0.000588335	0.000457133	0.000340516	0.000250466	0.000190502	0.000144832	0.00011218
4.97783e-16	0.0531874	0.0486805	0.0395875	0.0296599	0.0252137	0.0197134	0.0150947	0.0110917	0.00769188	0.00557173	0.00431	0.00341692	0.00263022	0.00208256	0.00165341	0.00128831	0.00101653	0.000794942	0.000619718	0.000471365	0.00035966	0.000270289	0.00020079
4.97783e-16	0.0646716	0.0588802	0.0476759	0.0383062	0.0287596	0.0229277	0.0183849	0.0140583	0.010279	0.00797078	0.00614272	0.00470023	0.00367225	0.00277496	0.0020244	0.00159157	0.00124951	0.000964322	0.000735237	0.000557273	0.000422469	0.000320335	0.000243807
4.97783e-16	0.0652442	0.05893	0.0485111	0.0363081	0.0280519	0.0231303	0.0186495	0.0139465	0.010536	0.00815577	0.0057693	0.00437766	0.00325304	0.00243437	0.00180191	0.00134868	0.00102976	0.000840841	0.00065792	0.000500081	0.00039096	0.000299737	0.000227236
4.97783e-16	0.0587627	0.0510275	0.0384962	0.0274399	0.0202322	0.0171352	0.012895	0.00944889	0.00738049	0.00544269	0.00418125	0.00318872	0.00241087	0.00197923	0.00142435	0.00107953	0.000798526	0.000575904	0.000419954	0.000316901	0.000232962	0.000167898	0.000121016
4.97783e-16	0.0400856	0.0361961	0.0247965	0.0171831	0.0127713	0.00962819	0.0073362	0.00550781	0.00435259	0.00331551	0.00249735	0.00184472	0.0013471	0.00101511	0.000769027	0.000581884	0.000437723	0.000315318	0.000235042	0.000182654	0.000142238	0.000107424	7.75486e-05
4.97783e-16	0.0217675	0.0129022	0.00846263	0.00511934	0.00485904	0.00323574	0.00221579	0.001572	0.00115454	0.000841953	0.000588114	0.000384124	0.000236799	0.000163975	0.000115325	7.72848e-05	5.8088e-05	4.2438e-05	2.365e-05	1.16322e-05	7.94587e-06	5.6128e-06	4.00501e-06
4.97783e-16	0.0104261	-0.00198257	-0.0016271	-0.000359815	-0.000789512	-0.000765628	-0.000586929	-0.000404298	-0.000264857	-0.000172907	-0.000112701	-7.34171e-05	-4.7814e-05	-3.03665e-05	-1.85847e-05	-1.14973e-05	-7.05538e-06	-4.36446e-06	-2.68794e-06	-1.66574e-06	-1.03025e-06	-6.40408e-07	-3.97949e-07
4.97783e-16	-0.000454479	-0.00683238	-0.00594451	-0.00627604	-0.00482261	-0.00374217	-0.00286951	-0.0022407	-0.00175012	-0.00119352	-0.000762494	-0.000498124	-0.000312312	-0.000202108	-0.000136951	-9.20433e-05	-6.14594e-05	-4.33486e-05	-3.07996e-05	-2.27584e-05	-1.72794e-05	-1.30945e-05	-9.4961e-06
4.97783e-16	-0.0202931	-0.0302076	-0.025859	-0.0183747	-0.0145583	-0.0104768	-0.00741465	-0.0063683	-0.00522556	-0.00384608	-0.00276883	-0.00197939	-0.00151477	-0.00119806	-0.000918193	-0.000701284	-0.000537025	-0.00041054	-0.000323649	-0.000263448	-0.000208266	-0.000158604	-0.000120819
4.97783e-16	-0.040315	-0.0468801	-0.0394898	-0.0285875	-0.0215525	-0.0167821	-0.0132752	-0.00971526	-0.00772526	-0.00614566	-0.0046015	-0.00378133	-0.00295582	-0.00224825	-0.00168482	-0.00135651	-0.00102356	-0.000772289	-0.000605804	-0.000504438	-0.000402267	-0.000306302	-0.000246804
4.97783e-16	-0.0503428	-0.0541462	-0.0456648	-0.0369366	-0.0294664	-0.0221542	-0.0169192	-0.0127758	-0.00956301	-0.00725889	-0.00550697	-0.00444952	-0.00338607	-0.00260283	-0.00206097	-0.00158083	-0.00121369	-0.0009742	-0.000755823	-0.000588952	-0.000461633	-0.000360447	-0.000281403
4.97783e-16	-0.0382762	-0.0434833	-0.0353951	-0.0299775	-0.0236292	-0.0177817	-0.0137982	-0.0105456	-0.00800031	-0.00610332	-0.00478695	-0.00347911	-0.00267339	-0.00209856	-0.00164839	-0.00125902	-0.00094812	-0.00071407	-0.000537861	-0.000427991	-0.000357388	-0.000283764	-0.000238655
4.97783e-16	-0.0352654	-0.0387243	-0.035355	-0.027822	-0.0196516	-0.0149425	-0.010408	-0.00767219	-0.00538865	-0.00414359	-0.00305683	-0.00229395	-0.00167415	-0.00127702	-0.000950582	-0.000744223	-0.000584054	-0.000433816	-0.000324312	-0.000244074	-0.000184896	-0.000137187	-0.000101772
4.97783e-16	-0.0282753	-0.0336519	-0.0274332	-0.021415	-0.0152182	-0.0111765	-0.00837893	-0.00639785	-0.00475027	-0.0034897	-0.00264133	-0.001976	-0.00151483	-0.00108749	-0.000784717	-0.000576926	-0.000432213	-0.000323735	-0.00025786	-0.000198119	-0.000148962	-0.000108615	-7.64011e-05
4.97783e-16	-0.011947	-0.0131435	-0.0117734	-0.00929461	-0.00667749	-0.00434121	-0.00303798	-0.00195861	-0.00136031	-0.00103679	-0.00084961	-0.000673013	-0.000511633	-0.000401332	-0.000327945	-0.000260146	-0.000194755	-0.000139863	-0.000100729	-7.27422e-05	-5.26767e-05	-3.89447e-05	-2.96168e-05
4.97783e-16	0.00725955	0.0011014	-5.48241e-05	6.90616e-05	-0.000211529	4.78207e-05	-0.000214165	-2.73812e-05	-4.46605e-05	7.7328e-06	2.73845e-06	3.02508e-06	1.40364e-05	7.79771e-06	4.24067e-06	2.30048e-06	1.26053e-06	9.68882e-07	7.14193e-07	5.10482e-07	2.97867e-07	1.74333e-07	1.02042e-07
4.97783e-16	0.0372541	0.0311225	0.0236213	0.0186751	0.0146308	0.0106133	0.00782597	0.00563794	0.00386626	0.00288988	0.00203541	0.0015043	0.00109267	0.00082978	0.000639994	0.000486437	0.00034974	0.000256302	0.000181527	0.000128671	9.11672e-05	6.46232e-05	4.63505e-05
4.97783e-16	0.0528059	0.0486173	0.0364151	0.0289393	0.0209522	0.0157499	0.0120232	0.00877415	0.00600299	0.00402572	0.00277521	0.00207732	0.00158875	0.00119197	0.000883696	0.000679072	0.000498151	0.000365503	0.000268231	0.000201721	0.000153187	0.000110545	8.0145e-05
