# Supplementary material for: Research on the dynamic spillover of stock markets under COVID-19—Taking the stock markets of China, Japan, and South Korea as an example
Source: Front Public Health. 2022 Nov 11;10:1008348. doi: 10.3389/fpubh.2022.1008348 (PMC9691647; doi:10.3389/fpubh.2022.1008348)
Supplement: Supplementary file 4 [file Data_Sheet_2.ZIP › KR_JPN_2 (1).xls]

## Sheet: Sheet2
0	0	0	0	0	0	0	0	0	0	0	0	0	0	0	0	0	0	0	0	0	0	0	0
0	0	0	0	0	0	0	0	0	0	0	0	0	0	0	0	0	0	0	0	0	0	0	0
2.95536e-16	-0.0632391	-0.108497	-0.143142	-0.168051	-0.195822	-0.225783	-0.238891	-0.252029	-0.250153	-0.237892	-0.243566	-0.248861	-0.257009	-0.259373	-0.249949	-0.222397	-0.212827	-0.18841	-0.150386	-0.13478	-0.11285	-0.0951878	-0.0806043
2.95536e-16	-0.0631701	-0.106601	-0.147599	-0.182846	-0.214508	-0.240432	-0.251975	-0.258619	-0.259394	-0.25078	-0.249198	-0.248902	-0.255424	-0.2394	-0.222011	-0.217077	-0.183658	-0.162089	-0.146714	-0.133846	-0.11554	-0.0998035	-0.0823921
2.95536e-16	-0.061564	-0.110943	-0.158952	-0.18851	-0.20732	-0.226647	-0.253531	-0.270065	-0.263876	-0.26181	-0.250106	-0.235298	-0.230318	-0.212473	-0.199995	-0.188785	-0.181155	-0.160907	-0.135535	-0.114739	-0.0975086	-0.0875393	-0.0716905
2.95536e-16	-0.0578552	-0.109857	-0.149131	-0.177171	-0.206708	-0.229321	-0.250738	-0.24972	-0.242764	-0.224336	-0.211493	-0.22079	-0.229136	-0.2058	-0.194445	-0.197571	-0.187496	-0.172681	-0.13823	-0.103856	-0.0961832	-0.0763941	-0.0705453
2.95536e-16	-0.0485649	-0.0840371	-0.119959	-0.157042	-0.17603	-0.183692	-0.196954	-0.212614	-0.217491	-0.220704	-0.216568	-0.211405	-0.212712	-0.195653	-0.165738	-0.148251	-0.14108	-0.12266	-0.110135	-0.104566	-0.0990733	-0.0937008	-0.0853061
2.95536e-16	-0.0440675	-0.0837973	-0.123734	-0.149889	-0.16833	-0.179345	-0.190826	-0.209129	-0.208045	-0.204107	-0.190145	-0.192599	-0.181235	-0.172271	-0.167056	-0.153744	-0.13312	-0.113968	-0.0964478	-0.0870708	-0.0748715	-0.0561468	-0.04918
2.95536e-16	-0.0405755	-0.0655969	-0.0931957	-0.119409	-0.135953	-0.143673	-0.159229	-0.164248	-0.165241	-0.169695	-0.168784	-0.16686	-0.165317	-0.155169	-0.144158	-0.127252	-0.120645	-0.100557	-0.0943119	-0.0825208	-0.0624123	-0.0534091	-0.0467317
2.95536e-16	-0.0343659	-0.0611117	-0.0919574	-0.113639	-0.131864	-0.14436	-0.154933	-0.15223	-0.150858	-0.139439	-0.119237	-0.0991353	-0.10191	-0.104888	-0.0973028	-0.0813723	-0.0569149	-0.0529113	-0.0396464	-0.0291338	-0.0254103	-0.0173875	-0.0127137
2.95536e-16	-0.0416641	-0.0785618	-0.104865	-0.135107	-0.161923	-0.168039	-0.164706	-0.159456	-0.153032	-0.142495	-0.137292	-0.125908	-0.11521	-0.104308	-0.0902616	-0.0861867	-0.074955	-0.0592709	-0.0343413	-0.0232308	-0.0194776	-0.015548	-0.0065967
2.95536e-16	-0.031609	-0.0528266	-0.0644005	-0.0817029	-0.100054	-0.10947	-0.111506	-0.112951	-0.114478	-0.11557	-0.105482	-0.0940465	-0.0821029	-0.0718581	-0.0616576	-0.0560908	-0.0353375	-0.0259529	-0.0195735	-0.0122957	-0.00796686	-0.000970524	0.000712551
2.95536e-16	-0.0378454	-0.0557755	-0.0630677	-0.0829114	-0.0971052	-0.0973292	-0.100492	-0.104396	-0.105035	-0.106708	-0.106951	-0.0961284	-0.0686748	-0.0588218	-0.0439956	-0.0372401	-0.0341589	-0.0282707	-0.0214215	-0.0179504	-0.0149488	-0.00557553	-0.00396625
2.95536e-16	-0.0348593	-0.0435639	-0.0571564	-0.0764319	-0.0905327	-0.09471	-0.10656	-0.109002	-0.0983123	-0.0921234	-0.0813781	-0.0765636	-0.0644037	-0.0585671	-0.0528323	-0.0488556	-0.0365991	-0.0308428	-0.0211044	-0.0100079	-0.00698989	-0.0039021	-0.000661766
2.95536e-16	-0.0374459	-0.057943	-0.0715999	-0.0801723	-0.0819724	-0.0935339	-0.0913457	-0.0994028	-0.0960935	-0.0930381	-0.0834464	-0.0786172	-0.0633732	-0.0512126	-0.0452153	-0.0373902	-0.0288265	-0.0203538	-0.010939	-0.00667683	0.000240988	0.00411589	0.00150035
2.95536e-16	-0.0416205	-0.0585526	-0.0750829	-0.0765305	-0.0787654	-0.0792655	-0.0818866	-0.0845765	-0.0744129	-0.0722345	-0.0639005	-0.0603526	-0.0528738	-0.0409258	-0.0320137	-0.0211442	-0.0175127	-0.013972	-0.00827694	-0.00643739	-0.00486853	-0.00365356	0.000325622
2.95536e-16	-0.0401071	-0.0594541	-0.0723561	-0.0765751	-0.0926642	-0.102124	-0.104937	-0.0985479	-0.0895951	-0.0710721	-0.061671	-0.0580293	-0.0461931	-0.0333754	-0.0233676	-0.0177713	-0.0134355	-0.00980714	-0.00335568	-0.000805282	0.00389088	0.00473687	0.00421318
2.95536e-16	-0.0379263	-0.0586257	-0.0724607	-0.0779572	-0.0799198	-0.0799315	-0.0778584	-0.0720732	-0.0652327	-0.0621043	-0.0559209	-0.0481821	-0.0420435	-0.037193	-0.0337526	-0.0263419	-0.0106683	-0.00819339	-0.00486734	-0.00126054	0.00198642	0.00694403	0.00687621
2.95536e-16	-0.0386268	-0.0503828	-0.0426859	-0.045336	-0.0450779	-0.0467206	-0.0450782	-0.0446657	-0.0414864	-0.0346274	-0.0320709	-0.0298375	-0.0271991	-0.0216258	-0.0170442	-0.00588138	-0.00364139	-0.00105626	0.00183308	0.00246722	0.00580368	0.00653544	0.00599416
2.95536e-16	-0.0392512	-0.0500203	-0.0540391	-0.0552681	-0.0602895	-0.0593603	-0.0568432	-0.049233	-0.0427906	-0.0362181	-0.026684	-0.0218621	-0.0109649	-0.00869134	-0.00687784	-0.00455338	-0.00407427	-0.00151749	0.000151297	0.00265227	0.00285239	0.00267385	0.00251976
2.95536e-16	-0.0330885	-0.0432459	-0.0529364	-0.0433843	-0.0434715	-0.0469372	-0.0424228	-0.0382724	-0.0354485	-0.0328522	-0.0246172	-0.0234307	-0.0173607	-0.0100298	-0.00361446	0.00499004	0.00883971	0.0156654	0.0138926	0.0127365	0.0110496	0.011037	0.0108968
2.95536e-16	-0.0217426	-0.0264507	-0.0306377	-0.0221858	-0.0219697	-0.0233721	-0.0207434	-0.0162196	-0.0129683	-0.0102849	-0.00732586	-0.00456847	0.00181605	0.00563036	0.0110692	0.0162684	0.0154915	0.0204296	0.0306315	0.0328843	0.0294314	0.0253977	0.0242728
2.95536e-16	-0.0344976	-0.041284	-0.0385752	-0.0468539	-0.0345554	-0.0332338	-0.0307946	-0.0268463	-0.0232373	-0.020466	-0.0176119	-0.014561	-0.00885996	0.00996161	0.0132208	0.0137424	0.0168577	0.0216468	0.0220105	0.020719	0.0185315	0.0165736	0.0171948
2.95536e-16	-0.0223073	-0.0234625	-0.0165583	0.00100042	0.0068037	0.00973865	0.0102768	0.00953564	0.00986569	0.0102908	0.0103693	0.0102283	0.0254233	0.028936	0.0262958	0.0305875	0.0348114	0.0316574	0.0287771	0.0261502	0.0237569	0.021578	0.0263641
2.95536e-16	-0.0263017	-0.0161957	-0.00453096	0.0163869	0.0232111	0.0263044	0.0287225	0.0305392	0.0331075	0.0350701	0.0365222	0.0375437	0.0382031	0.0385588	0.0421633	0.0389592	0.0398745	0.0439496	0.0452152	0.043228	0.0413034	0.0394484	0.037667
2.95536e-16	-0.036843	-0.0244715	-0.00717731	0.00686724	0.0215989	0.0294076	0.0331936	0.0352381	0.0361289	0.0362066	0.0357595	0.041978	0.0397672	0.0361527	0.0336426	0.0348206	0.0334231	0.033358	0.0326167	0.0333399	0.0340669	0.0308699	0.0303303
2.95536e-16	-0.0314954	-0.0331617	-0.0180772	0.00807388	0.0358413	0.0524944	0.0602946	0.0620903	0.0603067	0.0566789	0.0538923	0.0562829	0.0519306	0.0477425	0.0442744	0.0416715	0.0396425	0.0381772	0.0480822	0.0462514	0.0543589	0.0524007	0.0542902
2.95536e-16	-0.0294202	-0.000576761	0.0279292	0.0478822	0.0668341	0.0725268	0.0742731	0.0739317	0.0722361	0.0697043	0.0666917	0.0701109	0.0657029	0.0614643	0.0574207	0.0535862	0.0499669	0.0512259	0.0484311	0.0403858	0.0476379	0.0456891	0.0452066
2.95536e-16	-0.0311535	-0.016956	0.0142007	0.0291756	0.0482847	0.0532338	0.0562336	0.0570438	0.0563527	0.0546748	0.052383	0.0497377	0.0585715	0.0548954	0.0513745	0.0493881	0.0493508	0.0502974	0.0466484	0.0441315	0.0403315	0.0371802	0.0342743
2.95536e-16	-0.00787798	0.00512751	0.0464501	0.0582888	0.0784154	0.0860668	0.0892923	0.0906419	0.0904914	0.0895572	0.0880782	0.0862741	0.08429	0.0811812	0.0770433	0.0751365	0.0732465	0.0683462	0.0643348	0.0623676	0.0600867	0.0551899	0.0516818
2.95536e-16	-0.0084308	0.016254	0.0375209	0.0634138	0.0846982	0.0971015	0.0951362	0.0974727	0.0974942	0.0959267	0.0934387	0.0903917	0.0869912	0.0849241	0.0839389	0.0837323	0.0825325	0.0813717	0.0802529	0.0782641	0.0748373	0.071575	0.0684689
2.95536e-16	-0.0145042	0.0017485	0.0281237	0.0516119	0.0650666	0.0669779	0.0723996	0.0728072	0.0717278	0.0696909	0.0677941	0.0630713	0.0584356	0.0542403	0.0506142	0.0477887	0.0451133	0.0425915	0.0402209	0.0375275	0.0349446	0.0333156	0.0317786
2.95536e-16	-0.0210107	-0.0101053	0.0187246	0.0389073	0.0489406	0.0487423	0.0521041	0.0571246	0.0604766	0.0628517	0.0642204	0.0649059	0.064984	0.0630627	0.0590512	0.0549884	0.0501526	0.045747	0.0417316	0.0380713	0.0347348	0.0347785	0.0394225
2.95536e-16	-0.0162052	0.000821305	0.0398018	0.062653	0.0778335	0.0826771	0.0797344	0.0748023	0.0707903	0.0663724	0.0631659	0.0608436	0.0560858	0.0527361	0.0500247	0.0474538	0.047699	0.0451209	0.0426944	0.0440625	0.0402399	0.0364737	0.0347274
2.95536e-16	-0.0193632	-0.00639363	0.0106359	0.0289776	0.0362732	0.0428884	0.0464407	0.0473393	0.0478509	0.0479156	0.0441054	0.0404145	0.0395478	0.038731	0.0378131	0.0349331	0.0311217	0.0278297	0.0258459	0.0265556	0.0253499	0.0238988	0.0218759
2.95536e-16	-0.0222169	-0.0166511	0.00354123	0.0147962	0.0163527	0.0182526	0.0199844	0.0242338	0.0271777	0.0294226	0.0292507	0.0279508	0.0266026	0.0316189	0.0296811	0.0277754	0.0259325	0.0232192	0.0211912	0.0207025	0.0194605	0.0197157	0.0161673
2.95536e-16	-0.0223374	-0.0164287	0.00390777	0.0136725	0.0276662	0.0372087	0.0388215	0.0383642	0.0408383	0.0437975	0.0451629	0.0441709	0.0420305	0.0397814	0.0420432	0.0382677	0.0348502	0.0317672	0.0308924	0.029673	0.0278011	0.0255242	0.0230473
2.95536e-16	-0.0196286	-0.0164243	-0.00121926	0.01247	0.0324338	0.0396151	0.0443236	0.0500846	0.0515791	0.0514647	0.0508506	0.0499125	0.0480833	0.0437695	0.0397942	0.0382884	0.0368418	0.0354366	0.0334918	0.0314017	0.0291689	0.0265185	0.0241198
2.95536e-16	-0.0309576	-0.0228416	-0.01943	-0.0161457	-0.00835528	0.00059079	0.00764502	0.00671379	0.0067224	0.00703565	0.00678287	0.0064611	0.00609689	0.0057107	0.0080318	0.00772894	0.00732683	0.00645171	0.00567749	0.00858672	0.00782599	0.00915211	0.00834112
2.95536e-16	-0.0376327	-0.0516383	-0.0497596	-0.0416437	-0.0403702	-0.0377063	-0.0343628	-0.0305801	-0.0312425	-0.0332096	-0.0295223	-0.019913	-0.0118904	-0.011053	-0.0103468	-0.00973228	-0.00833459	-0.00674274	0.00104569	0.0011661	0.00105944	0.00239085	0.00491864
2.95536e-16	-0.0404867	-0.0542371	-0.0708333	-0.0727754	-0.0737566	-0.0702598	-0.0629749	-0.053957	-0.0496802	-0.0407114	-0.0327844	-0.030039	-0.0267933	-0.0191679	-0.012539	-0.00731989	-0.0053529	-0.00303067	-0.00214932	-0.00116509	-0.000150383	0.000986026	0.00112866
2.95536e-16	-0.0469102	-0.0631887	-0.0666996	-0.0723617	-0.073062	-0.072609	-0.0718238	-0.0673434	-0.0613257	-0.0545655	-0.0482683	-0.0404502	-0.0311971	-0.0187547	-0.00924325	-0.00150004	0.000285621	0.00201278	0.00194379	0.00180565	0.00402821	0.00503513	0.00464452
2.95536e-16	-0.0620063	-0.08729	-0.0968897	-0.0981439	-0.101999	-0.104819	-0.100849	-0.090121	-0.0803822	-0.071185	-0.0599945	-0.046682	-0.0338448	-0.0217972	-0.0154242	-0.0116134	-0.00927173	-0.00653984	-0.0049424	-0.000635191	0.00222059	0.00289205	0.00264244
2.95536e-16	-0.0644867	-0.105385	-0.126767	-0.129913	-0.121447	-0.119424	-0.105475	-0.102004	-0.0985652	-0.0889101	-0.0708689	-0.0538356	-0.0435823	-0.0391321	-0.0354925	-0.0261754	-0.0208242	-0.0154663	-0.00894411	-0.00320693	-0.00134151	-0.0010335	0.000105125
2.95536e-16	-0.0665496	-0.0918584	-0.101857	-0.118454	-0.118423	-0.111212	-0.100936	-0.0911818	-0.082696	-0.06953	-0.0616028	-0.0539528	-0.0418385	-0.0349573	-0.0302326	-0.027141	-0.021778	-0.0188197	-0.0131585	-0.0080889	-0.00537498	-0.00406579	-0.00240779
2.95536e-16	-0.0608294	-0.0824684	-0.100484	-0.115648	-0.111115	-0.10476	-0.0987864	-0.0912794	-0.0859497	-0.0769742	-0.0731292	-0.0617778	-0.0498707	-0.0325247	-0.022576	-0.0196741	-0.0162509	-0.0114028	-0.00747195	-0.00600133	-0.00370012	-0.00172307	-0.00124296
2.95536e-16	-0.064507	-0.101699	-0.129309	-0.143213	-0.137287	-0.140425	-0.127377	-0.109128	-0.104469	-0.0934157	-0.0824911	-0.0690766	-0.0584935	-0.04691	-0.0342666	-0.0296188	-0.0236719	-0.0188398	-0.0131063	-0.0102682	-0.00803194	-0.0062754	-0.00449253
2.95536e-16	-0.0555897	-0.094449	-0.116366	-0.122635	-0.119779	-0.11555	-0.112297	-0.106982	-0.0968659	-0.0904661	-0.0800311	-0.0646887	-0.0478278	-0.0417245	-0.0298043	-0.0262664	-0.0203088	-0.0142919	-0.00860946	-0.00617142	-0.00382081	-0.000774688	-0.000269841
2.95536e-16	-0.0593527	-0.0979869	-0.119474	-0.126465	-0.128842	-0.121031	-0.115382	-0.103662	-0.0977252	-0.083334	-0.0736847	-0.0605829	-0.0496348	-0.0399239	-0.0335731	-0.0248337	-0.0220801	-0.0158365	-0.0129892	-0.00837426	-0.00581086	-0.00307513	-0.00189521
2.95536e-16	-0.0645231	-0.109264	-0.129069	-0.13362	-0.129479	-0.135816	-0.12268	-0.112855	-0.0988484	-0.0922399	-0.0757703	-0.0658788	-0.0582071	-0.0476139	-0.0374619	-0.0273545	-0.0205292	-0.0147557	-0.011171	-0.00797489	-0.00655586	-0.00538903	-0.00403632
2.95536e-16	-0.0616486	-0.103433	-0.13237	-0.147408	-0.139282	-0.132916	-0.123069	-0.112147	-0.0988584	-0.0820129	-0.0676399	-0.0611142	-0.0516158	-0.0405341	-0.0320898	-0.0266668	-0.021592	-0.0161238	-0.0136318	-0.0115141	-0.00820084	-0.00653677	-0.00424488
2.95536e-16	-0.0739207	-0.124793	-0.157495	-0.178324	-0.182798	-0.181184	-0.174002	-0.15795	-0.135219	-0.112844	-0.0908537	-0.0726742	-0.0583807	-0.0463436	-0.0361685	-0.0317674	-0.0267619	-0.0194921	-0.0148524	-0.0114846	-0.00922953	-0.00738727	-0.00389306
2.95536e-16	-0.0579353	-0.103751	-0.127805	-0.135054	-0.142941	-0.139703	-0.136585	-0.131305	-0.117576	-0.103235	-0.0927356	-0.0846369	-0.0710756	-0.0612509	-0.0481241	-0.0403134	-0.0322645	-0.0250754	-0.0199837	-0.0152751	-0.0116011	-0.00961396	-0.00742623
2.95536e-16	-0.0626911	-0.095039	-0.130505	-0.143032	-0.14629	-0.144785	-0.14095	-0.139826	-0.130198	-0.112094	-0.0975327	-0.0803405	-0.0735039	-0.0613377	-0.0530127	-0.0455556	-0.0340643	-0.0281196	-0.0219794	-0.0185637	-0.0148125	-0.0114458	-0.00847675
2.95536e-16	-0.0645078	-0.0956749	-0.126609	-0.134347	-0.136161	-0.137457	-0.13425	-0.128607	-0.118421	-0.100972	-0.0890063	-0.0788376	-0.0681222	-0.0539438	-0.0470319	-0.0406598	-0.0342111	-0.028126	-0.0233228	-0.0167245	-0.0132725	-0.00993502	-0.00764767
2.95536e-16	-0.0581796	-0.084496	-0.105595	-0.120867	-0.133197	-0.12672	-0.121933	-0.114839	-0.106056	-0.0982117	-0.0900487	-0.0829534	-0.0705926	-0.0621674	-0.0560636	-0.0454196	-0.0391155	-0.0306339	-0.0251888	-0.0201738	-0.0167193	-0.0138454	-0.0118364
2.95536e-16	-0.0551683	-0.0896214	-0.12055	-0.135444	-0.140684	-0.136872	-0.132262	-0.121473	-0.104828	-0.0957051	-0.0810046	-0.0702532	-0.0638929	-0.0532944	-0.0414735	-0.0347893	-0.0292825	-0.0248873	-0.0214882	-0.018497	-0.0132941	-0.0102292	-0.00651201
2.95536e-16	-0.0475479	-0.0800196	-0.102529	-0.112874	-0.11232	-0.108405	-0.102764	-0.0990615	-0.092857	-0.0750422	-0.0637075	-0.052794	-0.0440428	-0.03835	-0.0327499	-0.0271343	-0.022329	-0.0183969	-0.0136638	-0.0111174	-0.00934825	-0.00761954	-0.00594424
2.95536e-16	-0.040992	-0.0649847	-0.0803044	-0.0791343	-0.0758397	-0.0705481	-0.0685289	-0.0590677	-0.0507704	-0.0445282	-0.036249	-0.0327693	-0.0290692	-0.0244121	-0.0188375	-0.0159322	-0.011818	-0.00990831	-0.00833782	-0.0074002	-0.00613702	-0.00501332	-0.00403098
2.95536e-16	-0.0378151	-0.0639388	-0.0867143	-0.0985996	-0.095751	-0.0943866	-0.0868534	-0.0818079	-0.0742627	-0.0584674	-0.0423109	-0.0308965	-0.0222979	-0.0201325	-0.0184373	-0.0140868	-0.0116141	-0.00958511	-0.00792121	-0.00576578	-0.00469045	-0.00356574	-0.00269695
2.95536e-16	-0.0409748	-0.0616381	-0.0753	-0.0876749	-0.0863918	-0.0847476	-0.0785919	-0.0730993	-0.0717257	-0.0618162	-0.0475457	-0.0403966	-0.0357326	-0.0305187	-0.0268083	-0.02166	-0.0198162	-0.0164846	-0.0146377	-0.0129825	-0.0112005	-0.0100655	-0.00904647
2.95536e-16	-0.0403886	-0.0656104	-0.0799142	-0.0827179	-0.0845955	-0.0866026	-0.0857977	-0.0769955	-0.0722573	-0.069962	-0.0655201	-0.0571376	-0.0502367	-0.0462943	-0.0405405	-0.0332777	-0.0280892	-0.0243011	-0.0208027	-0.0181596	-0.0159853	-0.0137993	-0.0120143
2.95536e-16	-0.0340521	-0.0559435	-0.0673921	-0.0805637	-0.0851863	-0.0882748	-0.0840983	-0.0779297	-0.0707578	-0.0611221	-0.0527087	-0.0465964	-0.0437806	-0.037745	-0.0337529	-0.0300828	-0.0267372	-0.0207736	-0.0179679	-0.0153181	-0.0134896	-0.0121524	-0.00997587
2.95536e-16	-0.0389473	-0.0686611	-0.0837712	-0.0927555	-0.0995611	-0.103352	-0.103639	-0.097668	-0.087816	-0.0843201	-0.0784121	-0.0734805	-0.0687093	-0.0614664	-0.0518345	-0.0463218	-0.0394233	-0.0328115	-0.0283144	-0.0244419	-0.0215667	-0.0192524	-0.0168183
2.95536e-16	-0.0377349	-0.063591	-0.0904571	-0.1043	-0.107534	-0.111342	-0.107779	-0.104284	-0.0936786	-0.0831225	-0.0768544	-0.0664514	-0.0610658	-0.0541886	-0.0456707	-0.0422781	-0.0397135	-0.0365107	-0.0327219	-0.0306779	-0.0277664	-0.0250465	-0.0225883
2.95536e-16	-0.0373333	-0.0721152	-0.0912254	-0.102028	-0.109768	-0.104007	-0.0966128	-0.0929051	-0.0891509	-0.0827922	-0.0793717	-0.0760757	-0.0702312	-0.0664614	-0.0607065	-0.0571293	-0.0519224	-0.0472972	-0.0430395	-0.0381746	-0.0326589	-0.029237	-0.0261589
2.95536e-16	-0.043073	-0.0777359	-0.104293	-0.115593	-0.122691	-0.130725	-0.122454	-0.103185	-0.0913061	-0.0914215	-0.0856821	-0.0808217	-0.0734057	-0.0690175	-0.0652688	-0.0630493	-0.0572292	-0.0524354	-0.0503612	-0.0442049	-0.0400553	-0.0377399	-0.0336461
2.95536e-16	-0.0449814	-0.0888614	-0.115496	-0.131144	-0.136501	-0.129217	-0.130289	-0.11952	-0.11156	-0.100781	-0.09634	-0.0950162	-0.0888764	-0.084172	-0.0761037	-0.0709315	-0.0668545	-0.0620173	-0.0537904	-0.0508758	-0.0481461	-0.0446018	-0.0406328
2.95536e-16	-0.0500998	-0.0872706	-0.111115	-0.125826	-0.136395	-0.134136	-0.133035	-0.121921	-0.119074	-0.119301	-0.105595	-0.0901566	-0.0813736	-0.0717229	-0.0647351	-0.0596793	-0.0550254	-0.051592	-0.0482972	-0.0432788	-0.0382002	-0.0335547	-0.0266224
2.95536e-16	-0.0436586	-0.0830822	-0.119046	-0.133624	-0.134577	-0.14642	-0.141089	-0.136591	-0.131233	-0.114907	-0.0970695	-0.0816872	-0.0711893	-0.0648059	-0.0605179	-0.0493564	-0.0425572	-0.03964	-0.0368703	-0.0331056	-0.0280589	-0.0236904	-0.0209511
2.95536e-16	-0.0601642	-0.101518	-0.134028	-0.154032	-0.153645	-0.154641	-0.155828	-0.153204	-0.143841	-0.132289	-0.121214	-0.113939	-0.10072	-0.0926748	-0.0825644	-0.0732006	-0.0666631	-0.0594793	-0.051298	-0.0431926	-0.0364023	-0.0312064	-0.0266333
2.95536e-16	-0.0548535	-0.103398	-0.140228	-0.170681	-0.179149	-0.176054	-0.18311	-0.17464	-0.163844	-0.155771	-0.137326	-0.117852	-0.109049	-0.0960803	-0.0846329	-0.0748477	-0.0687823	-0.0599873	-0.0514666	-0.0450211	-0.0400072	-0.031736	-0.0255695
2.95536e-16	-0.0591039	-0.112477	-0.160281	-0.191066	-0.195889	-0.197993	-0.193289	-0.183607	-0.175958	-0.163128	-0.150878	-0.139351	-0.12494	-0.109175	-0.0962039	-0.0839903	-0.0709072	-0.0594001	-0.0498286	-0.0417194	-0.036414	-0.0323223	-0.0292206
2.95536e-16	-0.0624302	-0.119619	-0.165453	-0.195821	-0.196415	-0.190979	-0.179991	-0.173852	-0.172691	-0.163524	-0.148676	-0.133677	-0.11433	-0.101277	-0.0891872	-0.0765531	-0.0661383	-0.0589028	-0.0523931	-0.0452401	-0.0388562	-0.0338573	-0.0303743
2.95536e-16	-0.0546996	-0.10189	-0.142329	-0.159994	-0.166364	-0.168444	-0.158517	-0.157475	-0.151826	-0.144484	-0.137918	-0.123702	-0.108409	-0.0926899	-0.0789059	-0.0672372	-0.0600401	-0.0505541	-0.0414388	-0.0342522	-0.0283365	-0.0246904	-0.0211066
2.95536e-16	-0.0514997	-0.094972	-0.123812	-0.159299	-0.181171	-0.169447	-0.163157	-0.157789	-0.151679	-0.144916	-0.132162	-0.114898	-0.09569	-0.0873903	-0.0832162	-0.0750568	-0.0653527	-0.0572665	-0.0489466	-0.041689	-0.035454	-0.0301128	-0.0267035
2.95536e-16	-0.0510425	-0.0894109	-0.127463	-0.146578	-0.149201	-0.148486	-0.141474	-0.136907	-0.128448	-0.111728	-0.0984054	-0.0868231	-0.0848945	-0.0707312	-0.0610703	-0.0557668	-0.0500691	-0.0423313	-0.0378384	-0.034038	-0.0304842	-0.0272723	-0.0228447
2.95536e-16	-0.0368793	-0.0582136	-0.0845298	-0.0958752	-0.107225	-0.104209	-0.102076	-0.094187	-0.0864671	-0.082289	-0.0643548	-0.0570277	-0.0533619	-0.0462314	-0.0432517	-0.0388618	-0.0340361	-0.0297532	-0.0266568	-0.0237866	-0.0191493	-0.0162982	-0.0138149
2.95536e-16	-0.0356704	-0.0652539	-0.0877766	-0.0996802	-0.102904	-0.102975	-0.0967428	-0.0894773	-0.0801532	-0.0757689	-0.0740842	-0.0614461	-0.0555327	-0.0490128	-0.0423264	-0.0361858	-0.0323765	-0.0259978	-0.0202707	-0.0173294	-0.0148319	-0.0127108	-0.0103395
2.95536e-16	-0.0416988	-0.0732084	-0.106059	-0.125348	-0.129013	-0.123487	-0.11795	-0.107195	-0.0919972	-0.0860737	-0.0740362	-0.0653745	-0.0568909	-0.0493376	-0.0423485	-0.0348565	-0.0281995	-0.0233746	-0.0185617	-0.0139634	-0.0114896	-0.00876904	-0.00774532
2.95536e-16	-0.0363034	-0.0687788	-0.0927486	-0.110804	-0.120184	-0.116079	-0.0990508	-0.0903548	-0.082571	-0.0788527	-0.0631502	-0.0537323	-0.0434275	-0.0372401	-0.0311034	-0.0275463	-0.0244719	-0.022921	-0.0204391	-0.0183375	-0.016547	-0.0140417	-0.0124717
2.95536e-16	-0.0366868	-0.0678288	-0.0923357	-0.106937	-0.114766	-0.107316	-0.104731	-0.0961462	-0.0838893	-0.0741174	-0.0655331	-0.0600714	-0.0525016	-0.0450902	-0.0432937	-0.03508	-0.0277898	-0.022281	-0.0187416	-0.017471	-0.0171524	-0.0150172	-0.0131977
2.95536e-16	-0.0186058	-0.0413853	-0.0525904	-0.0651259	-0.0732578	-0.0781405	-0.0802531	-0.0705669	-0.066188	-0.0583575	-0.0519531	-0.0423816	-0.0322383	-0.0256621	-0.0202511	-0.0191516	-0.017862	-0.0153679	-0.0131578	-0.0113903	-0.00980617	-0.00919008	-0.00846524
2.95536e-16	0.00160754	-0.0136589	-0.0194728	-0.0242863	-0.0281686	-0.0321269	-0.0329597	-0.0316943	-0.0310694	-0.0288578	-0.0251575	-0.0205206	-0.0166721	-0.0140457	-0.0125328	-0.0101981	-0.00735416	-0.00617584	-0.00471796	-0.00399124	-0.00328724	-0.00264965	-0.00213301
2.95536e-16	-0.00392031	-0.0212239	-0.0343393	-0.0464938	-0.0557777	-0.0543529	-0.0531318	-0.0529792	-0.0479845	-0.0439935	-0.0439944	-0.0400615	-0.0327961	-0.0256909	-0.0214687	-0.0192309	-0.0158146	-0.0137255	-0.0118914	-0.0101932	-0.00885605	-0.00818525	-0.00778344
2.95536e-16	-0.0187745	-0.043124	-0.0675503	-0.0787833	-0.0889426	-0.0961501	-0.0987763	-0.09364	-0.0875185	-0.0788174	-0.0719657	-0.0620419	-0.0564096	-0.0510001	-0.0394123	-0.0338738	-0.0293438	-0.0272717	-0.0242192	-0.022251	-0.0211505	-0.0200993	-0.0183107
2.95536e-16	-0.0362297	-0.070099	-0.108252	-0.127036	-0.13009	-0.14433	-0.133534	-0.125932	-0.122861	-0.111141	-0.100189	-0.0848524	-0.0819442	-0.0758434	-0.0704895	-0.0641507	-0.0580528	-0.052054	-0.046139	-0.0421278	-0.038728	-0.0349216	-0.0300674
2.95536e-16	-0.049471	-0.0943744	-0.126622	-0.156496	-0.16926	-0.167539	-0.166232	-0.174031	-0.171728	-0.160193	-0.145773	-0.140594	-0.134128	-0.129892	-0.123762	-0.117685	-0.110038	-0.104483	-0.0915961	-0.0819564	-0.0754947	-0.0694334	-0.0637697
2.95536e-16	-0.049117	-0.10348	-0.146957	-0.174325	-0.190246	-0.194664	-0.197801	-0.203068	-0.206325	-0.204308	-0.194751	-0.185248	-0.185737	-0.1764	-0.171622	-0.164178	-0.148302	-0.136482	-0.134641	-0.131523	-0.121741	-0.115924	-0.108784
2.95536e-16	-0.0456036	-0.097843	-0.135791	-0.159059	-0.183459	-0.189381	-0.184861	-0.183661	-0.173509	-0.169599	-0.157468	-0.152021	-0.141715	-0.141358	-0.144936	-0.137434	-0.131486	-0.129361	-0.120956	-0.113257	-0.10573	-0.0970674	-0.0869173
2.95536e-16	-0.0481285	-0.0964753	-0.13482	-0.16457	-0.17523	-0.18007	-0.176329	-0.168833	-0.155984	-0.141411	-0.131837	-0.117836	-0.106508	-0.101671	-0.0965206	-0.0933118	-0.0813793	-0.0753131	-0.0659289	-0.057542	-0.0526	-0.0454713	-0.0320549
2.95536e-16	-0.0493799	-0.108113	-0.142804	-0.175207	-0.183904	-0.195071	-0.18797	-0.170169	-0.163736	-0.15011	-0.129967	-0.121229	-0.108765	-0.100151	-0.0967122	-0.0861246	-0.084538	-0.0813265	-0.0704304	-0.0602407	-0.0498057	-0.0392796	-0.0350705
2.95536e-16	-0.0537817	-0.105296	-0.139044	-0.157115	-0.180966	-0.183085	-0.185682	-0.16344	-0.153646	-0.143602	-0.136518	-0.125068	-0.112664	-0.102265	-0.0952498	-0.0867005	-0.0796909	-0.0732915	-0.0598631	-0.0501002	-0.0480924	-0.0455797	-0.0417301
2.95536e-16	-0.0503552	-0.0891774	-0.118881	-0.138056	-0.150063	-0.156066	-0.16933	-0.150264	-0.142474	-0.127197	-0.11156	-0.109418	-0.102528	-0.0888631	-0.0816148	-0.0723635	-0.0649978	-0.0616137	-0.0497201	-0.0457641	-0.0384479	-0.0347656	-0.0297739
2.95536e-16	-0.0418776	-0.087075	-0.117683	-0.140508	-0.142339	-0.13454	-0.143217	-0.137216	-0.126292	-0.110231	-0.107643	-0.104275	-0.0935322	-0.0863681	-0.082459	-0.0751515	-0.0670399	-0.0623443	-0.0558288	-0.0476412	-0.0354838	-0.0299691	-0.0251924
2.95536e-16	-0.041323	-0.081964	-0.120164	-0.147791	-0.144906	-0.156045	-0.159471	-0.151818	-0.140718	-0.129912	-0.115113	-0.108722	-0.1039	-0.0978714	-0.092453	-0.0934858	-0.0840358	-0.0724748	-0.0644613	-0.0570948	-0.0503726	-0.0438129	-0.0367659
2.95536e-16	-0.0382852	-0.0765569	-0.113563	-0.138478	-0.143015	-0.146486	-0.139375	-0.133958	-0.112771	-0.0964682	-0.0932335	-0.0870103	-0.0832991	-0.0756209	-0.0720359	-0.05692	-0.0485493	-0.0412997	-0.0354918	-0.0305014	-0.0272711	-0.0233038	-0.0212797
2.95536e-16	-0.0393133	-0.0792936	-0.112049	-0.13308	-0.137092	-0.131731	-0.130124	-0.123876	-0.115573	-0.108802	-0.102418	-0.0975659	-0.0918342	-0.0794559	-0.0742161	-0.0623429	-0.0510682	-0.0420129	-0.0396411	-0.0361419	-0.031766	-0.02731	-0.0239872
2.95536e-16	-0.0312638	-0.0636562	-0.0882773	-0.107953	-0.115169	-0.120067	-0.120403	-0.115201	-0.106229	-0.0919586	-0.0790633	-0.0644622	-0.0586177	-0.0504138	-0.0480454	-0.0431589	-0.0367518	-0.0315712	-0.026965	-0.0228955	-0.0186051	-0.0159848	-0.0130742
2.95536e-16	-0.0146671	-0.0345623	-0.0512691	-0.0608437	-0.0708563	-0.0729407	-0.0708129	-0.0684582	-0.0622109	-0.0514891	-0.0435959	-0.038308	-0.0316926	-0.0295013	-0.0261765	-0.0211621	-0.0180824	-0.0142593	-0.0122399	-0.0103072	-0.00867063	-0.00728703	-0.00609534
2.95536e-16	-0.000945603	-0.00990654	-0.0145152	-0.0233074	-0.0307914	-0.0307476	-0.0357375	-0.0386967	-0.0374677	-0.0337666	-0.0255603	-0.0176866	-0.0111224	-0.0061109	-0.00315791	-0.00165143	-0.000483063	0.000152864	0.000384278	0.000410843	0.000383353	0.00045467	0.000313309
2.95536e-16	0.00240891	-0.00305129	0.00407568	0.000699827	-0.00761807	-0.00569734	-0.00187086	0.000832732	0.00256963	0.0030409	4.63462e-05	-0.00280042	0.00143412	0.000991377	0.000659525	0.00269009	0.00291759	0.00243506	0.00294321	0.0024295	0.00200172	0.00145278	0.00109668
2.95536e-16	0.0184719	0.00471339	0.0158148	0.0113412	0.0118501	0.0138339	0.0156969	0.0168639	0.0125903	0.0106367	0.0086612	0.00711616	0.00913048	0.010205	0.00986311	0.00866835	0.00716906	0.00570802	0.00443233	0.00306073	0.00198126	0.0014754	0.00107788
2.95536e-16	0.0115805	0.0104101	0.0126876	0.0179556	0.0193406	0.0162236	0.0179954	0.0188994	0.0164318	0.0142128	0.0123153	0.0106974	0.00930901	0.00847335	0.00721901	0.00608576	0.00510064	0.00430634	0.00367892	0.00296247	0.00251903	0.00213907	0.00181448
2.95536e-16	0.0210796	0.021883	0.0203426	0.0189675	0.0263269	0.0319647	0.0344362	0.0313115	0.0275229	0.0240085	0.0207933	0.0176798	0.0146517	0.0123553	0.0108967	0.00949199	0.00793229	0.00662309	0.00565026	0.00498218	0.00425383	0.00353742	0.00287724
2.95536e-16	0.00984722	0.0128153	0.00505901	-0.00142664	-0.00597697	-0.00467792	-0.00567059	-0.00531819	-0.0048993	-0.00446067	-0.00401987	-0.00359421	-0.00328907	-0.00301179	-0.00272235	-0.00243571	-0.00216148	-0.00190532	-0.00167024	-0.00145736	-0.000889334	-0.000423518	-0.000309882
2.95536e-16	0.0117126	0.014208	0.0164766	0.0136676	0.0058768	0.00667085	0.00587174	0.00158214	0.00133119	-0.00118832	-0.00412842	-0.00346598	-0.00290358	-0.00242896	-0.00202995	-0.00169536	-0.00141531	-0.00125263	-0.00116883	-0.00108733	-0.000995958	-0.000830015	-0.00062981
2.95536e-16	0.0064264	0.000373348	-0.0054131	-0.00448983	-0.00966851	-0.0118744	-0.0170979	-0.0183574	-0.0207087	-0.0194574	-0.0181418	-0.0152371	-0.012469	-0.00939191	-0.00629376	-0.00429189	-0.00332681	-0.00257807	-0.00199804	-0.0015491	-0.00120176	-0.000940464	-0.000778835
2.95536e-16	0.0060617	0.00368571	-0.00254335	-0.00929633	-0.00826557	-0.00727442	-0.00648342	-0.00583818	-0.00613574	-0.00673358	-0.00602901	-0.0054059	-0.00407757	-0.00402727	-0.00325245	-0.00240783	-0.00190565	-0.00165686	-0.00144674	-0.00126888	-0.00111793	-0.000914905	-0.000735211
2.95536e-16	0.0134601	0.0115967	0.00697471	0.00342019	-0.00201685	-0.00515328	-0.00469548	-0.00409212	-0.00347645	-0.005335	-0.00640017	-0.00581137	-0.00445281	-0.00263874	-0.00221509	-0.00147221	-0.000984823	-0.000666793	-0.000517987	-0.000411124	-0.000326283	-0.000258948	-0.00010562
