# Supplementary material for: Research on the dynamic spillover of stock markets under COVID-19—Taking the stock markets of China, Japan, and South Korea as an example
Source: Front Public Health. 2022 Nov 11;10:1008348. doi: 10.3389/fpubh.2022.1008348 (PMC9691647; doi:10.3389/fpubh.2022.1008348)
Supplement: Supplementary file 5 [file Data_Sheet_3.ZIP › BM_CHN_3 (1).xls]

## Sheet: Sheet2
0	0	0	0	0	0	0	0	0	0	0	0	0	0	0	0	0	0	0	0	0	0	0	0
0	0	0	0	0	0	0	0	0	0	0	0	0	0	0	0	0	0	0	0	0	0	0	0
1.33241e-16	-0.0237273	-0.0319415	-0.0478592	-0.0564303	-0.0456562	-0.0407095	-0.0364561	-0.0340778	-0.0300452	-0.0256253	-0.0209403	-0.0161265	-0.0140559	-0.0122665	-0.0112602	-0.00952641	-0.00806765	-0.00664241	-0.00560936	-0.0048694	-0.00403856	-0.00323756	-0.00245509
1.33241e-16	-0.0209276	-0.0314503	-0.0453886	-0.041906	-0.0432266	-0.0388463	-0.0379454	-0.0329076	-0.0276918	-0.0240558	-0.0177883	-0.0157083	-0.0135119	-0.0121475	-0.0105037	-0.00703631	-0.00525442	-0.00409541	-0.00339427	-0.00260882	-0.00217491	-0.00174086	-0.0015388
1.33241e-16	-0.0159682	-0.0196444	-0.0451749	-0.0418081	-0.0435149	-0.0402639	-0.0358967	-0.0313838	-0.0280942	-0.0227776	-0.0192536	-0.0159422	-0.0138975	-0.0117414	-0.00980201	-0.00766086	-0.00619091	-0.00480726	-0.00348792	-0.00253708	-0.00198181	-0.00148891	-0.00133423
1.33241e-16	-0.0224346	-0.025784	-0.044192	-0.054382	-0.0472597	-0.0476205	-0.0394356	-0.0339816	-0.0310479	-0.0238693	-0.0181783	-0.0148468	-0.0127074	-0.0106357	-0.00858316	-0.00616809	-0.0049199	-0.00389699	-0.00313553	-0.00229825	-0.00170698	-0.0013627	-0.00117253
1.33241e-16	-0.012714	-0.0157671	-0.0365021	-0.0374727	-0.0382272	-0.0412829	-0.0343491	-0.031335	-0.025093	-0.0231453	-0.017754	-0.0144515	-0.0129139	-0.011399	-0.00946445	-0.00747693	-0.00601074	-0.00510399	-0.00433824	-0.00315211	-0.00261718	-0.00202589	-0.0017189
1.33241e-16	-0.00998612	-0.0139755	-0.0368168	-0.0380536	-0.0368199	-0.033582	-0.0301894	-0.0277143	-0.0263265	-0.0216388	-0.0156691	-0.0136414	-0.0115577	-0.00974317	-0.0078545	-0.00628486	-0.00517169	-0.00394102	-0.00312249	-0.00259789	-0.00214811	-0.00172923	-0.00152772
1.33241e-16	-0.0194269	-0.0251204	-0.0323358	-0.0323337	-0.0352141	-0.0342526	-0.0328568	-0.027467	-0.0210814	-0.0163105	-0.0142016	-0.0119895	-0.0103349	-0.0088606	-0.00707325	-0.00573717	-0.00465706	-0.00331641	-0.00240857	-0.0018354	-0.00139526	-0.00129012	-0.000955471
1.33241e-16	-0.0182619	-0.0257987	-0.0345991	-0.0427	-0.0363711	-0.0346424	-0.0308373	-0.0249987	-0.0228069	-0.0186728	-0.0168121	-0.0141444	-0.012478	-0.0112696	-0.00858481	-0.00669257	-0.00551605	-0.00466203	-0.00376117	-0.00388249	-0.00296066	-0.00252085	-0.00198697
1.33241e-16	-0.0203511	-0.0240093	-0.0478275	-0.0504425	-0.0465358	-0.0403355	-0.0348616	-0.0299938	-0.023631	-0.0199244	-0.0179179	-0.015228	-0.0111905	-0.00866723	-0.00552791	-0.00403688	-0.00323308	-0.00179736	-0.00184418	-0.00160254	-0.00139321	-0.00121197	-0.00105504
1.33241e-16	-0.0203978	-0.00880329	-0.0401854	-0.0393727	-0.0373858	-0.0343292	-0.0316011	-0.0282604	-0.0228833	-0.0191449	-0.016419	-0.0144734	-0.0133197	-0.0117316	-0.00978613	-0.00696432	-0.00589595	-0.00450088	-0.00443575	-0.00399199	-0.00382641	-0.00351585	-0.00304999
1.33241e-16	-0.0269305	-0.015672	-0.028482	-0.0330805	-0.033533	-0.0319516	-0.0288769	-0.0253642	-0.0199903	-0.0154271	-0.0121081	-0.00979581	-0.00795299	-0.00649805	-0.00557834	-0.00497344	-0.00426169	-0.00292907	-0.00241468	-0.00251517	-0.00250568	-0.00212376	-0.00178785
1.33241e-16	-0.0191171	-0.00686764	-0.0240751	-0.0251437	-0.0238614	-0.0244083	-0.0231202	-0.0201604	-0.018462	-0.0151952	-0.0132114	-0.0112016	-0.00969748	-0.00745653	-0.00600936	-0.00437954	-0.00317421	-0.00177825	-0.00134018	-0.00167632	-0.00170467	-0.0015484	-0.000877904
1.33241e-16	-0.0120462	-0.00776365	-0.0357212	-0.042664	-0.0475563	-0.0421393	-0.0384023	-0.0300047	-0.0257717	-0.0176281	-0.0155831	-0.0143938	-0.012669	-0.00945818	-0.00774954	-0.0063082	-0.00512432	-0.00436724	-0.00389689	-0.00349491	-0.00291475	-0.00242204	-0.00190301
1.33241e-16	-0.0143204	-0.0138381	-0.0380184	-0.042527	-0.0440627	-0.0406342	-0.0342425	-0.0318858	-0.028071	-0.0257414	-0.0217439	-0.0196519	-0.0137988	-0.0119084	-0.00912025	-0.00717095	-0.00576041	-0.0047045	-0.00383998	-0.00313332	-0.00258306	-0.00224498	-0.00235784
1.33241e-16	-0.0156775	-0.0232716	-0.0501433	-0.0532345	-0.0522142	-0.0478424	-0.0438432	-0.0405863	-0.0365295	-0.0320779	-0.0275224	-0.0236275	-0.0208079	-0.0177992	-0.015286	-0.0129913	-0.0104339	-0.00863342	-0.00641796	-0.0053162	-0.00434947	-0.0036693	-0.00318925
1.33241e-16	-0.0122843	-0.0224132	-0.057652	-0.0588461	-0.0588443	-0.0536995	-0.0509558	-0.0433836	-0.0394824	-0.0323679	-0.0258903	-0.0224045	-0.0194561	-0.0169736	-0.0146279	-0.0123672	-0.00975136	-0.00823567	-0.00671307	-0.00568284	-0.00480985	-0.00406315	-0.00333198
1.33241e-16	-0.0193073	-0.0216676	-0.0512677	-0.0513714	-0.0531377	-0.0575154	-0.049512	-0.0408593	-0.0346802	-0.0283026	-0.0243819	-0.0206656	-0.0171932	-0.0138865	-0.0105986	-0.0086991	-0.00722511	-0.00633047	-0.00516248	-0.00414073	-0.00332478	-0.00270764	-0.00204469
1.33241e-16	-0.0118688	-0.0217793	-0.0481757	-0.0453518	-0.0482355	-0.0508686	-0.0454826	-0.0392085	-0.0330536	-0.0266301	-0.0214509	-0.0185791	-0.0154375	-0.0133636	-0.0115333	-0.00847009	-0.00755195	-0.00676073	-0.00528069	-0.00439454	-0.00384424	-0.00305563	-0.00262466
1.33241e-16	-0.0154131	-0.0190205	-0.0480655	-0.0518067	-0.0520509	-0.0467814	-0.0438349	-0.0381266	-0.0328773	-0.0274358	-0.0217412	-0.017788	-0.0161438	-0.013788	-0.0106277	-0.00884567	-0.00739449	-0.00616402	-0.00495178	-0.00416886	-0.00355995	-0.0030401	-0.00259634
1.33241e-16	-0.0169684	-0.019526	-0.0422943	-0.0461274	-0.043784	-0.040587	-0.0387806	-0.0325898	-0.0294652	-0.0250939	-0.0200895	-0.0179931	-0.0162126	-0.0140133	-0.0102296	-0.00825136	-0.00716094	-0.00610057	-0.00453405	-0.00358285	-0.0028184	-0.00244523	-0.00203152
1.33241e-16	-0.0178328	-0.0121321	-0.0370391	-0.0443015	-0.0448295	-0.0432576	-0.0392319	-0.0339302	-0.0290813	-0.024729	-0.0225912	-0.0192965	-0.0151823	-0.0109411	-0.00896821	-0.00730836	-0.00605911	-0.00473001	-0.00388948	-0.00327996	-0.00286364	-0.00239593	-0.00195833
1.33241e-16	-0.0129641	-0.0155159	-0.0356441	-0.0387191	-0.040051	-0.0372343	-0.0356708	-0.0338958	-0.0313983	-0.0284535	-0.0256346	-0.0187625	-0.0163342	-0.0133721	-0.0105705	-0.00892579	-0.00654787	-0.00553512	-0.00466273	-0.00361492	-0.00277192	-0.00217819	-0.00162443
1.33241e-16	-0.00431605	-0.00926867	-0.0390287	-0.0456708	-0.0464975	-0.0445106	-0.0423902	-0.0374402	-0.034692	-0.0297908	-0.0231105	-0.0196619	-0.0167682	-0.0138245	-0.0103366	-0.00869824	-0.00758853	-0.00559105	-0.00434151	-0.00348897	-0.00282513	-0.00247316	-0.00208952
1.33241e-16	-0.00889997	-0.0202478	-0.0400475	-0.0432403	-0.0450374	-0.04395	-0.0406506	-0.0381506	-0.0343893	-0.0320633	-0.0275994	-0.0217632	-0.0184126	-0.0157581	-0.0138057	-0.0116061	-0.00977442	-0.00825809	-0.00708376	-0.00597698	-0.00493585	-0.00428994	-0.00302714
1.33241e-16	-0.00702209	-0.0219336	-0.031113	-0.0405643	-0.048617	-0.0465215	-0.0419325	-0.038281	-0.0347482	-0.0330029	-0.0280782	-0.022585	-0.0186965	-0.016572	-0.0149736	-0.0127612	-0.0105506	-0.00838596	-0.00698634	-0.00549565	-0.00457732	-0.00377495	-0.00304047
1.33241e-16	-0.00813544	-0.0161903	-0.0342262	-0.0419386	-0.0419013	-0.0412963	-0.0409106	-0.0356924	-0.0294347	-0.0260011	-0.0230045	-0.0180913	-0.0145022	-0.0116723	-0.00984827	-0.00785875	-0.00651607	-0.00509645	-0.00404559	-0.00341384	-0.00296009	-0.00233054	-0.00239246
1.33241e-16	-0.00739068	-0.0101221	-0.0217515	-0.0221334	-0.0237737	-0.0247486	-0.0296158	-0.0281145	-0.0252361	-0.0231668	-0.0194596	-0.0160604	-0.013258	-0.0109066	-0.00910308	-0.00801733	-0.00655523	-0.00508172	-0.00390989	-0.00309913	-0.00228619	-0.00182498	-0.00154158
1.33241e-16	-0.00960735	-0.00782276	-0.0153128	-0.0192763	-0.0232374	-0.0245602	-0.0241298	-0.0251117	-0.0232415	-0.0205201	-0.0181205	-0.0163673	-0.0134075	-0.010399	-0.00888928	-0.00758838	-0.00619522	-0.00478236	-0.00362125	-0.00290714	-0.00232813	-0.00193884	-0.00159522
1.33241e-16	-0.0133048	-0.00521524	-0.011914	-0.0187215	-0.0212505	-0.022026	-0.0228854	-0.0223498	-0.0208884	-0.0189144	-0.0176253	-0.0144003	-0.0122288	-0.0103904	-0.00884767	-0.00760028	-0.00650105	-0.00572599	-0.00511043	-0.00430744	-0.00351141	-0.00263946	-0.0021579
1.33241e-16	-0.0120731	-0.0105653	-0.0300932	-0.033058	-0.034487	-0.0309359	-0.0269799	-0.0238025	-0.021261	-0.0175655	-0.0154447	-0.0136307	-0.0112162	-0.00927879	-0.00795397	-0.00692267	-0.0055793	-0.00440422	-0.00366376	-0.00287809	-0.00195915	-0.00156646	-0.00106304
1.33241e-16	-0.00984356	-0.00344406	-0.0170291	-0.0185689	-0.017506	-0.0186144	-0.0181754	-0.0175631	-0.0154423	-0.0137382	-0.0104294	-0.00946533	-0.00764528	-0.00680653	-0.00533565	-0.00415205	-0.00324236	-0.00254417	-0.00200826	-0.00165578	-0.0010821	-0.000815584	-0.00051158
1.33241e-16	-0.0150121	-0.00268866	-0.00702433	-0.0118068	-0.0201125	-0.0187999	-0.015985	-0.0148687	-0.0135949	-0.0122791	-0.0103901	-0.00830282	-0.00686533	-0.00596283	-0.00382638	-0.00290579	-0.00244258	-0.00178183	-0.00111593	-0.000923649	-0.000829692	-0.000722182	-0.000632255
1.33241e-16	-0.0175481	0.000459493	-0.0137597	-0.0160533	-0.0137476	-0.0138639	-0.0132614	-0.0115707	-0.0111989	-0.0100225	-0.00887923	-0.0076048	-0.00686742	-0.00601495	-0.0051308	-0.00401151	-0.00285256	-0.0021669	-0.00176108	-0.00138838	-0.000851619	-0.00055112	-0.000377932
1.33241e-16	-0.0158205	-0.00462978	-0.00255588	-0.00782463	-0.0104916	-0.0119295	-0.0124574	-0.0122818	-0.01112	-0.0097621	-0.00845409	-0.00727423	-0.00662776	-0.00573896	-0.00474245	-0.00390627	-0.00323864	-0.00269146	-0.00166932	-0.00130424	-0.00101569	-0.00078854	-0.000610402
1.33241e-16	-0.0161505	-0.00263659	-0.00418324	-0.00868693	-0.00929693	-0.00711014	-0.0061574	-0.00534468	-0.00484513	-0.00448676	-0.00408985	-0.00372121	-0.00337861	-0.00305915	-0.00269947	-0.00223406	-0.00138181	-0.00101712	-0.000648373	-0.000645705	-0.000353212	-0.000295778	-0.00026784
1.33241e-16	-0.0174635	-0.00553674	-0.00354387	-0.0089582	-0.0073036	-0.00683689	-0.00646492	-0.00639087	-0.00607704	-0.00518936	-0.00502358	-0.00608399	-0.00483482	-0.0038513	-0.00307414	-0.00180774	-0.00145974	-0.00117095	-0.00089184	-0.000475897	-0.000374057	-0.00022057	-9.68875e-05
1.33241e-16	-0.011211	-0.0148727	-0.0325951	-0.0335765	-0.0265813	-0.0228803	-0.0193721	-0.0169853	-0.0163465	-0.0144641	-0.0114501	-0.00949464	-0.00814132	-0.0068443	-0.00562802	-0.00438469	-0.00336335	-0.00262624	-0.0020957	-0.00171215	-0.00143053	-0.00100373	-0.000641668
1.33241e-16	-0.0114389	-0.0133014	-0.032006	-0.0365095	-0.0343488	-0.0318078	-0.02925	-0.025257	-0.0217301	-0.0179301	-0.0150932	-0.0118952	-0.00949953	-0.00795217	-0.0062527	-0.00513593	-0.00402427	-0.00285263	-0.00223833	-0.00175681	-0.00142145	-0.00116356	-0.000952085
1.33241e-16	-0.0145579	-0.0173072	-0.0384484	-0.041522	-0.0399937	-0.0368717	-0.033916	-0.029207	-0.0243821	-0.0191911	-0.0144093	-0.0108589	-0.00889092	-0.0068041	-0.00473756	-0.00360485	-0.00301881	-0.00224778	-0.00167368	-0.0010123	-0.000703167	-0.000571459	-0.000472463
1.33241e-16	-0.0132314	-0.0205893	-0.0531143	-0.0481698	-0.0426801	-0.0413082	-0.0364019	-0.0291525	-0.0267518	-0.0218055	-0.0171504	-0.014668	-0.0117073	-0.00917769	-0.00691003	-0.00546407	-0.003842	-0.00289847	-0.00227709	-0.00168491	-0.00133266	-0.00105497	-0.000836017
1.33241e-16	-0.00861407	-0.0198136	-0.0478541	-0.0462205	-0.0448793	-0.0412213	-0.0352485	-0.0296666	-0.0251754	-0.021079	-0.0162105	-0.013572	-0.0110369	-0.00876406	-0.00662312	-0.00540329	-0.00372948	-0.00298226	-0.00237727	-0.00189025	-0.00138285	-0.00121237	-0.000986908
1.33241e-16	-0.00230344	-0.0219414	-0.0535023	-0.0525987	-0.0483173	-0.0433041	-0.0368315	-0.0312914	-0.0263045	-0.0210511	-0.0167558	-0.0133551	-0.0109213	-0.00862625	-0.00657258	-0.0051184	-0.00396112	-0.00309524	-0.00228129	-0.00167249	-0.00119728	-0.00096788	-0.000783689
1.33241e-16	-0.0050107	-0.0364932	-0.0536235	-0.0550602	-0.0529253	-0.0485094	-0.0404903	-0.0330207	-0.028131	-0.0220088	-0.0180092	-0.0147541	-0.0121125	-0.00957226	-0.00739266	-0.00580945	-0.00475418	-0.00345197	-0.00265177	-0.00183748	-0.0013045	-0.000978192	-0.000803404
1.33241e-16	-0.00837299	-0.0320854	-0.0478677	-0.0427413	-0.0463311	-0.0462628	-0.0392427	-0.034895	-0.0297738	-0.0247192	-0.0193977	-0.0153339	-0.012154	-0.0100038	-0.00800049	-0.00648956	-0.00522559	-0.00420409	-0.00309894	-0.00258596	-0.00193029	-0.00148961	-0.00114809
1.33241e-16	-0.0137	-0.0291514	-0.0550534	-0.0593534	-0.0576229	-0.0530535	-0.0449474	-0.039055	-0.0334009	-0.0276321	-0.0215498	-0.017708	-0.0143021	-0.01152	-0.00928193	-0.00757167	-0.00534936	-0.00426485	-0.00347701	-0.0027265	-0.00218973	-0.0017131	-0.00142223
1.33241e-16	-0.0233057	-0.0306123	-0.0662941	-0.0598081	-0.0556104	-0.0486467	-0.0466752	-0.0423996	-0.036264	-0.029476	-0.0220669	-0.018393	-0.0148336	-0.0116668	-0.00869505	-0.00708605	-0.00576625	-0.0043406	-0.00304287	-0.00233962	-0.00182476	-0.00151246	-0.0012455
1.33241e-16	-0.0176486	-0.0374312	-0.0680859	-0.0625423	-0.0571286	-0.049091	-0.0426529	-0.0374932	-0.0337993	-0.0285465	-0.0223259	-0.0178645	-0.0147192	-0.0124708	-0.00921168	-0.00659024	-0.0049425	-0.00388366	-0.00309222	-0.00236518	-0.00185	-0.00144017	-0.00116941
1.33241e-16	-0.019775	-0.0445932	-0.0732534	-0.0742507	-0.06656	-0.06271	-0.0509216	-0.0449569	-0.0371926	-0.0288992	-0.022849	-0.0173775	-0.0140502	-0.0116891	-0.00968265	-0.00744081	-0.0058591	-0.00450725	-0.00319178	-0.00263437	-0.00210735	-0.00172995	-0.00140461
1.33241e-16	-0.0268961	-0.050564	-0.0714598	-0.0703392	-0.0756797	-0.0674358	-0.0576818	-0.0464064	-0.0381334	-0.0319002	-0.0251485	-0.0187322	-0.0147643	-0.0123147	-0.00965617	-0.00775558	-0.00551125	-0.00368715	-0.00270532	-0.00224305	-0.00193446	-0.00157282	-0.00123907
1.33241e-16	-0.023555	-0.0500583	-0.0777706	-0.0843535	-0.0777891	-0.0688622	-0.0553485	-0.0464519	-0.0372098	-0.0286167	-0.0228063	-0.0182045	-0.0140489	-0.0106308	-0.00856369	-0.00714141	-0.00556688	-0.00390473	-0.00334911	-0.00287629	-0.00202463	-0.00171418	-0.00145122
1.33241e-16	-0.0302714	-0.0621303	-0.0860062	-0.0825766	-0.0747235	-0.0720413	-0.0601772	-0.0503647	-0.0396445	-0.0327171	-0.0247268	-0.0185951	-0.0146749	-0.0119421	-0.00948149	-0.00722967	-0.00563075	-0.00464006	-0.00364319	-0.00301356	-0.00255144	-0.00215778	-0.00177009
1.33241e-16	-0.0277972	-0.0604896	-0.0828906	-0.0817459	-0.0832925	-0.0748518	-0.0641797	-0.0496268	-0.0403785	-0.0313263	-0.0249715	-0.0185365	-0.0146228	-0.0114688	-0.00877498	-0.00705035	-0.0054667	-0.00459961	-0.00375157	-0.00286805	-0.00212146	-0.00168374	-0.00134061
1.33241e-16	-0.0214308	-0.0545181	-0.0768722	-0.0756855	-0.069718	-0.0617253	-0.0548047	-0.0450425	-0.0378454	-0.0284965	-0.0229655	-0.018817	-0.0146369	-0.0122254	-0.00995903	-0.00833769	-0.00672861	-0.00528285	-0.00366699	-0.00293777	-0.00246713	-0.00192232	-0.00154681
1.33241e-16	-0.026384	-0.0560275	-0.0788751	-0.0733724	-0.0665881	-0.0579089	-0.0493192	-0.0437816	-0.0353266	-0.028222	-0.0230608	-0.0192725	-0.0154544	-0.0124885	-0.00995107	-0.00765604	-0.00605402	-0.00500221	-0.00413286	-0.00338874	-0.0027808	-0.00233001	-0.00192462
1.33241e-16	-0.0249035	-0.0558209	-0.0804298	-0.0788884	-0.0691888	-0.0602219	-0.0511301	-0.0427506	-0.0348828	-0.0291671	-0.0238529	-0.0194424	-0.0164493	-0.0131239	-0.0107365	-0.00809365	-0.00588781	-0.00467104	-0.00354175	-0.00262847	-0.00215623	-0.00178393	-0.001527
1.33241e-16	-0.0279819	-0.0553271	-0.0750734	-0.0706234	-0.0643114	-0.0561138	-0.046285	-0.0386481	-0.032759	-0.02582	-0.020924	-0.0178315	-0.0141441	-0.0114034	-0.00930352	-0.00803122	-0.00620868	-0.00510176	-0.0042419	-0.00347591	-0.00273842	-0.00215148	-0.00168532
1.33241e-16	-0.0248137	-0.054231	-0.0697276	-0.0650557	-0.0603315	-0.0529111	-0.0435156	-0.036488	-0.0297366	-0.0250069	-0.0192414	-0.0160974	-0.0133347	-0.0105399	-0.00816537	-0.00668753	-0.00528732	-0.00439234	-0.00356194	-0.00280337	-0.00214913	-0.00166891	-0.00131828
1.33241e-16	-0.0303119	-0.055285	-0.0704245	-0.0650566	-0.0553996	-0.0514574	-0.0403513	-0.0335014	-0.0255957	-0.0200244	-0.0166029	-0.0143698	-0.0122352	-0.0105245	-0.00883141	-0.00699829	-0.00572302	-0.00461217	-0.00371556	-0.00310325	-0.00264117	-0.00218709	-0.00184172
1.33241e-16	-0.0273652	-0.0571339	-0.067613	-0.0656494	-0.0537031	-0.045268	-0.0367968	-0.0319574	-0.0261476	-0.0216082	-0.01746	-0.0144738	-0.0120184	-0.0100113	-0.00714133	-0.00542096	-0.00447809	-0.00338229	-0.00251431	-0.00200851	-0.00161998	-0.00130699	-0.000994518
1.33241e-16	-0.0222909	-0.0517515	-0.0614452	-0.0574496	-0.0512494	-0.0438904	-0.0350086	-0.0292931	-0.0244928	-0.01958	-0.0162344	-0.0140004	-0.011211	-0.0091375	-0.0074649	-0.00611913	-0.00507491	-0.00389249	-0.00299596	-0.0023656	-0.00189959	-0.00152831	-0.00123813
1.33241e-16	-0.0277858	-0.0542089	-0.0651185	-0.0649449	-0.0564752	-0.0468841	-0.0371584	-0.0312313	-0.0245462	-0.0210426	-0.0184489	-0.015029	-0.0120163	-0.00947046	-0.00737661	-0.00575213	-0.00453629	-0.00370579	-0.00298411	-0.00256821	-0.00212005	-0.0017692	-0.00150577
1.33241e-16	-0.0272683	-0.0586779	-0.0746824	-0.0656273	-0.0612032	-0.0507108	-0.0432349	-0.0344174	-0.028876	-0.0235281	-0.0189739	-0.0162782	-0.0128919	-0.0104423	-0.0086255	-0.006824	-0.00550101	-0.00425021	-0.00327178	-0.00255211	-0.00219376	-0.00185169	-0.00143345
1.33241e-16	-0.0277321	-0.062591	-0.0723596	-0.0655508	-0.0602248	-0.0513625	-0.043007	-0.0362855	-0.0308214	-0.0266403	-0.0229814	-0.018853	-0.0146342	-0.0122429	-0.0102291	-0.00819095	-0.00670153	-0.00505679	-0.00422322	-0.00353678	-0.00284962	-0.00218868	-0.001733
1.33241e-16	-0.0279777	-0.0614132	-0.0676467	-0.0633952	-0.0581532	-0.0494953	-0.0424571	-0.035461	-0.0287852	-0.0234258	-0.0196941	-0.0155865	-0.0128648	-0.0106109	-0.00911853	-0.00729567	-0.00526549	-0.0043044	-0.00341161	-0.0028306	-0.00229892	-0.00182142	-0.00138748
1.33241e-16	-0.0291902	-0.0554875	-0.0724746	-0.063344	-0.0584049	-0.0529056	-0.0478369	-0.0402022	-0.0346013	-0.029242	-0.024231	-0.0200276	-0.0171661	-0.0134793	-0.0111105	-0.00870504	-0.00709669	-0.00577613	-0.00438476	-0.00339	-0.00293573	-0.00243645	-0.00191606
1.33241e-16	-0.0274844	-0.0689816	-0.0798965	-0.0749578	-0.0681905	-0.0556362	-0.0478427	-0.0409595	-0.0341646	-0.0282172	-0.023643	-0.0197274	-0.0171455	-0.0136619	-0.0108509	-0.00894352	-0.00737239	-0.00601554	-0.00483392	-0.00382724	-0.00319152	-0.00256197	-0.00209574
1.33241e-16	-0.0273478	-0.0628254	-0.0751574	-0.0707342	-0.0629614	-0.0539	-0.0471502	-0.038716	-0.0310091	-0.0269664	-0.0213771	-0.0179115	-0.0152925	-0.0124231	-0.00972762	-0.00753443	-0.00582017	-0.00460019	-0.00358823	-0.00278017	-0.0022322	-0.00184341	-0.00152659
1.33241e-16	-0.0258934	-0.0646405	-0.073073	-0.0735105	-0.0643351	-0.0546467	-0.0465093	-0.0381805	-0.0304743	-0.0236496	-0.0184436	-0.0149576	-0.0115584	-0.00985548	-0.00787073	-0.00610925	-0.00495066	-0.00394534	-0.00320534	-0.0024984	-0.00198951	-0.00158911	-0.00127463
1.33241e-16	-0.0269666	-0.0636028	-0.0670455	-0.0662298	-0.0626812	-0.0519739	-0.0410002	-0.0340175	-0.0284765	-0.0241513	-0.0192171	-0.0143874	-0.0115968	-0.00901361	-0.00729477	-0.00620469	-0.0050615	-0.00407308	-0.00322825	-0.00255004	-0.00204673	-0.00173133	-0.00142177
1.33241e-16	-0.0322963	-0.0618634	-0.0695719	-0.0647026	-0.0550015	-0.048632	-0.0403116	-0.0330239	-0.0261792	-0.0215973	-0.0169809	-0.0139409	-0.0114685	-0.00952789	-0.00792242	-0.00637973	-0.00511816	-0.00409882	-0.00334114	-0.00272686	-0.00222576	-0.00182018	-0.00151548
1.33241e-16	-0.0246178	-0.0601858	-0.0670609	-0.0574698	-0.0546272	-0.0475833	-0.0374384	-0.0305782	-0.0248541	-0.0208666	-0.0164513	-0.0130835	-0.0111541	-0.00965286	-0.0083492	-0.00728697	-0.00570774	-0.00468688	-0.00381196	-0.00309953	-0.00249198	-0.00191703	-0.00163952
1.33241e-16	-0.0173439	-0.0620222	-0.0690823	-0.0618874	-0.0536125	-0.0477019	-0.0383092	-0.0314817	-0.0240919	-0.0204754	-0.0175921	-0.0139621	-0.011253	-0.00990084	-0.00875168	-0.00721245	-0.00550552	-0.00445549	-0.00354855	-0.0027011	-0.00202891	-0.00167885	-0.00133563
1.33241e-16	-0.0222461	-0.0607898	-0.0747567	-0.0715714	-0.0597277	-0.0495827	-0.0402782	-0.0327122	-0.0274994	-0.0234478	-0.0185896	-0.0153734	-0.0113119	-0.0091418	-0.0075372	-0.00596367	-0.00458232	-0.0035374	-0.0030389	-0.00241245	-0.0018212	-0.00145096	-0.00114588
1.33241e-16	-0.0227977	-0.0645228	-0.0834113	-0.0748399	-0.0642545	-0.0549254	-0.0464072	-0.0358795	-0.0291369	-0.0250496	-0.0198706	-0.0155391	-0.0111428	-0.0091442	-0.00743912	-0.0055494	-0.00425621	-0.00333936	-0.00261785	-0.00203498	-0.00155493	-0.00124286	-0.000983213
1.33241e-16	-0.0204236	-0.0629747	-0.0791199	-0.0692885	-0.0624605	-0.0549445	-0.0478157	-0.0410931	-0.0333504	-0.0275396	-0.022732	-0.0181023	-0.0144756	-0.0107263	-0.00830861	-0.00634421	-0.00508164	-0.00398486	-0.00311966	-0.00248978	-0.00199648	-0.00160169	-0.00129378
1.33241e-16	-0.0248549	-0.0566893	-0.0747819	-0.0715524	-0.0642816	-0.0574145	-0.0483069	-0.0398674	-0.0327543	-0.0281905	-0.0231802	-0.0166083	-0.0138823	-0.0106299	-0.00862048	-0.00700054	-0.00547941	-0.00440893	-0.0033698	-0.00267052	-0.0022448	-0.00179986	-0.00144843
1.33241e-16	-0.0251855	-0.0632799	-0.0761537	-0.0744291	-0.0655808	-0.0597939	-0.0528967	-0.0426673	-0.0328417	-0.0279803	-0.0229538	-0.018846	-0.0149967	-0.0115376	-0.00961284	-0.00745873	-0.00482842	-0.00350018	-0.00282906	-0.00228684	-0.00184875	-0.00149478	-0.00120701
1.33241e-16	-0.0212035	-0.0534521	-0.0668176	-0.0677778	-0.0660417	-0.0577399	-0.0465076	-0.0370645	-0.0323351	-0.0262957	-0.0207797	-0.0165869	-0.0136506	-0.0113763	-0.0092488	-0.00711185	-0.00568086	-0.00456709	-0.00379253	-0.00315245	-0.00258715	-0.0020509	-0.00161176
1.33241e-16	-0.0189273	-0.0508608	-0.0671863	-0.0736421	-0.0675915	-0.0608387	-0.0498268	-0.0420224	-0.03515	-0.0298234	-0.0246425	-0.0203592	-0.0166043	-0.0127533	-0.0100159	-0.00810624	-0.00655225	-0.00504798	-0.00380481	-0.0032109	-0.00267569	-0.00222261	-0.00182633
1.33241e-16	-0.0178629	-0.0547569	-0.0676248	-0.06631	-0.0592319	-0.0514757	-0.0451573	-0.0399425	-0.033762	-0.0272827	-0.0224873	-0.0183575	-0.0155134	-0.0119581	-0.00958756	-0.00746965	-0.00619638	-0.00515988	-0.00426948	-0.00354262	-0.00287708	-0.00231658	-0.00185829
1.33241e-16	-0.0126877	-0.0597097	-0.0613235	-0.0631762	-0.0621765	-0.0571751	-0.0495265	-0.040768	-0.0344746	-0.0278408	-0.0233572	-0.0191107	-0.0155068	-0.0124723	-0.00976987	-0.00788213	-0.0060834	-0.00482882	-0.00407103	-0.00341093	-0.00286088	-0.00239975	-0.00194968
1.33241e-16	-0.0212331	-0.0677573	-0.0846054	-0.0768006	-0.0697491	-0.0614761	-0.0489516	-0.0399596	-0.0326928	-0.0260943	-0.0216965	-0.0166557	-0.0135091	-0.0109557	-0.00928869	-0.00716756	-0.00565993	-0.00462538	-0.00387886	-0.00305644	-0.00252732	-0.00203736	-0.00151151
1.33241e-16	-0.0205272	-0.0591787	-0.0850418	-0.0842908	-0.0760227	-0.0655925	-0.0539047	-0.043414	-0.0341058	-0.0272359	-0.0223731	-0.0179581	-0.0146874	-0.0123919	-0.00969039	-0.00764782	-0.00626776	-0.00522506	-0.00423647	-0.00343695	-0.00273344	-0.00210529	-0.00168088
1.33241e-16	-0.0183423	-0.0711653	-0.0803063	-0.0806678	-0.0694392	-0.0590075	-0.0460171	-0.0376877	-0.0302961	-0.0235005	-0.0185117	-0.0156422	-0.0128691	-0.0097134	-0.00747655	-0.00619037	-0.00514874	-0.00419872	-0.00362027	-0.00288551	-0.00238382	-0.00194637	-0.00167674
1.33241e-16	-0.0159689	-0.0711748	-0.0835866	-0.0798575	-0.0701844	-0.0574277	-0.0454899	-0.0360323	-0.0289052	-0.0229759	-0.0183944	-0.0151392	-0.0125503	-0.00990641	-0.00812989	-0.00636154	-0.00484851	-0.00382029	-0.00296851	-0.00230823	-0.00172103	-0.00133958	-0.00104878
1.33241e-16	-0.0102538	-0.0647994	-0.0776027	-0.0765735	-0.068021	-0.0567568	-0.0460173	-0.0372731	-0.0315431	-0.0252609	-0.0196046	-0.0155858	-0.0127488	-0.0102657	-0.00790447	-0.00628346	-0.00526446	-0.00408393	-0.00319068	-0.00256028	-0.00207441	-0.00168213	-0.00136516
1.33241e-16	-0.0168592	-0.0550475	-0.0792259	-0.075271	-0.0724608	-0.0617062	-0.050519	-0.0403078	-0.0356961	-0.0305034	-0.0237154	-0.0190776	-0.0165537	-0.0136908	-0.010462	-0.00831751	-0.00661004	-0.00511563	-0.00413888	-0.00334957	-0.00271157	-0.00219572	-0.00176722
1.33241e-16	-0.0190213	-0.0622753	-0.0854879	-0.0826464	-0.0761378	-0.0657273	-0.056627	-0.0457187	-0.0396103	-0.0333048	-0.0277218	-0.0206296	-0.0158714	-0.0120042	-0.00897355	-0.00678856	-0.00538179	-0.00463305	-0.00377001	-0.00316291	-0.00268239	-0.00219772	-0.00172041
1.33241e-16	-0.0205567	-0.0629712	-0.0894343	-0.0874177	-0.0810793	-0.0720233	-0.0617704	-0.0516342	-0.0405863	-0.0335694	-0.0255084	-0.0205025	-0.0161886	-0.0130629	-0.010028	-0.00798898	-0.00641376	-0.00505884	-0.00407544	-0.00328725	-0.00258817	-0.00208369	-0.00167808
1.33241e-16	-0.0269408	-0.0711637	-0.100666	-0.0893749	-0.0793861	-0.0661268	-0.0614474	-0.0517855	-0.0424318	-0.0338657	-0.0264595	-0.0218161	-0.0181767	-0.0148305	-0.0121374	-0.00986197	-0.00784886	-0.00631106	-0.00516352	-0.00432701	-0.00360129	-0.0030318	-0.00250302
1.33241e-16	-0.0371739	-0.0750514	-0.0842491	-0.0910969	-0.0769598	-0.0697256	-0.0585063	-0.0476884	-0.0417648	-0.0357833	-0.0298674	-0.0249335	-0.020554	-0.017252	-0.013585	-0.010252	-0.00824038	-0.00681145	-0.00574023	-0.00475009	-0.00394133	-0.00327909	-0.00272872
1.33241e-16	-0.0347434	-0.0834822	-0.10189	-0.0940148	-0.0856262	-0.0723802	-0.0618425	-0.0542859	-0.0448346	-0.0383641	-0.0333003	-0.0279963	-0.0234423	-0.0189168	-0.0143671	-0.0109257	-0.00865364	-0.00683692	-0.00528884	-0.00444706	-0.0036339	-0.00303773	-0.00258338
1.33241e-16	-0.0327575	-0.0790881	-0.111578	-0.0982189	-0.0920726	-0.0781226	-0.0701661	-0.0575933	-0.0485812	-0.0411464	-0.034269	-0.0282104	-0.0226183	-0.0178547	-0.0141432	-0.0114625	-0.00943824	-0.00767502	-0.00653906	-0.00539126	-0.00427161	-0.00340963	-0.0028849
1.33241e-16	-0.0330246	-0.0748159	-0.0932401	-0.0960896	-0.08897	-0.0771254	-0.0647877	-0.0554302	-0.0444437	-0.0374217	-0.0306106	-0.0264311	-0.0217646	-0.0168632	-0.014063	-0.011297	-0.00912999	-0.00778823	-0.00680245	-0.00567784	-0.00453111	-0.00372579	-0.00303743
1.33241e-16	-0.0334583	-0.0819432	-0.106663	-0.097918	-0.0855244	-0.0746158	-0.0618032	-0.0523261	-0.0448581	-0.0356808	-0.0282692	-0.023141	-0.0193515	-0.0163182	-0.0138155	-0.0112952	-0.00929425	-0.00786599	-0.00666992	-0.0056052	-0.00461119	-0.00380709	-0.00310325
1.33241e-16	-0.0416454	-0.0924055	-0.109291	-0.0988055	-0.0852025	-0.0714689	-0.0618907	-0.0523139	-0.0437263	-0.0390512	-0.0330306	-0.0280515	-0.0237122	-0.0194232	-0.0161192	-0.0128842	-0.00999458	-0.0081127	-0.00675711	-0.00559581	-0.00441607	-0.00354054	-0.00294062
1.33241e-16	-0.0394204	-0.0983299	-0.118911	-0.110252	-0.100835	-0.0833024	-0.0686405	-0.0578158	-0.0472632	-0.0402989	-0.0348109	-0.0289505	-0.0237676	-0.0195791	-0.0150639	-0.0125365	-0.0108602	-0.00953158	-0.00804444	-0.00702582	-0.00609982	-0.00509435	-0.00414351
1.33241e-16	-0.0514972	-0.100817	-0.120908	-0.110235	-0.0941893	-0.0806775	-0.0677033	-0.057409	-0.047906	-0.041265	-0.0361831	-0.0312145	-0.0265708	-0.0221256	-0.0177108	-0.0144662	-0.0115239	-0.00936309	-0.00782445	-0.00654127	-0.00547087	-0.0046533	-0.00400264
1.33241e-16	-0.0489538	-0.11026	-0.119839	-0.106376	-0.0934512	-0.0789002	-0.0667768	-0.0589539	-0.0507367	-0.0437944	-0.0384304	-0.0325006	-0.0269688	-0.022169	-0.0181758	-0.0149685	-0.0128413	-0.0107722	-0.00898062	-0.00750055	-0.00638445	-0.00516701	-0.00435895
1.33241e-16	-0.0452663	-0.107838	-0.125444	-0.109129	-0.096133	-0.0813677	-0.0708352	-0.0607051	-0.0531168	-0.0455829	-0.0367656	-0.030423	-0.0252366	-0.020255	-0.0162609	-0.0134946	-0.0108774	-0.0087928	-0.00716531	-0.00574273	-0.00469218	-0.00397472	-0.00333059
1.33241e-16	-0.0412298	-0.11038	-0.118572	-0.111306	-0.1029	-0.0873164	-0.0766913	-0.0645994	-0.0531583	-0.0434872	-0.0364045	-0.0294977	-0.0239532	-0.0198303	-0.0163091	-0.0124762	-0.00999852	-0.00755777	-0.00584707	-0.00478842	-0.00394332	-0.00312091	-0.0025129
1.33241e-16	-0.0430192	-0.115603	-0.122468	-0.116329	-0.105051	-0.0875257	-0.0746483	-0.0610146	-0.0506494	-0.0402805	-0.0332448	-0.0264688	-0.02141	-0.0176377	-0.0151426	-0.0128247	-0.0105093	-0.0083578	-0.00660774	-0.00547797	-0.0043619	-0.00338855	-0.0026875
1.33241e-16	-0.0423515	-0.0998651	-0.126241	-0.112406	-0.0965965	-0.0817945	-0.069621	-0.0572136	-0.0469046	-0.0366214	-0.0290694	-0.0232613	-0.0192047	-0.014738	-0.0125771	-0.010364	-0.00816576	-0.00652102	-0.00556801	-0.00458739	-0.00375025	-0.00302737	-0.00241326
1.33241e-16	-0.0499867	-0.105869	-0.13133	-0.119732	-0.102329	-0.0853678	-0.0683552	-0.0551339	-0.0443615	-0.0358015	-0.0285139	-0.0223769	-0.0184547	-0.0150805	-0.0120542	-0.00973078	-0.00767132	-0.0061196	-0.00494466	-0.00399534	-0.00317919	-0.00252436	-0.00187108
1.33241e-16	-0.0518837	-0.108544	-0.140758	-0.129399	-0.107325	-0.0858913	-0.0730516	-0.0594917	-0.0461766	-0.0357546	-0.0264909	-0.0200324	-0.0159205	-0.0132857	-0.0104295	-0.00836767	-0.00704225	-0.0060203	-0.0048916	-0.00394231	-0.00303271	-0.00235785	-0.00188842
1.33241e-16	-0.0533946	-0.114028	-0.153765	-0.134449	-0.116895	-0.0942452	-0.0755459	-0.0585162	-0.0467036	-0.0362186	-0.0280427	-0.0230457	-0.0189192	-0.0155125	-0.0122268	-0.00981625	-0.00792699	-0.00610467	-0.00510723	-0.0041055	-0.00330322	-0.0026604	-0.00212172
1.33241e-16	-0.0451281	-0.11226	-0.155714	-0.14518	-0.119771	-0.100175	-0.0791652	-0.0600725	-0.046903	-0.0357166	-0.0275318	-0.0221633	-0.016617	-0.0131136	-0.0110154	-0.00884736	-0.00739502	-0.00594051	-0.00474944	-0.00380425	-0.00286956	-0.00226771	-0.00180922
1.33241e-16	-0.0434308	-0.11664	-0.145137	-0.131225	-0.114691	-0.0940494	-0.0726885	-0.0593753	-0.0476729	-0.0370785	-0.0289024	-0.0225969	-0.0176761	-0.0136653	-0.011031	-0.0090472	-0.00741243	-0.00605782	-0.00490371	-0.00396992	-0.0030964	-0.00260395	-0.00220555
