# Supplementary material for: Research on the dynamic spillover of stock markets under COVID-19—Taking the stock markets of China, Japan, and South Korea as an example
Source: Front Public Health. 2022 Nov 11;10:1008348. doi: 10.3389/fpubh.2022.1008348 (PMC9691647; doi:10.3389/fpubh.2022.1008348)
Supplement: Supplementary file 5 [file Data_Sheet_3.ZIP › CHN_HK_3 (2).xls]

## Sheet: Sheet4
0	0	0	0	0	0	0	0	0	0	0	0	0	0	0	0	0	0	0	0	0	0	0	0
0	0	0	0	0	0	0	0	0	0	0	0	0	0	0	0	0	0	0	0	0	0	0	0
6.16209e-16	0.0934662	0.10448	0.106038	0.104717	0.0919413	0.084344	0.0751625	0.0662985	0.0589295	0.0521441	0.0465091	0.0406769	0.0371005	0.033767	0.0307004	0.0274378	0.0260591	0.0234285	0.0205231	0.0177035	0.0159857	0.0148583	0.0135758
6.16209e-16	0.0922736	0.103912	0.104567	0.0996608	0.0938383	0.0824965	0.0752326	0.0686332	0.060984	0.0533876	0.0453194	0.0400924	0.0377426	0.0366063	0.0350958	0.032576	0.0293027	0.027126	0.0246894	0.022917	0.0216069	0.0199574	0.0179885
6.16209e-16	0.0884719	0.0922508	0.101009	0.0957245	0.0875266	0.0800688	0.0690482	0.0646052	0.0592503	0.0547639	0.049583	0.045425	0.0425987	0.0400834	0.0358577	0.0328286	0.0314393	0.0291327	0.0261097	0.0235901	0.021216	0.0197884	0.018006
6.16209e-16	0.0904771	0.0941472	0.0927723	0.0909561	0.0821476	0.0720922	0.0665515	0.0595807	0.0532016	0.0498937	0.0459769	0.0427171	0.0405838	0.0368149	0.0340115	0.03112	0.0283821	0.0260552	0.0234847	0.0213685	0.0188019	0.017228	0.0161202
6.16209e-16	0.0859084	0.0936612	0.0944279	0.0917364	0.0854052	0.0792499	0.0673029	0.060688	0.0558408	0.0515209	0.0469193	0.0432025	0.0387655	0.0348238	0.0319683	0.0301892	0.0279835	0.0261164	0.0240073	0.0217861	0.0198411	0.0186065	0.0176689
6.16209e-16	0.0880049	0.0959592	0.0997577	0.0965383	0.088614	0.0806501	0.0681749	0.0595896	0.0542823	0.0493297	0.0448023	0.0418215	0.0369709	0.0339287	0.0313422	0.0289858	0.026535	0.024015	0.0225094	0.0212327	0.0200321	0.018691	0.0176181
6.16209e-16	0.0899932	0.0949236	0.0952996	0.0972893	0.0912621	0.077983	0.0667952	0.0610849	0.0543848	0.0482306	0.0434591	0.0392907	0.036271	0.0337201	0.0313559	0.0298077	0.0276822	0.0257094	0.0235408	0.0212997	0.0190775	0.0175095	0.0161996
6.16209e-16	0.0832484	0.0909972	0.0960402	0.0956077	0.0866601	0.0786184	0.067194	0.059331	0.0528527	0.0486566	0.0452926	0.0413762	0.0383172	0.0346227	0.0304871	0.0278901	0.0247587	0.0229633	0.0202197	0.0178967	0.0162318	0.0147863	0.0136572
6.16209e-16	0.0823316	0.0922868	0.095565	0.0905539	0.083789	0.0760734	0.0682054	0.062828	0.0527134	0.0478842	0.0415448	0.037368	0.0341209	0.0319313	0.0283416	0.0248768	0.0227857	0.0202141	0.0186079	0.0170863	0.0156005	0.0145974	0.0133189
6.16209e-16	0.088283	0.0994315	0.0997154	0.0933003	0.0888215	0.0815307	0.0734615	0.0657051	0.0598127	0.0515947	0.0465685	0.0406967	0.0365942	0.0330728	0.0301855	0.0276191	0.0255713	0.0238829	0.0224335	0.0204659	0.0188239	0.0177142	0.0162017
6.16209e-16	0.0858787	0.107271	0.108311	0.0981363	0.0942637	0.0871576	0.080201	0.0697888	0.0618658	0.0541899	0.0488442	0.0442284	0.0414272	0.0382377	0.0346169	0.0316768	0.0295105	0.0274995	0.0256322	0.023737	0.021572	0.020002	0.018083
6.16209e-16	0.0886596	0.105211	0.11612	0.109959	0.102641	0.0985314	0.0877269	0.0775606	0.0706091	0.061231	0.0552581	0.0504414	0.0454646	0.0422533	0.0401708	0.0368621	0.0342567	0.0312365	0.0286005	0.0274841	0.0255167	0.0236506	0.0219189
6.16209e-16	0.0927975	0.11505	0.116904	0.11619	0.109245	0.101815	0.0917088	0.0828311	0.0789803	0.0724007	0.0658433	0.0573348	0.0524541	0.0486521	0.0438354	0.0406297	0.0372667	0.033117	0.0305091	0.0284545	0.0267695	0.0248613	0.0239851
6.16209e-16	0.0911839	0.113824	0.117861	0.116873	0.110688	0.103782	0.0888592	0.0836947	0.0778707	0.0721159	0.0661367	0.0592365	0.0514884	0.047195	0.0440158	0.0417317	0.0403513	0.0386913	0.0358853	0.0332399	0.031175	0.029085	0.0267263
6.16209e-16	0.0922197	0.113963	0.120691	0.119332	0.115644	0.10143	0.0887613	0.0798627	0.0761382	0.0717012	0.0689637	0.0642165	0.055869	0.0515174	0.0478399	0.0446072	0.0430212	0.0387068	0.0347145	0.0316351	0.0297893	0.0282158	0.0269895
6.16209e-16	0.0887049	0.108967	0.117669	0.117115	0.108227	0.0956762	0.0845023	0.07356	0.0654527	0.0628104	0.0569681	0.0511064	0.0472221	0.0436497	0.039182	0.0367387	0.034336	0.0320514	0.0296763	0.0259789	0.0247764	0.0232839	0.0214368
6.16209e-16	0.0897866	0.113852	0.12066	0.110989	0.104877	0.101522	0.0880375	0.0762978	0.0719894	0.061637	0.0563047	0.0523361	0.0471547	0.0426668	0.0396045	0.0351691	0.0321352	0.028679	0.0271071	0.0240269	0.0212263	0.0198439	0.0182738
6.16209e-16	0.0867453	0.106954	0.120778	0.114948	0.103226	0.0940083	0.0833557	0.0754012	0.0699038	0.0646872	0.0603568	0.0552311	0.04896	0.0444519	0.0405798	0.037415	0.0339052	0.0310684	0.0276487	0.0248652	0.0239128	0.0212286	0.018681
6.16209e-16	0.093361	0.114634	0.12334	0.122574	0.11342	0.101198	0.0909893	0.0828048	0.0724301	0.0639279	0.0573513	0.0504821	0.0448299	0.0429509	0.0411793	0.0385653	0.0351549	0.0326982	0.030164	0.0277581	0.0256072	0.0248264	0.0228951
6.16209e-16	0.0942438	0.112793	0.116023	0.11514	0.108446	0.0970224	0.0868517	0.0789313	0.0731266	0.0689607	0.0608838	0.0570185	0.0539058	0.0501789	0.0442934	0.0400504	0.0372393	0.0346738	0.0330834	0.0315746	0.0289767	0.0267098	0.0246965
6.16209e-16	0.0937485	0.11368	0.117049	0.114068	0.109375	0.0976991	0.0844118	0.0807511	0.0736448	0.0679832	0.0633254	0.0589743	0.0538333	0.0508044	0.0471952	0.0443419	0.041277	0.0384325	0.0356986	0.0333181	0.0320951	0.0305786	0.0284358
6.16209e-16	0.0963784	0.119382	0.118203	0.113971	0.107626	0.101229	0.0898505	0.0809559	0.0733632	0.0647427	0.0637286	0.0605279	0.0560971	0.050904	0.0474276	0.0439222	0.039161	0.0352856	0.0327235	0.0305914	0.0285984	0.0268815	0.0250323
6.16209e-16	0.0971536	0.117706	0.126225	0.122609	0.113	0.103846	0.0926941	0.083366	0.0742792	0.069036	0.06397	0.0599732	0.0539168	0.0505357	0.0486582	0.0454427	0.0429773	0.0386571	0.0372316	0.0354004	0.032978	0.029722	0.0265007
6.16209e-16	0.0963663	0.109551	0.119727	0.114168	0.109095	0.100163	0.0884092	0.0819381	0.0735092	0.0707274	0.0662662	0.0633915	0.0553018	0.0497208	0.0462346	0.0444224	0.0418676	0.0378157	0.0353106	0.0332349	0.0308403	0.0287595	0.0269117
6.16209e-16	0.0957669	0.114085	0.118774	0.113249	0.102799	0.0972892	0.0900098	0.0808069	0.0750072	0.0691063	0.0643576	0.0600557	0.0575638	0.0546598	0.049562	0.0450597	0.0421263	0.038836	0.0359288	0.0345276	0.0327576	0.0309957	0.0284945
6.16209e-16	0.0983016	0.116208	0.121011	0.121768	0.113186	0.103475	0.095817	0.0891026	0.0837911	0.076847	0.0687935	0.0635575	0.0635857	0.0574036	0.0520011	0.0478669	0.0448202	0.0432116	0.040472	0.0379514	0.035447	0.0337085	0.0315663
6.16209e-16	0.098136	0.12296	0.127604	0.123799	0.117081	0.106873	0.0993643	0.0881504	0.0807681	0.0780706	0.0747685	0.0684233	0.0646467	0.0606691	0.0569077	0.0528724	0.0515347	0.0506859	0.0470466	0.0429721	0.039176	0.0359745	0.0338522
6.16209e-16	0.0998271	0.119929	0.127484	0.13141	0.129014	0.122918	0.111329	0.10116	0.0917317	0.0837807	0.0784766	0.0738588	0.0715255	0.0686615	0.0619254	0.0588395	0.054742	0.0520939	0.0493309	0.0473967	0.0464737	0.0455303	0.0428561
6.16209e-16	0.0979169	0.119406	0.128303	0.126602	0.121132	0.113213	0.106473	0.102367	0.0928257	0.0858017	0.0843902	0.078987	0.0742035	0.0676467	0.0647571	0.0621348	0.0603441	0.0581539	0.0550477	0.0504482	0.0458819	0.0417269	0.0388251
6.16209e-16	0.0982803	0.119719	0.12471	0.128607	0.122925	0.115167	0.106661	0.0970791	0.0918452	0.0921311	0.0863387	0.0813834	0.0749102	0.0684592	0.0635147	0.0593793	0.0544499	0.0494051	0.0460322	0.0449348	0.0435078	0.0413931	0.039025
6.16209e-16	0.0972979	0.120003	0.127955	0.128914	0.120403	0.110068	0.103478	0.0953258	0.0877761	0.0823301	0.078868	0.0722207	0.0704117	0.0675548	0.0654448	0.0632305	0.0605354	0.0574873	0.055095	0.052789	0.0496889	0.0470068	0.0449242
6.16209e-16	0.0962408	0.117283	0.12472	0.125285	0.120752	0.115099	0.10747	0.0972696	0.0947363	0.0873279	0.0813918	0.0761751	0.0698926	0.066797	0.0648777	0.0615256	0.0584234	0.0555217	0.0527154	0.0481805	0.0461991	0.0445358	0.0412464
6.16209e-16	0.0992562	0.127524	0.128475	0.125364	0.120644	0.116532	0.109032	0.0968309	0.090967	0.0869643	0.0826456	0.0799301	0.0769742	0.0737701	0.0685177	0.0616543	0.0585709	0.0538725	0.0518871	0.0494487	0.0455812	0.0444541	0.0420277
6.16209e-16	0.101887	0.127542	0.131903	0.128775	0.123721	0.117917	0.109093	0.101042	0.0952334	0.0892096	0.0868268	0.0765255	0.0721369	0.0681655	0.0637043	0.0609257	0.0564726	0.0546798	0.0531158	0.0508403	0.0468789	0.0438695	0.0407402
6.16209e-16	0.101418	0.127142	0.134525	0.132221	0.123831	0.120797	0.115886	0.109229	0.10089	0.0929469	0.0885981	0.0819812	0.0764305	0.0755816	0.0728233	0.0692086	0.0658587	0.0622016	0.0582419	0.0553011	0.052528	0.0499122	0.0479754
6.16209e-16	0.102855	0.128711	0.134888	0.126588	0.118449	0.111836	0.104846	0.097838	0.0906515	0.0863275	0.0821341	0.0771036	0.0704262	0.0662528	0.0616235	0.0554064	0.0498185	0.0450638	0.0419705	0.0382419	0.0352743	0.0333875	0.0314727
6.16209e-16	0.10184	0.127666	0.127884	0.124056	0.116244	0.110825	0.104323	0.0986879	0.0907431	0.084024	0.0749398	0.0720973	0.0663941	0.0612906	0.0574492	0.0538343	0.0495834	0.0457944	0.0430996	0.0405706	0.0376932	0.0350076	0.0326732
6.16209e-16	0.100901	0.124868	0.124105	0.121786	0.112264	0.10442	0.096766	0.0877517	0.0839698	0.0795995	0.075017	0.0705403	0.0663307	0.0607631	0.0555067	0.0506931	0.0460603	0.0434695	0.0408825	0.0381039	0.0359351	0.0331587	0.0306291
6.16209e-16	0.104561	0.126765	0.126829	0.11978	0.11021	0.101789	0.0964168	0.0880164	0.0795469	0.0737362	0.0704765	0.0657498	0.0611618	0.0552932	0.0504756	0.0450916	0.0414665	0.038381	0.0355255	0.0326553	0.0297586	0.0280698	0.0259444
6.16209e-16	0.103741	0.129098	0.131566	0.127486	0.120519	0.105324	0.0928092	0.0861009	0.0798612	0.0729147	0.0690622	0.066797	0.0594467	0.0555227	0.0516962	0.0497538	0.0454214	0.0410898	0.0372447	0.0344471	0.0314385	0.0293287	0.0274328
6.16209e-16	0.103727	0.13126	0.131602	0.122181	0.115404	0.10708	0.0952288	0.0855559	0.0772841	0.0730896	0.0694599	0.0640904	0.0583128	0.053387	0.0492319	0.0452029	0.0419356	0.0374235	0.0340073	0.0319988	0.0305531	0.0283983	0.026673
6.16209e-16	0.101202	0.124789	0.125138	0.116605	0.10555	0.0993206	0.0841689	0.0766049	0.0689978	0.0630735	0.0604018	0.0558204	0.0522125	0.0476103	0.0430649	0.0406207	0.0354454	0.0311805	0.0289936	0.027999	0.0270385	0.0256452	0.0237145
6.16209e-16	0.101385	0.122527	0.122889	0.112672	0.102329	0.0952578	0.0882019	0.0775779	0.0696987	0.0621841	0.0575534	0.0530608	0.0492705	0.0450589	0.0408352	0.0368468	0.0324279	0.0289239	0.0268258	0.0249106	0.0226966	0.0209648	0.0194475
6.16209e-16	0.0991406	0.122147	0.119689	0.110685	0.100512	0.090679	0.0832838	0.0742553	0.0673843	0.0609289	0.0535752	0.0479109	0.0441319	0.0413358	0.0378795	0.0351041	0.0330952	0.0307232	0.0277172	0.0244745	0.0225031	0.0210415	0.0192616
6.16209e-16	0.0992288	0.120174	0.125542	0.117453	0.10373	0.0926452	0.0854676	0.0789623	0.0722827	0.0612283	0.055037	0.0497644	0.0457701	0.0432985	0.0398549	0.0355122	0.0330068	0.0295882	0.0264015	0.0242046	0.0222866	0.0209691	0.0199986
6.16209e-16	0.100566	0.127051	0.127122	0.117919	0.109886	0.0999075	0.0876405	0.079693	0.0708287	0.064284	0.0565221	0.051852	0.0494424	0.0442421	0.0383718	0.0348969	0.0319649	0.0292657	0.027695	0.0261978	0.0246182	0.0227466	0.0213568
6.16209e-16	0.10328	0.133849	0.139595	0.131077	0.118383	0.105555	0.0966746	0.0867074	0.0814252	0.0728649	0.0641367	0.0599287	0.0531323	0.0481121	0.044068	0.0391493	0.0348097	0.0319431	0.028926	0.0257834	0.0238629	0.0213925	0.0191666
6.16209e-16	0.102398	0.129572	0.132098	0.124513	0.109441	0.0971509	0.0848983	0.074485	0.0684397	0.0621515	0.0544958	0.0477009	0.0442588	0.0408409	0.0373245	0.0341207	0.0309266	0.0270253	0.0244953	0.021877	0.0201757	0.0182032	0.0159755
6.16209e-16	0.101145	0.130823	0.139673	0.133628	0.121014	0.105896	0.0953129	0.0839076	0.0736672	0.0675509	0.0566694	0.0511503	0.0442692	0.0399838	0.0357707	0.031015	0.0287156	0.0265868	0.0235593	0.0224507	0.0211025	0.0198444	0.0186764
6.16209e-16	0.099264	0.130152	0.135976	0.127128	0.116221	0.102799	0.0901929	0.0797076	0.0712367	0.0620991	0.0546811	0.0468525	0.0402649	0.0344556	0.0313511	0.0282517	0.0248065	0.0223077	0.0204168	0.0190546	0.0181516	0.0166543	0.0145421
6.16209e-16	0.0990323	0.131637	0.133835	0.126186	0.113909	0.0983035	0.0874135	0.076031	0.0671762	0.0588122	0.0541739	0.050013	0.0440244	0.0383037	0.0336855	0.029895	0.0262848	0.0237592	0.0218953	0.0205231	0.0186562	0.0164371	0.0149603
6.16209e-16	0.101182	0.134926	0.136064	0.130662	0.116725	0.103459	0.0868111	0.0756711	0.0634201	0.0547676	0.0476216	0.0421239	0.0388375	0.0326145	0.0286065	0.0264245	0.0234623	0.021483	0.0195666	0.0171388	0.0155	0.0135497	0.0125
6.16209e-16	0.101213	0.135252	0.142679	0.130527	0.116858	0.0994179	0.0821699	0.0702841	0.059563	0.0516029	0.0430566	0.0382043	0.0340321	0.0311198	0.0292436	0.0258299	0.0236992	0.0220348	0.0205616	0.0172744	0.0158388	0.0140318	0.0121097
6.16209e-16	0.103432	0.134794	0.133488	0.123045	0.10506	0.0873294	0.0770205	0.0656491	0.0570362	0.0470862	0.0402397	0.0347595	0.0311762	0.0270582	0.0244189	0.0222511	0.0204166	0.0180505	0.0162574	0.0146752	0.0130975	0.0113228	0.00945176
6.16209e-16	0.10173	0.129563	0.125377	0.113053	0.0981847	0.0789368	0.0682805	0.0613566	0.0519213	0.0465836	0.0416912	0.0377641	0.0326802	0.0291765	0.0260223	0.0232438	0.0193726	0.0176713	0.0162759	0.0148087	0.0133982	0.0123275	0.0112521
6.16209e-16	0.0980982	0.128835	0.129771	0.114931	0.0963199	0.0828309	0.0713951	0.0601228	0.0512005	0.0473822	0.0397713	0.034684	0.0300365	0.0258087	0.0223699	0.0200412	0.0184908	0.0163979	0.0148796	0.0133713	0.0123748	0.0114594	0.0104313
6.16209e-16	0.0991844	0.128025	0.125469	0.111151	0.097116	0.080132	0.0682207	0.0567322	0.0497618	0.0431766	0.0360102	0.0337653	0.0304	0.0264222	0.0235796	0.0213399	0.0186435	0.0171344	0.0155553	0.014193	0.0129599	0.0117614	0.0103556
6.16209e-16	0.100281	0.129543	0.130819	0.118567	0.102878	0.0915191	0.0764041	0.0635434	0.0536728	0.0481978	0.0402429	0.0355354	0.0319822	0.0285012	0.0253837	0.0227416	0.0202093	0.0178892	0.0160668	0.0141537	0.012771	0.0116019	0.0103708
6.16209e-16	0.0975021	0.123711	0.124962	0.108397	0.0966913	0.0856816	0.0733503	0.0619904	0.0551771	0.0475497	0.0404496	0.0360681	0.0302877	0.026908	0.0243064	0.0219875	0.0188778	0.0167453	0.0153501	0.0138161	0.0122595	0.0109851	0.00992317
6.16209e-16	0.0966128	0.121031	0.118756	0.106493	0.0917131	0.0829858	0.0683445	0.0604529	0.053297	0.0487854	0.0440939	0.0369116	0.0325262	0.0282035	0.0240883	0.0212432	0.0185149	0.0174106	0.0159884	0.0144659	0.0129813	0.0119326	0.0109544
6.16209e-16	0.0950016	0.117979	0.118931	0.105943	0.0941448	0.08367	0.0724432	0.0640569	0.0580205	0.0495367	0.0432548	0.0385192	0.0340241	0.0304161	0.0262519	0.0239648	0.0218878	0.0197837	0.0167555	0.0144153	0.0126196	0.0114067	0.0106394
6.16209e-16	0.0923851	0.115274	0.102579	0.0936604	0.0813707	0.0723437	0.0645774	0.0581266	0.0505597	0.0428321	0.038513	0.0342033	0.0307197	0.0271848	0.0244765	0.0215664	0.0192654	0.0170707	0.0149968	0.0132819	0.0119984	0.0110317	0.00986975
6.16209e-16	0.0920395	0.109483	0.10468	0.0971255	0.0861879	0.0713641	0.0600596	0.0521465	0.0469918	0.0427923	0.0386419	0.0323214	0.0290036	0.0269792	0.024138	0.0208501	0.018758	0.016496	0.0146378	0.0129872	0.0116629	0.0105495	0.00931701
6.16209e-16	0.090102	0.106838	0.103697	0.0935825	0.0807904	0.0730221	0.0660408	0.0592823	0.0505514	0.0414363	0.036092	0.0320062	0.0291443	0.0266625	0.0232088	0.020272	0.0181232	0.0167201	0.0157865	0.0144314	0.0129072	0.0115934	0.0107024
6.16209e-16	0.0933884	0.113113	0.100623	0.0886914	0.0795732	0.067069	0.061244	0.0573144	0.052509	0.044694	0.0372804	0.0345088	0.0318485	0.0292871	0.0265059	0.0244724	0.0223066	0.0197888	0.0176089	0.0158281	0.0143449	0.0130007	0.0117825
6.16209e-16	0.091846	0.113324	0.108033	0.100029	0.0900442	0.0813569	0.0725208	0.0641113	0.0563241	0.0498281	0.044236	0.0398334	0.0370712	0.0343192	0.0309948	0.0282867	0.0252268	0.0225006	0.0197232	0.0180906	0.0168761	0.0152026	0.0136907
6.16209e-16	0.0907151	0.110972	0.10965	0.096589	0.0869146	0.0762917	0.0673966	0.0600725	0.0530246	0.0485201	0.0439878	0.0380287	0.0333547	0.029753	0.0270888	0.0248114	0.0226645	0.0209862	0.0193035	0.0177561	0.0163327	0.0149785	0.0135074
6.16209e-16	0.09401	0.109516	0.101171	0.0938229	0.0875115	0.078076	0.069191	0.0595761	0.0541013	0.0467149	0.0411133	0.036402	0.0335161	0.0301275	0.0272793	0.0241398	0.020414	0.0181022	0.0170064	0.0159802	0.0150189	0.0141183	0.0132743
6.16209e-16	0.0894808	0.107693	0.101894	0.0939836	0.0853731	0.0780944	0.069397	0.0609908	0.055119	0.0468368	0.0408856	0.0352016	0.0324875	0.0301947	0.0276582	0.0247534	0.0223137	0.0199154	0.0181525	0.0168098	0.0152556	0.0138567	0.0128508
6.16209e-16	0.0921652	0.111041	0.106883	0.0986871	0.0901747	0.0793709	0.0682789	0.0573791	0.0520214	0.0473167	0.0428533	0.0383173	0.0322259	0.0282463	0.0248035	0.0237321	0.0222847	0.0203546	0.0185004	0.016365	0.0142534	0.0124193	0.0108256
6.16209e-16	0.0907358	0.112048	0.107381	0.0991874	0.0849998	0.076999	0.0670013	0.0572546	0.0502567	0.0448405	0.0410979	0.037741	0.0318223	0.0282069	0.0255398	0.0235442	0.0220823	0.0207122	0.0186661	0.0166982	0.0151578	0.0137596	0.0124904
6.16209e-16	0.0910811	0.108731	0.111615	0.106868	0.093937	0.0830657	0.0713972	0.061377	0.0548083	0.0485094	0.0444706	0.0393214	0.0342191	0.0307373	0.026971	0.0244709	0.0224117	0.020451	0.0186744	0.0172197	0.0155414	0.0137881	0.0122248
6.16209e-16	0.0941304	0.116663	0.111901	0.105586	0.0973063	0.0842753	0.0743397	0.0671396	0.0571449	0.0509926	0.0466426	0.0421439	0.0369656	0.0331293	0.0305233	0.0280569	0.0250591	0.0226558	0.0209674	0.0196084	0.0178853	0.016087	0.0145286
6.16209e-16	0.0921922	0.113902	0.11162	0.0981569	0.0857424	0.0788729	0.0716911	0.0644324	0.0559387	0.0487588	0.0435722	0.0388374	0.0348107	0.0308314	0.0278712	0.0253432	0.0233916	0.0215484	0.0198208	0.0182342	0.0167768	0.0154379	0.0140396
6.16209e-16	0.0954659	0.12437	0.123815	0.111918	0.10492	0.0936594	0.0804494	0.0716953	0.0650778	0.0578179	0.0502044	0.0437675	0.0388332	0.0344687	0.0319917	0.0290162	0.0266372	0.0247652	0.0222496	0.0204404	0.0186318	0.0169163	0.0153675
6.16209e-16	0.0950279	0.125587	0.127723	0.121656	0.110368	0.094522	0.0841282	0.0744199	0.0649736	0.0563143	0.050205	0.0468646	0.0424698	0.0386003	0.035359	0.0320701	0.030423	0.0273027	0.0253785	0.0236247	0.0219921	0.0201596	0.0180936
6.16209e-16	0.0935775	0.123957	0.129264	0.123158	0.113202	0.101922	0.0907867	0.0825737	0.0732747	0.0647041	0.0596055	0.0532504	0.0486709	0.0449919	0.0414717	0.0368831	0.0331625	0.0303326	0.0270989	0.0242669	0.0217555	0.0197172	0.0177686
6.16209e-16	0.0921881	0.120934	0.126931	0.122694	0.108612	0.0974432	0.0872549	0.079338	0.0692865	0.06075	0.0546761	0.0516782	0.0478386	0.0411262	0.037397	0.0349741	0.0322921	0.0295694	0.0271889	0.0257002	0.0236154	0.0213916	0.0194495
6.16209e-16	0.0892915	0.119765	0.127996	0.121764	0.113366	0.100713	0.0883193	0.0798618	0.0702495	0.0635426	0.0548977	0.0503991	0.0448033	0.0400042	0.0372288	0.0338546	0.0305438	0.0279963	0.0256662	0.0235346	0.0211088	0.0192875	0.0177458
6.16209e-16	0.091816	0.126508	0.132667	0.127077	0.120752	0.110235	0.0979182	0.0869354	0.0770317	0.0689283	0.0626907	0.0569475	0.0518134	0.0446206	0.0404765	0.036197	0.0322691	0.0288324	0.0262786	0.0235487	0.020841	0.0182809	0.0160532
6.16209e-16	0.0972706	0.129337	0.137163	0.127866	0.116666	0.107892	0.0946338	0.0845649	0.0752712	0.0693557	0.0632159	0.0564271	0.0517609	0.0450621	0.0425259	0.0392942	0.0357168	0.0335469	0.030102	0.0264439	0.0232533	0.0209249	0.019158
6.16209e-16	0.0974123	0.130197	0.130917	0.125555	0.119156	0.108656	0.0965302	0.0842095	0.0770053	0.0689714	0.0617617	0.0567298	0.0502844	0.0457813	0.041965	0.0389246	0.0359467	0.0329701	0.0290273	0.0263799	0.0242773	0.0223971	0.0203347
6.16209e-16	0.096824	0.133467	0.139622	0.133154	0.125216	0.116485	0.104095	0.093387	0.0837369	0.0748002	0.0665504	0.0578868	0.0515809	0.0456421	0.0407747	0.0365644	0.0328814	0.0296426	0.0260111	0.0227508	0.0205105	0.0189543	0.017277
6.16209e-16	0.0990058	0.136764	0.146319	0.142595	0.133365	0.120092	0.106229	0.0940788	0.0825959	0.0725775	0.0639581	0.056126	0.0495519	0.0437478	0.0402165	0.0370269	0.032481	0.0283667	0.0252282	0.0227068	0.0200756	0.0180553	0.0159043
6.16209e-16	0.0991331	0.139048	0.148566	0.139467	0.124639	0.113157	0.0993093	0.0846092	0.0712122	0.0619704	0.0555453	0.0518324	0.0457363	0.039673	0.0350922	0.0309637	0.0279482	0.0252287	0.0218588	0.0194991	0.0175298	0.0156536	0.0137599
6.16209e-16	0.0956909	0.136948	0.141741	0.133661	0.120544	0.107566	0.0948493	0.0821169	0.0645085	0.0584504	0.0505402	0.0436427	0.0386534	0.0338757	0.0281835	0.0266479	0.0238344	0.0203816	0.0182247	0.0169027	0.0155414	0.0138407	0.0122056
6.16209e-16	0.0966097	0.134656	0.138849	0.134851	0.122397	0.103794	0.0913005	0.0759844	0.0650809	0.0541975	0.0466285	0.0408586	0.0364976	0.0319998	0.0289974	0.0257484	0.0215709	0.0193313	0.0174101	0.0155512	0.0141037	0.012512	0.0108746
6.16209e-16	0.0965325	0.133837	0.136006	0.128288	0.116606	0.0989615	0.0877613	0.0785061	0.0695458	0.0564503	0.0482071	0.0421419	0.0361048	0.0311364	0.0273765	0.0248061	0.0209821	0.0187967	0.0161835	0.0139711	0.0124112	0.0112245	0.00963978
6.16209e-16	0.0996101	0.139997	0.142738	0.133758	0.124234	0.101949	0.0865316	0.0764315	0.068955	0.0597671	0.0535315	0.0462074	0.0409841	0.0361125	0.0326203	0.0280639	0.0251875	0.0225215	0.0197679	0.016204	0.0141647	0.0119891	0.0104601
6.16209e-16	0.102882	0.142312	0.149492	0.144142	0.13262	0.116054	0.0931739	0.0757131	0.0652815	0.0581752	0.0533009	0.0477828	0.044109	0.0378439	0.0339519	0.0292927	0.0258703	0.021311	0.0181684	0.0161909	0.0144389	0.0128179	0.0111879
6.16209e-16	0.0976643	0.13403	0.135116	0.132396	0.119643	0.107969	0.0873901	0.0729247	0.0622778	0.0568745	0.0494844	0.041219	0.0359429	0.0328762	0.0291766	0.0246487	0.0213788	0.0175486	0.0152674	0.0129174	0.0109698	0.00906572	0.00761205
6.16209e-16	0.0992156	0.133666	0.133248	0.128692	0.117524	0.101593	0.0885762	0.0777091	0.0654198	0.0555794	0.0493584	0.0439507	0.0383172	0.034177	0.0298958	0.0261758	0.0234459	0.0204361	0.0175748	0.0154747	0.0137975	0.0123032	0.010958
6.16209e-16	0.0965091	0.128476	0.126443	0.12036	0.110264	0.0976715	0.0893427	0.0719928	0.0609954	0.0537629	0.0486141	0.0436825	0.0383538	0.0343103	0.0299824	0.0269842	0.0241888	0.0215944	0.0192926	0.0174129	0.0149376	0.0128944	0.0116491
6.16209e-16	0.099824	0.132229	0.13468	0.128527	0.11752	0.10178	0.0907072	0.0786727	0.0643283	0.0553069	0.0491633	0.0434094	0.0382349	0.0342492	0.0313594	0.0277119	0.0246614	0.0218121	0.0188734	0.0159786	0.0138533	0.0125774	0.011608
6.16209e-16	0.0987738	0.127691	0.130859	0.123824	0.113946	0.104108	0.0937709	0.0781253	0.0677127	0.059392	0.0505146	0.0445468	0.0422126	0.0378823	0.0349004	0.0301863	0.0268694	0.024272	0.0212573	0.0182169	0.015872	0.013796	0.0123896
6.16209e-16	0.100503	0.13239	0.13066	0.124799	0.111091	0.0994404	0.0896927	0.0786487	0.0686801	0.059053	0.0509243	0.0464288	0.040846	0.0366133	0.0321686	0.0281764	0.0252426	0.0227278	0.0201091	0.0172532	0.0154564	0.0135796	0.0119832
6.16209e-16	0.104392	0.139822	0.142345	0.136044	0.121566	0.106982	0.0913203	0.0780884	0.0641864	0.0568515	0.0513992	0.0448478	0.0408303	0.0354802	0.0311652	0.0273344	0.0230353	0.020002	0.0175802	0.0152217	0.0137428	0.0120491	0.0110078
6.16209e-16	0.102732	0.13744	0.138806	0.131677	0.120753	0.105341	0.0918478	0.0801038	0.068217	0.0561452	0.0476081	0.0413428	0.0368395	0.0311135	0.0276774	0.0242483	0.0221714	0.02011	0.0179267	0.0160563	0.0148009	0.0133394	0.0117302
6.16209e-16	0.1054	0.141905	0.140847	0.132552	0.119762	0.105993	0.0950485	0.0780661	0.0692689	0.0621784	0.0545843	0.0477743	0.0425766	0.0373538	0.0317865	0.0276387	0.0238673	0.0206785	0.01886	0.0179658	0.0166253	0.0151313	0.0132449
6.16209e-16	0.105477	0.139542	0.139505	0.127459	0.11416	0.100346	0.0864245	0.0731206	0.0654144	0.0573822	0.0505317	0.0432743	0.0358983	0.031216	0.0283885	0.0254496	0.0231201	0.01995	0.0177975	0.0154084	0.0132855	0.0120947	0.0104536
6.16209e-16	0.108657	0.137947	0.140807	0.132673	0.116799	0.105588	0.0910657	0.0768642	0.0636254	0.0575956	0.0524777	0.0463455	0.0391314	0.0338504	0.0287275	0.0253656	0.0227549	0.0201072	0.0169183	0.0148372	0.0135011	0.0121516	0.0105039
6.16209e-16	0.106807	0.139933	0.137924	0.133934	0.11796	0.100653	0.0837334	0.0731	0.0620615	0.0517042	0.0453266	0.0393148	0.0344807	0.0279573	0.024246	0.0204194	0.0187018	0.0172723	0.0144185	0.0130985	0.0114091	0.0104514	0.00931072
6.16209e-16	0.10201	0.138124	0.135718	0.125204	0.113944	0.105574	0.0914346	0.0754769	0.0684575	0.0545325	0.0477624	0.0397294	0.0333632	0.0285679	0.025384	0.0217628	0.0189343	0.0176922	0.0160753	0.0143239	0.0126052	0.0105081	0.00916164
6.16209e-16	0.105687	0.137692	0.143922	0.132347	0.117221	0.103299	0.0894933	0.0744204	0.0642723	0.057373	0.0512913	0.0431112	0.0387024	0.0317938	0.0294205	0.0257528	0.0232873	0.020128	0.0160209	0.0142531	0.0124681	0.0111816	0.0101547
6.16209e-16	0.106009	0.138911	0.142468	0.133518	0.119194	0.103734	0.0943645	0.075956	0.0656568	0.0561795	0.0467108	0.0397776	0.0342239	0.029504	0.0260601	0.0232314	0.0207013	0.0183293	0.01574	0.0135174	0.011762	0.0101806	0.00884749
6.16209e-16	0.103448	0.141327	0.143219	0.134647	0.121533	0.108305	0.0926174	0.0784936	0.0634664	0.0528753	0.0451979	0.0402726	0.0362682	0.0308917	0.0272264	0.0245347	0.0213598	0.0183356	0.0156058	0.0137815	0.0123691	0.0105614	0.00985076
6.16209e-16	0.103838	0.145591	0.148882	0.138289	0.125044	0.107585	0.0950163	0.0794396	0.0685181	0.057094	0.0474077	0.0433594	0.036782	0.0327099	0.0273017	0.0235942	0.0206173	0.0188882	0.017761	0.0165853	0.0148446	0.0133495	0.012213
6.16209e-16	0.100834	0.135382	0.141469	0.130089	0.116222	0.103043	0.0932304	0.0796361	0.0692229	0.0546509	0.0469408	0.0417338	0.0374026	0.0303145	0.0257938	0.020735	0.0176353	0.0161908	0.0144522	0.0127278	0.0107042	0.0106859	0.01059
