# Supplementary material for: Research on the dynamic spillover of stock markets under COVID-19—Taking the stock markets of China, Japan, and South Korea as an example
Source: Front Public Health. 2022 Nov 11;10:1008348. doi: 10.3389/fpubh.2022.1008348 (PMC9691647; doi:10.3389/fpubh.2022.1008348)
Supplement: Supplementary file 5 [file Data_Sheet_3.ZIP › CHN_HK_3 (3).xls]

## Sheet: Sheet1
0	0	0	0	0	0	0	0	0	0	0	0	0	0	0	0	0	0	0	0	0	0	0	0
0	0	0	0	0	0	0	0	0	0	0	0	0	0	0	0	0	0	0	0	0	0	0	0
1.91503e-16	0.158491	0.29434	0.399525	0.472087	0.48976	0.51509	0.52859	0.518552	0.491248	0.455498	0.41661	0.403066	0.373503	0.344965	0.312305	0.282132	0.258293	0.236586	0.203511	0.18216	0.161718	0.137289	0.122919
1.91503e-16	0.17017	0.312045	0.416665	0.4942	0.533763	0.554553	0.564734	0.535671	0.489137	0.474138	0.464453	0.435644	0.391931	0.358557	0.33164	0.304322	0.265398	0.248114	0.236304	0.20908	0.167232	0.149783	0.137776
1.91503e-16	0.171349	0.317508	0.414193	0.48838	0.544865	0.549052	0.532625	0.519222	0.504537	0.481989	0.453609	0.429977	0.402384	0.377953	0.346325	0.3153	0.293547	0.273538	0.250359	0.21374	0.191387	0.17511	0.163132
1.91503e-16	0.167532	0.308452	0.406315	0.477134	0.535631	0.549462	0.551657	0.542829	0.524217	0.523574	0.491309	0.451448	0.427875	0.408556	0.38482	0.357003	0.337483	0.315344	0.304141	0.290461	0.275508	0.254409	0.234596
1.91503e-16	0.168797	0.304276	0.403973	0.465175	0.506268	0.507671	0.528602	0.502491	0.472191	0.454417	0.420055	0.371592	0.338356	0.31548	0.297299	0.279078	0.267197	0.253429	0.236276	0.219969	0.199704	0.179032	0.167672
1.91503e-16	0.166291	0.295329	0.39833	0.461138	0.494579	0.483541	0.477424	0.471259	0.440701	0.403036	0.370592	0.338867	0.297372	0.267899	0.256585	0.21477	0.203291	0.186703	0.170901	0.150522	0.133971	0.118107	0.105162
1.91503e-16	0.158142	0.291784	0.387249	0.448526	0.478355	0.485222	0.478057	0.463589	0.446432	0.41328	0.372443	0.354701	0.334719	0.325692	0.283395	0.239106	0.215506	0.193852	0.173223	0.155091	0.137011	0.125227	0.115261
1.91503e-16	0.160187	0.295182	0.389767	0.452954	0.480545	0.476668	0.472526	0.467818	0.442032	0.420964	0.391108	0.382271	0.370299	0.354316	0.329379	0.283174	0.241531	0.224854	0.204667	0.190305	0.173296	0.163224	0.150917
1.91503e-16	0.164857	0.296933	0.391494	0.435309	0.460872	0.472172	0.474844	0.451967	0.438663	0.416604	0.396854	0.374052	0.350923	0.319727	0.29333	0.264837	0.239757	0.221019	0.199808	0.180134	0.161992	0.145344	0.125111
1.91503e-16	0.170303	0.294214	0.381546	0.42908	0.455167	0.467479	0.465786	0.457935	0.433992	0.421792	0.404689	0.383736	0.368579	0.341622	0.325667	0.296217	0.271645	0.259537	0.223299	0.192471	0.179299	0.16666	0.150154
1.91503e-16	0.16639	0.297474	0.382926	0.440928	0.471468	0.467147	0.465663	0.459276	0.430656	0.403425	0.389661	0.367826	0.345945	0.322524	0.298887	0.278503	0.256674	0.236495	0.217627	0.19245	0.169701	0.151217	0.134422
1.91503e-16	0.165715	0.292258	0.382242	0.442922	0.475012	0.487241	0.475723	0.462134	0.441667	0.416512	0.396704	0.372038	0.347224	0.323033	0.294755	0.267882	0.257395	0.240263	0.226469	0.210155	0.18524	0.175199	0.160796
1.91503e-16	0.163804	0.286838	0.382371	0.438144	0.466245	0.489211	0.489763	0.478376	0.471298	0.445688	0.423561	0.406222	0.397752	0.377359	0.34887	0.315221	0.296401	0.276924	0.259262	0.241215	0.221345	0.195623	0.17959
1.91503e-16	0.16598	0.280336	0.383566	0.435681	0.474667	0.478668	0.485246	0.472247	0.465344	0.430131	0.403414	0.387116	0.376482	0.367214	0.342559	0.325247	0.304755	0.285479	0.268186	0.249441	0.235918	0.217501	0.198739
1.91503e-16	0.165506	0.288449	0.385978	0.442574	0.479782	0.505647	0.504117	0.504311	0.485704	0.464018	0.447417	0.431062	0.410771	0.394455	0.37307	0.351156	0.328809	0.311351	0.298543	0.282097	0.262975	0.237699	0.218795
1.91503e-16	0.163761	0.275584	0.366338	0.408261	0.446095	0.463408	0.467691	0.456447	0.437706	0.427498	0.409337	0.395765	0.393538	0.376247	0.344782	0.329542	0.304008	0.276075	0.261539	0.247667	0.232868	0.217519	0.203609
1.91503e-16	0.159804	0.262417	0.349194	0.405184	0.433592	0.452051	0.450018	0.44626	0.436584	0.426176	0.401813	0.387725	0.360267	0.347467	0.328606	0.304255	0.288613	0.266822	0.252763	0.239614	0.225081	0.210713	0.198052
1.91503e-16	0.157001	0.26585	0.361612	0.414127	0.442569	0.459944	0.450641	0.456378	0.450456	0.435507	0.414765	0.39164	0.361265	0.342829	0.327213	0.308117	0.293406	0.277228	0.262092	0.247512	0.227963	0.211697	0.197005
1.91503e-16	0.153176	0.252333	0.34089	0.393295	0.424371	0.446702	0.448634	0.449504	0.444806	0.422947	0.400397	0.373112	0.359749	0.342086	0.326066	0.31229	0.297258	0.27967	0.262141	0.238715	0.226531	0.21059	0.196634
1.91503e-16	0.151166	0.26	0.343692	0.399821	0.42958	0.440845	0.438997	0.433407	0.414706	0.422493	0.408913	0.381933	0.349699	0.334564	0.322818	0.30103	0.286064	0.276175	0.260414	0.240504	0.22573	0.209	0.190718
1.91503e-16	0.149048	0.257156	0.340214	0.394015	0.426036	0.453728	0.454226	0.454198	0.444437	0.434065	0.432696	0.425152	0.398426	0.370813	0.351746	0.333556	0.317961	0.306391	0.294836	0.281651	0.269602	0.254208	0.239571
1.91503e-16	0.151223	0.264241	0.352124	0.405188	0.447381	0.474202	0.500772	0.480902	0.495194	0.494537	0.494216	0.490984	0.473517	0.456519	0.447141	0.430555	0.405204	0.381069	0.355677	0.335988	0.322695	0.300914	0.282784
1.91503e-16	0.149252	0.259532	0.348705	0.399285	0.443801	0.47398	0.497063	0.516321	0.508738	0.501473	0.503581	0.482514	0.466451	0.442011	0.413761	0.408365	0.399018	0.384238	0.366783	0.349841	0.335667	0.323929	0.304378
1.91503e-16	0.146844	0.259448	0.344587	0.413736	0.461315	0.494529	0.505912	0.514914	0.514169	0.506159	0.503407	0.493885	0.472786	0.462403	0.445861	0.428859	0.407356	0.388404	0.369806	0.346096	0.329089	0.324752	0.31377
1.91503e-16	0.146544	0.258483	0.340295	0.398284	0.444915	0.474494	0.493798	0.502003	0.503617	0.500205	0.489041	0.489182	0.458586	0.434917	0.411293	0.397407	0.38213	0.369017	0.365464	0.361733	0.35788	0.350067	0.339823
1.91503e-16	0.148996	0.255756	0.342278	0.406537	0.439001	0.447741	0.463303	0.468584	0.468785	0.456078	0.450758	0.441538	0.423641	0.410065	0.394927	0.365674	0.350039	0.337835	0.31137	0.298186	0.293507	0.294727	0.282364
1.91503e-16	0.134406	0.238509	0.316891	0.372174	0.419008	0.434203	0.455361	0.463141	0.464569	0.462866	0.463139	0.444091	0.419986	0.399742	0.381433	0.360711	0.339592	0.315403	0.297413	0.277329	0.265412	0.253934	0.24654
1.91503e-16	0.143023	0.252029	0.322815	0.371079	0.415349	0.431371	0.444171	0.442034	0.441538	0.427349	0.405968	0.391453	0.371498	0.351423	0.335829	0.323052	0.314046	0.282711	0.258658	0.236046	0.214925	0.200382	0.186977
1.91503e-16	0.137064	0.233305	0.312977	0.365564	0.407027	0.427212	0.440925	0.445248	0.443565	0.431484	0.429618	0.431438	0.411695	0.390836	0.347396	0.322045	0.304455	0.290549	0.276108	0.261998	0.250031	0.238666	0.226273
1.91503e-16	0.135336	0.239674	0.310267	0.36225	0.397453	0.408082	0.420229	0.418458	0.426099	0.430704	0.428469	0.425593	0.412068	0.399066	0.374396	0.322077	0.29891	0.275717	0.250936	0.235286	0.221007	0.207753	0.190294
1.91503e-16	0.125431	0.218671	0.285841	0.332996	0.37196	0.37865	0.386585	0.401011	0.406212	0.399084	0.385322	0.378843	0.370183	0.354184	0.34152	0.309565	0.282632	0.266802	0.251894	0.236792	0.218936	0.202107	0.185224
1.91503e-16	0.124186	0.217933	0.279365	0.327118	0.353195	0.366501	0.371983	0.36758	0.360025	0.326052	0.308329	0.289643	0.265598	0.242644	0.216157	0.199675	0.183748	0.162728	0.147631	0.13822	0.126198	0.112643	0.106177
1.91503e-16	0.122853	0.21874	0.286764	0.329098	0.355809	0.354875	0.365952	0.35638	0.347709	0.332846	0.306738	0.290319	0.266994	0.253948	0.238181	0.221039	0.198369	0.181544	0.166577	0.153213	0.134067	0.117316	0.103723
1.91503e-16	0.122634	0.209328	0.271187	0.314574	0.336735	0.345782	0.354122	0.345947	0.337207	0.313695	0.295084	0.275418	0.249637	0.22681	0.209195	0.195803	0.180987	0.155234	0.141719	0.1275	0.111352	0.0982232	0.0768289
1.91503e-16	0.116819	0.203885	0.261965	0.301854	0.318437	0.336988	0.343107	0.33741	0.332597	0.312656	0.285027	0.260592	0.240376	0.220933	0.207996	0.182645	0.153223	0.136929	0.122575	0.108071	0.0922677	0.079758	0.0704713
1.91503e-16	0.119343	0.208204	0.272056	0.310847	0.330617	0.344388	0.32565	0.302521	0.292802	0.280921	0.272098	0.229648	0.199361	0.182338	0.168029	0.143368	0.124737	0.108854	0.094326	0.086262	0.0691722	0.0575401	0.0498977
1.91503e-16	0.130285	0.22216	0.288887	0.326607	0.36088	0.356291	0.332901	0.306914	0.291164	0.272415	0.244677	0.217938	0.18979	0.174835	0.148501	0.117641	0.100335	0.0791653	0.0637799	0.0531754	0.0425104	0.0361856	0.0307758
1.91503e-16	0.120137	0.217977	0.282364	0.322073	0.34028	0.33783	0.327083	0.312501	0.280796	0.253543	0.213612	0.189865	0.166294	0.146155	0.128316	0.108995	0.0870689	0.0782445	0.0639648	0.0451814	0.0373107	0.0307344	0.0242537
1.91503e-16	0.127289	0.216611	0.275618	0.309098	0.325772	0.337354	0.337778	0.316339	0.279172	0.252288	0.226379	0.208673	0.174564	0.142503	0.113021	0.0975302	0.0810355	0.0693458	0.0562118	0.0469682	0.0406148	0.0326677	0.0268856
1.91503e-16	0.125408	0.208081	0.278301	0.31077	0.321086	0.321304	0.304385	0.29465	0.27615	0.248075	0.226168	0.186793	0.150878	0.126753	0.116342	0.100582	0.079451	0.0648656	0.0527575	0.0417636	0.0345428	0.0281621	0.0239833
1.91503e-16	0.120518	0.206507	0.278223	0.313609	0.324791	0.316165	0.299279	0.279358	0.269074	0.25066	0.221151	0.197595	0.176953	0.15578	0.136116	0.113732	0.0991744	0.0813423	0.0679696	0.0581616	0.0471803	0.0342491	0.025975
1.91503e-16	0.117824	0.210573	0.274269	0.307573	0.324774	0.320188	0.3052	0.276322	0.24326	0.227246	0.20703	0.184375	0.169774	0.154726	0.130924	0.125294	0.118775	0.0916968	0.079031	0.0675203	0.0577728	0.0510107	0.0449205
1.91503e-16	0.120765	0.199027	0.256034	0.285762	0.308847	0.30731	0.294559	0.280796	0.268274	0.254949	0.233743	0.213642	0.194825	0.169013	0.157529	0.146824	0.127929	0.109211	0.0961554	0.0822478	0.0729462	0.0628342	0.0569771
1.91503e-16	0.11442	0.194561	0.247205	0.279685	0.301708	0.301843	0.283272	0.262108	0.24644	0.232448	0.221212	0.195751	0.172996	0.15725	0.143924	0.129258	0.116273	0.0988677	0.0836602	0.066604	0.0544627	0.0472845	0.0433902
1.91503e-16	0.112312	0.18561	0.234993	0.257769	0.271489	0.270117	0.250926	0.226981	0.213553	0.196914	0.173461	0.157243	0.14516	0.123312	0.111877	0.0986803	0.0866383	0.0774135	0.0692326	0.0593841	0.0508747	0.0445691	0.0404104
1.91503e-16	0.118123	0.196683	0.243143	0.272365	0.278873	0.275026	0.263254	0.245421	0.221425	0.205255	0.186802	0.16895	0.152932	0.13928	0.124415	0.111304	0.0947119	0.0815742	0.071758	0.0628642	0.0533763	0.0444251	0.0377122
1.91503e-16	0.115949	0.192214	0.242178	0.261363	0.27424	0.275397	0.257318	0.240474	0.219026	0.193416	0.180172	0.160078	0.150125	0.133455	0.113281	0.102665	0.0899384	0.0777379	0.0620526	0.056094	0.048247	0.0399289	0.0340993
1.91503e-16	0.109882	0.193909	0.243244	0.26261	0.272408	0.265509	0.24996	0.238155	0.221052	0.204756	0.174829	0.158617	0.144115	0.134733	0.121813	0.0999791	0.0852687	0.0729654	0.066349	0.056606	0.0481301	0.0406838	0.0354289
1.91503e-16	0.118609	0.198668	0.252264	0.277092	0.300677	0.291567	0.268737	0.2592	0.239395	0.229088	0.223127	0.208269	0.183838	0.169116	0.151666	0.132323	0.119524	0.103443	0.0894568	0.0706619	0.0617299	0.0541771	0.0489499
1.91503e-16	0.116059	0.206837	0.264215	0.301586	0.313693	0.30596	0.299886	0.28068	0.243382	0.229941	0.219698	0.207129	0.180304	0.162394	0.149698	0.135196	0.12042	0.114904	0.100941	0.0861018	0.080881	0.0766608	0.0707501
1.91503e-16	0.11337	0.201149	0.259082	0.296479	0.306707	0.304758	0.297509	0.276374	0.248722	0.235516	0.216107	0.196596	0.183814	0.16135	0.150066	0.136826	0.121278	0.107403	0.0970337	0.0853938	0.0780342	0.0717272	0.0655179
1.91503e-16	0.118341	0.197817	0.255896	0.286322	0.298778	0.289516	0.2854	0.282012	0.271593	0.255312	0.221091	0.204251	0.185769	0.168297	0.151912	0.13622	0.125162	0.109137	0.101629	0.089839	0.0830184	0.077203	0.0686927
1.91503e-16	0.114191	0.195884	0.251189	0.275849	0.290891	0.284981	0.271688	0.272313	0.250257	0.225239	0.201067	0.184306	0.171168	0.157521	0.142454	0.123713	0.109286	0.0982461	0.0872645	0.0778881	0.071175	0.0648424	0.0582719
1.91503e-16	0.118537	0.201141	0.256914	0.29456	0.309617	0.305088	0.292022	0.263308	0.245201	0.230365	0.214371	0.19931	0.18049	0.15469	0.138751	0.122917	0.104356	0.0921222	0.0838437	0.0734495	0.0681355	0.0621087	0.0559301
1.91503e-16	0.109698	0.185149	0.242531	0.272261	0.293468	0.30094	0.285583	0.266637	0.250678	0.236193	0.208016	0.183206	0.161757	0.157215	0.140341	0.131666	0.120929	0.103143	0.0921921	0.0838214	0.0744191	0.0632789	0.0546085
1.91503e-16	0.117333	0.200365	0.265611	0.301517	0.318789	0.308012	0.307447	0.300011	0.259669	0.229559	0.217144	0.197321	0.171925	0.152049	0.13929	0.124516	0.110143	0.0961872	0.0821121	0.0689793	0.0624513	0.0577184	0.0532042
1.91503e-16	0.12072	0.201779	0.259512	0.292396	0.311582	0.314563	0.294281	0.283775	0.270696	0.250285	0.231685	0.214219	0.203526	0.179796	0.161377	0.143374	0.120283	0.104195	0.0913212	0.0803644	0.0748732	0.0677071	0.0611831
1.91503e-16	0.115138	0.202591	0.265451	0.301359	0.306525	0.304069	0.295205	0.275956	0.262127	0.238828	0.217469	0.199107	0.184188	0.150429	0.134189	0.122108	0.108816	0.0955393	0.0794801	0.0710534	0.0551533	0.0512731	0.0485168
1.91503e-16	0.118177	0.198038	0.255158	0.280386	0.295121	0.28762	0.270013	0.256967	0.241145	0.216673	0.200054	0.180904	0.160655	0.141991	0.124668	0.109003	0.0924484	0.0792468	0.0677317	0.0580108	0.051166	0.045047	0.037916
1.91503e-16	0.117452	0.199963	0.25831	0.285108	0.297464	0.288201	0.278138	0.263974	0.234492	0.211015	0.19374	0.167321	0.149112	0.136518	0.119157	0.111921	0.0975155	0.0779669	0.0689848	0.0607867	0.0495114	0.0426582	0.0378174
1.91503e-16	0.115963	0.200919	0.26507	0.29213	0.3008	0.286855	0.265218	0.253744	0.232052	0.214884	0.186262	0.162683	0.141735	0.134674	0.116727	0.10353	0.0921303	0.0846388	0.0768609	0.0656697	0.0539114	0.0475142	0.0411075
1.91503e-16	0.117105	0.203303	0.259237	0.292534	0.305376	0.29433	0.270375	0.251739	0.237327	0.225572	0.192706	0.184763	0.166751	0.146445	0.127175	0.109842	0.0932325	0.0782129	0.06444	0.0537886	0.0425303	0.0366529	0.0316373
1.91503e-16	0.110525	0.1927	0.243058	0.280328	0.29018	0.272692	0.27347	0.253727	0.240051	0.219556	0.194542	0.16418	0.14151	0.122826	0.108298	0.0945891	0.0804502	0.0678705	0.0605881	0.05287	0.0439467	0.0400391	0.0352881
1.91503e-16	0.110501	0.191129	0.251602	0.282778	0.288241	0.291505	0.26979	0.257731	0.228269	0.207193	0.18404	0.158521	0.138878	0.120374	0.108836	0.0989478	0.0793311	0.0662042	0.0552901	0.0481874	0.0418657	0.0335637	0.0277997
1.91503e-16	0.111605	0.189626	0.240399	0.26884	0.292081	0.281442	0.263708	0.244223	0.223377	0.195569	0.171289	0.14518	0.125101	0.0971597	0.0838947	0.0716906	0.058934	0.0476951	0.0379306	0.030944	0.0250793	0.0203577	0.0160657
1.91503e-16	0.113894	0.192426	0.251707	0.284584	0.302109	0.297029	0.27754	0.254116	0.227734	0.198922	0.182129	0.16135	0.138633	0.110624	0.0878519	0.0699652	0.0548462	0.0448367	0.0373038	0.0311025	0.0259118	0.0225748	0.0183595
1.91503e-16	0.119723	0.207502	0.257727	0.278691	0.289612	0.283215	0.27446	0.233259	0.211438	0.185511	0.155214	0.138799	0.12738	0.105553	0.0834778	0.0674089	0.0589375	0.0468823	0.0385562	0.0316325	0.0244627	0.0208487	0.0177206
1.91503e-16	0.121506	0.205536	0.257312	0.294492	0.290685	0.277095	0.258301	0.229142	0.206237	0.181654	0.157472	0.132021	0.115715	0.0996258	0.0853465	0.0718115	0.061887	0.0526475	0.0401875	0.0319232	0.0260198	0.0195666	0.0157323
1.91503e-16	0.123495	0.208527	0.267026	0.301134	0.289123	0.269947	0.246189	0.219938	0.194461	0.171366	0.142463	0.118622	0.0998197	0.0889969	0.075603	0.0610106	0.0484141	0.0415091	0.0323745	0.0262341	0.0209307	0.0158296	0.0119203
1.91503e-16	0.124445	0.211255	0.27444	0.310236	0.304432	0.283533	0.266143	0.23841	0.212167	0.188314	0.155009	0.134822	0.120635	0.101294	0.0737424	0.0577827	0.0501019	0.035814	0.0299013	0.0209795	0.0161796	0.0136461	0.00869435
1.91503e-16	0.122379	0.215364	0.271101	0.299783	0.288276	0.277017	0.269636	0.236718	0.208447	0.174826	0.159676	0.139057	0.113582	0.0909783	0.0695641	0.0499025	0.0406159	0.0289317	0.0242176	0.019836	0.015047	0.00992177	0.00762888
1.91503e-16	0.122021	0.211183	0.283856	0.316382	0.298955	0.283489	0.256059	0.233285	0.2148	0.182058	0.157703	0.130983	0.113418	0.0965907	0.0791631	0.0595816	0.0468496	0.0356463	0.0246097	0.0206177	0.0132857	0.00785193	0.00643709
1.91503e-16	0.124296	0.21495	0.274892	0.304917	0.308344	0.281911	0.264786	0.233291	0.211369	0.193393	0.155321	0.131996	0.111959	0.0981384	0.080697	0.064967	0.0534493	0.0403646	0.0343096	0.025507	0.0171858	0.00948286	0.00635808
1.91503e-16	0.119812	0.210304	0.263948	0.29691	0.285015	0.273554	0.267181	0.249218	0.216286	0.188933	0.170597	0.141631	0.125529	0.109264	0.0923547	0.077631	0.0623153	0.0484452	0.0359983	0.0238295	0.0177472	0.0105939	0.00566032
1.91503e-16	0.126235	0.211128	0.265293	0.30547	0.30776	0.299604	0.262589	0.24856	0.223595	0.199605	0.173262	0.154208	0.12956	0.109678	0.0954163	0.0781794	0.0639823	0.0468335	0.0350595	0.0307638	0.0215103	0.0136314	0.00547702
1.91503e-16	0.124662	0.215385	0.27841	0.315304	0.321195	0.305452	0.291668	0.27466	0.238104	0.207059	0.183543	0.159253	0.140943	0.114262	0.0918866	0.0734115	0.0521411	0.0359372	0.0310062	0.024032	0.0195238	0.0144251	0.00762474
1.91503e-16	0.128633	0.227376	0.279934	0.319033	0.328361	0.310201	0.279159	0.261456	0.233794	0.21619	0.182298	0.150076	0.123639	0.102693	0.0855927	0.0729718	0.0561462	0.0386327	0.0300839	0.025782	0.0198658	0.00850615	0.00526715
1.91503e-16	0.127613	0.225371	0.297376	0.327842	0.329261	0.311464	0.281067	0.263407	0.243924	0.22001	0.187661	0.151392	0.122386	0.10662	0.0895207	0.073056	0.0599274	0.0491594	0.037271	0.0264619	0.0186618	0.0108009	0.00871884
1.91503e-16	0.132024	0.224333	0.292781	0.31944	0.326738	0.307003	0.285478	0.260991	0.237032	0.217079	0.179064	0.156878	0.136103	0.111906	0.088464	0.0747359	0.0643668	0.0516779	0.0393737	0.0323027	0.0221892	0.0168541	0.0138769
1.91503e-16	0.124712	0.211748	0.268362	0.297356	0.299029	0.28908	0.273189	0.249552	0.218727	0.193801	0.176218	0.155108	0.136607	0.110757	0.0884501	0.06856	0.0565566	0.0470854	0.0386541	0.0288992	0.0214205	0.0114081	0.00784534
1.91503e-16	0.121853	0.209947	0.280433	0.29816	0.305574	0.296168	0.279425	0.244082	0.220852	0.198868	0.176102	0.165364	0.137134	0.118705	0.100318	0.0774774	0.0619955	0.0495292	0.0416774	0.0338712	0.0250137	0.0161128	0.0116117
1.91503e-16	0.127323	0.222533	0.289996	0.31071	0.312807	0.301975	0.285769	0.266462	0.244784	0.2166	0.179246	0.155783	0.145547	0.129277	0.105864	0.0867673	0.0762704	0.0594233	0.0485923	0.0394012	0.0296654	0.0212877	0.0170473
1.91503e-16	0.120207	0.209781	0.271905	0.304024	0.301844	0.291746	0.276711	0.261612	0.240038	0.214699	0.188784	0.163971	0.142846	0.124039	0.10703	0.0883103	0.0745444	0.0652262	0.0532377	0.041936	0.032693	0.0259344	0.0205692
1.91503e-16	0.114081	0.196923	0.257801	0.285779	0.290645	0.274719	0.269374	0.263115	0.249024	0.23822	0.215943	0.197237	0.169834	0.14122	0.117953	0.100591	0.0865026	0.0757522	0.0680259	0.0616919	0.0512508	0.0382983	0.0294917
1.91503e-16	0.112982	0.199216	0.259456	0.300003	0.310204	0.312473	0.314383	0.315729	0.298518	0.277071	0.25492	0.23441	0.208064	0.18392	0.158412	0.142878	0.128524	0.116021	0.0964582	0.0831379	0.0738362	0.0601448	0.0439455
1.91503e-16	0.114217	0.19357	0.251402	0.284274	0.307593	0.319202	0.315957	0.310859	0.300621	0.283987	0.266302	0.241677	0.219745	0.209739	0.186832	0.15875	0.142296	0.127411	0.104905	0.0912216	0.0801574	0.0657274	0.0549752
1.91503e-16	0.114084	0.198619	0.264717	0.291929	0.310358	0.335059	0.339075	0.33699	0.333028	0.310316	0.303939	0.287827	0.266743	0.240345	0.212636	0.193985	0.190328	0.17235	0.14037	0.119582	0.0995184	0.0862329	0.0772002
1.91503e-16	0.106953	0.190152	0.246287	0.28678	0.30078	0.319769	0.326371	0.31605	0.316104	0.30753	0.302668	0.297578	0.287859	0.266104	0.239543	0.217621	0.192472	0.173174	0.159564	0.130303	0.114248	0.101748	0.0906994
1.91503e-16	0.107497	0.189328	0.253386	0.293317	0.319159	0.327234	0.342172	0.337638	0.333384	0.313159	0.299562	0.284564	0.273128	0.257604	0.232745	0.220483	0.203776	0.177025	0.159194	0.143655	0.128192	0.115562	0.105579
1.91503e-16	0.097689	0.172528	0.229587	0.257056	0.294815	0.308057	0.309373	0.303323	0.300179	0.295616	0.284264	0.27921	0.26107	0.23118	0.209911	0.187399	0.166402	0.151973	0.132133	0.108652	0.0945689	0.0867475	0.0796956
1.91503e-16	0.0960838	0.173544	0.233151	0.269899	0.284036	0.286249	0.294312	0.28701	0.274804	0.265135	0.256881	0.247838	0.235745	0.222575	0.200378	0.183392	0.169887	0.155252	0.143073	0.131883	0.123295	0.110956	0.0934966
1.91503e-16	0.0895664	0.152691	0.205526	0.235985	0.260344	0.272376	0.275429	0.266646	0.253594	0.237395	0.22272	0.202632	0.1769	0.166004	0.159574	0.149196	0.14073	0.127452	0.114521	0.103055	0.0983785	0.0927449	0.0832233
1.91503e-16	0.0977776	0.170065	0.222498	0.252475	0.265018	0.273348	0.271372	0.259728	0.248053	0.239837	0.228955	0.21066	0.201018	0.183773	0.168369	0.151817	0.137552	0.129223	0.110042	0.0918567	0.0855797	0.0783775	0.0697502
1.91503e-16	0.0969366	0.175112	0.230986	0.253248	0.271735	0.279338	0.277118	0.266952	0.25304	0.23762	0.230582	0.213006	0.196462	0.179005	0.159519	0.142666	0.12931	0.120735	0.113344	0.105628	0.0839475	0.0718112	0.0646786
1.91503e-16	0.110954	0.189249	0.242165	0.269152	0.280301	0.296147	0.299053	0.305173	0.298339	0.284241	0.267661	0.24032	0.223713	0.206611	0.195637	0.179934	0.161461	0.142099	0.120792	0.108919	0.097974	0.0806075	0.0686634
1.91503e-16	0.111338	0.195998	0.250643	0.293802	0.313789	0.323328	0.309409	0.294431	0.284104	0.270499	0.244049	0.221246	0.212692	0.190199	0.172957	0.155304	0.141568	0.125217	0.108795	0.0991456	0.0914804	0.0800346	0.0715332
1.91503e-16	0.11959	0.203846	0.270856	0.312389	0.327683	0.331147	0.315836	0.299613	0.288318	0.268765	0.264521	0.254991	0.228695	0.210619	0.18478	0.16553	0.151732	0.135475	0.115037	0.105721	0.0952964	0.0722419	0.0606236
1.91503e-16	0.119184	0.202726	0.259676	0.306913	0.321899	0.325987	0.348695	0.32525	0.31625	0.293055	0.271843	0.244007	0.22351	0.198355	0.177733	0.162222	0.138312	0.125521	0.108296	0.0978927	0.0869183	0.073334	0.0638472
1.91503e-16	0.123492	0.215694	0.277873	0.320102	0.348436	0.367976	0.363102	0.371818	0.353191	0.33132	0.301134	0.279986	0.258228	0.238866	0.212113	0.171565	0.153629	0.136686	0.121678	0.108159	0.0880848	0.0789717	0.0675938
1.91503e-16	0.121862	0.221996	0.293504	0.339557	0.361193	0.373474	0.373276	0.356696	0.342951	0.328752	0.312355	0.297744	0.285349	0.25539	0.233892	0.211432	0.188726	0.172056	0.150566	0.131095	0.113571	0.0942093	0.0700744
1.91503e-16	0.13029	0.230394	0.299034	0.338034	0.352351	0.353604	0.365499	0.365423	0.347285	0.333508	0.32727	0.300973	0.284848	0.264238	0.219441	0.189252	0.172553	0.154108	0.129205	0.113742	0.0816394	0.0767701	0.0730885
1.91503e-16	0.124166	0.211193	0.283075	0.317221	0.341253	0.342586	0.339323	0.347657	0.323383	0.307814	0.282459	0.268666	0.25956	0.242475	0.208575	0.187844	0.162507	0.147357	0.131314	0.118591	0.10757	0.0989331	0.0837372
1.91503e-16	0.125782	0.216854	0.280598	0.305784	0.320288	0.333509	0.327736	0.310079	0.302414	0.291231	0.271085	0.251254	0.232995	0.219109	0.202141	0.179185	0.155251	0.134682	0.121881	0.0987495	0.089413	0.0808189	0.0721025
1.91503e-16	0.120598	0.201964	0.261956	0.301581	0.315021	0.312882	0.307397	0.289105	0.272964	0.265192	0.239932	0.21591	0.184664	0.160906	0.140826	0.131926	0.114795	0.0785635	0.0698367	0.0685928	0.0633331	0.0387512	0.0347086
1.91503e-16	0.115502	0.20378	0.25902	0.287548	0.296718	0.291343	0.287026	0.272285	0.259941	0.239176	0.218984	0.197586	0.186624	0.162822	0.137375	0.107743	0.0896558	0.0760459	0.0653782	0.053485	0.0416064	0.0340772	0.0256904
1.91503e-16	0.113438	0.195296	0.245654	0.269208	0.284819	0.274895	0.26176	0.241076	0.233068	0.21472	0.18788	0.167055	0.139205	0.119776	0.101448	0.0821123	0.0635505	0.0531369	0.0437478	0.0335563	0.0281122	0.0226511	0.0184115
1.91503e-16	0.101952	0.17519	0.214216	0.232149	0.248364	0.253949	0.253304	0.231666	0.21013	0.191025	0.170864	0.147523	0.124366	0.110183	0.0954879	0.0813983	0.067583	0.0490729	0.0410918	0.0301957	0.024235	0.0202317	0.0146197
1.91503e-16	0.104001	0.178274	0.224382	0.248354	0.25373	0.245092	0.235636	0.224278	0.198717	0.17078	0.155972	0.14133	0.121571	0.104825	0.0836357	0.0721758	0.0614829	0.0520797	0.035877	0.028341	0.0241849	0.0208441	0.0173216
