# Supplementary material for: Research on the dynamic spillover of stock markets under COVID-19—Taking the stock markets of China, Japan, and South Korea as an example
Source: Front Public Health. 2022 Nov 11;10:1008348. doi: 10.3389/fpubh.2022.1008348 (PMC9691647; doi:10.3389/fpubh.2022.1008348)
Supplement: Supplementary file 5 [file Data_Sheet_3.ZIP › CHN_JPN_3 (1).xls]

## Sheet: Sheet3
0	0	0	0	0	0	0	0	0	0	0	0	0	0	0	0	0	0	0	0	0	0	0	0
0	0	0	0	0	0	0	0	0	0	0	0	0	0	0	0	0	0	0	0	0	0	0	0
-8.64643e-17	0.0886638	0.155434	0.218109	0.25824	0.291884	0.311499	0.309646	0.325275	0.317193	0.310679	0.301956	0.298467	0.280404	0.268654	0.250001	0.21929	0.199939	0.172466	0.151669	0.135787	0.127537	0.126873	0.110483
-8.64643e-17	0.0893275	0.153304	0.203393	0.248368	0.284547	0.302556	0.312259	0.309322	0.301594	0.295832	0.28552	0.275364	0.262274	0.23929	0.216076	0.203683	0.184083	0.16357	0.148596	0.133433	0.118576	0.101811	0.0873735
-8.64643e-17	0.0848173	0.153587	0.208297	0.247915	0.279596	0.301531	0.315362	0.314575	0.305295	0.290643	0.281528	0.27106	0.250411	0.232278	0.202374	0.190889	0.168499	0.152512	0.136931	0.119547	0.111182	0.100227	0.0893216
-8.64643e-17	0.0801357	0.133684	0.189801	0.216096	0.228245	0.247641	0.247254	0.250324	0.242324	0.245145	0.238674	0.22422	0.214137	0.18919	0.178428	0.175263	0.16836	0.155587	0.135214	0.13085	0.126011	0.115741	0.103996
-8.64643e-17	0.0839975	0.158279	0.226938	0.265789	0.284163	0.285623	0.295116	0.291845	0.296923	0.298972	0.286358	0.274349	0.245352	0.222302	0.219951	0.21632	0.202746	0.187283	0.16957	0.152897	0.137529	0.116059	0.102917
-8.64643e-17	0.0897641	0.166493	0.22639	0.259352	0.29409	0.297244	0.307391	0.317798	0.313926	0.309342	0.29814	0.280734	0.275541	0.253454	0.226073	0.200875	0.181171	0.170276	0.16221	0.148554	0.134307	0.123059	0.118754
-8.64643e-17	0.0817157	0.147871	0.220748	0.258501	0.289824	0.309616	0.314622	0.316061	0.312478	0.30166	0.278992	0.273778	0.257586	0.232309	0.220758	0.203081	0.178245	0.160636	0.144497	0.13461	0.122995	0.110139	0.0982824
-8.64643e-17	0.0897311	0.154096	0.205497	0.242639	0.265689	0.283268	0.285777	0.280799	0.284429	0.268422	0.247138	0.230489	0.218966	0.200066	0.18922	0.177312	0.166772	0.155721	0.143802	0.130923	0.119145	0.102876	0.083963
-8.64643e-17	0.0915868	0.157505	0.224545	0.267757	0.307199	0.330687	0.33838	0.339541	0.353089	0.307836	0.289862	0.275396	0.251997	0.236558	0.225613	0.212369	0.193847	0.168995	0.147525	0.132752	0.121951	0.111572	0.0970963
-8.64643e-17	0.095451	0.167196	0.231831	0.274152	0.312849	0.336252	0.343892	0.352758	0.341341	0.321311	0.299667	0.280912	0.263413	0.246278	0.225611	0.206451	0.185818	0.165274	0.1505	0.142932	0.120099	0.101742	0.0924944
-8.64643e-17	0.0847046	0.152443	0.214801	0.262524	0.29739	0.315985	0.327248	0.324634	0.31568	0.300036	0.280928	0.266931	0.242198	0.2143	0.200591	0.188555	0.16035	0.147714	0.137062	0.119417	0.109919	0.0987503	0.0882926
-8.64643e-17	0.0805674	0.142167	0.198065	0.23488	0.257694	0.279975	0.285876	0.296991	0.29568	0.293675	0.283775	0.267492	0.24483	0.222376	0.203615	0.178524	0.163112	0.153585	0.137339	0.1177	0.104065	0.093138	0.0853731
-8.64643e-17	0.085408	0.148464	0.201873	0.229418	0.254794	0.273171	0.280148	0.285839	0.280381	0.281614	0.267053	0.237801	0.225395	0.209581	0.198122	0.1752	0.159035	0.141517	0.12461	0.108579	0.0941047	0.0854793	0.0728587
-8.64643e-17	0.0870365	0.168561	0.232311	0.27324	0.295882	0.320448	0.322381	0.316173	0.309475	0.306159	0.289824	0.267562	0.246731	0.225812	0.195831	0.177948	0.161522	0.150496	0.141578	0.125999	0.116725	0.105423	0.0955289
-8.64643e-17	0.0820857	0.156334	0.224294	0.275873	0.288385	0.291747	0.288143	0.282437	0.273577	0.258056	0.235331	0.22167	0.200237	0.185776	0.176514	0.154918	0.138643	0.125546	0.113952	0.0977364	0.0899568	0.073811	0.0611644
-8.64643e-17	0.0770492	0.13574	0.187499	0.215519	0.22928	0.232523	0.235557	0.227586	0.224097	0.213041	0.205688	0.197776	0.175774	0.161476	0.140022	0.124205	0.111416	0.103582	0.0958747	0.0887238	0.0813248	0.0717878	0.0655582
-8.64643e-17	0.0743883	0.127767	0.163034	0.184023	0.193107	0.203691	0.214951	0.208417	0.203045	0.200375	0.18867	0.174946	0.161972	0.149606	0.128721	0.113137	0.0959339	0.0800081	0.0716212	0.0637698	0.0531272	0.0469859	0.0415056
-8.64643e-17	0.0701059	0.124658	0.17406	0.198015	0.217598	0.23216	0.23009	0.214411	0.207196	0.194998	0.181956	0.170521	0.158589	0.143807	0.126396	0.112829	0.10046	0.0904925	0.0820551	0.0731197	0.0649766	0.0575937	0.0479422
-8.64643e-17	0.0746563	0.135785	0.196648	0.227402	0.23616	0.249241	0.24293	0.241037	0.224467	0.211798	0.200242	0.193338	0.188161	0.183145	0.164983	0.150955	0.13143	0.10727	0.0933534	0.07873	0.0678653	0.0613603	0.0512774
-8.64643e-17	0.0756126	0.136805	0.183028	0.212854	0.23694	0.250728	0.247187	0.230242	0.217735	0.208253	0.20385	0.192176	0.166096	0.156669	0.149169	0.141894	0.130498	0.105573	0.0914166	0.0830194	0.0739282	0.0645505	0.0601041
-8.64643e-17	0.0692331	0.12946	0.183028	0.215741	0.230537	0.230692	0.239454	0.249359	0.247884	0.236357	0.219883	0.206876	0.186187	0.166715	0.146004	0.134689	0.12731	0.116811	0.106009	0.0988174	0.0907443	0.0848431	0.0755803
-8.64643e-17	0.0711116	0.116269	0.161474	0.195557	0.213684	0.235192	0.247725	0.23702	0.226988	0.223514	0.210161	0.194193	0.18989	0.173747	0.161073	0.148177	0.13193	0.112336	0.0987949	0.0906739	0.0841816	0.0789612	0.0741141
-8.64643e-17	0.0631271	0.107448	0.148391	0.187516	0.216999	0.225595	0.223548	0.219099	0.222658	0.209022	0.195535	0.175079	0.157811	0.14198	0.123779	0.109425	0.100465	0.088874	0.0771799	0.0678312	0.0582928	0.0497671	0.0429581
-8.64643e-17	0.0702437	0.121078	0.163133	0.187983	0.200314	0.201658	0.203967	0.204855	0.203872	0.195621	0.190757	0.182351	0.164638	0.155595	0.143154	0.126677	0.104623	0.0926227	0.0837044	0.0763317	0.0689914	0.0600636	0.050537
-8.64643e-17	0.0822965	0.141752	0.189261	0.22416	0.243843	0.267051	0.276165	0.277944	0.276879	0.274316	0.257125	0.229057	0.21505	0.204096	0.186333	0.175954	0.170536	0.155656	0.144084	0.121092	0.105497	0.0962132	0.085955
-8.64643e-17	0.0906846	0.160628	0.22094	0.269031	0.293139	0.311421	0.330363	0.333947	0.318694	0.311161	0.293284	0.273096	0.251975	0.233535	0.221604	0.207887	0.192528	0.177995	0.16432	0.151422	0.131246	0.0853921	0.077059
-8.64643e-17	0.0939151	0.172383	0.244445	0.302832	0.32578	0.345425	0.355557	0.359818	0.345396	0.319998	0.313598	0.28983	0.276243	0.263842	0.235357	0.230623	0.216365	0.191173	0.157505	0.144996	0.122981	0.102262	0.0842338
-8.64643e-17	0.100101	0.180555	0.251239	0.307396	0.348264	0.373333	0.385528	0.3956	0.385292	0.368253	0.342929	0.323535	0.303782	0.290452	0.269084	0.248381	0.228559	0.209764	0.18726	0.157777	0.134461	0.10473	0.0914216
-8.64643e-17	0.0932483	0.17484	0.247461	0.302339	0.343353	0.362762	0.371194	0.369869	0.352317	0.33074	0.312154	0.298618	0.273372	0.258522	0.246971	0.224761	0.209085	0.194896	0.16509	0.14547	0.13282	0.120908	0.109747
-8.64643e-17	0.102275	0.18347	0.255936	0.307313	0.339251	0.363933	0.388003	0.388544	0.381315	0.36067	0.348411	0.319945	0.31261	0.298635	0.28088	0.255197	0.230488	0.196693	0.168991	0.151739	0.122967	0.111217	0.0950485
-8.64643e-17	0.0994807	0.172906	0.254792	0.312973	0.346887	0.367484	0.387788	0.382765	0.371117	0.352978	0.336309	0.318408	0.301214	0.283709	0.261966	0.234751	0.214066	0.185738	0.161277	0.136635	0.121232	0.10428	0.0792896
-8.64643e-17	0.0940843	0.177699	0.247612	0.295876	0.33682	0.359433	0.355135	0.358772	0.346327	0.332793	0.32318	0.298939	0.268223	0.242795	0.232268	0.216713	0.201895	0.178755	0.158442	0.133057	0.113846	0.0989027	0.0863196
-8.64643e-17	0.0895786	0.155142	0.234055	0.282184	0.300665	0.314123	0.313706	0.322287	0.324855	0.299048	0.281377	0.26388	0.234085	0.215926	0.208626	0.197323	0.176574	0.149061	0.135454	0.115856	0.0969033	0.0851723	0.0756083
-8.64643e-17	0.0948631	0.175955	0.244972	0.287679	0.31081	0.330282	0.336548	0.327695	0.320007	0.302223	0.28527	0.263786	0.244022	0.22044	0.197284	0.1759	0.151538	0.115242	0.101453	0.0923361	0.0809885	0.069989	0.0604644
-8.64643e-17	0.0896174	0.172769	0.237626	0.280633	0.310313	0.315593	0.316254	0.318998	0.315682	0.299924	0.272321	0.242238	0.212091	0.184639	0.16936	0.156668	0.130723	0.121266	0.100017	0.0908147	0.0746397	0.0641929	0.0556322
-8.64643e-17	0.0951108	0.18579	0.279153	0.337039	0.366653	0.374463	0.380615	0.379163	0.358546	0.343922	0.318831	0.298086	0.275987	0.241987	0.208146	0.176295	0.154992	0.134895	0.104163	0.0792056	0.0704031	0.0597095	0.049129
-8.64643e-17	0.0965162	0.182807	0.265653	0.330805	0.365046	0.375167	0.390842	0.377658	0.369693	0.355535	0.32536	0.294447	0.255412	0.209627	0.165079	0.134868	0.116578	0.102051	0.0895549	0.078882	0.0538311	0.0424636	0.0323867
-8.64643e-17	0.0843387	0.160509	0.25203	0.295359	0.316825	0.339635	0.327781	0.316821	0.305655	0.285377	0.253429	0.218426	0.18671	0.155373	0.135469	0.116543	0.0961906	0.090829	0.079718	0.0668019	0.0557831	0.0436518	0.0390422
-8.64643e-17	0.069988	0.13194	0.19269	0.248387	0.271011	0.286309	0.294762	0.302519	0.280134	0.256036	0.224768	0.196896	0.176039	0.154387	0.139226	0.118173	0.104052	0.0919741	0.0755522	0.056153	0.0508873	0.0392146	0.0327178
-8.64643e-17	0.0730867	0.148724	0.199572	0.24431	0.267911	0.277594	0.29214	0.282927	0.264532	0.251683	0.239792	0.222138	0.19717	0.173618	0.144565	0.121588	0.100071	0.0795774	0.0683505	0.0593346	0.0363585	0.0326918	0.0231568
-8.64643e-17	0.0742691	0.141784	0.192485	0.243273	0.26549	0.277842	0.277726	0.271973	0.246112	0.231452	0.197504	0.173663	0.144509	0.127327	0.11656	0.0954398	0.0770387	0.0584337	0.0496904	0.0409722	0.0284687	0.0185865	0.0177269
-8.64643e-17	0.0695511	0.129864	0.181266	0.218297	0.247436	0.259379	0.264405	0.267181	0.248472	0.208518	0.182704	0.154256	0.128578	0.103442	0.0923822	0.0776157	0.0642325	0.0490396	0.0374804	0.025403	0.0220936	0.0179856	0.0153985
-8.64643e-17	0.0662322	0.120899	0.178999	0.206469	0.231856	0.248393	0.248337	0.241143	0.228424	0.197967	0.173275	0.144683	0.125448	0.106071	0.0941512	0.082649	0.0703595	0.0549134	0.0411585	0.030817	0.0228745	0.0150038	0.0117771
-8.64643e-17	0.0684837	0.139578	0.194302	0.219236	0.23433	0.249055	0.243315	0.224742	0.202032	0.187126	0.169645	0.153371	0.142536	0.123687	0.106376	0.0834382	0.0718898	0.0595741	0.0523905	0.0451591	0.038876	0.0318307	0.0277962
-8.64643e-17	0.0635102	0.12652	0.181826	0.19916	0.211591	0.209853	0.202344	0.189518	0.186392	0.167177	0.155426	0.145604	0.134422	0.113065	0.102651	0.0884072	0.0757963	0.0675219	0.0600466	0.0522156	0.0453999	0.0402982	0.03472
-8.64643e-17	0.0569888	0.107549	0.164473	0.193267	0.208629	0.208731	0.194779	0.18592	0.170563	0.151453	0.124937	0.106655	0.0973757	0.0839254	0.0724449	0.061399	0.0503216	0.0441825	0.0360708	0.0324921	0.0275412	0.0234398	0.0199313
-8.64643e-17	0.0487427	0.0954807	0.13656	0.161919	0.167794	0.166326	0.154365	0.141103	0.1334	0.123853	0.107898	0.0901299	0.0812377	0.0710536	0.0636102	0.057031	0.0494708	0.0450079	0.0381572	0.0315945	0.0268289	0.0233211	0.020835
-8.64643e-17	0.0475311	0.103545	0.135631	0.149527	0.157815	0.157168	0.145699	0.133422	0.122134	0.112321	0.103561	0.0913643	0.0762996	0.0625457	0.0529926	0.0467674	0.0396019	0.0338538	0.0293572	0.0251108	0.0210718	0.0179549	0.0158141
-8.64643e-17	0.0418208	0.0825792	0.11435	0.121026	0.129415	0.136661	0.129951	0.116192	0.103345	0.0957626	0.083724	0.0730783	0.0583959	0.0495181	0.043699	0.0368898	0.0313781	0.0260176	0.0221224	0.0187081	0.0150973	0.012134	0.00945759
-8.64643e-17	0.0448857	0.0979142	0.13147	0.141761	0.146551	0.144314	0.141457	0.13186	0.123308	0.108568	0.0957919	0.0851505	0.0733028	0.0617107	0.0543579	0.0476386	0.0422555	0.0350223	0.0292949	0.0243185	0.0201302	0.0167922	0.0140657
-8.64643e-17	0.0357053	0.0698519	0.0886629	0.101186	0.105968	0.102682	0.0971677	0.0895232	0.0827723	0.0755186	0.0682606	0.0606991	0.0527256	0.0446355	0.0385903	0.0333259	0.0281572	0.0234941	0.0199055	0.0165169	0.0135531	0.0106567	0.00848494
-8.64643e-17	0.0276392	0.0599554	0.0864154	0.104318	0.106295	0.0997044	0.0927926	0.083877	0.074064	0.0655564	0.0576197	0.0518996	0.0458762	0.0405895	0.035539	0.0308519	0.0269152	0.0229498	0.0188379	0.015345	0.0127816	0.0108129	0.0092394
-8.64643e-17	0.0211872	0.0374473	0.051939	0.0637823	0.0671581	0.0637263	0.0598203	0.0583828	0.0547919	0.0487061	0.0410131	0.0343748	0.0286443	0.0219128	0.0177141	0.0164346	0.0137832	0.0115524	0.00923699	0.00785076	0.00670132	0.00570623	0.00484823
-8.64643e-17	0.0129028	0.0350823	0.052558	0.0578586	0.0628818	0.0589899	0.0543075	0.0504159	0.0464769	0.0416719	0.035187	0.0303916	0.0263021	0.0220865	0.0176562	0.014779	0.0123659	0.0100674	0.00867756	0.00751565	0.00634866	0.00524949	0.00433503
-8.64643e-17	0.0106934	0.0357678	0.0562478	0.059588	0.0665735	0.0611279	0.0558406	0.0525565	0.0501137	0.0434941	0.0378495	0.0305097	0.0247678	0.0204092	0.0156045	0.0125498	0.0100316	0.00827987	0.0069734	0.00575625	0.00484504	0.00446605	0.00411123
-8.64643e-17	0.0151037	0.0310986	0.054613	0.0584168	0.0643151	0.0658544	0.0623069	0.0565078	0.0511218	0.0457809	0.0404657	0.0351534	0.0299921	0.0243554	0.0179747	0.0145714	0.0120934	0.0100184	0.00835795	0.0068113	0.00555721	0.00454067	0.0035985
-8.64643e-17	0.00165466	0.0294061	0.0368658	0.0415949	0.0421774	0.0413526	0.0358003	0.0295291	0.0257032	0.0222866	0.0180925	0.0142558	0.0112831	0.00881364	0.00690149	0.00537907	0.00433098	0.00346487	0.00239464	0.00175664	0.00138559	0.00109159	0.000859108
-8.64643e-17	0.00306346	0.0166626	0.0273054	0.0334979	0.0346653	0.0348603	0.0337495	0.0320425	0.0280572	0.023687	0.0188114	0.0152701	0.0129556	0.0104185	0.00822129	0.00645809	0.00532652	0.00441701	0.00366475	0.00304119	0.00252362	0.00209441	0.00173866
-8.64643e-17	-0.00856168	-0.0120549	-0.00372894	-0.00862639	-0.00561454	-0.00450658	-0.00457304	-0.00422953	-0.00375925	-0.00322388	-0.00271187	-0.0022414	-0.0018323	-0.00148328	-0.00119271	-0.000953514	-0.000711916	-0.000483628	-0.000322349	-0.000209318	-0.000130861	-7.70509e-05	2.97189e-05
-8.64643e-17	-0.0152307	-0.0165898	-0.0096757	-0.00296119	0.0026176	0.00383928	0.00425573	0.00426485	0.00409767	0.00362015	0.00292365	0.00233924	0.0018071	0.00139502	0.00105108	0.000794935	0.000590607	0.00044159	0.000325715	0.000242124	0.000264999	0.000281753	0.000209677
-8.64643e-17	-0.0235522	-0.0275496	-0.0205398	-0.02307	-0.0197165	-0.0155275	-0.0138492	-0.0119365	-0.00961737	-0.00775806	-0.00672502	-0.00538009	-0.00422904	-0.00332286	-0.00260726	-0.00219852	-0.00185726	-0.00156172	-0.00111266	-0.000609052	-0.000391042	-0.000303235	-0.000250778
-8.64643e-17	-0.0235974	-0.0289719	-0.0220145	-0.0141855	-0.00886609	-0.005524	-0.00116702	0.00141229	0.00284985	0.00322903	0.0032773	0.0031394	0.00259323	0.00208605	0.00158194	0.00119329	0.000896588	0.00067167	0.000502079	0.000374702	0.000279313	0.000237557	0.00019664
-8.64643e-17	-0.0273817	-0.022851	-0.00874278	-0.00277416	-0.00129484	-0.000122634	0.000401694	-5.54858e-05	5.23502e-07	-7.03707e-05	-0.000132114	-0.000168736	-0.000118827	4.48957e-05	0.000109338	0.000122535	0.000112363	0.000399711	0.000303967	0.000226154	0.000250376	0.000550196	0.000430309
-8.64643e-17	-0.0301334	-0.0455729	-0.0381491	-0.0399461	-0.0385151	-0.0411549	-0.0397899	-0.0289105	-0.0204787	-0.0145349	-0.0108259	-0.00803038	-0.00566757	-0.00390966	-0.00274953	-0.00154545	-0.00080282	-0.00045491	-0.000154056	-7.81365e-05	-3.89331e-06	5.55578e-05	0.000113675
-8.64643e-17	-0.036769	-0.0546354	-0.0501865	-0.0436074	-0.0411821	-0.0418362	-0.0395211	-0.0341491	-0.0269601	-0.0210529	-0.0178014	-0.0126535	-0.00898161	-0.00689207	-0.00517966	-0.00380908	-0.00263764	-0.00200099	-0.00154063	-0.00127259	-0.000996496	-0.00057765	-0.00045235
-8.64643e-17	-0.0440279	-0.0798783	-0.0879907	-0.0837597	-0.0818712	-0.0750149	-0.0656676	-0.0559736	-0.0449246	-0.0366032	-0.027033	-0.0198634	-0.0152501	-0.0119949	-0.0100547	-0.00761454	-0.00547634	-0.00407138	-0.00301669	-0.00205759	-0.00151447	-0.00121211	-0.000841488
-8.64643e-17	-0.0424555	-0.0649474	-0.0734015	-0.0835131	-0.078978	-0.0813152	-0.0682949	-0.0569126	-0.0459045	-0.0374954	-0.0302198	-0.0217063	-0.0156493	-0.0119697	-0.00886954	-0.00703508	-0.00528398	-0.00425349	-0.00337549	-0.0025073	-0.00201856	-0.00162702	-0.00121864
-8.64643e-17	-0.0423875	-0.0670596	-0.0662924	-0.0670517	-0.0630122	-0.0611035	-0.0530555	-0.0456791	-0.0385709	-0.0315047	-0.0248474	-0.0178312	-0.0139867	-0.0114437	-0.0093612	-0.0075013	-0.00555525	-0.0040967	-0.00323126	-0.00247152	-0.0020157	-0.00140981	-0.00101467
-8.64643e-17	-0.0490247	-0.0750095	-0.0891771	-0.0936739	-0.0910875	-0.0843376	-0.0725876	-0.0621686	-0.0533927	-0.0481695	-0.0346156	-0.0281593	-0.0230169	-0.0190647	-0.0149367	-0.0118522	-0.00922759	-0.00713646	-0.00528107	-0.00377531	-0.00273396	-0.00196362	-0.00139734
-8.64643e-17	-0.0517566	-0.0904488	-0.107716	-0.113791	-0.108739	-0.0935498	-0.0754712	-0.0658452	-0.0587051	-0.0533912	-0.0409544	-0.0348938	-0.0256982	-0.0184544	-0.0139914	-0.0109434	-0.00918097	-0.0080748	-0.00619937	-0.00502569	-0.00395743	-0.00300752	-0.00222362
-8.64643e-17	-0.0502697	-0.0759248	-0.0841899	-0.0880769	-0.0850846	-0.0770703	-0.0706466	-0.0605533	-0.0505564	-0.0408563	-0.0322993	-0.0245984	-0.0174264	-0.0138625	-0.00930687	-0.00699669	-0.00557787	-0.00459272	-0.0038071	-0.00306309	-0.00241884	-0.00186989	-0.00132881
-8.64643e-17	-0.0534481	-0.0845489	-0.106211	-0.109994	-0.103138	-0.0950748	-0.0772658	-0.0603707	-0.0524055	-0.0450698	-0.0354693	-0.0292099	-0.0237368	-0.0189672	-0.0153269	-0.0119986	-0.0106916	-0.00948368	-0.00756025	-0.00563501	-0.00438659	-0.00365009	-0.00302383
-8.64643e-17	-0.0546645	-0.0954957	-0.107716	-0.113731	-0.106692	-0.0974273	-0.0888494	-0.0810718	-0.0710876	-0.059332	-0.0499182	-0.0396058	-0.0313222	-0.0251237	-0.0206824	-0.0160817	-0.0128436	-0.0100541	-0.00789748	-0.00609556	-0.00473109	-0.00366502	-0.00283414
-8.64643e-17	-0.0530345	-0.0868119	-0.10186	-0.101084	-0.0966947	-0.0830128	-0.0671681	-0.0614188	-0.0546202	-0.0525563	-0.0418955	-0.0315735	-0.0275351	-0.0218625	-0.0171293	-0.0147871	-0.0118457	-0.00941836	-0.00743183	-0.00594749	-0.00425484	-0.00299643	-0.00212819
-8.64643e-17	-0.0557293	-0.0782153	-0.0974667	-0.105116	-0.098475	-0.0877724	-0.0817369	-0.0696459	-0.0643459	-0.0517155	-0.0409274	-0.0334857	-0.0261782	-0.0207647	-0.0173073	-0.0137165	-0.0108414	-0.0087651	-0.00692678	-0.00546912	-0.0043152	-0.00351104	-0.00268243
-8.64643e-17	-0.0482998	-0.0657692	-0.0679353	-0.0727667	-0.0671626	-0.060072	-0.0523546	-0.0434464	-0.0376334	-0.0313042	-0.0252293	-0.0197425	-0.0154026	-0.012259	-0.00929824	-0.00715108	-0.00544114	-0.00393238	-0.00273916	-0.00196163	-0.00138133	-0.000825131	-0.000586299
-8.64643e-17	-0.0282082	-0.0438926	-0.0443408	-0.0469157	-0.0432114	-0.0383441	-0.0348027	-0.0306597	-0.0252844	-0.0201866	-0.0160291	-0.0126717	-0.00997362	-0.00791779	-0.00627026	-0.00490086	-0.00373265	-0.00277435	-0.00208994	-0.00126215	-0.000817532	-0.000650103	-0.00049779
-8.64643e-17	-0.0161607	-0.0283982	-0.0211033	-0.0205049	-0.0148482	-0.0105362	-0.00785965	-0.00727086	-0.00661194	-0.00546304	-0.00434703	-0.00323396	-0.00237632	-0.00172723	-0.00107569	-0.00051801	-0.000163779	3.81361e-05	2.87024e-05	0.000306704	0.000207825	0.000140287	9.43619e-05
-8.64643e-17	-0.00718861	-0.0151915	-0.0145962	-0.00988383	-0.00797755	-0.0062894	-0.0029422	-0.00149902	-0.000806338	-0.000565123	-0.000217869	-6.10297e-05	0.000111922	0.000199372	0.000279677	0.000319524	0.000270431	0.000208008	0.000376973	0.000269838	0.000396155	0.000300174	0.000227285
-8.64643e-17	-0.00594835	-0.015018	-0.0195884	-0.0217754	-0.013693	-0.00839304	-0.00501971	-0.00237587	-0.00116028	-0.000326742	-0.000215816	0.000414219	0.00061271	0.000608956	0.000584226	0.000533237	0.000435552	0.000496595	0.000458482	0.000443845	0.000412067	0.000371827	0.000328688
-8.64643e-17	-0.0246133	-0.0371518	-0.0265166	-0.0266944	-0.0242845	-0.0189754	-0.0143715	-0.011235	-0.00884317	-0.00747511	-0.00628011	-0.00526676	-0.004404	-0.00367778	-0.00303213	-0.0024069	-0.0019016	-0.00108917	-0.000864922	-0.000684849	-0.000540957	-0.000426452	-0.000316933
-8.64643e-17	-0.0282109	-0.0421184	-0.0413207	-0.0415993	-0.0373858	-0.035091	-0.0329029	-0.0304039	-0.0274917	-0.0236003	-0.0189327	-0.0145811	-0.0111597	-0.0084971	-0.00651175	-0.00523656	-0.00420873	-0.00336417	-0.00254114	-0.00191696	-0.00115339	-0.000855483	-0.00063634
-8.64643e-17	-0.0257166	-0.0391512	-0.0376761	-0.0368048	-0.0332971	-0.0302654	-0.0249972	-0.0216758	-0.0181272	-0.0137809	-0.0105441	-0.00813958	-0.00660359	-0.0053641	-0.00448789	-0.00367425	-0.00277765	-0.00210429	-0.00145874	-0.00112223	-0.000893415	-0.000711571	-0.00056702
-8.64643e-17	-0.0160635	-0.0214189	-0.01253	-0.0100154	-0.00475387	0.000195846	0.00160156	0.00166076	0.00137893	0.00120672	0.00106768	0.000830488	0.000592566	0.00109395	0.0012528	0.0011677	0.000867568	0.000633146	0.000463929	0.000336181	0.000244445	0.000176362	0.000169517
-8.64643e-17	-0.00291592	0.000621115	0.00895463	0.0101065	0.0100796	0.00976412	0.00968291	0.0105314	0.0111562	0.0110009	0.00976913	0.00854408	0.00738347	0.00628212	0.00601177	0.00462861	0.00349092	0.00263223	0.00198349	0.00149457	0.00141841	0.00107104	0.000706112
-8.64643e-17	-0.00755963	-0.00620601	-0.00242441	0.00851455	0.0026361	0.0037176	0.00476899	0.00389369	0.00354748	0.00306014	0.00315217	0.00258225	0.00337409	0.00350226	0.00287925	0.00236425	0.00297415	0.00235976	0.00189056	0.00150727	0.00122509	0.000907639	0.00067857
-8.64643e-17	-0.0122438	-0.00379136	0.00315522	0.00379715	0.00700745	0.00768235	0.00420008	0.00389542	0.00300016	0.0032405	0.00299632	0.00218662	0.00193694	0.00174474	0.00143721	0.00131645	0.00108762	0.000801244	0.000644506	0.000476583	0.000383267	0.000411643	0.000317259
-8.64643e-17	-0.0191898	-0.0231991	-0.0141929	-0.00591298	-0.00293203	-0.0016643	-0.00105073	-0.000730187	-0.000333075	0.000158358	0.000503933	0.000923822	0.000842962	0.000746044	0.000807966	0.000560583	0.000574381	0.000454098	0.00060713	0.000451442	0.000389562	0.000286949	0.000213478
-8.64643e-17	-0.00889879	-0.00472951	-0.00168052	0.00353474	0.000344549	0.00224341	0.00509668	0.00300614	0.00265669	0.00152306	0.00135475	0.000837733	0.000718811	0.000423213	0.000528071	0.00110028	0.00101298	0.00075101	0.000636521	0.000438631	0.000355072	0.000255586	0.000227881
-8.64643e-17	-0.0129679	-0.0106107	-0.00693148	0.000423299	0.00284616	0.00208244	0.00227233	0.00374448	0.00422297	0.00333429	0.00296709	0.00217259	0.0012825	0.0013532	0.00102763	0.00109043	0.000964972	0.000723815	0.000586881	0.000458872	0.000333324	0.000232891	0.00015893
-8.64643e-17	-0.0315387	-0.0540916	-0.0669047	-0.0630926	-0.0626272	-0.0578087	-0.0432163	-0.0333237	-0.0219259	-0.0163071	-0.0148018	-0.0115413	-0.00946721	-0.00775926	-0.00527224	-0.00423216	-0.00325842	-0.00269856	-0.00231789	-0.00191292	-0.00152093	-0.000974375	-0.000673068
-8.64643e-17	-0.0458508	-0.0780251	-0.0865582	-0.0884272	-0.082062	-0.07528	-0.0567173	-0.0482542	-0.04733	-0.0364092	-0.0270159	-0.0207213	-0.0162717	-0.0144412	-0.0115023	-0.00913314	-0.00683991	-0.00488581	-0.00362444	-0.00236339	-0.00176325	-0.00130974	-0.000892548
-8.64643e-17	-0.0466883	-0.070627	-0.0871836	-0.0866266	-0.0834042	-0.0750806	-0.0682314	-0.0586033	-0.0515075	-0.0405963	-0.0343463	-0.0289112	-0.024237	-0.0206056	-0.0174676	-0.0142292	-0.0119805	-0.010049	-0.00797968	-0.00605639	-0.00465535	-0.00392619	-0.00332163
-8.64643e-17	-0.0374557	-0.0633116	-0.0723196	-0.0748146	-0.0725951	-0.0609993	-0.050113	-0.0438786	-0.0339349	-0.02829	-0.0218981	-0.0178313	-0.0134719	-0.0104843	-0.00848147	-0.00718872	-0.00607232	-0.00513489	-0.00444261	-0.00386814	-0.00319946	-0.00240356	-0.00169008
-8.64643e-17	-0.0321553	-0.0594703	-0.0681322	-0.0617757	-0.0610998	-0.0492193	-0.0384866	-0.0276809	-0.0170401	-0.012282	-0.00891617	-0.0072621	-0.0045049	-0.00266994	-0.00195309	-0.00139873	-0.000966442	-0.00077454	-0.000590092	-0.000477417	-0.000389506	-0.000327345	-0.000268607
-8.64643e-17	-0.0278817	-0.0404906	-0.0425185	-0.0422547	-0.0448383	-0.0385223	-0.0301796	-0.0256836	-0.0191519	-0.0128078	-0.00936172	-0.00740801	-0.00613952	-0.00423737	-0.00276875	-0.00209496	-0.00158113	-0.00138053	-0.00102758	-0.000672045	-0.000503846	-0.000377345	-0.000282356
-8.64643e-17	-0.02966	-0.0444255	-0.0510399	-0.0530498	-0.0482169	-0.0369264	-0.0320746	-0.0254744	-0.0195532	-0.01525	-0.0114903	-0.00887191	-0.0058804	-0.00396746	-0.00278666	-0.00216321	-0.00160084	-0.00121439	-0.000890272	-0.000568071	-0.000416255	-0.000284148	-0.000203981
-8.64643e-17	-0.0320436	-0.0471958	-0.0585018	-0.0598698	-0.0577893	-0.0511887	-0.0350337	-0.0288304	-0.0222383	-0.0170562	-0.0137821	-0.0107667	-0.00669057	-0.00465032	-0.00346548	-0.00245066	-0.00177419	-0.00133678	-0.00109133	-0.000890181	-0.000705406	-0.000558578	-0.000442008
-8.64643e-17	-0.0384169	-0.0640861	-0.0759073	-0.0756381	-0.0689572	-0.0592149	-0.0462451	-0.0337064	-0.0256704	-0.0198839	-0.0148948	-0.0117622	-0.00936234	-0.00673805	-0.00467047	-0.00402189	-0.00336382	-0.00206189	-0.0017694	-0.00128859	-0.000546826	-0.000207158	-0.00013719
-8.64643e-17	-0.0406681	-0.0547158	-0.0683921	-0.0683162	-0.0665474	-0.0537712	-0.0438227	-0.0335733	-0.0244777	-0.0203098	-0.0169064	-0.0125784	-0.0080978	-0.00509456	-0.00368436	-0.00272864	-0.00142106	-0.000364926	-0.000208069	-0.000166	-0.0001282	-6.18239e-05	-2.2578e-05
-8.64643e-17	-0.0301258	-0.0521502	-0.0547947	-0.0483436	-0.0383773	-0.0291564	-0.0225387	-0.0176016	-0.0121183	-0.0066891	-0.00299575	-0.00129223	-0.000910125	-0.000567112	-0.000118642	-3.82423e-05	2.40112e-05	1.81283e-05	4.0807e-05	2.30409e-05	2.45124e-05	4.80761e-06	6.7713e-06
-8.64643e-17	-0.0314745	-0.0491143	-0.0566668	-0.0559613	-0.0489418	-0.0326421	-0.0192509	-0.0139618	-0.0112133	-0.00578367	-0.00197694	-0.00128426	-0.000552092	-0.00033102	-0.000201457	2.60317e-05	0.000225626	0.000116788	0.000166819	5.81056e-05	0.000110807	3.76563e-05	6.66716e-05
-8.64643e-17	-0.0306514	-0.0444511	-0.05032	-0.0527526	-0.0449339	-0.0292281	-0.0216587	-0.0167682	-0.0120921	-0.00695254	-0.00376388	-0.00158138	-0.000320032	0.000154948	0.000141086	0.000150375	0.000453449	0.00034191	0.000340519	0.000244732	0.000139302	7.24593e-05	6.35221e-05
-8.64643e-17	-0.0193343	-0.0321446	-0.0431697	-0.0400346	-0.0371698	-0.0307698	-0.0222969	-0.0158921	-0.00563576	-0.00474917	-0.00372625	-0.00259251	-0.00081979	-0.00076474	-1.48833e-05	-1.16033e-06	6.41652e-05	4.52562e-05	0.000132854	7.82844e-05	0.000126759	6.06664e-05	0.000115607
-8.64643e-17	-0.0179603	-0.0344578	-0.0367466	-0.0410784	-0.035984	-0.0250215	-0.0192826	-0.0126171	-0.006944	-0.00465457	-0.00212808	-0.00115816	-0.000478095	-0.00013029	5.97072e-05	9.15849e-05	8.16487e-05	7.34684e-05	7.63161e-05	5.33053e-05	0.00011426	3.07748e-05	9.69756e-05
-8.64643e-17	-0.0185554	-0.0309704	-0.0391557	-0.0415303	-0.0303757	-0.0202662	-0.0135971	-0.0105142	-0.00666832	-0.00492141	-0.00309754	-0.00126152	-0.000696047	-0.000252859	-0.000108878	-7.49609e-05	-7.80843e-06	9.71948e-06	3.5634e-05	2.63219e-05	2.64972e-05	1.89674e-05	2.7511e-05
-8.64643e-17	-0.0270783	-0.0416111	-0.045304	-0.05133	-0.0477712	-0.0448695	-0.0351014	-0.0281418	-0.019792	-0.0123236	-0.00792711	-0.00639942	-0.0039464	-0.00240944	-0.00127241	-0.000857037	-0.00048836	-0.000285908	-5.95841e-05	-3.2324e-05	-1.75948e-05	-9.58359e-06	7.38986e-06
-8.64643e-17	-0.0349192	-0.0541206	-0.0675946	-0.0774298	-0.0773451	-0.0697853	-0.0527747	-0.0384335	-0.0260508	-0.0200513	-0.0159075	-0.011492	-0.00698727	-0.00592353	-0.00415415	-0.0032376	-0.0017068	-0.00108092	-0.00046445	-0.000273946	-9.4406e-05	-6.6107e-05	-2.68479e-05
