# Supplementary material for: Research on the dynamic spillover of stock markets under COVID-19—Taking the stock markets of China, Japan, and South Korea as an example
Source: Front Public Health. 2022 Nov 11;10:1008348. doi: 10.3389/fpubh.2022.1008348 (PMC9691647; doi:10.3389/fpubh.2022.1008348)
Supplement: Supplementary file 5 [file Data_Sheet_3.ZIP › CM_CHN_3 (1).xls]

## Sheet: Sheet6
0	0	0	0	0	0	0	0	0	0	0	0	0	0	0	0	0	0	0	0	0	0	0	0
0	0	0	0	0	0	0	0	0	0	0	0	0	0	0	0	0	0	0	0	0	0	0	0
-2.1463e-16	0.0547811	0.065098	0.0777536	0.0826574	0.0905688	0.0959001	0.0986956	0.0976935	0.0974546	0.103422	0.106965	0.111281	0.111797	0.113742	0.117959	0.122345	0.12681	0.128645	0.129969	0.133943	0.137816	0.141621	0.145536
-2.1463e-16	0.0541835	0.0736353	0.0809933	0.0875515	0.0900703	0.0903566	0.097259	0.0978644	0.100456	0.0965849	0.10015	0.101822	0.105053	0.103466	0.101379	0.101131	0.101897	0.102671	0.103452	0.104241	0.10504	0.106488	0.110146
-2.1463e-16	0.0556908	0.0730723	0.0820678	0.0858447	0.0838922	0.0894892	0.0995367	0.103191	0.103872	0.104932	0.109479	0.109489	0.113897	0.113176	0.113926	0.11513	0.115814	0.11445	0.113221	0.117068	0.125288	0.131995	0.136636
-2.1463e-16	0.0546251	0.0721246	0.0841006	0.087676	0.0919829	0.0953789	0.102943	0.112236	0.115525	0.113967	0.119734	0.122076	0.125575	0.128073	0.130692	0.134694	0.138087	0.139147	0.139965	0.141315	0.144732	0.152584	0.157541
-2.1463e-16	0.0577003	0.0724121	0.0839253	0.0885977	0.0955255	0.10179	0.106385	0.109312	0.113418	0.113733	0.117615	0.120505	0.120614	0.122993	0.12922	0.137214	0.142568	0.15076	0.158331	0.164471	0.170867	0.182349	0.188083
-2.1463e-16	0.0548644	0.0707506	0.084111	0.0912971	0.0936713	0.10065	0.103348	0.117005	0.12498	0.131863	0.143229	0.142155	0.148567	0.152122	0.156406	0.166237	0.178588	0.187467	0.195836	0.197696	0.200325	0.211097	0.219699
-2.1463e-16	0.0555377	0.0724013	0.0842469	0.0920053	0.0967401	0.103767	0.112907	0.115132	0.121634	0.128549	0.129116	0.132628	0.135361	0.146047	0.148611	0.155034	0.1637	0.167943	0.172232	0.176673	0.181272	0.187431	0.193982
-2.1463e-16	0.0558083	0.0666177	0.0799969	0.0868563	0.0919062	0.0997758	0.102711	0.110211	0.108159	0.116242	0.118746	0.123864	0.130085	0.143052	0.149783	0.156713	0.164062	0.167548	0.171167	0.178365	0.18127	0.17933	0.18042
-2.1463e-16	0.0539653	0.0726001	0.0804261	0.0871962	0.0920622	0.0965738	0.102284	0.105281	0.112641	0.113363	0.119157	0.125429	0.131157	0.144425	0.153247	0.15981	0.164014	0.166308	0.171466	0.181559	0.192216	0.204389	0.217072
-2.1463e-16	0.0523258	0.0701037	0.0773563	0.0833663	0.0881469	0.0930449	0.0944095	0.0978836	0.103229	0.106074	0.107562	0.116261	0.12433	0.131892	0.135133	0.140889	0.144492	0.152545	0.158616	0.163676	0.168909	0.17432	0.179916
-2.1463e-16	0.0500749	0.0610796	0.072591	0.075865	0.0796367	0.0824932	0.0876721	0.0928247	0.0929459	0.0966674	0.101404	0.107334	0.1146	0.115789	0.122288	0.128521	0.129166	0.137986	0.14653	0.157909	0.162458	0.173433	0.178118
-2.1463e-16	0.05271	0.0654828	0.0724802	0.0773482	0.0849001	0.0866665	0.0902026	0.0941886	0.0995987	0.105483	0.108714	0.110809	0.118158	0.121536	0.123289	0.127894	0.131406	0.140151	0.147272	0.149467	0.154735	0.158122	0.162133
-2.1463e-16	0.0534998	0.0669255	0.0725983	0.0740947	0.0767114	0.0839974	0.092639	0.0984575	0.105312	0.106179	0.112261	0.113961	0.119839	0.122532	0.124207	0.128148	0.131077	0.135719	0.14221	0.14728	0.151606	0.157105	0.165124
-2.1463e-16	0.0543232	0.069963	0.0753613	0.0798598	0.0860424	0.0912211	0.095888	0.100722	0.104723	0.110401	0.118402	0.128407	0.134601	0.136953	0.144867	0.149091	0.155475	0.160217	0.165104	0.17014	0.17533	0.181258	0.191622
-2.1463e-16	0.0524264	0.0632017	0.0696161	0.0741665	0.0802974	0.0826602	0.086587	0.0912226	0.0974686	0.103895	0.110314	0.116136	0.122135	0.126332	0.130871	0.139227	0.145102	0.146136	0.152689	0.160692	0.168812	0.177412	0.190924
-2.1463e-16	0.0554261	0.0666622	0.0744648	0.0789257	0.0830881	0.0875404	0.0923194	0.097014	0.0989812	0.10041	0.110045	0.116318	0.12116	0.125359	0.130571	0.133279	0.135798	0.138394	0.143241	0.152394	0.161835	0.164525	0.167305
-2.1463e-16	0.0548161	0.0684575	0.0742758	0.0747094	0.0793809	0.0860578	0.0877992	0.0913188	0.0910838	0.0937373	0.0970432	0.0993506	0.100759	0.104328	0.105315	0.107995	0.110751	0.113586	0.119055	0.124544	0.129563	0.132967	0.134143
-2.1463e-16	0.0564092	0.071891	0.0732704	0.0784834	0.0791443	0.0805828	0.0812536	0.0834233	0.081931	0.0838461	0.082587	0.0887144	0.0913804	0.0912723	0.0925765	0.0941199	0.0944695	0.0941435	0.0938203	0.0934999	0.0952058	0.094694	0.0941886
-2.1463e-16	0.0590116	0.0741514	0.0749897	0.0764106	0.0777514	0.076752	0.0767617	0.081377	0.0821612	0.0840054	0.0860366	0.0870651	0.0873627	0.0892387	0.091625	0.0931688	0.0946033	0.0958787	0.0952269	0.097102	0.099575	0.100902	0.103221
-2.1463e-16	0.0652231	0.0796032	0.07911	0.0800209	0.0803984	0.0827707	0.0850759	0.0846342	0.0867684	0.0864221	0.0892416	0.0896883	0.0901382	0.0901039	0.0915045	0.0913915	0.0919683	0.0924332	0.0944037	0.0953164	0.0946296	0.0943234	0.0948036
-2.1463e-16	0.0684503	0.0790527	0.0824055	0.0856632	0.0850061	0.0873144	0.0864957	0.0890808	0.0895092	0.0884939	0.0869315	0.0847466	0.0854333	0.0888191	0.0901841	0.0894129	0.0889181	0.0902634	0.0900805	0.0889625	0.0890803	0.0902834	0.0900954
-2.1463e-16	0.0644519	0.0787249	0.0774107	0.0775447	0.0782532	0.0801364	0.0791964	0.0788549	0.0798318	0.0800648	0.0783173	0.0778308	0.0789034	0.0745981	0.0715357	0.0701615	0.0724887	0.0716552	0.0726704	0.0741564	0.0735692	0.0738905	0.0723761
-2.1463e-16	0.0680881	0.0798639	0.0774195	0.072558	0.0702408	0.0687343	0.0671572	0.0655884	0.0630771	0.0621174	0.0612557	0.060092	0.0580472	0.057873	0.0561884	0.0518874	0.0509682	0.0512517	0.0508853	0.0496178	0.0481137	0.0466614	0.0452589
-2.1463e-16	0.0638072	0.0752743	0.073483	0.0707354	0.06466	0.0640538	0.0620145	0.0596765	0.058135	0.0562622	0.056003	0.0533916	0.0518982	0.0482034	0.0463598	0.0448916	0.0434987	0.0421775	0.0395019	0.0368728	0.0344225	0.0321387	0.0300098
-2.1463e-16	0.068817	0.0807213	0.0797585	0.070571	0.0692663	0.064487	0.0609041	0.0599358	0.0565972	0.054003	0.051311	0.0491611	0.0469363	0.0456895	0.0435209	0.0414628	0.0395094	0.0382395	0.0374277	0.0365771	0.0350389	0.0340354	0.0330619
-2.1463e-16	0.0761169	0.0880523	0.0794616	0.0765793	0.0751881	0.0712172	0.0642103	0.0584578	0.0557559	0.0532742	0.0518457	0.0506808	0.0491389	0.0472416	0.0451542	0.0443889	0.0433124	0.0413773	0.0400505	0.0387786	0.0369009	0.0347884	0.0330944
-2.1463e-16	0.0786035	0.0888025	0.0829816	0.0779408	0.0719897	0.0700354	0.0662585	0.0605936	0.0572096	0.0527453	0.0512851	0.0482634	0.0452221	0.0429959	0.0416586	0.0400531	0.0392476	0.0380812	0.0367937	0.0359352	0.0351288	0.0335369	0.0322764
-2.1463e-16	0.0793693	0.0862901	0.0827515	0.077772	0.0744802	0.0682624	0.0652988	0.0618874	0.0592273	0.0534149	0.0457404	0.0452991	0.0454804	0.0428556	0.0386254	0.03538	0.0350277	0.0339028	0.0324645	0.0315905	0.0300807	0.0285085	0.0276017
-2.1463e-16	0.0846637	0.0911075	0.0836869	0.0744037	0.0706613	0.0654639	0.059649	0.0563768	0.053599	0.0508226	0.0496042	0.0482149	0.0454947	0.0403333	0.0366146	0.0343838	0.0321442	0.0306712	0.0287455	0.0269723	0.025892	0.0250538	0.0240316
-2.1463e-16	0.0783964	0.0880125	0.0828465	0.0736114	0.0691187	0.0660697	0.0602412	0.0553137	0.0514322	0.0479638	0.0451142	0.0419735	0.0390608	0.0359219	0.0338112	0.032235	0.0305962	0.0276921	0.0259348	0.0238986	0.0220254	0.020302	0.0188322
-2.1463e-16	0.0803097	0.0822574	0.0774205	0.0740477	0.066485	0.0611283	0.0574057	0.0548069	0.0513541	0.0458594	0.0434039	0.0414772	0.0369093	0.0342651	0.0323672	0.0308978	0.0298124	0.0287652	0.0267653	0.0253129	0.0244387	0.0235128	0.0221624
-2.1463e-16	0.0766204	0.0859116	0.0783003	0.0725826	0.0714865	0.067218	0.064977	0.0629666	0.0594818	0.0561091	0.0547673	0.0510644	0.04744	0.0447627	0.0404993	0.0372456	0.0346839	0.0329026	0.0318202	0.0305437	0.0294321	0.0285312	0.0273286
-2.1463e-16	0.0730272	0.0883617	0.0819062	0.075524	0.0718707	0.0695871	0.0661191	0.0613311	0.0571262	0.0547966	0.0536877	0.0517028	0.0490516	0.045186	0.0435466	0.0427414	0.0403355	0.0385124	0.0369758	0.0357983	0.0346906	0.0339853	0.0332945
-2.1463e-16	0.0780686	0.0877829	0.0866093	0.0814332	0.0770957	0.0732754	0.0670685	0.0636517	0.0585199	0.0551272	0.0531242	0.0510607	0.0492168	0.048257	0.0447139	0.0431525	0.0415767	0.0385927	0.0358246	0.0332568	0.0313855	0.0301717	0.0286247
-2.1463e-16	0.07516	0.083337	0.0773147	0.0750003	0.0706661	0.0667841	0.0595139	0.0553122	0.0538857	0.0513012	0.0504618	0.0469612	0.0432695	0.0418563	0.0408578	0.0384381	0.0355062	0.0327659	0.0302892	0.0295421	0.0283399	0.0271914	0.0260942
-2.1463e-16	0.0720283	0.0838744	0.078313	0.0751539	0.0699958	0.067076	0.0628184	0.0594581	0.0569618	0.0534744	0.052345	0.0511386	0.0505413	0.0490808	0.0481523	0.0479032	0.0458222	0.0468615	0.0464012	0.0457847	0.0450315	0.0432203	0.041431
-2.1463e-16	0.0708006	0.0845374	0.0812881	0.0769707	0.0765564	0.0749949	0.0736691	0.0716287	0.0718847	0.0707193	0.0701657	0.0690596	0.0657551	0.0607013	0.0570437	0.0545368	0.0523523	0.0501184	0.0492722	0.0484496	0.0477012	0.0460899	0.0445473
-2.1463e-16	0.0717597	0.0827088	0.0849954	0.0830338	0.0816615	0.0798386	0.0766773	0.077036	0.0792967	0.0794997	0.0773832	0.0793413	0.0770997	0.0749577	0.0728863	0.0725303	0.0717969	0.0692836	0.0675775	0.0659286	0.0639608	0.0629452	0.062355
-2.1463e-16	0.0710333	0.0863919	0.0842692	0.0852417	0.0813526	0.0836963	0.0831854	0.0861624	0.0862418	0.0822358	0.0811409	0.0802445	0.0821662	0.0826565	0.0834718	0.0840073	0.0860748	0.087459	0.0864027	0.0850767	0.0843495	0.0833519	0.0824302
-2.1463e-16	0.0640751	0.0814357	0.0830769	0.0849645	0.0847992	0.0851146	0.085336	0.082806	0.0828738	0.0829622	0.0856349	0.0887248	0.0888383	0.0879586	0.0892724	0.0892886	0.0887261	0.0859445	0.083956	0.0828367	0.081762	0.0805319	0.0788973
-2.1463e-16	0.0646229	0.0817122	0.0860727	0.0836339	0.084021	0.0816026	0.0797538	0.0781112	0.0784629	0.0780813	0.0776947	0.0780898	0.0798105	0.0801551	0.0787087	0.0785799	0.0793441	0.0802478	0.0811813	0.0815419	0.0819115	0.0822904	0.0825389
-2.1463e-16	0.0726529	0.0841381	0.0843946	0.0833549	0.0816996	0.0780147	0.077633	0.0777985	0.0773614	0.0735279	0.0692807	0.0677215	0.0680961	0.0698774	0.0729433	0.0716553	0.0709905	0.070783	0.0702962	0.0688641	0.0684719	0.0680869	0.0671517
-2.1463e-16	0.0702827	0.0857915	0.0855119	0.0813199	0.0773692	0.0737627	0.0710043	0.0702138	0.0680925	0.064899	0.0628604	0.0611649	0.0595104	0.0579034	0.0562322	0.0548201	0.0533421	0.0534451	0.0516447	0.0499114	0.0489006	0.0479326	0.0469842
-2.1463e-16	0.077107	0.0857575	0.0836683	0.0810768	0.0822866	0.0782729	0.0741779	0.072146	0.0730211	0.0727213	0.0726745	0.0720133	0.0699723	0.0672318	0.0645998	0.0620729	0.0596474	0.0573194	0.0554835	0.0529917	0.0508799	0.0489025	0.047004
-2.1463e-16	0.0743355	0.0862804	0.0815309	0.0796656	0.0778679	0.0757111	0.0730993	0.069833	0.0658728	0.0650679	0.0644456	0.0639047	0.0628982	0.0614511	0.0597898	0.0576605	0.0555307	0.0534805	0.0515067	0.0496064	0.047777	0.0460158	0.0443201
-2.1463e-16	0.068575	0.080803	0.0782778	0.0780143	0.0760393	0.0736166	0.0688891	0.0674894	0.0671099	0.0651432	0.0622561	0.060994	0.058704	0.0555885	0.0532071	0.0512852	0.0507991	0.0505752	0.0497714	0.0487538	0.0477566	0.0467797	0.0458226
-2.1463e-16	0.0678202	0.0754309	0.0760514	0.0744059	0.073524	0.0719491	0.0684498	0.0663448	0.0650363	0.0642772	0.0615098	0.0597786	0.05902	0.0575321	0.0557118	0.0543235	0.052245	0.0505944	0.0488939	0.0469638	0.0454491	0.0440977	0.042761
-2.1463e-16	0.0691065	0.0827807	0.0779065	0.0760797	0.073843	0.0716829	0.0716659	0.0693706	0.0678908	0.0659528	0.0651344	0.06189	0.059587	0.0580186	0.0573814	0.056659	0.0552836	0.054415	0.0534053	0.0522212	0.0507662	0.0493523	0.0479784
-2.1463e-16	0.0642439	0.0764933	0.0740853	0.0707965	0.0676284	0.0636187	0.0639356	0.0630399	0.059559	0.0582231	0.0566052	0.0548995	0.0524969	0.0510638	0.0494838	0.047897	0.0468753	0.0461882	0.0455483	0.0447284	0.0443132	0.0437171	0.0431349
-2.1463e-16	0.064335	0.0750708	0.0713428	0.0664143	0.0633718	0.0603658	0.0600167	0.0576115	0.0554291	0.0523405	0.0505615	0.0503093	0.0494416	0.0480599	0.0460042	0.0430292	0.0414718	0.0403944	0.0379096	0.0355862	0.0343342	0.0332987	0.032598
-2.1463e-16	0.0634579	0.0706274	0.0674305	0.0648328	0.0639642	0.0605717	0.0566755	0.0559675	0.0536391	0.0509784	0.0484051	0.0465687	0.0443186	0.0414221	0.0397596	0.0383774	0.0363636	0.0347422	0.0332797	0.0321092	0.0313411	0.0304899	0.0291072
-2.1463e-16	0.0561697	0.066545	0.0637278	0.0607945	0.0566285	0.0577959	0.0559865	0.0523395	0.0474621	0.0449466	0.0433896	0.0403092	0.0380853	0.0379637	0.0378698	0.0367947	0.0352775	0.0336642	0.0322942	0.0316228	0.0303945	0.0291778	0.0280991
-2.1463e-16	0.0568865	0.0638929	0.0608791	0.058574	0.0564564	0.0528231	0.049842	0.0492292	0.0462595	0.0447607	0.0422213	0.0398364	0.0377462	0.0355185	0.0336833	0.0321147	0.0304322	0.0287666	0.027479	0.0263613	0.0253621	0.0246818	0.0246865
-2.1463e-16	0.0580471	0.0652115	0.063885	0.0606157	0.0574551	0.0540405	0.0521705	0.0496618	0.0470434	0.0459156	0.0434788	0.0418024	0.039409	0.0370567	0.0340646	0.0316492	0.0295039	0.0277947	0.0261856	0.024671	0.0231767	0.0216154	0.020172
-2.1463e-16	0.054951	0.0633614	0.0631585	0.0598155	0.0554288	0.0536355	0.0508076	0.0469699	0.0454482	0.0434781	0.0413844	0.0399006	0.0378141	0.0361013	0.0340908	0.0321569	0.029828	0.0282897	0.0262645	0.0242867	0.022825	0.0214537	0.0201672
-2.1463e-16	0.0564616	0.0673099	0.0628471	0.0589897	0.0569237	0.0545372	0.0530183	0.0504076	0.0476011	0.0456788	0.0434478	0.0417556	0.0398956	0.0373568	0.0354753	0.0333506	0.0312695	0.0300116	0.0281751	0.0265624	0.0258163	0.025028	0.0238631
-2.1463e-16	0.057204	0.0662337	0.0634334	0.0582612	0.0538233	0.0520389	0.0509509	0.0495815	0.046529	0.043879	0.0417698	0.0407808	0.0391568	0.0369574	0.0359433	0.0343759	0.0335393	0.0320018	0.0303605	0.0291771	0.0280463	0.02697	0.0261656
-2.1463e-16	0.0519621	0.0618666	0.0582805	0.0586097	0.0566551	0.0547988	0.0530349	0.0501134	0.0469104	0.0439353	0.0417651	0.0405338	0.0395032	0.0377825	0.0362158	0.0350913	0.0340014	0.0329456	0.0319224	0.0308247	0.0299706	0.02904	0.0281128
-2.1463e-16	0.0564669	0.0680792	0.0636522	0.0636733	0.0605084	0.0583635	0.0572109	0.0553204	0.0503222	0.0476087	0.0452222	0.0432637	0.0415036	0.0405289	0.0395776	0.0382319	0.0370985	0.0364675	0.0353394	0.034126	0.0332922	0.0324789	0.0312227
-2.1463e-16	0.0577369	0.0634267	0.0605063	0.0571583	0.0559901	0.0547785	0.0553994	0.0542118	0.0508107	0.0486692	0.0456143	0.0442037	0.0427866	0.0403173	0.0370519	0.0350552	0.0333925	0.0322759	0.0314865	0.0308146	0.0302842	0.0294904	0.0283586
-2.1463e-16	0.053118	0.0602246	0.059068	0.0607832	0.0598828	0.0579485	0.0560158	0.0541432	0.0523583	0.0509839	0.0489862	0.047778	0.046645	0.044235	0.0417994	0.0399463	0.0384058	0.0368143	0.035617	0.0344728	0.0330971	0.0319628	0.0309979
-2.1463e-16	0.0581991	0.0671761	0.0661072	0.0647469	0.0608482	0.0593654	0.0562655	0.0544128	0.0520462	0.0509239	0.0498036	0.0486543	0.0467786	0.0444686	0.0422736	0.0403233	0.0388258	0.0374411	0.0367607	0.0362424	0.0357316	0.0350648	0.0336326
-2.1463e-16	0.0555426	0.0657	0.0627657	0.0622647	0.0616678	0.0612575	0.0572356	0.0532161	0.0516075	0.0499999	0.0476153	0.0461904	0.0442346	0.0422718	0.0399567	0.0377678	0.035699	0.0337445	0.0318984	0.031012	0.0299885	0.0284853	0.0270575
-2.1463e-16	0.0564469	0.0664669	0.0619828	0.059546	0.0544414	0.0519367	0.0488555	0.0465186	0.0458638	0.0434989	0.0413987	0.0401311	0.0388633	0.0361607	0.0333441	0.0320945	0.0315338	0.0310682	0.0306121	0.0296781	0.0285593	0.0272853	0.0264612
-2.1463e-16	0.0511994	0.0576424	0.0552437	0.0516841	0.0513774	0.0480679	0.045098	0.0431625	0.0416198	0.0391473	0.0368212	0.0346307	0.0325387	0.0306331	0.0288999	0.0274876	0.0261109	0.024444	0.0230017	0.0215841	0.0202546	0.0190077	0.0178383
-2.1463e-16	0.0481822	0.0541659	0.0496873	0.0473699	0.0450373	0.0427551	0.0399699	0.037816	0.0334608	0.0306804	0.028395	0.0260673	0.0239283	0.0219752	0.0198581	0.0179993	0.0169593	0.0159849	0.0150656	0.013804	0.0129563	0.0122054	0.011223
-2.1463e-16	0.0442977	0.0500404	0.044146	0.0395375	0.0371155	0.0337371	0.0304936	0.0288181	0.0268018	0.0245344	0.0226059	0.0213832	0.0194622	0.017969	0.016468	0.0151405	0.0139511	0.0126873	0.0116517	0.0107752	0.00989118	0.00900368	0.00812525
-2.1463e-16	0.0422312	0.0444376	0.0410107	0.0380492	0.035832	0.0325119	0.0292199	0.0266787	0.0240858	0.0219366	0.0201357	0.0181735	0.0165375	0.0142718	0.0130181	0.0120587	0.0112621	0.0101823	0.00914164	0.00848012	0.00798311	0.00731608	0.00669394
-2.1463e-16	0.0424411	0.045899	0.0419873	0.0364969	0.0344062	0.0318529	0.0297915	0.0273943	0.0252321	0.0224614	0.020314	0.0186186	0.0168072	0.0154085	0.0142538	0.0130672	0.0123953	0.011215	0.0101135	0.00925316	0.00828557	0.00768082	0.0072142
-2.1463e-16	0.0374345	0.0385705	0.0350699	0.0313873	0.028842	0.0272148	0.0263712	0.025314	0.0235555	0.0215719	0.0196228	0.018083	0.0162836	0.0143405	0.0123698	0.0109493	0.00979675	0.00862868	0.00765545	0.00707254	0.00643725	0.00586535	0.00535002
-2.1463e-16	0.0371613	0.0390854	0.0336811	0.0325464	0.0292757	0.0271306	0.0252657	0.0244631	0.0219769	0.0205403	0.0181588	0.0159494	0.0144467	0.0134358	0.0119873	0.0106753	0.00950539	0.0084647	0.00753741	0.00671209	0.00601272	0.00549772	0.00503429
-2.1463e-16	0.0350286	0.0332771	0.0277506	0.0276758	0.0239744	0.0222907	0.0201158	0.0185819	0.0165726	0.0147743	0.013741	0.012456	0.0111391	0.0102452	0.00962614	0.00903871	0.00807911	0.00739561	0.00681783	0.00614976	0.00553105	0.00497654	0.00447896
-2.1463e-16	0.0334045	0.0264914	0.0228836	0.0225559	0.0215175	0.0198053	0.0182745	0.0170048	0.0157166	0.014483	0.0131881	0.0118987	0.0108133	0.00962179	0.00873837	0.00816374	0.00767964	0.0070753	0.00662002	0.00618779	0.00553704	0.00505926	0.00443237
-2.1463e-16	0.0293144	0.0248694	0.0234849	0.0178596	0.0172159	0.0152928	0.0143542	0.0139543	0.0131487	0.0125276	0.0115625	0.0103912	0.0094328	0.0084557	0.00787573	0.00730287	0.0064837	0.00583776	0.00528951	0.00485038	0.00469807	0.00425217	0.00376921
-2.1463e-16	0.02522	0.023522	0.0219707	0.0201266	0.0196873	0.0177142	0.0151425	0.012862	0.0116535	0.0103796	0.0100881	0.00933703	0.00854555	0.00766736	0.00689034	0.00615506	0.00549852	0.0049801	0.00467353	0.00451211	0.0040708	0.00358333	0.003197
-2.1463e-16	0.0219453	0.0186277	0.0154415	0.0153283	0.0141149	0.0129715	0.0119956	0.0111668	0.0102506	0.00921767	0.00866964	0.00713276	0.00644691	0.00614526	0.00557627	0.00498344	0.00446497	0.00400258	0.00356324	0.00322734	0.0028869	0.00254391	0.00227552
-2.1463e-16	0.0214278	0.020012	0.0179719	0.0166596	0.0158185	0.0140827	0.0121512	0.0104392	0.00943923	0.00829748	0.00718552	0.00644257	0.00576388	0.00511304	0.00452512	0.00399744	0.00359027	0.00321613	0.00288431	0.00258975	0.00240542	0.00225495	0.00198819
-2.1463e-16	0.0225863	0.0226913	0.0208706	0.0191801	0.0172711	0.0156901	0.0136847	0.0119699	0.010514	0.00928766	0.00809719	0.00724931	0.00664674	0.00585766	0.00510709	0.00466543	0.00426699	0.00379597	0.00331224	0.00289042	0.00262004	0.00232954	0.002015
-2.1463e-16	0.023427	0.0261523	0.0231054	0.0194536	0.0181595	0.0165503	0.0147227	0.0124455	0.0110585	0.00983708	0.00842392	0.00747143	0.00635657	0.00549875	0.00482073	0.00412967	0.00345842	0.00293226	0.00255205	0.00226742	0.00202538	0.00180509	0.0015898
-2.1463e-16	0.0221668	0.0231953	0.0204982	0.0187753	0.0168067	0.0151528	0.0132585	0.0114986	0.0102333	0.00892526	0.00767387	0.0066769	0.00571949	0.00490652	0.00424445	0.00363151	0.00308722	0.00262561	0.00228833	0.00197509	0.0017191	0.00148485	0.00125732
-2.1463e-16	0.0228435	0.024899	0.023816	0.022134	0.0206017	0.0186079	0.0168555	0.0139789	0.0124915	0.0110202	0.0100619	0.00908169	0.00807887	0.00706006	0.00606381	0.00551064	0.00471118	0.00404173	0.00356399	0.00318272	0.00271744	0.0023216	0.00202959
-2.1463e-16	0.02603	0.0258943	0.0236876	0.022589	0.0201145	0.0174118	0.0156369	0.0137202	0.0124883	0.0113224	0.0100898	0.00893951	0.00795941	0.00731988	0.00659849	0.00627749	0.00579768	0.00525485	0.00465304	0.00418446	0.00376407	0.00338687	0.0030483
-2.1463e-16	0.0246337	0.0285929	0.0284553	0.0236546	0.0201099	0.0180334	0.0158723	0.0138644	0.0114627	0.00955553	0.00838914	0.00763616	0.00710628	0.00621131	0.00542977	0.00474396	0.0041498	0.00373345	0.00347126	0.00322195	0.00281054	0.00237955	0.00200638
-2.1463e-16	0.0234442	0.0228779	0.0226757	0.0208911	0.0193577	0.0169315	0.0151602	0.0137962	0.0122596	0.0114174	0.01018	0.00870531	0.00796586	0.00712403	0.00637032	0.00583639	0.00515712	0.0047466	0.00437755	0.00389214	0.00346062	0.00310603	0.00279029
-2.1463e-16	0.0210283	0.0228573	0.0224575	0.0207186	0.0186666	0.0162684	0.0145331	0.0131703	0.0124677	0.0109691	0.00924444	0.00865871	0.00812237	0.00727033	0.00630115	0.00567387	0.00503101	0.0043726	0.00392013	0.00348577	0.00298521	0.00253684	0.0021568
-2.1463e-16	0.0224683	0.0222671	0.017759	0.015453	0.0146723	0.0131978	0.0121372	0.0112501	0.00976165	0.00852001	0.00767225	0.00724005	0.00633726	0.00561413	0.00521208	0.0046756	0.00405227	0.00364059	0.00332205	0.00303382	0.00259739	0.00224759	0.00204326
-2.1463e-16	0.0221322	0.0209632	0.0197151	0.0175611	0.0151732	0.0133219	0.0112461	0.00953612	0.00860511	0.00778568	0.00697515	0.00652253	0.00584673	0.00507037	0.00461757	0.00429754	0.00401395	0.00351168	0.00309517	0.00268524	0.00240568	0.00214931	0.00199588
-2.1463e-16	0.0237125	0.0213327	0.020797	0.0187619	0.0172773	0.016788	0.01539	0.0144894	0.0124003	0.0100539	0.00861945	0.00747614	0.00667267	0.00614093	0.00550726	0.00472214	0.00422255	0.00396544	0.00381512	0.00350328	0.00302414	0.00268364	0.0024221
-2.1463e-16	0.020332	0.0144408	0.0121907	0.0109837	0.0101138	0.00956996	0.00907375	0.00867873	0.00824372	0.00734394	0.00654309	0.00583877	0.00550315	0.00499397	0.00481028	0.00437089	0.00382128	0.00334566	0.0028246	0.00232888	0.00193465	0.00176014	0.00162339
-2.1463e-16	0.0189105	0.0147396	0.00996	0.00709923	0.00766411	0.00726741	0.00660889	0.0057708	0.00505584	0.00460357	0.00415842	0.00333992	0.00298252	0.00275707	0.00252568	0.0023178	0.0020938	0.00181598	0.00159573	0.00135393	0.00115035	0.00101775	0.000916158
-2.1463e-16	0.0201621	0.0193056	0.0138332	0.0120588	0.0110666	0.0107727	0.0101973	0.00958175	0.00872627	0.00754079	0.00642151	0.00593569	0.00519269	0.00455533	0.00408627	0.00370628	0.00337342	0.00313488	0.00293611	0.00260317	0.00235957	0.00207924	0.0018299
-2.1463e-16	0.0191752	0.0159175	0.0105211	0.00866634	0.00703329	0.00643268	0.00615131	0.00581775	0.00554677	0.00523741	0.00470452	0.00412223	0.0036636	0.00336591	0.00299029	0.00272846	0.00242635	0.00209822	0.00178014	0.00165242	0.0015715	0.00145672	0.00128934
-2.1463e-16	0.0186797	0.0180265	0.0107158	0.0102525	0.00863155	0.0082065	0.00785008	0.00710284	0.00638003	0.00567865	0.00499743	0.0043354	0.00373281	0.00316027	0.00265376	0.00226551	0.00193411	0.0016668	0.0014395	0.00124333	0.00107399	0.000915188	0.000790501
-2.1463e-16	0.020137	0.0158338	0.0107341	0.00945424	0.00905758	0.00835982	0.00740156	0.00656937	0.00584699	0.00505896	0.00442383	0.00389076	0.00341942	0.00305104	0.00261405	0.00224193	0.00196811	0.00176738	0.00155524	0.00129348	0.00105995	0.000871374	0.000733214
-2.1463e-16	0.0166074	0.0107333	0.00830349	0.00774282	0.00771467	0.00735908	0.00684971	0.00627896	0.00575626	0.00515534	0.00444534	0.00379478	0.0034592	0.00299924	0.00260082	0.00225763	0.00190717	0.00150401	0.00118774	0.000989913	0.000891552	0.000804864	0.000685244
-2.1463e-16	0.0139577	0.0102177	0.00198713	0.00161806	0.00311667	0.00325357	0.00327527	0.00320723	0.00297531	0.00260921	0.00230389	0.00204294	0.00181892	0.00153844	0.00141747	0.00131924	0.00120569	0.00104046	0.000877002	0.000695797	0.000555079	0.000458693	0.000393885
-2.1463e-16	0.0149029	0.0102435	0.00439209	0.00233536	0.0023501	0.00300695	0.00379397	0.00365952	0.00318915	0.00281613	0.00250026	0.00226869	0.00206322	0.00186231	0.00152617	0.00128403	0.00110612	0.000972396	0.00081533	0.000643589	0.000508498	0.000401892	0.00031762
-2.1463e-16	0.0149301	0.00999568	0.00450768	0.00298655	0.00267862	0.00221542	0.00187793	0.00159651	0.00136276	0.00116406	0.000994967	0.000850085	0.000726237	0.000620346	0.000529933	0.000452732	0.000388522	0.000334104	0.000287421	0.000247361	0.00021297	0.000183436	0.000158063
-2.1463e-16	0.0082576	0.00613651	0.00244598	0.00139485	0.00106719	0.00194467	0.00206239	0.00202663	0.00191427	0.00179734	0.00169554	0.00160511	0.00145118	0.0011897	0.000972069	0.000852719	0.000749883	0.000661073	0.000611562	0.000580416	0.000551295	0.000516534	0.000468779
-2.1463e-16	0.0102784	0.0149801	0.00970041	0.00701678	0.00719787	0.00651047	0.00494869	0.00408214	0.00352003	0.00308826	0.00271197	0.00236741	0.001998	0.00188577	0.00183425	0.00181904	0.00166201	0.00143669	0.00124193	0.00107361	0.000921994	0.000782067	0.000663701
-2.1463e-16	0.010776	0.0112503	0.00993108	0.0105308	0.0100745	0.0084283	0.00755511	0.00695329	0.00640459	0.00590927	0.00545328	0.00517769	0.00514832	0.00516438	0.00520083	0.00474478	0.00393978	0.00347789	0.00288119	0.00238674	0.00197711	0.00163387	0.00134782
-2.1463e-16	0.0096256	0.0143837	0.00866682	0.00668151	0.00873413	0.00876725	0.00870619	0.00841311	0.00814427	0.00791629	0.00689166	0.0059412	0.00513023	0.00443758	0.00384504	0.00333742	0.00289848	0.00234792	0.00190302	0.00155618	0.00145692	0.00142859	0.00134609
-2.1463e-16	0.0176479	0.0154192	0.0177415	0.013104	0.0126604	0.0117888	0.0110941	0.0110411	0.0114363	0.0113376	0.0104268	0.00959029	0.00871507	0.00793484	0.00749233	0.00694106	0.00649531	0.00608034	0.0055377	0.00500915	0.00450512	0.00393341	0.0034356
-2.1463e-16	0.0254632	0.026572	0.026675	0.025026	0.0249216	0.0262931	0.025597	0.0241929	0.0227596	0.0220332	0.0215236	0.0197297	0.0172162	0.0152634	0.0133195	0.0118608	0.0108762	0.00982427	0.00887482	0.0080178	0.00724432	0.00668829	0.00617593
-2.1463e-16	0.0254412	0.0256686	0.0241255	0.0229426	0.0229734	0.0224647	0.0222002	0.0222211	0.0224903	0.0226534	0.0224866	0.0216834	0.0208713	0.0200058	0.0187358	0.0168553	0.0153405	0.014656	0.0135071	0.0124501	0.0114778	0.0107498	0.010073
-2.1463e-16	0.0265027	0.0270073	0.02845	0.0280016	0.0262636	0.0263609	0.0260846	0.025129	0.0241786	0.0220439	0.0208526	0.01893	0.0179179	0.0174659	0.0177566	0.0155847	0.0138265	0.0126802	0.0115331	0.010418	0.00962164	0.00900088	0.00816675
-2.1463e-16	0.0220588	0.0256518	0.0265822	0.027793	0.0288975	0.0278486	0.0260862	0.0276714	0.0264156	0.0253897	0.0260265	0.0246113	0.022275	0.0200835	0.0181015	0.0168369	0.015283	0.0138712	0.0125904	0.0115606	0.0108227	0.0101369	0.00949907
-2.1463e-16	0.0197792	0.0259221	0.0279753	0.0290277	0.0285407	0.0280364	0.0263667	0.023941	0.0219382	0.02381	0.0247793	0.0221592	0.0203881	0.0187748	0.0165779	0.0146681	0.0132418	0.0124221	0.0116784	0.011003	0.0101099	0.00919181	0.00835857
