# Supplementary material for: Research on the dynamic spillover of stock markets under COVID-19—Taking the stock markets of China, Japan, and South Korea as an example
Source: Front Public Health. 2022 Nov 11;10:1008348. doi: 10.3389/fpubh.2022.1008348 (PMC9691647; doi:10.3389/fpubh.2022.1008348)
Supplement: Supplementary file 5 [file Data_Sheet_3.ZIP › COM_CHN_3 (1).xls]

## Sheet: Sheet8
0	0	0	0	0	0	0	0	0	0	0	0	0	0	0	0	0	0	0	0	0	0	0	0
0	0	0	0	0	0	0	0	0	0	0	0	0	0	0	0	0	0	0	0	0	0	0	0
7.30256e-17	0.0299749	0.0408554	0.0463862	0.0468814	0.0475898	0.0484986	0.0489451	0.0460639	0.0423598	0.0398624	0.0416799	0.0424167	0.0438098	0.0455611	0.0458551	0.0435116	0.0413123	0.0418135	0.0406131	0.0392129	0.0398252	0.04091	0.042104
7.30256e-17	0.0282342	0.0357063	0.0335064	0.0345195	0.0374619	0.0407981	0.0406736	0.0387759	0.0362284	0.0343651	0.0335391	0.0332859	0.0331518	0.0336184	0.0326602	0.0318411	0.0318393	0.0314418	0.0315759	0.0321403	0.0311966	0.029615	0.0289955
7.30256e-17	0.0273497	0.0349336	0.0370522	0.0368886	0.0379817	0.0393326	0.0367502	0.0356878	0.035389	0.0372064	0.0362745	0.0353725	0.0338116	0.0326801	0.031597	0.0305598	0.0296278	0.0287674	0.0277016	0.0268269	0.0246191	0.0234729	0.0226579
7.30256e-17	0.0257201	0.0321524	0.0357416	0.0377347	0.0381865	0.0397128	0.0383804	0.0384506	0.0380053	0.0384945	0.0399039	0.0394459	0.0385645	0.0376422	0.0346333	0.0314565	0.0296766	0.0289819	0.0275498	0.0273192	0.0275182	0.0270158	0.0270407
7.30256e-17	0.0269058	0.0319903	0.0371372	0.0402639	0.0383407	0.0394983	0.0402168	0.0417443	0.0409495	0.0396699	0.0406365	0.0418057	0.042453	0.0418437	0.0401276	0.0387357	0.0393148	0.0383001	0.0371564	0.036323	0.0359079	0.0345851	0.0323152
7.30256e-17	0.0334568	0.0420357	0.0475111	0.0484593	0.0491692	0.0491467	0.0499034	0.050439	0.0503141	0.0500109	0.0501424	0.0485597	0.0493451	0.0511862	0.051388	0.0528219	0.0508062	0.0496182	0.0489793	0.0485106	0.0471033	0.0452163	0.0434086
7.30256e-17	0.0327984	0.0455383	0.0472156	0.0498927	0.052023	0.0529324	0.0537231	0.0539618	0.0545261	0.0552062	0.0559708	0.0549459	0.0536951	0.0542409	0.0571644	0.0582632	0.0590496	0.0578274	0.0560429	0.0558113	0.0572573	0.0583762	0.0591434
7.30256e-17	0.0348653	0.0463181	0.0456149	0.0532963	0.0565736	0.0594434	0.060944	0.0580032	0.0593075	0.0590297	0.0563675	0.0552382	0.0561902	0.0575189	0.0598531	0.0622868	0.0637566	0.0649628	0.0672265	0.0684071	0.0689244	0.0687266	0.0673629
7.30256e-17	0.0338864	0.0431746	0.0469048	0.0530272	0.0546461	0.0574483	0.0568904	0.0581221	0.058043	0.0595523	0.0617438	0.061575	0.0628718	0.0639169	0.0649588	0.0649628	0.0642443	0.0656706	0.0677278	0.0698494	0.0720376	0.0742943	0.0744987
7.30256e-17	0.0336006	0.0499224	0.0574887	0.0592454	0.062483	0.0664711	0.066005	0.065038	0.0648039	0.0672478	0.0669896	0.0652882	0.0653355	0.0674314	0.0702531	0.0731232	0.0752795	0.0744811	0.073244	0.073019	0.0734428	0.0746463	0.0770554
7.30256e-17	0.0377296	0.0562026	0.063679	0.0665955	0.0682357	0.0684523	0.0678023	0.0714532	0.0701167	0.0703866	0.0711177	0.0717818	0.0729902	0.0760353	0.0774521	0.0790452	0.0810354	0.0819599	0.0834246	0.0849834	0.0857859	0.0865963	0.087415
7.30256e-17	0.0328539	0.0478518	0.0554064	0.0585376	0.0609445	0.0647927	0.0668107	0.0671955	0.0675737	0.0672853	0.0679285	0.0682859	0.0701458	0.0696924	0.0692442	0.0688017	0.0683648	0.0681379	0.070124	0.072916	0.0753681	0.0745336	0.0735196
7.30256e-17	0.0329875	0.0478444	0.0539424	0.0562037	0.058285	0.0609512	0.0646386	0.0667454	0.0681623	0.0690842	0.0715805	0.0716691	0.0736745	0.0748423	0.0765256	0.078066	0.0769503	0.0773786	0.0779986	0.079408	0.0808983	0.0812399	0.0813777
7.30256e-17	0.0252966	0.0404192	0.051405	0.0550331	0.0529575	0.0559113	0.05988	0.0609037	0.0641526	0.066327	0.06583	0.065819	0.0665396	0.0694258	0.0719476	0.0720678	0.07079	0.071073	0.0751331	0.0765902	0.0766269	0.0768537	0.0778032
7.30256e-17	0.0199757	0.0296595	0.0426408	0.0469714	0.0483308	0.0498911	0.051451	0.0531189	0.0560733	0.0580529	0.0574989	0.0584386	0.0601438	0.0614472	0.0626406	0.0634882	0.0641879	0.0651135	0.0660526	0.0670053	0.0684288	0.0695061	0.0704983
7.30256e-17	0.0148915	0.0253142	0.0367061	0.0414211	0.0435978	0.0448411	0.0464202	0.045157	0.0473933	0.0468719	0.0466436	0.0464257	0.0462251	0.0466287	0.0451104	0.0462415	0.0469719	0.0470145	0.0476423	0.0483007	0.0491969	0.0481929	0.0469177
7.30256e-17	0.0183285	0.0307224	0.0376213	0.0423265	0.0451421	0.0469056	0.0470182	0.0461935	0.0459389	0.044623	0.0448317	0.0441394	0.0439561	0.0455108	0.0475661	0.0490816	0.0476919	0.0488687	0.0501069	0.048618	0.048955	0.0501662	0.0502201
7.30256e-17	0.018628	0.0298766	0.0360856	0.0386802	0.041914	0.0424334	0.0429452	0.0433387	0.0441515	0.0455151	0.0472778	0.0492871	0.052267	0.0547662	0.056159	0.0576038	0.0574606	0.0569591	0.0588773	0.0610726	0.0628525	0.0633021	0.0641625
7.30256e-17	0.0244297	0.0401928	0.0478597	0.0516943	0.0528141	0.0541663	0.0567264	0.0582669	0.0584357	0.0591524	0.0604296	0.061953	0.0631629	0.0643818	0.0645785	0.0656236	0.0645979	0.0623866	0.0620236	0.0624314	0.0639507	0.0650753	0.0652159
7.30256e-17	0.0253505	0.0395695	0.047089	0.0504614	0.0511934	0.0513568	0.0528018	0.0542009	0.0560565	0.0583511	0.0599279	0.0612485	0.0626792	0.0630117	0.0635159	0.0659252	0.0645432	0.0626446	0.0645539	0.0658856	0.0662983	0.0677978	0.0694386
7.30256e-17	0.0292812	0.0447881	0.0533744	0.0587015	0.0612602	0.0632646	0.0623643	0.0614199	0.0605259	0.0623297	0.0622588	0.0636894	0.0669802	0.066659	0.0649464	0.0650639	0.0657308	0.0653214	0.0628495	0.0620317	0.0642583	0.0658627	0.0671148
7.30256e-17	0.0307371	0.042771	0.0500011	0.0541276	0.0566616	0.0581224	0.05721	0.0592024	0.0602694	0.059665	0.0580141	0.0580353	0.056558	0.0545988	0.0554958	0.0562213	0.0563953	0.0554336	0.0554053	0.0561731	0.0557332	0.0556003	0.0560378
7.30256e-17	0.027543	0.0408959	0.0507717	0.0551209	0.0563165	0.0557427	0.0559792	0.0550323	0.0530636	0.053121	0.0531273	0.0528589	0.0523232	0.054055	0.0529638	0.0531456	0.0555398	0.0567447	0.0583413	0.0588461	0.0587953	0.0587503	0.0576495
7.30256e-17	0.0291172	0.0393552	0.0485308	0.0522932	0.0514836	0.0518664	0.0527296	0.0525633	0.0538418	0.0524566	0.0529564	0.0541246	0.0544978	0.0543211	0.0535318	0.0536378	0.0537033	0.0531801	0.0531222	0.0521265	0.0527912	0.0527295	0.0525348
7.30256e-17	0.0321364	0.0463393	0.0542337	0.0572042	0.0588413	0.0598826	0.0605386	0.0589027	0.0591304	0.058749	0.0595155	0.0597732	0.0609474	0.0633164	0.0617615	0.0591152	0.0575706	0.057948	0.0579431	0.0570341	0.0569119	0.0567987	0.0553807
7.30256e-17	0.0321259	0.046327	0.0554783	0.0596921	0.0602491	0.0596934	0.0577298	0.0592077	0.0575958	0.058324	0.0591475	0.0581075	0.0590446	0.0606084	0.0607098	0.0600666	0.0610515	0.0602634	0.0572478	0.0552901	0.0536243	0.0526429	0.0518946
7.30256e-17	0.0290767	0.0438358	0.0520026	0.0554125	0.0574994	0.0572143	0.0563392	0.0572199	0.0572464	0.0559841	0.0553808	0.0543145	0.0524997	0.0506726	0.0494764	0.0483904	0.0496015	0.0490139	0.0496896	0.0497172	0.0486162	0.0468878	0.0454703
7.30256e-17	0.033032	0.0442174	0.05175	0.0545686	0.0554997	0.0551316	0.0549613	0.0552846	0.0529615	0.0523886	0.0510148	0.0494184	0.0499179	0.0481628	0.0464748	0.0446405	0.0441314	0.0430638	0.0419845	0.0406657	0.0389045	0.0392131	0.0382214
7.30256e-17	0.031054	0.0425511	0.0524194	0.0558269	0.0571162	0.0551893	0.0549136	0.052265	0.051133	0.0496301	0.0499662	0.0490463	0.0472102	0.0454805	0.0442208	0.0425251	0.0413419	0.0401504	0.0389315	0.0377525	0.0366093	0.0355334	0.0347568
7.30256e-17	0.028854	0.0400016	0.0470639	0.0478414	0.0472209	0.0457845	0.0437806	0.0437824	0.042279	0.0399059	0.0401814	0.0387496	0.0367804	0.03519	0.0344386	0.0339127	0.0331528	0.0325309	0.0319146	0.0305846	0.0301309	0.0295547	0.0290197
7.30256e-17	0.0299017	0.046689	0.0526416	0.0552335	0.0549621	0.0543009	0.0544301	0.0532115	0.0514429	0.0502828	0.0480593	0.0465532	0.0448794	0.0441408	0.0425677	0.0412658	0.0396816	0.0385384	0.0376108	0.0354913	0.0337864	0.032776	0.0316858
7.30256e-17	0.0297426	0.0453828	0.0536294	0.0539398	0.0545729	0.0558615	0.0550569	0.0549548	0.0545959	0.0526492	0.0501239	0.0502851	0.0486535	0.0474104	0.0465176	0.0450286	0.0432656	0.041401	0.0387531	0.0378661	0.0370101	0.0361841	0.035387
7.30256e-17	0.0341344	0.047859	0.0570863	0.0625337	0.0622901	0.0611564	0.0595026	0.0569343	0.0563644	0.0552163	0.053419	0.0528788	0.0510507	0.0476461	0.0456065	0.0442416	0.0441533	0.0439965	0.043345	0.0427145	0.0408768	0.0384127	0.0369307
7.30256e-17	0.0337121	0.054048	0.064939	0.0633766	0.0619896	0.0626312	0.0625347	0.0621999	0.0626197	0.0600584	0.056234	0.0546212	0.0542641	0.0532362	0.0512838	0.0481285	0.0457116	0.0430533	0.042015	0.0401694	0.0385285	0.0366061	0.0347174
7.30256e-17	0.0323252	0.051699	0.0600702	0.0602932	0.0599046	0.0596105	0.0571287	0.0546434	0.0520905	0.0509476	0.049543	0.0486318	0.0487879	0.0465312	0.0462561	0.0441641	0.0429002	0.0411053	0.0385535	0.0361424	0.0348389	0.0352061	0.0346784
7.30256e-17	0.0342585	0.0466902	0.0525351	0.0561136	0.0569372	0.0569292	0.0538683	0.0540368	0.050424	0.0495542	0.0486611	0.0468245	0.0443398	0.0425834	0.0415151	0.04009	0.0384894	0.0361751	0.0347046	0.0337859	0.0328259	0.031895	0.0309925
7.30256e-17	0.0311785	0.0468272	0.0542113	0.0532927	0.0532134	0.0547741	0.0556385	0.054322	0.0524364	0.0512684	0.0501035	0.0480802	0.0457354	0.0456513	0.0449387	0.0444384	0.041965	0.039847	0.0382912	0.0371777	0.0358892	0.0338518	0.031987
7.30256e-17	0.0299794	0.0413825	0.04905	0.0541584	0.0551292	0.0559611	0.0528901	0.0510408	0.0508087	0.0501791	0.0478241	0.0470915	0.0451058	0.0421124	0.0419483	0.0415493	0.0384462	0.0369658	0.0354976	0.0340879	0.0323157	0.0312101	0.030268
7.30256e-17	0.0199781	0.0344678	0.0430874	0.0433972	0.0444837	0.0446913	0.0427572	0.0407219	0.0389726	0.0377548	0.0367615	0.0337776	0.032917	0.0325325	0.0308415	0.0286418	0.0278339	0.0266437	0.0263575	0.0264587	0.0258376	0.0270227	0.0272678
7.30256e-17	0.0220575	0.0340242	0.0399938	0.0441942	0.0456187	0.0453497	0.0441881	0.0436421	0.0407375	0.0363988	0.0362803	0.0368277	0.0376693	0.0362743	0.0351504	0.0343608	0.0331566	0.0322471	0.0305648	0.0286241	0.0273418	0.0252933	0.0234593
7.30256e-17	0.0283051	0.0439922	0.0486437	0.0514688	0.0512871	0.0505836	0.0478323	0.0485355	0.0459009	0.0440699	0.0418504	0.0398012	0.0380168	0.0366194	0.03564	0.0346878	0.0338853	0.0329347	0.0317646	0.030483	0.0291939	0.0276449	0.0264593
7.30256e-17	0.0314627	0.0412348	0.0498825	0.0565046	0.0546362	0.0501403	0.0493237	0.0483872	0.0464792	0.0441931	0.0420867	0.0400825	0.0374783	0.0353882	0.0342339	0.034146	0.0324268	0.0306617	0.0294468	0.0279376	0.0265766	0.0260609	0.0253194
7.30256e-17	0.0373199	0.0487639	0.0571921	0.0589835	0.058603	0.0555533	0.0517159	0.0489241	0.0457531	0.0427943	0.0401419	0.0373824	0.0367253	0.0349587	0.0330197	0.0315256	0.0304569	0.0288501	0.0277816	0.0272378	0.0263196	0.0248594	0.0236796
7.30256e-17	0.033539	0.0445689	0.0535622	0.0553256	0.0538919	0.0515658	0.0492459	0.0465573	0.0462003	0.043364	0.0409216	0.0383896	0.0369099	0.0365943	0.0351027	0.0338569	0.0314253	0.0292898	0.0280759	0.026913	0.0257988	0.0252302	0.0252532
7.30256e-17	0.0373248	0.0505961	0.0542728	0.0554069	0.0523157	0.0505779	0.0471261	0.0430377	0.0400654	0.038997	0.0367544	0.0350818	0.0341466	0.032443	0.0311657	0.0298173	0.028768	0.0274842	0.0261745	0.0255103	0.0254036	0.0247457	0.0236114
7.30256e-17	0.0401778	0.0515403	0.0563802	0.0579049	0.0538246	0.0507348	0.0499762	0.048672	0.0466461	0.0436366	0.0417528	0.0395659	0.0373071	0.0350933	0.0332685	0.0315316	0.028844	0.0262877	0.0244076	0.022735	0.0212496	0.020683	0.019782
7.30256e-17	0.0436668	0.0526966	0.058011	0.0560322	0.0546291	0.0546608	0.0548293	0.0508253	0.0492929	0.0482334	0.0458918	0.0444986	0.0431476	0.0418374	0.0396063	0.0376444	0.0364708	0.0348538	0.0335652	0.0319197	0.0308267	0.029265	0.0277377
7.30256e-17	0.0455604	0.0575145	0.0598129	0.0601927	0.060427	0.0586958	0.0563713	0.0521222	0.0489933	0.0459301	0.0428575	0.0396564	0.0377578	0.0355798	0.0330775	0.0311907	0.0294874	0.027846	0.0262703	0.0247291	0.0239843	0.0226489	0.0211435
7.30256e-17	0.0475913	0.0625852	0.0683865	0.0681586	0.0648798	0.0626556	0.0598328	0.0561996	0.0514601	0.0474745	0.0445787	0.0415326	0.0387134	0.0374408	0.0358856	0.0348301	0.0337439	0.0311785	0.0288925	0.0266622	0.0246041	0.022705	0.0216373
7.30256e-17	0.0461525	0.0578008	0.0645061	0.0636655	0.058117	0.0570486	0.0528815	0.0481663	0.0447262	0.0417016	0.0391452	0.0372418	0.035351	0.0325722	0.0300289	0.0281384	0.0265764	0.0251359	0.0236642	0.0219394	0.0207616	0.0196275	0.0185606
7.30256e-17	0.0475267	0.0584367	0.061214	0.0613363	0.0581883	0.0551025	0.0518383	0.0481824	0.0442064	0.0426703	0.0383355	0.0373617	0.0352151	0.0337179	0.0327015	0.0312334	0.028967	0.0288094	0.0266848	0.0252104	0.0234892	0.021912	0.020441
7.30256e-17	0.0494012	0.0616401	0.0649646	0.0623485	0.0611436	0.0595372	0.056641	0.05436	0.0515868	0.0476726	0.0438155	0.0420444	0.0397829	0.0377605	0.0359476	0.0342681	0.0326795	0.0304627	0.0293805	0.0278514	0.0261699	0.0244508	0.0232856
7.30256e-17	0.0520282	0.0643894	0.0697155	0.0678024	0.0652325	0.0614982	0.0563271	0.0516971	0.0503886	0.0449805	0.0426344	0.0403874	0.0366931	0.0339544	0.0318334	0.0303124	0.0288955	0.0270358	0.0254815	0.0247444	0.0238548	0.0223867	0.020988
7.30256e-17	0.0483841	0.0614912	0.0627658	0.060814	0.0592822	0.0568708	0.051047	0.0463287	0.0434723	0.0411826	0.0389248	0.0372532	0.0350908	0.0318896	0.0300098	0.028281	0.026511	0.0246398	0.0236329	0.0226857	0.0217941	0.020719	0.0191577
7.30256e-17	0.0422778	0.0558892	0.0591766	0.0593849	0.0572384	0.0566006	0.0538922	0.0498793	0.047339	0.0442449	0.0406607	0.0373883	0.0340577	0.0314741	0.0286483	0.0267017	0.0252257	0.0233237	0.0215661	0.0199418	0.0182321	0.0171673	0.0165682
7.30256e-17	0.0444106	0.0597744	0.0637069	0.0653504	0.063023	0.0617922	0.0580863	0.051771	0.0488482	0.04629	0.043263	0.0389054	0.0360032	0.0328301	0.0306831	0.0280323	0.0256115	0.0235697	0.0218983	0.0205024	0.019222	0.0180276	0.0171202
7.30256e-17	0.0549973	0.067751	0.0673137	0.0668072	0.0637748	0.061329	0.0565481	0.0519774	0.0489018	0.0451366	0.0428312	0.0398032	0.0377707	0.0356689	0.0331836	0.0311208	0.028295	0.0272393	0.0258578	0.0243786	0.0233484	0.0217583	0.0202781
7.30256e-17	0.0611659	0.0724457	0.0724492	0.0718358	0.0651012	0.0603493	0.0569667	0.0534989	0.0505429	0.0465538	0.0438463	0.0411837	0.0387897	0.0352589	0.0320533	0.0297401	0.0282191	0.0274596	0.0258343	0.0240634	0.0224503	0.0204876	0.0188341
7.30256e-17	0.0658603	0.0769196	0.0758546	0.072957	0.0676026	0.0634404	0.0585046	0.0573217	0.0539741	0.0500841	0.0461281	0.0425191	0.03943	0.0364813	0.0330843	0.030582	0.0298544	0.027792	0.0263243	0.0246363	0.0228739	0.0215602	0.0203247
7.30256e-17	0.072169	0.0848389	0.0828113	0.076555	0.0698226	0.0655533	0.0615025	0.0580113	0.052873	0.0495237	0.0472013	0.044061	0.0416097	0.0390945	0.0364455	0.034795	0.0329979	0.0300414	0.0274975	0.0255581	0.0237558	0.0220809	0.0205243
7.30256e-17	0.0767502	0.0881622	0.0856	0.0790426	0.0731817	0.0663235	0.060881	0.053785	0.0509503	0.04672	0.0427581	0.0394675	0.037144	0.0363571	0.0335109	0.0308095	0.0285708	0.0268304	0.0246529	0.022744	0.0213562	0.0200536	0.0185636
7.30256e-17	0.0816338	0.0939012	0.0852161	0.0811196	0.0712388	0.0666706	0.0602206	0.0563445	0.0520023	0.0492029	0.0469071	0.0423534	0.0384153	0.0361357	0.0325585	0.0295439	0.0266468	0.0242103	0.0221427	0.0207068	0.0192796	0.0180948	0.0169708
7.30256e-17	0.0810967	0.0921338	0.0855954	0.0794268	0.0732434	0.0675836	0.0616269	0.0552599	0.0503036	0.0453413	0.0416218	0.0381475	0.0348308	0.0320559	0.0296227	0.0267908	0.025509	0.0229391	0.0210648	0.0191886	0.0174652	0.0158082	0.0142127
7.30256e-17	0.0823585	0.0884085	0.0839631	0.0769329	0.0724306	0.0656933	0.057603	0.0527702	0.0486008	0.0448641	0.0414086	0.0371583	0.0338863	0.0312596	0.0293012	0.0265251	0.0239871	0.0218937	0.0200324	0.0183972	0.0164656	0.0148945	0.0134735
7.30256e-17	0.0876242	0.0909415	0.0848158	0.0757636	0.0700685	0.0626607	0.0557002	0.0504497	0.044191	0.0395239	0.0358374	0.0320916	0.0295945	0.0266952	0.0243937	0.0226502	0.0202803	0.0183159	0.0166737	0.014975	0.0137873	0.0125186	0.0114639
7.30256e-17	0.0875139	0.0899096	0.0800155	0.0706448	0.0646542	0.0599599	0.0550483	0.0477462	0.0416313	0.0358116	0.032211	0.0290822	0.0249697	0.0229944	0.0215547	0.019307	0.0171072	0.0155748	0.0144348	0.0128924	0.0115239	0.0103035	0.00907258
7.30256e-17	0.086646	0.090111	0.0792784	0.0713144	0.0655877	0.0584542	0.0517765	0.0461967	0.0410468	0.0354083	0.0317556	0.0287217	0.0260906	0.023043	0.0204994	0.018152	0.0161077	0.0139874	0.0124052	0.0110806	0.0100844	0.00907031	0.0083532
7.30256e-17	0.0865957	0.0858742	0.0788143	0.0672972	0.060724	0.0544159	0.0466048	0.0422502	0.0382776	0.0337517	0.0289905	0.0257618	0.0227611	0.0199403	0.0175645	0.0157417	0.0141009	0.0126647	0.0114338	0.0103633	0.00906404	0.00800148	0.00696127
7.30256e-17	0.0894489	0.0849733	0.0744252	0.0651495	0.0588991	0.0549333	0.0491591	0.043708	0.0388313	0.0340429	0.0298272	0.025432	0.0220618	0.0198157	0.0176837	0.016105	0.0144644	0.012779	0.0114551	0.0102182	0.00902856	0.00816806	0.00733086
7.30256e-17	0.0899704	0.0868409	0.0758832	0.0672612	0.0603992	0.0558203	0.049023	0.044386	0.0407722	0.0355814	0.0315075	0.0277724	0.0243946	0.0212299	0.0189856	0.0163939	0.0144929	0.0127967	0.011116	0.00986937	0.00857258	0.00773439	0.0072027
7.30256e-17	0.0943642	0.094021	0.0783317	0.0691812	0.0611489	0.0554197	0.0487478	0.0428834	0.0380291	0.0332118	0.0294579	0.0257625	0.0229123	0.0202595	0.0182333	0.0164763	0.0148625	0.0136178	0.0125561	0.0111216	0.00985459	0.00879349	0.00791832
7.30256e-17	0.0922411	0.0902334	0.0814361	0.0730179	0.0639054	0.0580368	0.051502	0.0458925	0.0400076	0.0366862	0.031547	0.0280156	0.0254416	0.0225397	0.0196534	0.0175449	0.0157109	0.0141422	0.0128478	0.0113931	0.0103373	0.0093798	0.00851134
7.30256e-17	0.0871092	0.0915083	0.0774548	0.0708668	0.0623631	0.0535598	0.0484576	0.0433096	0.0389052	0.0350478	0.0311476	0.0284413	0.025436	0.0227921	0.0205308	0.0183565	0.0166822	0.0149548	0.0129976	0.0118774	0.0107386	0.00976474	0.00885788
7.30256e-17	0.0953167	0.0912666	0.085091	0.0727867	0.0618397	0.0547824	0.0501731	0.0462937	0.0405869	0.0360829	0.0318707	0.0286283	0.0249617	0.0215656	0.0195709	0.0173161	0.0156634	0.0137382	0.0118718	0.0105814	0.00935499	0.0081861	0.00727394
7.30256e-17	0.0964438	0.0908822	0.0813598	0.0710556	0.0632992	0.0554254	0.0496647	0.0455962	0.0410848	0.037537	0.034491	0.0304089	0.0259719	0.024186	0.0207067	0.0180577	0.0155985	0.0135299	0.0124245	0.0107199	0.00946368	0.00812148	0.00700132
7.30256e-17	0.101047	0.095319	0.083472	0.0726662	0.0640735	0.0568574	0.0503091	0.0434067	0.0397249	0.0343725	0.0316002	0.0279719	0.0245205	0.0217764	0.0188562	0.016697	0.0151295	0.013434	0.0120462	0.0109676	0.00995614	0.00888683	0.00793285
7.30256e-17	0.0988158	0.0954302	0.0838427	0.0706598	0.0621051	0.0541782	0.0476199	0.0435324	0.0382898	0.034992	0.0311543	0.0281762	0.0247185	0.0216787	0.0189523	0.0166942	0.0141564	0.0122886	0.010571	0.00915067	0.00817096	0.00719221	0.00626444
7.30256e-17	0.104842	0.100465	0.0837954	0.0720646	0.0626792	0.0536543	0.0470509	0.0411481	0.0359429	0.0325304	0.0286587	0.0251466	0.0221586	0.0190662	0.0168784	0.0148366	0.0128898	0.0113228	0.00956487	0.00848796	0.00756694	0.00660213	0.00582386
7.30256e-17	0.10322	0.093731	0.0823144	0.0700237	0.0601918	0.0528629	0.0452844	0.0404022	0.0357079	0.0312085	0.0272201	0.023517	0.0202422	0.0180671	0.0159578	0.0137201	0.0123385	0.0109326	0.00950671	0.00838048	0.00714026	0.00607165	0.00516674
7.30256e-17	0.101772	0.0962289	0.083286	0.0707212	0.0581893	0.051442	0.0453492	0.0400845	0.0359456	0.0315533	0.0270273	0.0233482	0.0206339	0.0177204	0.0154481	0.0135882	0.0122622	0.010536	0.0090908	0.00770632	0.00675436	0.00588946	0.00511498
7.30256e-17	0.101301	0.0962319	0.0859226	0.0741147	0.0638907	0.0536739	0.047	0.0403876	0.0349251	0.0308586	0.0276271	0.0246659	0.0209	0.0175322	0.0150537	0.0132444	0.0114406	0.00974679	0.00855693	0.00739746	0.00634861	0.00553171	0.00474325
7.30256e-17	0.10746	0.107705	0.0882008	0.075872	0.0622494	0.0541875	0.0470787	0.0428142	0.0374412	0.0330591	0.0282515	0.0242058	0.0210296	0.0181311	0.0157956	0.0143323	0.012403	0.0110247	0.0096348	0.00841228	0.00744746	0.00651848	0.00568985
7.30256e-17	0.104336	0.103273	0.0855591	0.0713683	0.0632641	0.0537584	0.0466013	0.0406981	0.0353038	0.0308829	0.0277509	0.0240715	0.0209423	0.0187075	0.0163575	0.0142624	0.0122363	0.0111043	0.00984187	0.00849273	0.00733162	0.00646333	0.00589598
7.30256e-17	0.10149	0.0920953	0.0785522	0.0674396	0.0607682	0.0529446	0.0482091	0.040561	0.0349885	0.0317012	0.0277084	0.0236158	0.020219	0.0177425	0.015009	0.0131218	0.0111024	0.00967069	0.00848414	0.00737528	0.00644178	0.00562556	0.00501793
7.30256e-17	0.0989398	0.100175	0.0830543	0.0743141	0.0666445	0.0578676	0.0491954	0.0428831	0.0373019	0.0318288	0.0280103	0.0245693	0.0216744	0.0189186	0.0167765	0.0149784	0.0129161	0.0111291	0.00989341	0.00879496	0.00768888	0.00669931	0.00583953
7.30256e-17	0.100762	0.101577	0.0842439	0.0749049	0.0659015	0.056463	0.0504616	0.0438096	0.0384045	0.0332958	0.0300473	0.0259615	0.0217941	0.0191978	0.0172161	0.0150663	0.0128497	0.0109137	0.00950667	0.00810287	0.00687121	0.00592034	0.0051042
7.30256e-17	0.104243	0.105161	0.0937473	0.0820109	0.0675898	0.0598636	0.0545132	0.0479907	0.0410291	0.0353801	0.0315593	0.0275759	0.0239723	0.0208838	0.0180451	0.0156602	0.0133862	0.0116453	0.0101611	0.0087635	0.00761963	0.00658158	0.00559881
7.30256e-17	0.102372	0.100433	0.0879422	0.0767922	0.0672692	0.0597187	0.0517663	0.0453756	0.039651	0.0342397	0.0307096	0.0259759	0.0222711	0.0193632	0.0167978	0.0146335	0.0127934	0.0111385	0.00969789	0.00844371	0.00735184	0.00640124	0.00557363
7.30256e-17	0.103461	0.108433	0.0892338	0.0792083	0.0675902	0.0590573	0.0541127	0.0485648	0.0432785	0.0382765	0.0334016	0.0283558	0.0240133	0.0217005	0.0186217	0.0157682	0.0137207	0.012004	0.0103214	0.00887476	0.00769393	0.00675202	0.00587482
7.30256e-17	0.106285	0.107072	0.0911925	0.0763135	0.0687906	0.0616876	0.054126	0.0481531	0.0414287	0.0359409	0.0316813	0.0280196	0.0232836	0.0200835	0.01699	0.0146538	0.0127073	0.0111754	0.0097532	0.00840491	0.00724316	0.00624211	0.00537949
7.30256e-17	0.114255	0.112281	0.0953053	0.0842673	0.0704438	0.0632344	0.0558497	0.0469949	0.0404552	0.0351637	0.03014	0.025482	0.0222257	0.0195257	0.0173166	0.0152829	0.0133665	0.0117307	0.0102963	0.00903412	0.00794535	0.00698786	0.00614744
7.30256e-17	0.110995	0.111544	0.0982121	0.0854876	0.0732458	0.0647836	0.0564424	0.0513725	0.0445082	0.0376328	0.032647	0.0286667	0.02442	0.0208517	0.0179801	0.0153703	0.0133682	0.0119075	0.0109628	0.00977937	0.00849447	0.00738925	0.00645884
7.30256e-17	0.11412	0.110877	0.097496	0.0860529	0.0742451	0.0622706	0.053309	0.0470118	0.0409929	0.0359345	0.0316885	0.0273715	0.0232934	0.0201404	0.0172301	0.0146362	0.0125373	0.0103898	0.00921222	0.00796073	0.00683658	0.00627434	0.00539695
7.30256e-17	0.110751	0.107863	0.0915797	0.0765857	0.0699833	0.062826	0.0550551	0.0490777	0.0432749	0.0377477	0.032423	0.0275821	0.0247288	0.021328	0.0176534	0.015462	0.0136241	0.0118311	0.0105747	0.00918098	0.00795898	0.00685046	0.00589633
7.30256e-17	0.10867	0.106178	0.0935691	0.0815899	0.0721893	0.0613549	0.0550314	0.0486304	0.0431098	0.0372968	0.0317887	0.0275585	0.0238524	0.0207304	0.0178549	0.0163166	0.0144278	0.0128126	0.0113795	0.010079	0.00889328	0.00784934	0.00686895
7.30256e-17	0.112615	0.111257	0.0928724	0.0851955	0.0730726	0.0615342	0.0535275	0.0471425	0.0420741	0.0367208	0.0326729	0.0290357	0.025366	0.0227427	0.0195991	0.0171304	0.0155038	0.0134404	0.0113149	0.00994384	0.00850223	0.00729041	0.00625069
7.30256e-17	0.120953	0.117534	0.100655	0.0882394	0.0756688	0.0646165	0.0551888	0.0470288	0.0425486	0.0372342	0.0332567	0.0289771	0.02613	0.0217751	0.018683	0.0166439	0.0150807	0.0129721	0.0117821	0.0107351	0.00949983	0.00838472	0.00740166
7.30256e-17	0.128802	0.122121	0.108963	0.0911578	0.0811945	0.0667529	0.0538329	0.0493006	0.045034	0.0388852	0.0347473	0.0304934	0.0264107	0.0225369	0.0192319	0.0165364	0.0149052	0.0131678	0.0118913	0.0108402	0.00985209	0.00876838	0.00771261
7.30256e-17	0.13346	0.132876	0.113057	0.0935677	0.0772486	0.0694649	0.0590519	0.051849	0.0457324	0.0403317	0.0349057	0.0323961	0.0300651	0.0275406	0.0252188	0.0223842	0.0192199	0.0164288	0.0141459	0.0126492	0.011005	0.00977764	0.00867183
7.30256e-17	0.135126	0.137091	0.1159	0.0985588	0.0792531	0.0674867	0.0615029	0.0541685	0.0491138	0.0427155	0.0380056	0.0346285	0.0294409	0.0250345	0.0211632	0.0183997	0.0165585	0.0149754	0.013327	0.0117098	0.0109883	0.0100153	0.00895178
7.30256e-17	0.14017	0.142671	0.121659	0.104739	0.0889974	0.0735158	0.0645321	0.0556118	0.0520048	0.0480749	0.0429677	0.0370357	0.0318237	0.027163	0.0237353	0.0216071	0.0190899	0.0169657	0.0158465	0.0138918	0.0121813	0.0106841	0.00923418
7.30256e-17	0.140084	0.138433	0.124361	0.113069	0.0967823	0.0810248	0.0702468	0.0596236	0.0528182	0.0453781	0.0413238	0.0376639	0.0329644	0.0306181	0.0268055	0.0237202	0.0209895	0.0188538	0.0167802	0.0146453	0.0128679	0.0113864	0.0100756
7.30256e-17	0.138398	0.155242	0.138898	0.117644	0.0987162	0.0810277	0.0679933	0.0585876	0.051268	0.0447594	0.0403433	0.0355058	0.0326511	0.0291979	0.0261827	0.0243469	0.0217572	0.0190938	0.0167103	0.01437	0.0120782	0.0104338	0.00928421
7.30256e-17	0.14114	0.147237	0.13381	0.115101	0.101968	0.0874809	0.0740796	0.0630889	0.0530794	0.0458735	0.0389969	0.0330441	0.030192	0.0265999	0.0246468	0.0234173	0.0209247	0.0184215	0.0162028	0.0140002	0.0127013	0.0116634	0.0108399
7.30256e-17	0.148189	0.154699	0.138931	0.112749	0.0975653	0.0853539	0.0758105	0.0620676	0.0527032	0.0469116	0.0403039	0.0343641	0.0306741	0.0284558	0.0248039	0.0218152	0.0203303	0.0189467	0.0171419	0.0156043	0.0144849	0.0132132	0.0120112
7.30256e-17	0.147041	0.148	0.132117	0.112899	0.0964975	0.083755	0.0726956	0.0647359	0.0556211	0.0489659	0.0432652	0.0380343	0.0332006	0.0312974	0.028057	0.0249192	0.021938	0.0192063	0.0171341	0.0151572	0.0136299	0.0124881	0.0112437
7.30256e-17	0.154509	0.147888	0.125837	0.10645	0.0943756	0.0833698	0.0754882	0.0662804	0.0551997	0.0478643	0.0410389	0.0365161	0.0336881	0.0308393	0.0270259	0.0238965	0.0215383	0.0194719	0.0175786	0.0159149	0.0146985	0.0134899	0.0118214
7.30256e-17	0.154468	0.152033	0.128099	0.109582	0.095459	0.087042	0.0737791	0.0613311	0.052348	0.0458558	0.0408905	0.0366869	0.0318075	0.0306179	0.0260422	0.0228982	0.0199957	0.0181983	0.0167867	0.0151842	0.0134588	0.0119334	0.0105852
