# Supplementary material for: Research on the dynamic spillover of stock markets under COVID-19—Taking the stock markets of China, Japan, and South Korea as an example
Source: Front Public Health. 2022 Nov 11;10:1008348. doi: 10.3389/fpubh.2022.1008348 (PMC9691647; doi:10.3389/fpubh.2022.1008348)
Supplement: Supplementary file 5 [file Data_Sheet_3.ZIP › FEM_CHN_3 (1).xls]

## Sheet: Sheet5
0	0	0	0	0	0	0	0	0	0	0	0	0	0	0	0	0	0	0	0	0	0	0	0
0	0	0	0	0	0	0	0	0	0	0	0	0	0	0	0	0	0	0	0	0	0	0	0
-1.61548e-16	-0.0484834	-0.0723984	-0.020231	0.0019738	-0.00212565	-0.00140203	-7.82555e-05	-0.000188043	-8.73764e-05	-3.20048e-05	-1.01162e-05	-1.79879e-05	-2.93471e-06	-6.02646e-07	-8.07166e-07	-1.85324e-07	-4.58988e-09	-3.02913e-08	-3.50369e-08	-2.08212e-09	1.25408e-10	-4.83666e-09	-3.14906e-09
-1.61548e-16	-0.0550849	-0.073219	-0.0216428	-0.000751867	-0.00237252	-0.00128374	-0.000119562	-2.61981e-05	-6.54448e-06	-7.44731e-06	-7.17899e-06	-4.38943e-06	-2.74245e-06	-7.23232e-07	-2.92081e-07	-2.98505e-07	-7.77569e-08	-3.85092e-08	-2.08534e-08	-2.00652e-09	-4.50108e-10	-2.2239e-09	-1.12184e-09
-1.61548e-16	-0.0501302	-0.0741545	-0.0258866	-0.00153904	-0.0023012	-0.00137859	-0.000189651	-7.42482e-05	-6.04947e-05	-1.90407e-06	-5.28137e-06	-2.53334e-06	-5.12079e-06	-4.95825e-07	-2.09502e-07	-4.65405e-07	-1.20642e-08	-3.12618e-09	-7.44012e-08	-1.2293e-08	3.61244e-10	-2.08793e-10	-4.23144e-10
-1.61548e-16	-0.059841	-0.0722921	-0.0240659	-0.00372754	-0.00297904	-0.00120775	4.11337e-07	-0.000170944	-9.62208e-05	-1.26945e-06	-6.15446e-06	-3.54336e-06	-6.33871e-06	-9.11914e-07	-2.89839e-08	-6.09639e-07	-1.32339e-07	-4.97373e-08	-3.13557e-08	-2.11247e-08	-3.58499e-10	-3.62763e-09	-2.40413e-09
-1.61548e-16	-0.0589463	-0.0708217	-0.0216529	-0.00331338	-0.00378929	-0.00102653	1.90914e-05	-0.000162248	-0.000104293	-1.7782e-05	-3.30629e-06	-9.1834e-06	-5.6672e-06	-1.32988e-07	-8.46897e-07	-7.95234e-07	-4.62304e-08	-8.14221e-08	-1.20168e-07	-2.82894e-09	-1.08778e-09	-1.03913e-08	-2.76651e-10
-1.61548e-16	-0.0534005	-0.063903	-0.0160385	-0.00203486	-0.00466245	-0.000581127	5.25659e-05	-0.00030801	-5.6618e-05	-4.89935e-06	-1.18521e-05	-1.7883e-06	-1.12018e-07	-1.20365e-07	-2.92754e-07	-8.04225e-07	-1.90239e-08	-1.13178e-07	-1.09365e-08	-4.25029e-09	-5.38974e-10	-7.73647e-09	-3.07957e-10
-1.61548e-16	-0.0533905	-0.059518	-0.0140661	-0.00356677	-0.00424273	-0.000568587	8.76811e-05	-0.000225314	-6.33425e-05	-5.60201e-06	-3.94469e-06	-7.29062e-06	-1.00159e-07	3.85254e-08	-4.97503e-09	1.79793e-08	-9.76348e-09	-4.77206e-09	-6.17355e-09	-6.78157e-10	-1.36024e-10	-3.36703e-09	-2.8657e-11
-1.61548e-16	-0.0572214	-0.0538982	-0.00801082	-0.00254804	-0.00387425	-0.000382985	0.000122863	-0.000232679	-1.41124e-05	4.4559e-06	-3.85462e-06	-2.23086e-06	2.66134e-08	-7.3979e-08	-6.80381e-08	9.69791e-09	-1.32401e-09	-9.76519e-09	-5.988e-09	-2.16656e-09	-1.10227e-09	-2.38922e-09	-9.97614e-12
-1.61548e-16	-0.0532717	-0.0492126	0.000630224	-0.00274823	-0.00286985	0.000192964	9.39042e-05	-0.000219882	-8.84332e-07	6.14532e-06	-1.29649e-05	-3.83762e-06	7.06862e-07	-9.05743e-07	-7.22034e-08	1.6329e-08	9.70213e-10	-3.96623e-09	2.41842e-09	7.53885e-09	1.27704e-11	7.68128e-10	3.74129e-09
-1.61548e-16	-0.0495124	-0.0469567	-0.000428466	-0.00190401	-0.00323005	0.000183627	4.76585e-05	-0.000317633	3.74616e-06	-4.4791e-06	-2.1476e-05	-1.8323e-07	-3.40861e-07	-9.61914e-07	3.80003e-08	-2.35508e-08	-2.0129e-08	-6.4258e-09	-4.37493e-10	-1.3897e-08	-1.07284e-09	2.15911e-10	-6.94031e-11
-1.61548e-16	-0.0457131	-0.0392957	0.00276662	-0.00256009	-0.00215212	0.000816334	9.6219e-05	-0.000184319	6.32469e-05	-3.78988e-06	-5.58971e-07	1.13682e-05	6.24762e-07	1.11618e-07	1.59282e-06	1.83867e-07	-4.27377e-09	7.78119e-08	8.62582e-08	-3.44191e-10	2.59939e-09	5.30925e-09	2.71785e-11
-1.61548e-16	-0.0393707	-0.0340722	0.00927446	-0.00201916	-0.00237814	0.000941026	0.000106477	-4.24584e-05	0.000138117	-1.56925e-06	-2.05388e-07	5.92934e-06	4.9686e-08	-9.07674e-08	1.48968e-06	5.96421e-08	-2.22822e-09	5.81268e-09	2.13046e-08	-2.62542e-09	-1.95727e-10	1.15362e-08	-1.72113e-11
-1.61548e-16	-0.0397529	-0.0302641	0.0157339	-0.00222025	-0.00261629	0.00110955	0.00020274	-0.00014766	0.000223461	1.63575e-05	-1.4992e-05	1.80085e-05	4.06448e-06	-1.38075e-06	1.63159e-06	7.10691e-07	-1.41786e-08	-1.71994e-08	2.71441e-07	-1.17791e-08	-4.67262e-10	2.71099e-08	-9.78315e-11
-1.61548e-16	-0.0348269	-0.0269253	0.0229511	-0.0015615	-0.00278293	0.0019234	0.000186093	-0.000276501	0.000217301	4.95856e-06	-1.00922e-05	1.11268e-05	2.34683e-06	-1.92732e-06	4.36028e-07	1.92243e-07	-6.97619e-09	2.91008e-09	1.64741e-07	-5.57243e-09	1.90259e-09	3.47e-08	6.15723e-09
-1.61548e-16	-0.0321895	-0.0240276	0.0255767	0.000806109	-0.00279481	0.00268854	0.000680741	-0.000202196	0.000243032	5.57447e-05	1.22543e-07	1.9224e-05	5.4797e-06	-4.82727e-07	9.02688e-07	1.37266e-07	-1.44765e-09	3.56598e-08	2.80958e-08	7.82617e-10	3.80773e-09	8.67891e-09	1.18813e-09
-1.61548e-16	-0.0322607	-0.0233425	0.0295818	0.000255186	-0.00296038	0.00306497	0.000670517	-0.000219098	0.000306588	6.57937e-05	-6.6599e-06	1.85602e-05	7.86793e-06	-8.37695e-07	8.86427e-07	1.19708e-07	1.56205e-08	1.0022e-07	5.34663e-08	4.71547e-10	1.49152e-08	2.71225e-09	2.60953e-09
-1.61548e-16	-0.0278114	-0.0219329	0.0329919	0.000617139	-0.00252028	0.00293146	0.000528161	-0.000177767	0.000259645	5.08206e-05	1.30736e-06	1.32002e-05	5.52678e-06	-9.73091e-07	1.60322e-06	3.33956e-07	2.54903e-08	4.60549e-08	9.58212e-08	1.36417e-09	1.58541e-08	1.29962e-08	3.84418e-09
-1.61548e-16	-0.0284196	-0.0218348	0.0276384	0.00117001	-0.00239343	0.00273137	0.000540572	-0.000263104	0.000255795	4.04763e-05	-4.56133e-06	7.36184e-06	7.01861e-06	-6.39795e-07	4.18202e-07	2.59829e-07	-1.6964e-09	-2.58571e-08	1.01313e-07	4.77102e-09	-8.04977e-10	1.30863e-08	9.90683e-10
-1.61548e-16	-0.0230791	-0.0274521	0.0252545	0.000463401	-0.00259131	0.00176978	0.000354901	-0.000106715	0.000214202	5.2806e-05	-2.70803e-06	2.24279e-05	5.22324e-06	-5.51527e-07	2.0254e-06	4.17293e-07	1.39062e-09	2.49627e-07	2.01988e-07	1.00254e-09	8.87212e-09	1.12038e-08	7.64644e-10
-1.61548e-16	-0.0198822	-0.0269146	0.0233525	-7.31531e-05	-0.00306896	0.00163278	0.000441771	-0.000242318	0.000132556	2.46649e-05	-5.46981e-06	5.97267e-06	1.54224e-06	-5.01429e-07	2.14273e-06	1.32487e-07	-7.24649e-08	1.60622e-08	2.07798e-08	-1.11994e-09	2.34422e-08	7.25252e-09	7.34118e-10
-1.61548e-16	-0.0191956	-0.0321301	0.0211157	0.000407726	-0.00336663	0.00167464	0.000478971	-0.000397704	6.77009e-05	1.25286e-05	-1.24261e-05	5.28238e-06	8.07464e-08	-1.59432e-06	5.76764e-07	-7.93419e-08	-2.0669e-07	9.28575e-09	-4.66685e-08	-1.1988e-08	1.05976e-08	6.60988e-11	-4.76387e-09
-1.61548e-16	-0.0155568	-0.0275427	0.0208117	0.000772603	-0.00356235	0.00171408	0.000440856	-0.000281599	5.61616e-05	4.08505e-05	-7.10968e-06	-7.3878e-07	1.89804e-06	-8.40869e-07	-3.66951e-08	-3.21644e-09	-9.69516e-09	1.65899e-09	-3.31838e-09	-1.22954e-09	4.59176e-09	-6.61704e-11	4.87681e-12
-1.61548e-16	-0.0146919	-0.0273767	0.0170675	0.000904164	-0.00309929	0.00127034	0.000484491	-0.000326783	0.000114962	3.179e-05	-1.09227e-05	9.88209e-07	3.07809e-06	-1.11856e-06	-8.40558e-08	7.49747e-08	-6.07061e-08	-1.2726e-08	8.90543e-09	-1.37021e-09	-8.62183e-11	-3.83285e-13	1.45129e-11
-1.61548e-16	-0.0091398	-0.0316489	0.0173624	0.00148925	-0.00355464	0.00113128	0.000449472	-0.000394659	5.42994e-05	6.76223e-05	-2.55534e-05	6.28486e-06	4.40868e-06	-2.32317e-06	-6.85196e-07	2.5555e-07	-1.80042e-07	-1.68517e-08	8.32823e-09	-1.65094e-09	-7.45316e-11	-2.13424e-12	9.74689e-12
-1.61548e-16	-0.00486204	-0.0276286	0.0190731	0.000737677	-0.00406957	0.00117722	0.000626149	-0.000497313	1.86196e-05	3.24119e-05	-2.10779e-05	3.66765e-07	4.75618e-06	-8.56637e-07	-2.43754e-07	3.79954e-07	-2.83476e-08	-1.02782e-07	2.63834e-08	8.57953e-10	-1.32995e-08	-7.26806e-11	5.37397e-10
-1.61548e-16	-0.00516029	-0.031184	0.018108	0.0020515	-0.00320421	0.000873107	0.000479517	-0.000255824	7.57483e-05	2.28401e-05	-2.13117e-05	-3.20337e-08	2.55939e-06	-1.55697e-06	4.26921e-07	2.29196e-07	-9.21878e-08	4.4869e-08	3.47174e-08	-2.34823e-08	9.90399e-09	5.92617e-09	-1.71133e-09
-1.61548e-16	-0.000408093	-0.0298663	0.0142113	0.0013392	-0.00298177	0.000629063	0.000421744	-0.000191996	4.72895e-05	2.21543e-05	-1.56216e-05	-6.96748e-07	-5.08695e-07	-3.83335e-06	7.06891e-08	-1.23248e-07	-1.36218e-07	-2.55151e-08	-3.75698e-10	-5.58869e-08	-1.25225e-09	1.91583e-10	-1.68397e-09
-1.61548e-16	0.00201436	-0.0301652	0.0129887	0.00245582	-0.00340252	0.000897324	0.000289237	-0.000290858	3.97799e-05	6.04634e-06	-2.53534e-05	3.34513e-06	-1.37361e-06	-4.43171e-06	-2.14811e-07	-8.76488e-08	-4.94608e-07	-7.98483e-09	6.34112e-10	-5.63992e-08	-1.66572e-08	2.16856e-11	-3.60565e-09
-1.61548e-16	-0.00058019	-0.0267487	0.013144	0.000616596	-0.00219905	0.000860618	0.000182904	-0.000227831	9.28751e-05	1.00157e-05	-9.49241e-06	1.45989e-05	9.13207e-07	-3.10099e-06	4.8206e-07	5.79179e-08	-2.95577e-07	-6.19544e-09	1.32268e-09	-1.2083e-08	-8.64546e-10	1.23384e-09	-7.58328e-10
-1.61548e-16	-0.002749	-0.0334676	0.0086381	-0.00073996	-0.00334177	0.000119607	-8.18273e-05	-0.00027959	-1.68234e-05	-1.21654e-05	-2.35422e-05	6.47679e-07	3.51636e-07	-7.61951e-07	6.1707e-08	9.91733e-08	-1.17501e-07	-3.13464e-08	2.89979e-09	-1.05854e-08	-8.60961e-09	1.00081e-09	-5.90818e-10
-1.61548e-16	-0.00607924	-0.0344344	0.0116909	1.97859e-05	-0.00204632	0.000387448	-5.99458e-05	-0.000213318	2.78779e-05	-8.09663e-06	-2.5039e-05	5.79644e-06	-7.25276e-07	-4.65147e-07	6.20974e-07	5.79884e-08	-1.22722e-07	-2.52801e-08	5.18901e-09	3.99617e-11	-3.81668e-09	-6.04212e-10	-1.14507e-10
-1.61548e-16	-0.00933224	-0.035251	0.0085888	-0.000156851	-0.00266874	0.000547627	-6.74769e-05	-0.000225628	-1.48537e-06	-1.63461e-05	-3.96092e-05	2.51728e-06	-1.14954e-06	-1.92017e-06	5.38682e-07	-1.81166e-08	-4.33836e-07	-2.208e-08	-5.06189e-09	-9.12338e-09	-1.10974e-09	-5.51122e-10	-3.85674e-10
-1.61548e-16	-0.0104378	-0.0346855	0.00714306	-0.00079744	-0.00204635	0.000118771	-0.000211545	-0.000126602	2.56641e-05	-1.13975e-05	-1.5205e-05	3.90365e-06	-5.28308e-07	-1.09024e-06	3.32146e-07	4.70737e-08	-7.26992e-08	-2.10729e-08	1.26442e-08	-3.9711e-09	-2.03502e-09	2.16735e-09	2.84479e-10
-1.61548e-16	-0.0136486	-0.0353838	0.00497212	-0.00117446	-0.0024235	0.000269198	5.13047e-05	-0.000163135	5.36045e-05	1.80896e-05	-6.80068e-06	2.20791e-06	6.42352e-07	-1.24752e-08	-1.23338e-08	1.01954e-07	-2.19265e-09	-1.03757e-08	-4.70945e-10	-1.99827e-10	1.63446e-10	6.03118e-10	5.0988e-11
-1.61548e-16	-0.0149301	-0.0361891	0.00367802	-0.00170793	-0.00141829	0.00039761	-5.71914e-05	-0.000102508	5.50027e-05	4.14156e-06	-1.54466e-06	3.43961e-06	9.19425e-07	3.75195e-08	4.82076e-07	3.90279e-08	1.20146e-08	1.23557e-08	4.06771e-09	1.70834e-09	1.67929e-09	3.84486e-10	1.11674e-10
-1.61548e-16	-0.0204284	-0.0361929	-0.00133819	-0.000772712	-0.00145225	1.47882e-05	2.51877e-05	-9.85885e-05	-7.46865e-06	9.1313e-06	-6.60921e-06	-5.69857e-07	-1.94987e-07	-5.11373e-07	-1.04509e-07	-1.56258e-08	-2.96081e-08	-4.37086e-09	-1.36449e-09	7.85252e-11	-2.31777e-10	4.70354e-11	3.02945e-11
-1.61548e-16	-0.0209469	-0.0386473	-0.00561855	-0.00218149	-0.00171407	-0.000111153	-6.98962e-05	-0.000153405	1.7465e-06	2.6747e-06	-2.96191e-06	-4.42409e-07	-3.31195e-08	-3.0091e-07	-6.74381e-08	3.30986e-09	-7.34032e-09	-9.08667e-09	4.03101e-10	-5.5104e-12	-8.60833e-10	2.99758e-11	1.51133e-10
-1.61548e-16	-0.0252334	-0.0341216	-0.00389167	-0.00180201	-0.00184583	-0.000139855	-6.52678e-05	-6.75318e-05	4.10208e-06	4.41251e-06	1.3413e-07	-6.96247e-07	4.57525e-07	-1.82057e-08	-1.10295e-08	5.40644e-10	1.68356e-09	-3.9838e-09	3.90627e-10	3.5559e-10	2.41371e-10	1.271e-13	5.41927e-11
-1.61548e-16	-0.0250335	-0.0314266	-0.00137248	-0.00122388	-0.00127299	0.000229853	0.000105473	-7.51072e-05	4.94606e-06	7.35108e-06	-1.90432e-06	1.06788e-07	6.766e-07	3.2859e-08	1.12744e-07	2.63958e-08	3.20933e-10	7.73974e-09	1.55029e-10	-1.17201e-10	1.24128e-10	2.523e-12	-1.63341e-11
-1.61548e-16	-0.0233103	-0.0357509	0.00240534	-0.000914805	-0.00155084	0.000260657	4.60411e-05	-0.000118284	4.17219e-06	7.77715e-07	-5.38658e-06	-7.42895e-07	-5.92828e-08	-3.00351e-07	3.81929e-10	-1.18816e-08	-2.08615e-08	-6.19732e-10	7.94118e-11	-1.86006e-09	-6.86386e-11	-8.10901e-11	-1.74788e-10
-1.61548e-16	-0.0296676	-0.0351695	0.00339037	-0.000733658	-0.00154845	0.000511042	2.46283e-05	-0.000110493	3.37666e-05	-3.46266e-07	-6.15572e-06	2.30649e-06	-1.82198e-08	-5.57228e-07	1.90537e-07	1.73567e-08	-4.96151e-08	2.58777e-09	4.44744e-09	-5.01958e-09	2.08936e-11	2.70412e-11	-2.01157e-10
-1.61548e-16	-0.0276636	-0.0377498	0.00165752	-0.00102924	-0.00227763	-9.28689e-05	0.000132807	-0.000126051	-2.39827e-05	1.85378e-06	-1.02634e-05	-1.19105e-07	-9.05328e-08	-3.47406e-07	1.71781e-09	1.0606e-08	-1.01545e-08	-1.77477e-12	1.11013e-08	-2.59415e-10	-3.32193e-10	-7.1539e-13	-3.09881e-12
-1.61548e-16	-0.0214162	-0.0352576	0.00313531	-0.00112345	-0.00178845	0.00031432	0.000223539	-8.56468e-05	2.77535e-05	1.29774e-05	-2.75128e-06	8.30571e-07	1.00772e-06	-3.4633e-07	-4.47062e-09	1.48307e-07	-9.29579e-11	-1.30356e-08	1.2826e-08	-5.01868e-10	-4.71462e-10	5.31069e-11	3.29973e-10
-1.61548e-16	-0.0221524	-0.0374021	0.000944735	-0.00116875	-0.000981196	0.000561538	7.47749e-05	-0.000120488	1.27232e-05	8.18249e-06	-7.95354e-07	8.44673e-07	3.39395e-07	-3.50268e-07	4.17132e-08	3.67494e-08	-2.35542e-09	-2.4291e-09	4.4847e-09	2.20975e-10	-8.52348e-11	1.39959e-10	3.91206e-11
-1.61548e-16	-0.0246094	-0.0354512	0.00370794	-0.000977604	-0.000585329	0.000661621	0.000206528	-3.08787e-05	4.96461e-05	1.68517e-05	1.20771e-06	5.35904e-06	3.557e-06	7.09384e-08	3.22649e-07	1.4758e-07	3.01903e-08	3.82341e-09	1.35476e-08	3.62019e-09	2.21861e-09	7.72677e-10	4.10606e-10
-1.61548e-16	-0.0313555	-0.0302529	0.00603176	-0.00145172	-0.000633076	0.000808975	0.00016546	-7.75306e-06	7.51541e-05	2.77672e-05	1.13895e-05	7.55051e-06	3.05115e-06	4.6913e-07	6.24581e-07	1.89972e-07	2.92609e-08	4.62081e-08	1.58831e-08	6.3689e-10	2.90513e-09	7.09769e-10	7.3343e-10
-1.61548e-16	-0.0285481	-0.0253404	0.00374021	-0.000872833	-0.000377333	0.000533492	0.000130066	-4.60477e-05	6.65852e-05	9.01866e-06	6.98293e-06	5.48998e-06	1.58703e-06	5.12854e-07	4.58402e-07	4.2485e-08	5.28878e-08	5.19466e-08	1.53044e-08	2.23861e-09	3.84901e-09	1.19288e-10	6.13224e-10
-1.61548e-16	-0.0351178	-0.0317633	0.00120923	-0.000866228	-0.000446869	0.000644466	0.000112022	1.28613e-05	5.55613e-05	1.21749e-05	5.16081e-06	4.85428e-06	1.17008e-06	3.09975e-07	5.02475e-07	5.80179e-08	2.19441e-08	4.56931e-08	1.27496e-08	2.59855e-09	3.76818e-09	3.71508e-10	6.13018e-10
-1.61548e-16	-0.0447579	-0.0305384	0.00220455	-0.00137168	-0.000320942	0.000634746	6.87657e-05	2.1156e-05	4.42188e-05	9.44517e-06	4.32962e-06	4.77979e-06	1.21361e-06	3.80607e-07	4.17067e-07	5.06789e-08	5.59257e-08	3.09117e-08	4.67732e-09	1.77593e-09	3.15997e-09	3.92089e-10	4.24186e-10
-1.61548e-16	-0.0393672	-0.0352428	0.00566456	-0.000861697	-0.000128323	0.000653437	0.000220108	5.02441e-05	8.07056e-05	2.06857e-05	8.93771e-06	4.55366e-06	1.60005e-06	2.92901e-07	4.61909e-07	1.09549e-07	7.02728e-08	2.89629e-08	1.53385e-08	3.19666e-09	3.54988e-09	8.84373e-10	3.51162e-10
-1.61548e-16	-0.04462	-0.032879	0.00201965	-0.001844	0.0001399	0.000679526	0.000116143	1.39816e-05	3.67436e-05	5.40135e-06	2.67621e-06	4.56335e-06	5.02746e-07	4.06412e-07	4.83415e-07	8.48615e-08	5.15674e-08	2.34366e-08	6.22328e-09	4.46797e-09	2.33829e-09	2.82601e-10	5.81384e-10
-1.61548e-16	-0.04744	-0.0331306	0.00387454	-0.000882666	0.000289343	0.000309134	0.000170726	1.75035e-05	4.61884e-05	6.6471e-06	3.45329e-06	1.69946e-06	4.11492e-07	6.46424e-08	2.11372e-07	1.98103e-08	1.48855e-08	1.88471e-08	3.42164e-09	1.46559e-09	2.53395e-09	1.30209e-10	4.92194e-10
-1.61548e-16	-0.0509427	-0.0287479	0.00423104	-0.000904591	0.000625073	0.000547025	0.000249652	2.45734e-05	5.45482e-05	3.09138e-06	5.22277e-06	1.71764e-06	5.19755e-07	8.64208e-08	1.61124e-07	1.00484e-08	3.69075e-08	5.17109e-09	3.61953e-09	1.03093e-09	2.57641e-09	1.23475e-10	3.18105e-10
-1.61548e-16	-0.051336	-0.0407505	-0.000375412	-0.00129383	-6.70975e-05	0.000551959	0.000122757	4.27365e-05	5.32747e-05	9.35805e-06	4.16052e-06	2.7376e-06	1.52835e-06	3.17799e-07	2.35842e-07	7.61315e-08	3.84596e-08	9.59355e-09	8.25509e-09	1.83154e-10	1.62853e-09	1.87186e-10	1.73631e-10
-1.61548e-16	-0.0457716	-0.0424626	0.000601666	-0.00159502	0.000516017	0.000474572	0.000141323	3.18592e-05	4.0126e-05	8.34756e-06	4.94117e-06	1.80186e-06	1.61274e-06	2.6459e-07	2.33679e-07	7.44297e-08	3.63907e-08	5.64079e-09	7.24776e-09	6.8139e-10	1.77677e-09	2.98894e-10	1.08637e-10
-1.61548e-16	-0.0440652	-0.0350892	0.00106817	-0.000290294	0.000663267	0.000593312	0.000148445	5.20766e-05	6.51259e-05	1.10992e-05	6.07288e-06	2.55819e-06	1.35478e-06	2.70406e-07	2.34348e-07	4.04111e-08	2.71053e-08	8.55426e-09	9.14558e-09	5.32612e-10	1.45966e-09	1.86629e-10	1.72866e-10
-1.61548e-16	-0.045463	-0.0284183	0.00536095	-0.00109201	0.0011558	0.000600468	0.000156379	5.08498e-05	4.19338e-05	-2.42313e-07	5.60055e-06	2.26623e-06	5.49358e-07	1.59169e-07	2.58019e-07	2.14782e-08	2.23263e-08	9.17926e-09	2.51322e-09	-3.69672e-11	8.14537e-10	8.47703e-12	1.43823e-10
-1.61548e-16	-0.0454533	-0.0305713	0.0059892	-0.0011617	0.000692543	0.000629608	7.55266e-05	4.82894e-05	4.9562e-05	1.23819e-06	6.73132e-06	2.03041e-06	6.76434e-07	3.37889e-07	4.29549e-08	5.53873e-09	1.65383e-08	3.72793e-11	1.04001e-09	-1.45939e-10	1.20993e-10	1.30371e-11	3.04112e-11
-1.61548e-16	-0.0500789	-0.0334976	0.00557392	-0.00129885	0.000179806	0.00047532	9.33728e-05	2.86944e-05	2.90354e-05	-1.87529e-06	2.68814e-06	1.21574e-06	2.5575e-07	1.00995e-07	1.53916e-08	-2.78801e-08	4.43621e-09	-3.57962e-09	3.0918e-12	-1.34112e-11	4.86574e-11	-3.68104e-11	9.66804e-12
-1.61548e-16	-0.0500411	-0.033655	-0.000403208	-0.00175894	0.000123151	0.00030683	1.96515e-05	7.46086e-06	1.52845e-05	1.31685e-06	2.03807e-06	6.71619e-07	6.59474e-07	1.65148e-07	9.29012e-08	1.06396e-09	5.92537e-09	1.49557e-10	-2.25371e-12	-1.99717e-11	2.4466e-11	-2.4091e-11	-1.66491e-13
-1.61548e-16	-0.0486524	-0.0349006	-0.000393915	-0.0016554	5.86282e-05	0.000271147	6.71577e-06	1.05276e-05	1.74858e-05	-6.45536e-07	7.49311e-07	4.97334e-07	3.59384e-07	9.40583e-08	5.30432e-08	-3.56255e-10	8.08207e-09	3.2586e-11	1.19739e-10	-4.98624e-12	2.98871e-11	9.53711e-12	1.08414e-11
-1.61548e-16	-0.0540022	-0.0356584	-0.00407031	-0.00277487	-0.000373551	-2.30975e-05	5.75895e-05	-2.67407e-05	6.04286e-06	-4.65451e-06	3.83494e-07	-8.90582e-07	2.03773e-07	-2.17848e-07	4.57613e-08	-6.04147e-08	1.84956e-09	-1.25795e-08	1.87155e-10	-2.26012e-09	4.36393e-11	-3.6555e-10	2.39699e-12
-1.61548e-16	-0.0491987	-0.0424657	-0.00607138	-0.00344642	-0.000575912	-0.000116301	2.41124e-06	-1.69217e-05	-1.29297e-06	-8.65363e-06	-5.04013e-07	-1.28005e-07	9.72108e-08	-8.32303e-08	-3.63287e-09	-3.75333e-08	-1.67546e-09	-9.88232e-09	-2.75598e-10	-1.96631e-09	2.43913e-11	-1.12559e-10	-1.52703e-11
-1.61548e-16	-0.059219	-0.0395806	-0.00715644	-0.00310661	-0.000549564	-9.95775e-05	-3.38091e-05	-4.65609e-05	4.64287e-06	-2.35818e-06	-8.10846e-07	3.2574e-07	1.47899e-07	4.54777e-09	7.04708e-09	-9.80804e-10	2.06439e-10	-1.17179e-09	-1.6191e-10	-1.23454e-10	4.04879e-12	-6.33295e-12	1.36949e-12
-1.61548e-16	-0.0489926	-0.0412499	-0.00772179	-0.00388938	-0.00105392	-0.000188134	-3.08167e-05	-1.83489e-05	5.80326e-06	-4.57799e-06	-2.95074e-06	-1.31493e-07	-3.53181e-07	-5.73004e-08	-6.89712e-08	-5.01864e-09	-1.1951e-08	-2.84178e-10	-1.6488e-09	-4.05178e-10	-3.44812e-10	-6.45993e-12	-5.65243e-11
-1.61548e-16	-0.0541949	-0.0414219	-0.00985416	-0.00376129	-0.00136774	-3.37542e-05	-4.82712e-05	-8.74267e-06	-2.55884e-06	-3.6628e-06	-1.40887e-06	2.95125e-07	-1.35564e-07	-2.86051e-08	-5.2847e-08	-1.29144e-08	-1.15537e-08	-5.07533e-10	-1.59455e-09	-9.30282e-11	-2.32679e-10	-3.29228e-11	-2.30162e-11
-1.61548e-16	-0.0512266	-0.0419962	-0.0127741	-0.00375647	-0.00141408	-0.000411359	-0.000112928	-3.45047e-05	-1.18928e-05	-7.78191e-06	-4.05562e-06	-6.96179e-07	-4.04197e-07	-1.72597e-07	-7.99621e-08	-3.61552e-08	-1.62859e-08	-4.58394e-09	-1.92171e-09	-1.22636e-09	-3.95668e-10	-4.26823e-12	-1.00944e-11
-1.61548e-16	-0.0598393	-0.0468831	-0.0149402	-0.00430196	-0.00157531	-0.000454335	-0.000146456	-5.03212e-05	-1.06688e-05	-5.61432e-06	-4.26377e-06	-8.65451e-07	-7.88586e-07	-3.50823e-07	-1.29781e-07	-4.83361e-08	-2.13258e-08	-1.07576e-08	-2.99412e-09	-1.21201e-09	-9.0316e-10	-5.6844e-11	-6.61834e-11
-1.61548e-16	-0.052443	-0.039535	-0.0117392	-0.00449282	-0.00112563	-0.000328981	-0.000157524	-3.53634e-05	-2.09372e-05	-9.45562e-06	-3.31289e-06	-1.192e-06	-2.87143e-07	-2.24643e-07	-4.46429e-08	-1.95343e-08	-3.79871e-09	-4.03719e-09	-7.47692e-10	-2.69419e-09	-1.55666e-10	-9.39279e-11	-3.92909e-11
-1.61548e-16	-0.0530079	-0.0404272	-0.0126538	-0.00467505	-0.00154417	-0.000389364	-0.000302828	-5.70727e-05	-1.4054e-05	-7.65925e-06	-2.48631e-06	-6.42861e-07	-4.37103e-07	-1.4071e-07	-3.81107e-08	-2.65656e-08	-7.54149e-09	-3.34237e-09	-2.55692e-09	-8.53e-10	-3.29702e-10	-1.34102e-10	-5.20338e-11
-1.61548e-16	-0.056547	-0.0348448	-0.00774067	-0.00388867	-0.000884741	-0.000417482	-0.000234254	-5.62386e-05	-1.68859e-05	-5.67066e-06	-2.18076e-06	-1.13048e-06	-3.82053e-07	-6.19913e-08	-1.90098e-08	-2.75317e-08	-7.40171e-10	-1.3798e-09	-7.43573e-11	1.782e-11	2.57571e-11	-2.5399e-11	1.01471e-12
-1.61548e-16	-0.055597	-0.0308171	-0.00535438	-0.00348076	-0.000489089	-0.000318393	-0.000148809	5.8787e-07	-5.1951e-07	-1.11793e-05	1.33345e-06	-1.17607e-06	-2.5139e-07	-7.30362e-09	-2.10467e-08	-5.37569e-09	-1.55495e-09	-1.59972e-09	-4.19727e-10	2.17715e-11	5.85851e-11	3.14395e-11	1.57722e-11
-1.61548e-16	-0.0499722	-0.0332456	-0.005365	-0.00300996	-0.000366022	-0.000338054	-7.86846e-05	-1.84763e-05	-6.03427e-06	-8.98606e-06	1.23121e-07	-1.10391e-06	-5.42095e-08	-2.2603e-08	-2.51389e-08	-5.07934e-09	9.25322e-11	-1.0579e-09	4.76766e-10	-3.78021e-10	-2.68588e-11	-9.05692e-12	-3.10277e-12
-1.61548e-16	-0.0549468	-0.0337938	-0.00555243	-0.00428788	-0.000758862	-0.000159477	-0.000144682	-3.75846e-05	-1.58012e-05	-9.9353e-06	-1.02796e-06	-1.26844e-06	-3.46764e-07	-5.8461e-08	-1.75831e-07	-3.08922e-08	-1.2777e-08	-7.33929e-09	-2.1141e-09	-1.1724e-10	-2.16689e-10	1.41492e-11	-3.96534e-11
-1.61548e-16	-0.0616896	-0.0352336	-0.00498732	-0.00367855	-0.00048302	-0.000304248	-0.00013122	-3.36691e-05	-2.42063e-05	-1.51706e-05	-2.87231e-06	-2.18202e-06	-4.09642e-07	-1.25056e-07	-1.05112e-07	-9.20789e-09	-9.8758e-09	-5.03631e-09	-1.03822e-09	-9.56321e-10	-1.25258e-10	-5.85772e-11	-5.55646e-11
-1.61548e-16	-0.0602554	-0.028588	-0.00104514	-0.00350879	-9.6941e-05	-0.000340654	-0.000115656	-2.99052e-05	-1.43449e-05	-9.58658e-06	-3.06128e-06	-1.30949e-06	-7.61672e-07	-3.03871e-07	-1.8452e-07	-7.07312e-08	-2.23382e-08	-8.36502e-09	-4.44185e-09	-5.01299e-10	-5.83841e-10	-6.16676e-11	-4.58453e-11
-1.61548e-16	-0.0625092	-0.0365028	-0.005291	-0.00396394	-0.000630845	-0.00041419	-0.000148142	-7.1364e-05	-1.85819e-05	-1.13566e-05	-3.464e-06	-2.33333e-06	-4.24256e-07	-3.00741e-07	-1.92001e-07	-1.70438e-07	-3.43199e-08	-2.34088e-08	-1.52551e-08	-7.08007e-09	-2.35261e-09	-4.85593e-10	-2.62253e-10
-1.61548e-16	-0.0540899	-0.0241454	-0.00624039	-0.00346368	-0.000683846	-0.00040997	-0.000267391	-6.89032e-05	-1.6694e-05	-1.05224e-05	-9.54183e-07	-1.90538e-06	-5.12734e-07	-6.40005e-07	-1.30267e-07	-9.27039e-08	-1.09736e-08	-1.89551e-08	-2.78548e-09	-2.9831e-09	-3.29006e-10	-4.21022e-10	-6.76481e-11
-1.61548e-16	-0.0510976	-0.0289364	-0.00717664	-0.00361922	-0.00127907	-0.000550265	-0.000201763	-0.000132866	-3.9437e-05	-2.61363e-05	-6.42689e-06	-4.6251e-06	-9.64162e-07	-7.85391e-07	-1.84237e-07	-1.27644e-07	-2.1813e-08	-2.48648e-08	-4.01464e-09	-4.85325e-09	-7.1813e-10	-7.62914e-10	-1.25068e-10
-1.61548e-16	-0.0505148	-0.0326017	-0.0120373	-0.0054094	-0.00168436	-0.000716353	-0.000270766	-0.000133408	-4.00808e-05	-2.57622e-05	-4.73038e-06	-4.55699e-06	-5.6475e-07	-9.36097e-07	-1.54235e-07	-1.92373e-07	-2.97681e-08	-3.43387e-08	-5.21003e-09	-5.9749e-09	-3.34153e-10	-1.04336e-09	-1.3041e-10
-1.61548e-16	-0.0515188	-0.0276227	-0.00946674	-0.00588108	-0.00182898	-0.000898581	-0.000318397	-0.000166736	-3.83049e-05	-2.88255e-05	-5.24845e-06	-5.51159e-06	-7.64769e-07	-1.4277e-06	-2.25295e-07	-3.25746e-07	-1.56309e-08	-3.84418e-08	-1.94259e-09	-5.25737e-09	-3.39122e-10	-7.48449e-10	-5.52111e-11
-1.61548e-16	-0.0525923	-0.0374707	-0.0122829	-0.00625123	-0.00241028	-0.000749976	-0.000280831	-7.71866e-05	-2.88917e-05	-1.84728e-05	-2.7828e-06	-2.15026e-06	-5.01423e-07	-5.20252e-07	-8.08109e-08	-7.82776e-08	-2.8223e-08	-2.79786e-08	-7.86021e-09	-5.00326e-09	-1.34065e-09	-1.19723e-09	-3.3928e-10
-1.61548e-16	-0.0525083	-0.0291511	-0.00863827	-0.00399336	-0.00139732	-0.000597124	-0.00022565	-0.000105043	-1.60704e-05	-1.70353e-05	-2.47207e-06	-2.55932e-06	-8.53825e-07	-6.39429e-07	-1.49006e-07	-1.08029e-07	-2.23891e-08	-2.0438e-08	-4.33078e-09	-5.80514e-09	-8.38398e-10	-1.08029e-09	-1.89678e-10
-1.61548e-16	-0.0482754	-0.040537	-0.00907398	-0.00227608	-0.000986366	-0.000244244	-9.93315e-05	-4.98487e-05	-6.01915e-06	-7.0457e-06	-1.32741e-06	-1.9542e-06	-1.62219e-07	-4.59486e-07	-3.86502e-08	-7.93157e-08	-9.42314e-09	-1.90752e-08	-2.57939e-09	-4.04523e-09	-9.76867e-10	-7.36083e-10	-1.70163e-10
-1.61548e-16	-0.0542939	-0.0442816	-0.0115394	-0.00357264	-0.00115505	-0.00029003	-2.26015e-05	-5.69429e-05	-1.27408e-05	-1.46522e-05	-2.8716e-06	-4.56572e-06	-2.58109e-07	-8.60061e-07	-9.3223e-08	-1.54461e-07	-1.36078e-08	-3.01131e-08	-4.28558e-10	-6.25111e-09	-1.93608e-10	-1.64431e-09	-5.1496e-11
-1.61548e-16	-0.0500327	-0.0446441	-0.00791113	-0.00322934	-0.000591304	-0.00037968	-0.000110986	-7.97284e-05	-1.37333e-05	-1.64229e-05	-2.19301e-06	-5.30576e-06	-2.09545e-07	-4.94252e-07	-1.79124e-08	-1.38485e-07	-3.77778e-09	-2.15598e-08	-9.52062e-10	-6.5153e-09	-3.71231e-10	-1.66427e-09	-3.79092e-11
-1.61548e-16	-0.0486911	-0.0430715	-0.00632244	-0.00204226	-0.000241824	-0.000375873	-0.000110125	-6.42547e-05	-1.78736e-05	-1.75071e-05	-2.21002e-06	-2.83041e-06	-1.42419e-07	-4.25393e-07	-5.39775e-09	-1.65682e-07	-2.42715e-09	-3.3132e-08	-2.46414e-10	-5.98034e-09	-3.86375e-11	-1.95064e-09	-1.07768e-11
-1.61548e-16	-0.0582872	-0.0420348	-0.00990819	-0.00304411	-0.000181667	-0.00025229	-1.39552e-05	-5.82269e-05	-1.42226e-05	-2.10764e-05	-1.69474e-06	-3.91399e-06	-1.80325e-07	-6.06885e-07	-1.85561e-08	-7.05e-08	-1.11587e-09	-5.82303e-09	-2.06571e-11	-1.43968e-09	1.0606e-10	-3.17475e-10	3.81771e-12
-1.61548e-16	-0.0808824	-0.0430888	-0.00930586	-0.00328231	5.15767e-05	-0.000266972	-2.77898e-05	-5.91961e-05	-7.73747e-06	-1.1882e-05	-1.82946e-06	-2.07126e-06	-1.13384e-07	-1.9408e-07	-4.78867e-10	-2.20847e-08	-2.46522e-10	-2.6331e-09	-1.49679e-11	-6.68661e-10	-2.32253e-12	-3.25472e-11	-6.543e-16
-1.61548e-16	-0.0873226	-0.0471188	-0.0113248	-0.00225078	0.000241141	-0.000224959	-5.67007e-05	-6.41959e-05	-9.9811e-06	-9.70553e-06	-1.4896e-06	-9.32814e-07	-1.62252e-07	-1.37664e-07	4.68499e-09	-3.77866e-08	-2.29186e-09	-1.55699e-08	-3.77056e-10	-1.95466e-09	3.21348e-12	-1.30451e-10	5.06528e-13
-1.61548e-16	-0.0897721	-0.0474043	-0.0107179	-0.00357123	-0.000143592	4.13723e-05	1.07731e-05	-7.17062e-07	4.21577e-07	8.24029e-07	-1.48256e-06	-8.94316e-07	-1.64659e-07	-9.36251e-08	-2.39399e-09	-7.89968e-09	-1.43298e-09	-9.02256e-09	-7.40606e-10	-6.52384e-10	-6.4827e-11	-1.74841e-10	-6.09086e-12
-1.61548e-16	-0.0869805	-0.0413944	-0.0113881	-0.00305996	0.000164447	2.9818e-05	-3.42435e-05	-3.11832e-05	-2.16696e-05	-1.79705e-06	-7.77372e-07	2.99845e-07	2.11311e-08	-7.14162e-08	-2.73522e-08	-1.15964e-08	-2.43568e-09	-3.76974e-09	-5.95604e-10	-1.0131e-09	-2.47735e-10	-1.08674e-10	-2.88782e-11
-1.61548e-16	-0.0947671	-0.0487814	-0.0182017	-0.00444307	0.000175411	-8.254e-05	-0.000156302	-9.47486e-05	-2.32515e-05	1.20559e-06	-1.11643e-06	-1.07569e-06	-5.33849e-07	-3.77042e-07	-8.9149e-08	-1.4596e-08	-2.53244e-08	-1.12499e-08	-6.05363e-09	-1.38672e-09	-8.6841e-10	-1.6934e-10	-1.1972e-10
-1.61548e-16	-0.104897	-0.0609055	-0.0238076	-0.00559931	-0.000789354	-0.000345148	-0.000146917	-4.837e-05	-1.98947e-05	-3.04277e-06	-3.0307e-06	-1.87643e-06	-7.80356e-07	-3.8635e-07	-1.63074e-07	-5.41766e-08	-2.06225e-08	-1.11369e-08	-4.04807e-09	-2.00586e-09	-5.60268e-10	-1.34619e-10	-5.07214e-11
-1.61548e-16	-0.108845	-0.05595	-0.0192193	-0.00735645	-0.00235782	-0.000630413	-0.000373529	-0.000182713	-7.5003e-05	-2.94872e-05	-5.80778e-06	-4.8862e-06	-1.67371e-06	-6.93489e-07	-1.59443e-07	-9.82315e-08	-1.79136e-08	-1.26051e-08	-3.91841e-09	-2.87127e-09	-9.75952e-10	-8.58237e-10	-1.23182e-10
-1.61548e-16	-0.103411	-0.0591587	-0.0216788	-0.00672823	-0.00180813	-0.000472524	-0.00047951	-0.000221501	-9.41786e-05	-3.76331e-05	-1.4156e-05	-6.53233e-06	-1.95548e-06	-8.38893e-07	-2.91677e-07	-2.30002e-07	-6.58667e-08	-2.3699e-08	-2.49986e-09	-2.88986e-09	-9.94917e-10	-8.33677e-10	-2.38864e-10
-1.61548e-16	-0.114127	-0.0511743	-0.0223533	-0.00594717	-0.00186195	-0.000945928	-0.000638884	-0.000227738	-0.000167903	-5.96983e-05	-2.44225e-05	-9.48416e-06	-3.5192e-06	-1.20283e-06	-3.27249e-07	-2.64545e-07	-1.13492e-07	-4.25811e-08	-1.72254e-08	-3.75478e-09	-4.03944e-09	-1.1543e-09	-6.52434e-10
-1.61548e-16	-0.121578	-0.0497055	-0.0238542	-0.00948815	-0.00350476	-0.00118591	-0.000660501	-0.000366544	-0.000143013	-5.53358e-05	-2.831e-05	-1.00701e-05	-5.11378e-06	-1.70095e-06	-4.12219e-07	-3.24616e-07	-1.42452e-07	-7.46419e-08	-2.74056e-08	-1.07069e-08	-5.65388e-09	-3.553e-09	-6.78414e-10
-1.61548e-16	-0.12441	-0.0456498	-0.0230309	-0.00470069	-0.00284014	-0.000967928	-0.000783668	-0.000403616	-0.000114563	-6.61918e-05	-2.77011e-05	-1.53866e-05	-7.24157e-06	-3.41505e-06	-1.19598e-06	-6.98247e-07	-4.20144e-07	-1.6197e-07	-5.64694e-08	-2.80363e-08	-8.76341e-09	-4.20332e-09	-6.90462e-10
-1.61548e-16	-0.119536	-0.0427828	-0.0137586	-0.00289844	-0.00116985	-0.000719872	-0.000511542	-0.00037466	-0.00014215	-0.000120584	-5.03023e-05	-2.8839e-05	-9.81135e-06	-5.7501e-06	-1.78737e-06	-1.13682e-06	-3.10275e-07	-9.45439e-08	-4.97978e-08	-2.14565e-08	-1.58433e-08	-7.46872e-09	-2.94837e-09
-1.61548e-16	-0.107208	-0.0393761	-0.0102933	-0.00456561	-0.00169357	-0.000784024	-0.000510318	-0.000318677	-0.000164385	-8.03794e-05	-3.79634e-05	-1.62328e-05	-6.03085e-06	-4.92265e-06	-1.67194e-06	-8.38297e-07	-3.28023e-07	-2.2865e-07	-8.77985e-08	-6.1804e-08	-1.60486e-08	-1.50163e-08	-8.48928e-10
-1.61548e-16	-0.0966665	-0.0403149	-0.0166056	-0.00667562	-0.00292963	-0.00117044	-0.000570394	-0.000271033	-0.000189141	-7.40556e-05	-3.67946e-05	-1.53559e-05	-8.29994e-06	-3.00451e-06	-1.45899e-06	-2.94333e-07	-2.90513e-07	-1.03702e-07	-5.83397e-08	-3.03446e-08	-1.10426e-08	-3.51386e-09	-1.63311e-09
-1.61548e-16	-0.0917332	-0.0411739	-0.0140599	-0.00517854	-0.00176016	-0.000534652	-0.000416242	-0.000134985	-0.000139376	-6.29864e-05	-3.49925e-05	-1.58685e-05	-7.57883e-06	-2.99095e-06	-1.10254e-06	-3.52064e-07	-2.2699e-07	-1.07665e-07	-6.63614e-08	-3.12651e-08	-1.43104e-08	-4.5327e-09	-1.91532e-09
-1.61548e-16	-0.0967161	-0.0364731	-0.0101091	-0.00385117	-0.00219605	-0.000697883	-0.000567285	-0.000214077	-0.000187568	-8.85958e-05	-4.56598e-05	-2.36085e-05	-1.00454e-05	-4.64169e-06	-2.10596e-06	-8.46467e-07	-3.29938e-07	-1.77365e-07	-1.09129e-07	-4.80064e-08	-1.94362e-08	-8.34386e-09	-3.62171e-09
-1.61548e-16	-0.0960232	-0.0393202	-0.0154264	-0.00561324	-0.00143506	-0.000686726	-0.000324349	-0.000219583	-0.000144052	-5.29318e-05	-4.01811e-05	-1.91242e-05	-7.865e-06	-2.49764e-06	-9.41555e-07	-5.03161e-07	-1.80913e-07	-1.42211e-07	-3.22399e-08	-2.61908e-08	-6.74764e-09	-1.43083e-08	-2.45184e-09
-1.61548e-16	-0.0937015	-0.0287151	-0.00807716	-0.00321468	-0.00080149	-0.000124004	-0.000156244	-0.000109625	-7.46654e-05	-2.99744e-05	-2.2935e-05	-1.47882e-05	-5.18406e-06	-2.56929e-06	-7.15834e-07	-5.03693e-07	-1.24763e-07	-6.81267e-08	-1.61548e-08	-1.0075e-08	-2.87729e-09	-4.356e-09	-9.44785e-10
-1.61548e-16	-0.0950892	-0.0349109	-0.00961608	-0.0036485	-0.000575619	-0.000129669	-0.000126451	-5.93037e-06	-2.81138e-05	-1.27641e-05	-1.87437e-05	-7.93756e-06	-5.87354e-06	-9.35005e-07	-4.2784e-07	-3.06067e-07	-1.00624e-07	-7.14379e-08	-8.45165e-09	-1.17242e-08	-4.26233e-09	-3.94382e-09	-1.72766e-09
-1.61548e-16	-0.0945239	-0.0381078	-0.0134926	-0.00489523	-0.0013885	-0.000295935	-0.000148242	-5.59425e-05	-3.55817e-05	-1.43037e-05	-1.20178e-05	-5.13412e-06	-3.45033e-06	-8.49639e-07	-2.93532e-07	-1.35538e-07	-3.99017e-08	-2.03613e-08	-7.32739e-09	-3.262e-09	-2.26704e-09	-1.47671e-09	-5.7484e-10
