# Supplementary material for: Research on the dynamic spillover of stock markets under COVID-19—Taking the stock markets of China, Japan, and South Korea as an example
Source: Front Public Health. 2022 Nov 11;10:1008348. doi: 10.3389/fpubh.2022.1008348 (PMC9691647; doi:10.3389/fpubh.2022.1008348)
Supplement: Supplementary file 5 [file Data_Sheet_3.ZIP › HK_CHN_3(1).xls]

## Sheet: Sheet2
0	0	0	0	0	0	0	0	0	0	0	0	0	0	0	0	0	0	0	0	0	0	0	0
0	0	0	0	0	0	0	0	0	0	0	0	0	0	0	0	0	0	0	0	0	0	0	0
4.39964e-16	0.0944614	0.180066	0.241546	0.293868	0.320773	0.349897	0.364866	0.359441	0.327112	0.315867	0.29022	0.266724	0.234199	0.205233	0.168955	0.134067	0.114026	0.104706	0.0978439	0.0811192	0.0636918	0.0424357	0.0261065
4.39964e-16	0.0994503	0.178398	0.249913	0.291747	0.336909	0.369489	0.37988	0.387786	0.347782	0.333849	0.304427	0.275394	0.251023	0.19896	0.181793	0.153225	0.131518	0.121351	0.0756043	0.0700817	0.0513968	0.0387848	0.0244578
4.39964e-16	0.104103	0.180301	0.263005	0.324052	0.366016	0.392689	0.41501	0.420098	0.40311	0.383694	0.362828	0.321066	0.286705	0.238791	0.205212	0.145662	0.119677	0.107431	0.100323	0.0538033	0.0443604	0.0265789	0.0193375
4.39964e-16	0.0995326	0.186651	0.243509	0.303668	0.349649	0.373182	0.395098	0.381768	0.36358	0.355928	0.339945	0.293652	0.263515	0.225423	0.196764	0.173322	0.137594	0.100515	0.0780739	0.0532136	0.0391151	0.0300227	0.0215687
4.39964e-16	0.104035	0.181382	0.233971	0.292688	0.341215	0.375359	0.390415	0.387112	0.386699	0.363241	0.342383	0.318899	0.282693	0.231724	0.209196	0.160138	0.108614	0.0909073	0.0605816	0.0486075	0.0345374	0.0288658	0.0207711
4.39964e-16	0.105349	0.187546	0.241985	0.2742	0.320245	0.354246	0.344145	0.353178	0.348542	0.333265	0.310177	0.274176	0.244371	0.217212	0.197834	0.155902	0.12736	0.103056	0.0980275	0.0705838	0.0536742	0.0265745	0.0192029
4.39964e-16	0.102655	0.184171	0.253279	0.301003	0.348585	0.348398	0.350351	0.341743	0.317706	0.303022	0.2961	0.260673	0.235114	0.220878	0.207061	0.159327	0.12924	0.103068	0.0805173	0.0560291	0.0415886	0.0238484	0.0188798
4.39964e-16	0.108165	0.192784	0.257091	0.302306	0.347923	0.37451	0.371553	0.362333	0.358169	0.334451	0.302657	0.278579	0.237013	0.213231	0.177363	0.149186	0.125399	0.0816194	0.068076	0.0513331	0.0418001	0.0280762	0.019411
4.39964e-16	0.110447	0.194808	0.266096	0.303714	0.340988	0.381983	0.38307	0.368305	0.351226	0.342057	0.288303	0.24768	0.225991	0.214104	0.186913	0.147547	0.119093	0.0942652	0.0776584	0.0580025	0.0487565	0.0394535	0.0263078
4.39964e-16	0.108908	0.189187	0.260598	0.315205	0.35076	0.36185	0.367579	0.365839	0.358621	0.327813	0.297297	0.269856	0.246365	0.213879	0.181788	0.158	0.130683	0.107268	0.0865722	0.0655805	0.0531006	0.039909	0.028211
4.39964e-16	0.110223	0.192591	0.26097	0.317714	0.36798	0.385684	0.388161	0.383776	0.364778	0.348736	0.337896	0.301897	0.262852	0.234527	0.196527	0.15955	0.149165	0.134495	0.10413	0.084797	0.0629875	0.0478831	0.0327023
4.39964e-16	0.108649	0.197316	0.25776	0.304119	0.33631	0.35576	0.348238	0.360246	0.349649	0.348447	0.33828	0.332694	0.294837	0.224926	0.195816	0.171033	0.146884	0.122508	0.106192	0.086132	0.0707326	0.0550222	0.0426751
4.39964e-16	0.106708	0.195491	0.26263	0.312043	0.360992	0.384513	0.388066	0.413179	0.407838	0.399808	0.374498	0.368209	0.358936	0.272041	0.251252	0.23266	0.167608	0.138076	0.123175	0.102809	0.0826862	0.0702413	0.0593118
4.39964e-16	0.104402	0.186676	0.250876	0.306099	0.363823	0.37702	0.386444	0.408095	0.414482	0.408543	0.400416	0.371519	0.358803	0.346547	0.319257	0.285171	0.253019	0.207409	0.185445	0.154084	0.126555	0.105131	0.0824458
4.39964e-16	0.108645	0.197036	0.270805	0.325365	0.361472	0.38122	0.393471	0.405348	0.419133	0.434948	0.419845	0.393347	0.368956	0.343367	0.322687	0.310629	0.297975	0.278611	0.239467	0.197496	0.164695	0.14109	0.102399
4.39964e-16	0.108302	0.193601	0.2603	0.329872	0.373416	0.39969	0.438442	0.463939	0.463211	0.450561	0.437441	0.412669	0.370204	0.325005	0.295949	0.266989	0.233085	0.216747	0.195631	0.169297	0.149026	0.132812	0.109336
4.39964e-16	0.102617	0.190799	0.261181	0.315895	0.350518	0.380551	0.405482	0.416522	0.414296	0.418213	0.401883	0.377111	0.358526	0.332065	0.309102	0.291106	0.271941	0.25025	0.231318	0.196635	0.163696	0.138636	0.0917301
4.39964e-16	0.104028	0.188267	0.26295	0.328589	0.369725	0.400215	0.407416	0.42593	0.43315	0.430574	0.41043	0.404541	0.390777	0.36372	0.344295	0.304317	0.283192	0.264021	0.239841	0.201524	0.159057	0.126601	0.095394
4.39964e-16	0.105737	0.205517	0.293078	0.343859	0.383832	0.414004	0.426979	0.456871	0.445671	0.445453	0.437038	0.406037	0.383682	0.360005	0.326888	0.313485	0.290116	0.251876	0.196488	0.164918	0.144164	0.11836	0.0919812
4.39964e-16	0.104549	0.200382	0.284045	0.338238	0.3833	0.402133	0.420954	0.449796	0.448684	0.439766	0.416515	0.424182	0.412456	0.407879	0.37841	0.362776	0.323039	0.258789	0.248217	0.208169	0.164882	0.140309	0.111645
4.39964e-16	0.104194	0.198806	0.269194	0.329268	0.385978	0.419644	0.452549	0.472023	0.460981	0.464556	0.451969	0.431639	0.426868	0.422439	0.393762	0.350433	0.311452	0.264323	0.230998	0.193088	0.165522	0.14299	0.111826
4.39964e-16	0.104157	0.193633	0.265789	0.32772	0.384864	0.432044	0.46281	0.469424	0.48174	0.475238	0.481945	0.44736	0.432974	0.395195	0.384437	0.351418	0.324762	0.28136	0.25087	0.218312	0.164985	0.134655	0.114242
4.39964e-16	0.103472	0.193039	0.277098	0.342452	0.406173	0.438219	0.445979	0.460489	0.449595	0.451719	0.454808	0.456129	0.453779	0.414344	0.375329	0.351121	0.317562	0.292096	0.271998	0.203285	0.164045	0.124488	0.10169
4.39964e-16	0.09792	0.187797	0.268263	0.333371	0.389222	0.411815	0.437155	0.445684	0.449584	0.470328	0.48476	0.485973	0.467512	0.449899	0.430997	0.392634	0.335689	0.304169	0.268991	0.239127	0.205377	0.155529	0.138048
4.39964e-16	0.103307	0.199186	0.277415	0.327183	0.376799	0.412032	0.429523	0.470368	0.48678	0.513994	0.52094	0.501395	0.492813	0.472592	0.430916	0.40799	0.378852	0.328133	0.294336	0.27065	0.189236	0.175843	0.139094
4.39964e-16	0.100153	0.195547	0.28079	0.336604	0.396228	0.450618	0.474407	0.506042	0.530836	0.535188	0.538279	0.527894	0.519393	0.521512	0.488167	0.459403	0.438505	0.395836	0.370191	0.311763	0.259123	0.201189	0.185794
4.39964e-16	0.0998932	0.182751	0.265256	0.332974	0.384776	0.429598	0.449707	0.470928	0.510746	0.538093	0.553079	0.553587	0.571988	0.553153	0.52363	0.498167	0.458901	0.430923	0.390656	0.344683	0.312708	0.26837	0.253599
4.39964e-16	0.0998793	0.184817	0.261162	0.319871	0.381778	0.422855	0.465725	0.50504	0.518453	0.519051	0.531426	0.526586	0.51487	0.530552	0.522938	0.501003	0.442001	0.402666	0.404494	0.341804	0.289017	0.266971	0.246736
4.39964e-16	0.0958885	0.172814	0.236201	0.29757	0.359917	0.406686	0.44157	0.486214	0.504068	0.509912	0.513509	0.525197	0.540006	0.53574	0.52219	0.466651	0.418114	0.39367	0.349357	0.340071	0.305183	0.26883	0.23243
4.39964e-16	0.092702	0.166441	0.235752	0.290443	0.332	0.385758	0.431379	0.470052	0.493949	0.509151	0.517044	0.512015	0.504916	0.495451	0.482097	0.468989	0.460971	0.446647	0.430406	0.403481	0.393198	0.307314	0.27185
4.39964e-16	0.0892781	0.162315	0.224735	0.283673	0.332956	0.377984	0.4111	0.444074	0.463083	0.478208	0.485451	0.499302	0.504909	0.470909	0.476794	0.467528	0.433953	0.426493	0.383742	0.347512	0.323393	0.265085	0.233684
4.39964e-16	0.0881889	0.166601	0.230415	0.281003	0.326022	0.361694	0.389538	0.421738	0.436333	0.455818	0.465558	0.467941	0.464769	0.472575	0.474011	0.45872	0.421209	0.400158	0.379948	0.331192	0.279714	0.253785	0.219253
4.39964e-16	0.0855091	0.159291	0.223735	0.286639	0.333075	0.377102	0.405252	0.44292	0.461051	0.472886	0.467617	0.470251	0.458033	0.441211	0.419953	0.400737	0.38419	0.338191	0.307662	0.282815	0.270708	0.250405	0.22461
4.39964e-16	0.0876139	0.164791	0.236085	0.285948	0.342009	0.411361	0.446333	0.454675	0.486522	0.503812	0.505339	0.501928	0.490042	0.464122	0.433215	0.385943	0.341381	0.292078	0.243418	0.231438	0.214021	0.20551	0.196946
4.39964e-16	0.0870555	0.169312	0.234418	0.301405	0.33997	0.387024	0.429677	0.441872	0.473671	0.475799	0.480443	0.483203	0.468487	0.45606	0.432277	0.410615	0.408943	0.38522	0.339737	0.308341	0.277808	0.251239	0.215532
4.39964e-16	0.092115	0.177206	0.255841	0.313408	0.367204	0.410522	0.45225	0.494537	0.518813	0.52885	0.544545	0.540391	0.521062	0.517266	0.459167	0.435905	0.420315	0.361643	0.353232	0.314018	0.258522	0.216302	0.18939
4.39964e-16	0.0987838	0.190202	0.258364	0.320291	0.369016	0.412118	0.451557	0.486158	0.493127	0.482787	0.496593	0.51731	0.514225	0.492068	0.480071	0.46193	0.403499	0.369663	0.316189	0.28549	0.269315	0.220731	0.187792
4.39964e-16	0.100515	0.188311	0.269563	0.331606	0.384649	0.420677	0.467111	0.470852	0.496124	0.491669	0.500854	0.505958	0.481419	0.458888	0.434556	0.38922	0.361373	0.325581	0.299585	0.264724	0.235085	0.228156	0.20219
4.39964e-16	0.0962822	0.182394	0.257688	0.312467	0.367506	0.420012	0.458488	0.476494	0.48621	0.483844	0.468844	0.44613	0.439282	0.438978	0.419506	0.404425	0.387546	0.356377	0.321503	0.272682	0.233434	0.181592	0.151739
4.39964e-16	0.0961072	0.175895	0.249086	0.305289	0.352415	0.394354	0.433883	0.451624	0.456124	0.462778	0.448548	0.457828	0.443024	0.431524	0.410026	0.382026	0.351265	0.319896	0.283507	0.245649	0.225009	0.203441	0.171832
4.39964e-16	0.0954538	0.186086	0.255442	0.314082	0.359326	0.392727	0.418172	0.4268	0.426915	0.421465	0.419169	0.411924	0.388105	0.402676	0.377788	0.322122	0.294048	0.270903	0.241525	0.200157	0.171347	0.145168	0.127905
4.39964e-16	0.0939589	0.176733	0.250502	0.294779	0.335673	0.376942	0.406429	0.418087	0.427475	0.424941	0.420286	0.423901	0.407727	0.391343	0.363431	0.326189	0.264019	0.222302	0.209632	0.159606	0.119369	0.106012	0.0840463
4.39964e-16	0.0952386	0.175467	0.248021	0.301622	0.346051	0.378515	0.389441	0.410921	0.414238	0.416314	0.419373	0.417703	0.384994	0.370591	0.333757	0.304832	0.283692	0.235112	0.203306	0.16117	0.13226	0.0948622	0.0638558
4.39964e-16	0.0932993	0.179518	0.250044	0.30664	0.347093	0.386401	0.409189	0.420009	0.420758	0.421284	0.417408	0.408252	0.387605	0.365972	0.331039	0.311939	0.278721	0.260238	0.21787	0.190832	0.171657	0.140285	0.111931
4.39964e-16	0.0913114	0.175201	0.245009	0.28276	0.315266	0.360486	0.386602	0.387209	0.391412	0.390347	0.378473	0.358602	0.353089	0.337425	0.325084	0.294803	0.267588	0.235374	0.210155	0.175039	0.149008	0.117985	0.109129
4.39964e-16	0.091784	0.166407	0.22389	0.278524	0.322126	0.355623	0.371431	0.387648	0.391655	0.39419	0.394624	0.37359	0.343319	0.327394	0.322621	0.289534	0.259839	0.21743	0.195117	0.178442	0.153295	0.123936	0.105239
4.39964e-16	0.092106	0.16553	0.226915	0.272507	0.309406	0.339116	0.361521	0.377274	0.36601	0.354726	0.351387	0.342242	0.318495	0.300161	0.272302	0.24449	0.234665	0.203579	0.184632	0.155695	0.128467	0.105922	0.0836711
4.39964e-16	0.0936726	0.165018	0.230517	0.282316	0.322628	0.336785	0.35961	0.378975	0.379359	0.368499	0.351077	0.333758	0.312898	0.28391	0.266085	0.229028	0.213804	0.193632	0.164152	0.146201	0.117613	0.102824	0.0800122
4.39964e-16	0.0978705	0.171841	0.234308	0.280589	0.307554	0.328386	0.33926	0.350624	0.368017	0.34697	0.330283	0.315369	0.295692	0.273457	0.253505	0.227623	0.205691	0.170109	0.144928	0.120655	0.107446	0.0925921	0.0777721
4.39964e-16	0.0915249	0.169512	0.235478	0.281768	0.318102	0.349209	0.365739	0.364072	0.359715	0.34051	0.32181	0.301869	0.274221	0.249392	0.233647	0.209287	0.177171	0.155157	0.137243	0.126666	0.099214	0.0844411	0.070752
4.39964e-16	0.0861027	0.167391	0.243078	0.291505	0.31491	0.344267	0.355228	0.36756	0.357225	0.337897	0.31454	0.299119	0.268963	0.260363	0.242989	0.208555	0.179535	0.156068	0.136159	0.11809	0.101311	0.0817345	0.057853
4.39964e-16	0.0904178	0.168456	0.230284	0.272043	0.294955	0.305236	0.310734	0.317599	0.305495	0.294354	0.280979	0.264878	0.249448	0.227458	0.198397	0.178266	0.153675	0.139027	0.123514	0.10554	0.0866609	0.0704661	0.0594759
4.39964e-16	0.0847812	0.161287	0.227844	0.26434	0.298351	0.317288	0.327308	0.334777	0.322993	0.307853	0.288734	0.252866	0.237305	0.221996	0.206625	0.185109	0.159477	0.140458	0.120244	0.102795	0.0858495	0.0703	0.0584706
4.39964e-16	0.08559	0.160209	0.219725	0.267407	0.295206	0.319125	0.326086	0.333058	0.322471	0.320498	0.309621	0.273459	0.242139	0.219493	0.195798	0.16715	0.148954	0.12771	0.114673	0.0951694	0.0806797	0.0656419	0.0548715
4.39964e-16	0.083521	0.156032	0.220737	0.264926	0.296652	0.305916	0.317339	0.32853	0.305688	0.29022	0.273786	0.257022	0.240276	0.228642	0.21077	0.185173	0.161152	0.137238	0.108463	0.0978678	0.0765013	0.0628075	0.0509715
4.39964e-16	0.0734081	0.133601	0.18528	0.22394	0.25843	0.284012	0.301416	0.311303	0.306427	0.292727	0.274734	0.267765	0.255472	0.24839	0.219896	0.208384	0.188723	0.17167	0.157065	0.146194	0.129659	0.0956548	0.0836298
4.39964e-16	0.070951	0.123438	0.175307	0.220577	0.259918	0.279428	0.29626	0.297142	0.290313	0.289596	0.294524	0.274741	0.250852	0.243479	0.21678	0.202505	0.185598	0.168171	0.149187	0.134423	0.120168	0.10122	0.0950644
4.39964e-16	0.0755624	0.130867	0.188612	0.232417	0.258331	0.282183	0.294616	0.304675	0.29065	0.287377	0.287045	0.273587	0.253971	0.236331	0.211883	0.206224	0.18717	0.167969	0.15094	0.135315	0.120661	0.104784	0.0896811
4.39964e-16	0.0712921	0.13774	0.203171	0.245834	0.293701	0.315021	0.331566	0.336128	0.329564	0.31962	0.311212	0.272813	0.252727	0.242613	0.230635	0.210398	0.198264	0.179649	0.164149	0.151573	0.139517	0.125291	0.106599
4.39964e-16	0.0753712	0.143504	0.200381	0.246775	0.289002	0.312384	0.323265	0.321546	0.321214	0.323511	0.316667	0.295926	0.285417	0.283691	0.259323	0.221772	0.209836	0.187205	0.171358	0.150916	0.130164	0.114203	0.0985293
4.39964e-16	0.0747522	0.143224	0.208677	0.248008	0.279511	0.307365	0.319499	0.333132	0.338691	0.338752	0.320457	0.30102	0.279743	0.267155	0.258118	0.246483	0.227942	0.209335	0.190778	0.169356	0.149008	0.123412	0.111222
4.39964e-16	0.0734997	0.133432	0.186513	0.231516	0.261154	0.28873	0.302778	0.310006	0.308242	0.298695	0.284221	0.270055	0.261457	0.254772	0.231525	0.232173	0.226434	0.204056	0.171779	0.147494	0.130394	0.111481	0.0964219
4.39964e-16	0.0723322	0.13159	0.184263	0.220304	0.257794	0.283031	0.296663	0.315081	0.320982	0.311013	0.303808	0.295069	0.278264	0.26945	0.263452	0.240853	0.214293	0.189752	0.173863	0.157966	0.143755	0.123183	0.101055
4.39964e-16	0.0728971	0.139596	0.189981	0.232541	0.259558	0.284054	0.303187	0.318344	0.314594	0.319631	0.312909	0.314428	0.292899	0.278274	0.258128	0.236663	0.219665	0.203626	0.179548	0.161855	0.13905	0.126015	0.119088
4.39964e-16	0.0731923	0.137065	0.202689	0.244395	0.271794	0.29083	0.307138	0.307614	0.307585	0.298636	0.286456	0.289891	0.284216	0.276659	0.264303	0.249235	0.220995	0.200429	0.179783	0.154825	0.133271	0.113878	0.102223
4.39964e-16	0.0741743	0.12981	0.183109	0.222023	0.255641	0.272278	0.288688	0.299548	0.29019	0.277547	0.255004	0.245652	0.241994	0.225307	0.206547	0.188776	0.176042	0.165687	0.147126	0.12489	0.112094	0.100397	0.0920043
4.39964e-16	0.0654467	0.121546	0.172682	0.209028	0.228887	0.242807	0.25431	0.255719	0.250939	0.245117	0.226946	0.22099	0.208719	0.197759	0.182741	0.166921	0.150215	0.127103	0.115978	0.106	0.0950201	0.0822534	0.0740323
4.39964e-16	0.0684205	0.122882	0.173051	0.205455	0.231991	0.240759	0.238525	0.235714	0.236218	0.234341	0.225256	0.208981	0.197778	0.181608	0.163087	0.144705	0.131082	0.118661	0.107526	0.0990027	0.0859041	0.0775322	0.0661348
4.39964e-16	0.0704922	0.128049	0.172451	0.207541	0.22573	0.23342	0.23173	0.224299	0.210689	0.19925	0.182345	0.164481	0.159077	0.1479	0.130822	0.121628	0.10735	0.0892817	0.0759557	0.0689863	0.0622373	0.0565146	0.0494822
4.39964e-16	0.0664738	0.117083	0.156599	0.188986	0.204539	0.212256	0.211915	0.202405	0.196531	0.185373	0.170307	0.157154	0.138351	0.12586	0.11078	0.09999	0.0909549	0.0822467	0.0684436	0.0563907	0.0463866	0.0399424	0.032411
4.39964e-16	0.0677537	0.121355	0.158245	0.18434	0.19824	0.203419	0.18756	0.170985	0.1627	0.149741	0.140764	0.131441	0.124311	0.112875	0.0998324	0.0893579	0.0787225	0.0666726	0.0552135	0.046817	0.0389783	0.0307664	0.0240487
4.39964e-16	0.0702229	0.115768	0.148132	0.169878	0.175941	0.177042	0.175143	0.1668	0.158633	0.147988	0.137046	0.127656	0.113055	0.101342	0.0868573	0.0773652	0.0685084	0.0607801	0.0534258	0.045963	0.0401499	0.0318558	0.0275776
4.39964e-16	0.0722651	0.121672	0.154182	0.168776	0.179828	0.182337	0.182999	0.172462	0.162766	0.152997	0.142389	0.134048	0.124215	0.117063	0.111961	0.10188	0.0912996	0.0786389	0.0671682	0.0578373	0.0517705	0.0463336	0.0389596
4.39964e-16	0.075726	0.132444	0.161364	0.178218	0.183156	0.18461	0.182574	0.167308	0.152163	0.146102	0.141476	0.13413	0.122114	0.110262	0.100989	0.0904718	0.0820678	0.0749371	0.0682519	0.0620154	0.0543893	0.0452506	0.0382501
4.39964e-16	0.0694135	0.125773	0.155176	0.167042	0.180151	0.180154	0.176208	0.171071	0.162209	0.15777	0.149488	0.140944	0.128119	0.111952	0.0969235	0.0882062	0.0759047	0.0641782	0.0539348	0.045503	0.0392502	0.0337606	0.0296782
4.39964e-16	0.0699038	0.123024	0.157887	0.179039	0.18391	0.178743	0.17756	0.166197	0.154048	0.14049	0.125643	0.111765	0.102734	0.0916142	0.0832772	0.0749662	0.0649596	0.0579713	0.0517627	0.045011	0.0404223	0.0360509	0.0315922
4.39964e-16	0.0691836	0.117239	0.148005	0.169518	0.174081	0.170384	0.166603	0.160448	0.155792	0.141891	0.133682	0.123121	0.114366	0.104114	0.0940992	0.0829298	0.0723037	0.0642007	0.0557541	0.0481398	0.0414968	0.0357199	0.0307099
4.39964e-16	0.070286	0.125207	0.155775	0.169417	0.172113	0.18201	0.173352	0.169629	0.158917	0.147029	0.137485	0.126215	0.11727	0.107213	0.0952143	0.0820216	0.0738335	0.066411	0.0605861	0.0529567	0.0463886	0.0413565	0.0362946
4.39964e-16	0.0720775	0.121753	0.158881	0.173633	0.189406	0.193397	0.168617	0.156217	0.152539	0.138619	0.12634	0.111543	0.102647	0.0922188	0.0813115	0.070354	0.0637522	0.0577297	0.0501504	0.0417649	0.0354224	0.031601	0.0282061
4.39964e-16	0.0686593	0.119239	0.160273	0.16899	0.187359	0.196519	0.193387	0.181512	0.166499	0.148768	0.132134	0.116879	0.10596	0.0972278	0.0852586	0.0749572	0.065522	0.0545376	0.0480931	0.0452079	0.0424871	0.0375076	0.0328147
4.39964e-16	0.0573132	0.0975697	0.136577	0.144852	0.152545	0.153517	0.154035	0.147372	0.135155	0.122185	0.113777	0.106009	0.100012	0.0932138	0.0866343	0.0770235	0.0673652	0.0605725	0.0534279	0.0463344	0.0411602	0.0359992	0.0312031
4.39964e-16	0.0564028	0.101733	0.134092	0.155524	0.172199	0.180638	0.185552	0.185646	0.175023	0.165892	0.153446	0.137725	0.123625	0.112405	0.0985671	0.0898285	0.0790721	0.0711121	0.0636572	0.0560436	0.0492802	0.0450556	0.0412395
4.39964e-16	0.0594503	0.0985412	0.129343	0.156637	0.1641	0.169492	0.172036	0.171175	0.169754	0.164987	0.154922	0.14612	0.133746	0.121236	0.111761	0.104095	0.0968135	0.0875663	0.0821223	0.0747007	0.0681576	0.0614534	0.0552995
4.39964e-16	0.050689	0.0955879	0.128603	0.147917	0.154303	0.154567	0.155209	0.148455	0.144647	0.140795	0.135213	0.128203	0.121868	0.11384	0.107342	0.100126	0.0920458	0.0850936	0.0784801	0.0722316	0.0663613	0.0597368	0.0520589
4.39964e-16	0.0556266	0.103148	0.133694	0.15291	0.15568	0.158501	0.155558	0.151948	0.154619	0.145265	0.138008	0.126228	0.114934	0.104284	0.0943516	0.0856053	0.079473	0.0718754	0.0641679	0.0589221	0.05222	0.0474096	0.0440069
4.39964e-16	0.0489664	0.0911108	0.120294	0.133646	0.135769	0.150081	0.156647	0.150065	0.136719	0.129939	0.122361	0.115542	0.108345	0.101324	0.0926873	0.0833368	0.0765985	0.0712862	0.0690806	0.064295	0.0581445	0.0523004	0.0469943
4.39964e-16	0.0441772	0.0851381	0.11429	0.124508	0.126917	0.126428	0.122963	0.120039	0.109856	0.109443	0.108708	0.106982	0.10491	0.102287	0.0930052	0.0832877	0.0762047	0.074135	0.0682588	0.0605086	0.0508816	0.047846	0.0433339
4.39964e-16	0.04966	0.0873815	0.111234	0.126313	0.128613	0.127893	0.12284	0.114662	0.117367	0.110177	0.0985861	0.0865451	0.0815081	0.0840493	0.0833323	0.068731	0.0578103	0.0517436	0.0465533	0.0441225	0.0418005	0.0395699	0.0374336
4.39964e-16	0.0435238	0.0829794	0.0978532	0.115459	0.111752	0.111519	0.105162	0.0965103	0.0920225	0.0840936	0.0803671	0.0765654	0.072673	0.0681554	0.0633457	0.0587228	0.0527736	0.0492721	0.0449299	0.0414105	0.0373	0.0347403	0.0323101
4.39964e-16	0.0456203	0.0764405	0.0942545	0.0954334	0.102265	0.0914878	0.0895748	0.0834341	0.0775648	0.0726663	0.0668779	0.0586343	0.0543707	0.0508559	0.0476008	0.0428696	0.0396659	0.0369254	0.0339828	0.0314793	0.027587	0.0241836	0.0212477
4.39964e-16	0.0408905	0.0581853	0.0803311	0.0835367	0.0871689	0.0852688	0.0792525	0.0729878	0.0649323	0.0627971	0.0587192	0.0548954	0.0514365	0.046736	0.0444171	0.0411151	0.0380934	0.0340441	0.0278073	0.0232517	0.0205379	0.018136	0.0160122
4.39964e-16	0.032384	0.0501298	0.0603343	0.0654831	0.0624181	0.0613539	0.0582923	0.0525836	0.0458722	0.0408646	0.0356072	0.0304181	0.0276695	0.0261952	0.0238663	0.0229454	0.0208788	0.0182696	0.0161594	0.0152056	0.012744	0.0113088	0.00987988
4.39964e-16	0.0238523	0.0425589	0.0619393	0.0705864	0.0685557	0.0670653	0.0631722	0.058512	0.0525489	0.0463405	0.0402938	0.0350387	0.0303936	0.0267131	0.0235569	0.0219151	0.0207631	0.0192486	0.0180991	0.0168582	0.0147672	0.0129348	0.0113301
4.39964e-16	0.0357492	0.0588899	0.0666565	0.0714191	0.0705219	0.0625292	0.0579935	0.0545067	0.0468617	0.0389468	0.0354115	0.0320614	0.0281922	0.0247246	0.0216231	0.0188681	0.0164342	0.0142928	0.0126552	0.0115753	0.0105921	0.00969644	0.00888022
4.39964e-16	0.0408805	0.0706252	0.0886862	0.0886691	0.0876746	0.0841747	0.0787957	0.071829	0.0665471	0.0617877	0.0556421	0.0502464	0.0466229	0.0416317	0.0366485	0.0322372	0.0283408	0.0249056	0.0218805	0.0192213	0.0169971	0.0149032	0.0129844
4.39964e-16	0.0405089	0.0715956	0.0697157	0.0745188	0.0680352	0.0659801	0.0657463	0.0600243	0.0542953	0.0526583	0.0467193	0.0394089	0.0330218	0.0275162	0.0229437	0.0196873	0.0168065	0.0146543	0.0129646	0.0113099	0.00958109	0.00833218	0.00722573
4.39964e-16	0.0417683	0.0649302	0.0773396	0.0783199	0.0786603	0.0639386	0.055441	0.0506433	0.0469516	0.042448	0.042978	0.0423864	0.0387937	0.0312564	0.0277606	0.0247126	0.0216925	0.018655	0.0160443	0.013801	0.0118736	0.0102175	0.00765466
4.39964e-16	0.0430432	0.0631058	0.0761356	0.0740767	0.0732908	0.0683542	0.0648785	0.0638896	0.0572524	0.0511776	0.047048	0.0420143	0.0374088	0.0350333	0.0327137	0.0286415	0.0247454	0.0224284	0.0203007	0.0181875	0.0171919	0.0147708	0.0132582
4.39964e-16	0.0398011	0.0615102	0.074629	0.0830251	0.0797921	0.0782884	0.0738425	0.0732834	0.0675769	0.061321	0.0560924	0.0482416	0.0445046	0.0392261	0.0345423	0.0316662	0.0259673	0.0232418	0.020855	0.0175008	0.0150077	0.0128701	0.0114627
4.39964e-16	0.0414036	0.0663159	0.0863879	0.0899036	0.0851095	0.0827584	0.0820896	0.0797193	0.0742842	0.065036	0.0614967	0.0537227	0.0493437	0.0456812	0.041157	0.0330241	0.0270863	0.0225982	0.0251726	0.0223633	0.0198474	0.0176025	0.0156052
4.39964e-16	0.0420107	0.0694923	0.0901914	0.0955252	0.0816785	0.0766373	0.076995	0.0736474	0.0783945	0.0761955	0.0680265	0.0599953	0.0545407	0.0525742	0.0474296	0.0398814	0.0353365	0.0329975	0.0309584	0.0273174	0.0258472	0.0249476	0.0221236
4.39964e-16	0.0416034	0.0693187	0.0782228	0.0919909	0.0967248	0.0930668	0.0918676	0.0850154	0.0760506	0.0711771	0.0624475	0.0584912	0.0549185	0.0515062	0.0482549	0.0431927	0.0366401	0.0345327	0.0330112	0.0316542	0.0306176	0.0273759	0.0267633
4.39964e-16	0.0440752	0.0684283	0.0823051	0.0919794	0.0931746	0.0935054	0.0912221	0.0883125	0.0832111	0.0764938	0.0729703	0.0661342	0.0575327	0.0515463	0.0451749	0.0398872	0.0363873	0.0323882	0.0287991	0.025588	0.022722	0.0201687	0.019583
4.39964e-16	0.0474689	0.0752224	0.0866267	0.0848678	0.0892626	0.0931188	0.0938806	0.0876537	0.0770072	0.0688485	0.060388	0.0598846	0.0592488	0.0520517	0.0450916	0.0376938	0.0314733	0.0265124	0.0234901	0.0204366	0.0182578	0.0162772	0.0136271
4.39964e-16	0.0557211	0.0865646	0.100644	0.108857	0.10996	0.0996738	0.0927015	0.0814147	0.0766413	0.0710573	0.0667203	0.0610871	0.0586478	0.052159	0.0433212	0.0383819	0.030992	0.0272727	0.0242216	0.0215184	0.0189311	0.0163799	0.0141721
4.39964e-16	0.0525606	0.0783047	0.0884333	0.0930308	0.0952581	0.0910541	0.0814797	0.070807	0.0665327	0.0582135	0.0511664	0.0445967	0.0392286	0.0348594	0.0323388	0.0298658	0.0266399	0.0225951	0.0194174	0.0163651	0.0141668	0.0122749	0.0109623
4.39964e-16	0.0450845	0.0706934	0.080016	0.0812343	0.0795003	0.072922	0.0628703	0.0570536	0.0539585	0.0455662	0.0393859	0.0338473	0.030027	0.0270962	0.0243253	0.0217445	0.0187792	0.0160376	0.0147941	0.0134712	0.0115983	0.00995355	0.00855086
4.39964e-16	0.0415603	0.0574549	0.063677	0.0601011	0.0504291	0.0429043	0.0403429	0.0367596	0.0336442	0.0290837	0.0262705	0.0227554	0.019583	0.0168338	0.0147695	0.0129196	0.0112736	0.00959684	0.0073174	0.00615783	0.00550065	0.00469677	0.00392019
