# Supplementary material for: Research on the dynamic spillover of stock markets under COVID-19—Taking the stock markets of China, Japan, and South Korea as an example
Source: Front Public Health. 2022 Nov 11;10:1008348. doi: 10.3389/fpubh.2022.1008348 (PMC9691647; doi:10.3389/fpubh.2022.1008348)
Supplement: Supplementary file 5 [file Data_Sheet_3.ZIP › JPN_CHN_3 (1).xls]

## Sheet: Sheet5
0	0	0	0	0	0	0	0	0	0	0	0	0	0	0	0	0	0	0	0	0	0	0	0
0	0	0	0	0	0	0	0	0	0	0	0	0	0	0	0	0	0	0	0	0	0	0	0
2.16075e-16	-0.0256948	-0.0353059	-0.0334955	-0.031335	-0.0261741	-0.0227754	-0.0187885	-0.0157505	-0.014688	-0.0144741	-0.0138958	-0.0123673	-0.0110557	-0.00989698	-0.00894504	-0.00836337	-0.00781701	-0.00729844	-0.00681803	-0.00637106	-0.00595131	-0.00555922	-0.00513467
2.16075e-16	-0.0238931	-0.0327415	-0.0299142	-0.0283744	-0.0251993	-0.0229652	-0.0179817	-0.0155813	-0.0132464	-0.0113015	-0.0100082	-0.00898174	-0.00806449	-0.00741842	-0.00675293	-0.00608788	-0.00561845	-0.00518528	-0.00479987	-0.00447967	-0.00418246	-0.00391915	-0.00367287
2.16075e-16	-0.0191521	-0.0293393	-0.0271342	-0.0273978	-0.0255214	-0.0237683	-0.0226844	-0.0202093	-0.018706	-0.0170135	-0.0142993	-0.0121573	-0.0116181	-0.0115248	-0.0104772	-0.00970258	-0.00867149	-0.00782638	-0.00722378	-0.00671388	-0.0060605	-0.00547214	-0.00494253
2.16075e-16	-0.0270941	-0.0339205	-0.0366259	-0.0346304	-0.0293025	-0.0256081	-0.0225652	-0.0195736	-0.0173944	-0.0152392	-0.0133724	-0.0117342	-0.0104308	-0.0094725	-0.00862154	-0.0077965	-0.00684041	-0.00619152	-0.00581191	-0.00523009	-0.00470884	-0.00424169	-0.00382286
2.16075e-16	-0.0320141	-0.0417031	-0.0373094	-0.0318516	-0.0292041	-0.0282593	-0.0271087	-0.0254348	-0.0233727	-0.0214191	-0.0196442	-0.0180237	-0.0165438	-0.0151897	-0.0139505	-0.0128238	-0.0115297	-0.00992927	-0.00860869	-0.00751387	-0.00682807	-0.00628101	-0.00578029
2.16075e-16	-0.0345417	-0.0458414	-0.0436243	-0.040376	-0.0369774	-0.0353473	-0.0311095	-0.0264562	-0.0226073	-0.0210124	-0.0194768	-0.0165684	-0.0142385	-0.0127467	-0.0117083	-0.011076	-0.0104833	-0.00992772	-0.0091509	-0.00799427	-0.00700448	-0.00613348	-0.00566012
2.16075e-16	-0.032195	-0.0440082	-0.043344	-0.041964	-0.0399102	-0.0358277	-0.0319395	-0.0301571	-0.0269785	-0.0245619	-0.0218173	-0.0190588	-0.0166616	-0.014838	-0.0138648	-0.012026	-0.0104309	-0.00962187	-0.00851536	-0.00742418	-0.00644466	-0.00590275	-0.0054254
2.16075e-16	-0.0393373	-0.0538896	-0.0488087	-0.0450524	-0.0385194	-0.0361709	-0.0324107	-0.0304884	-0.0278581	-0.0257943	-0.0235532	-0.0212325	-0.0187352	-0.0164913	-0.0140795	-0.0119915	-0.0107996	-0.0100979	-0.00928323	-0.00839595	-0.00758425	-0.00665072	-0.00572941
2.16075e-16	-0.0349664	-0.0570907	-0.0479562	-0.0424063	-0.0382521	-0.0335536	-0.031054	-0.0285438	-0.025465	-0.0220413	-0.0189254	-0.0168815	-0.015359	-0.0140063	-0.0126265	-0.0117195	-0.0105129	-0.00946848	-0.0084775	-0.0072915	-0.00643999	-0.00584405	-0.00533483
2.16075e-16	-0.0405624	-0.0559815	-0.0520537	-0.0480972	-0.0440308	-0.0386917	-0.0334545	-0.0293206	-0.027667	-0.0250651	-0.0219952	-0.0193492	-0.0168298	-0.0151463	-0.0137162	-0.0115642	-0.0102623	-0.00926516	-0.00818878	-0.00706004	-0.00622955	-0.00552094	-0.00489593
2.16075e-16	-0.0467392	-0.0574425	-0.0556238	-0.0486952	-0.043212	-0.0377903	-0.0338627	-0.0311835	-0.0275339	-0.0237888	-0.0213005	-0.0180071	-0.0155933	-0.0144753	-0.0131849	-0.0116739	-0.0105107	-0.00957904	-0.0087081	-0.00769965	-0.00681215	-0.0058816	-0.0051739
2.16075e-16	-0.0458305	-0.0600391	-0.0518291	-0.0478915	-0.0427904	-0.038475	-0.0350127	-0.0319633	-0.0289806	-0.0252403	-0.0221426	-0.019574	-0.0175635	-0.015511	-0.0138325	-0.0127933	-0.0114112	-0.0103041	-0.00896665	-0.00815688	-0.00735786	-0.00652007	-0.00578914
2.16075e-16	-0.0470616	-0.060078	-0.0567789	-0.0498332	-0.0446134	-0.0408506	-0.036578	-0.0321256	-0.0276966	-0.0249584	-0.0220344	-0.0211395	-0.0184269	-0.0154828	-0.0133465	-0.0116425	-0.010234	-0.00923427	-0.00828701	-0.00741043	-0.00642346	-0.00572973	-0.00506462
2.16075e-16	-0.0449304	-0.059231	-0.0522831	-0.0486465	-0.0418038	-0.0382296	-0.0342778	-0.0324304	-0.0287846	-0.0256343	-0.0225086	-0.0196845	-0.018155	-0.0151571	-0.0130311	-0.0110808	-0.00978526	-0.00858686	-0.00738504	-0.0068047	-0.00587944	-0.00507989	-0.00438895
2.16075e-16	-0.0436305	-0.0557046	-0.0504727	-0.0465442	-0.0446534	-0.0411651	-0.0363017	-0.0316043	-0.0272349	-0.0239349	-0.0233711	-0.0211439	-0.0188594	-0.0164452	-0.0147728	-0.0133071	-0.0116247	-0.0100757	-0.00897091	-0.00801535	-0.00712605	-0.00618143	-0.00536307
2.16075e-16	-0.0444077	-0.0599105	-0.0538248	-0.0518632	-0.047255	-0.0412091	-0.0383432	-0.034986	-0.0301107	-0.0270558	-0.0237967	-0.0212344	-0.0184045	-0.0163018	-0.0154963	-0.0137305	-0.0121256	-0.0108795	-0.010119	-0.00901097	-0.00810559	-0.00725681	-0.00650812
2.16075e-16	-0.0505745	-0.0656842	-0.0630066	-0.0591492	-0.0493657	-0.0433981	-0.0376557	-0.0355913	-0.0323882	-0.0287565	-0.024355	-0.0217343	-0.0193135	-0.0171211	-0.0151016	-0.0133597	-0.0120197	-0.0110614	-0.00995601	-0.00887722	-0.00773973	-0.00681839	-0.00636431
2.16075e-16	-0.0475654	-0.0603367	-0.061667	-0.0569439	-0.0487352	-0.041565	-0.0356086	-0.0328849	-0.0310288	-0.0276156	-0.024226	-0.0209398	-0.0184989	-0.0156098	-0.0135885	-0.0132398	-0.0119203	-0.0108827	-0.00977921	-0.00864695	-0.00757259	-0.00663193	-0.00580338
2.16075e-16	-0.0483242	-0.0660993	-0.0653211	-0.0595129	-0.0539192	-0.0471397	-0.040072	-0.0344101	-0.0304671	-0.0270845	-0.0235216	-0.0209751	-0.0183445	-0.0159604	-0.0140999	-0.0124223	-0.0107891	-0.00922456	-0.00789305	-0.0070362	-0.00629049	-0.00554285	-0.00483938
2.16075e-16	-0.0467598	-0.0657633	-0.0652883	-0.0599016	-0.0526349	-0.0477708	-0.0421125	-0.0367617	-0.0328429	-0.0299968	-0.0263104	-0.0231643	-0.0209524	-0.0185749	-0.0164677	-0.0145998	-0.0129441	-0.0110508	-0.00936429	-0.00813254	-0.00707061	-0.00610586	-0.00527438
2.16075e-16	-0.0461667	-0.0655643	-0.0656037	-0.06054	-0.0520287	-0.0460586	-0.0401935	-0.0352047	-0.0306513	-0.026282	-0.0230685	-0.0203353	-0.0174979	-0.0150051	-0.0128892	-0.0112808	-0.010347	-0.00927879	-0.00827942	-0.00739025	-0.00645795	-0.00560078	-0.00488344
2.16075e-16	-0.0482781	-0.0671819	-0.0700684	-0.0648455	-0.0581212	-0.0527189	-0.047345	-0.0410876	-0.0363188	-0.0321805	-0.0286827	-0.025506	-0.0223508	-0.0196849	-0.0181762	-0.0162334	-0.014061	-0.0121789	-0.0105954	-0.0092852	-0.00813756	-0.00717589	-0.00633988
2.16075e-16	-0.0442624	-0.0623181	-0.0643906	-0.0585838	-0.0530098	-0.0483165	-0.0417539	-0.0352482	-0.0285818	-0.0260703	-0.0231778	-0.0203514	-0.0181588	-0.0155932	-0.0136636	-0.0121961	-0.010687	-0.00905933	-0.00767093	-0.0066522	-0.00614936	-0.00571637	-0.00514323
2.16075e-16	-0.0409779	-0.0573465	-0.0531436	-0.0513449	-0.0472075	-0.0419949	-0.0372294	-0.0315741	-0.0276041	-0.0233026	-0.0198761	-0.0169592	-0.0146792	-0.0128753	-0.0115052	-0.0104125	-0.00906278	-0.00791718	-0.00691203	-0.00622088	-0.00569507	-0.00503966	-0.0044861
2.16075e-16	-0.0393782	-0.052163	-0.0477987	-0.0422806	-0.0400295	-0.0365247	-0.0320328	-0.0265092	-0.0217977	-0.0194705	-0.0180823	-0.0161417	-0.0137872	-0.0120374	-0.0104935	-0.00974161	-0.00842131	-0.00729387	-0.00634435	-0.00547026	-0.00517271	-0.00465197	-0.0041839
2.16075e-16	-0.03526	-0.0493145	-0.0480903	-0.0451958	-0.041491	-0.0374767	-0.0336931	-0.0283617	-0.0246094	-0.0215146	-0.0185959	-0.015812	-0.013659	-0.0117905	-0.0102574	-0.00901339	-0.00767373	-0.00653307	-0.00547676	-0.00458571	-0.00393421	-0.00337429	-0.0028886
2.16075e-16	-0.0370627	-0.056637	-0.0527517	-0.0491848	-0.0454209	-0.0392712	-0.034055	-0.0287588	-0.0236352	-0.0202494	-0.016935	-0.0144454	-0.0122378	-0.0103994	-0.00883923	-0.00751297	-0.00638556	-0.00542755	-0.00461321	-0.00392084	-0.00333234	-0.00283361	-0.00243222
2.16075e-16	-0.0396333	-0.0527004	-0.0464059	-0.0432231	-0.0386555	-0.0320074	-0.0285732	-0.0245149	-0.0211523	-0.0181693	-0.0149205	-0.0119302	-0.0103816	-0.00893055	-0.0077866	-0.00694512	-0.00615284	-0.00528787	-0.00441268	-0.0037823	-0.00335656	-0.00299632	-0.0026541
2.16075e-16	-0.0320766	-0.0430199	-0.041092	-0.0389705	-0.0349401	-0.0300371	-0.025724	-0.0216487	-0.0183766	-0.0157565	-0.0138261	-0.0118166	-0.0103259	-0.00879755	-0.00735747	-0.00630226	-0.0054002	-0.0046195	-0.00395446	-0.00338783	-0.00289255	-0.00242582	-0.0020362
2.16075e-16	-0.0276259	-0.0387459	-0.0362968	-0.0319954	-0.0287265	-0.0235681	-0.0209918	-0.0185318	-0.0163041	-0.0141155	-0.0121358	-0.010472	-0.0091636	-0.00791691	-0.0066235	-0.00589646	-0.00512884	-0.00442567	-0.00379211	-0.00315044	-0.00273026	-0.00237883	-0.00205652
2.16075e-16	-0.0290817	-0.0391385	-0.0313928	-0.029447	-0.028016	-0.0224984	-0.0206623	-0.0166167	-0.0137676	-0.0111121	-0.0097728	-0.0075985	-0.00633451	-0.00546524	-0.00448902	-0.00387025	-0.00353816	-0.00294955	-0.00237318	-0.00195645	-0.00166946	-0.00139946	-0.00117711
2.16075e-16	-0.0313478	-0.0404453	-0.035959	-0.0316787	-0.0277484	-0.0237799	-0.0191977	-0.015785	-0.0119117	-0.0106139	-0.00892329	-0.0079928	-0.00719871	-0.00618742	-0.00549994	-0.00463981	-0.00391745	-0.00330798	-0.00279229	-0.00235768	-0.00199106	-0.00171301	-0.00148286
2.16075e-16	-0.0263518	-0.0413981	-0.036304	-0.0332627	-0.0315803	-0.025173	-0.02198	-0.0197045	-0.0164393	-0.01373	-0.0119421	-0.00940347	-0.00779095	-0.00668405	-0.00578098	-0.00499972	-0.0043244	-0.00369853	-0.00309679	-0.00259452	-0.00217498	-0.00182453	-0.00153507
2.16075e-16	-0.0305057	-0.0418518	-0.0413462	-0.0373325	-0.0341262	-0.0296173	-0.0246714	-0.0201354	-0.0166989	-0.0139125	-0.0114652	-0.00959406	-0.00826466	-0.00704888	-0.00591067	-0.00490994	-0.00407688	-0.00342049	-0.00283976	-0.00235776	-0.00195772	-0.0016257	-0.00135011
2.16075e-16	-0.0233135	-0.036321	-0.0360182	-0.0306803	-0.0255481	-0.0218631	-0.0181472	-0.0145285	-0.0120588	-0.0100713	-0.00840098	-0.00674065	-0.00527149	-0.00437141	-0.0036461	-0.00294136	-0.00236386	-0.00203289	-0.0016813	-0.00143253	-0.00122225	-0.00104427	-0.00089342
2.16075e-16	-0.024144	-0.0372208	-0.0328224	-0.0282863	-0.0247628	-0.021835	-0.0175472	-0.0151358	-0.0128083	-0.0105092	-0.00862527	-0.00726633	-0.00607358	-0.00514399	-0.00438713	-0.00374181	-0.00306855	-0.0026527	-0.00225629	-0.00194778	-0.00162618	-0.0013449	-0.00111289
2.16075e-16	-0.0253019	-0.0322971	-0.0301639	-0.0252623	-0.0223782	-0.0199819	-0.0160573	-0.0136621	-0.0115907	-0.0104356	-0.00862496	-0.00697867	-0.00548557	-0.00435084	-0.00371062	-0.00315344	-0.0026241	-0.00227737	-0.00205227	-0.00185014	-0.00164269	-0.00143083	-0.00124702
2.16075e-16	-0.0264009	-0.0349364	-0.0326108	-0.0260755	-0.0231758	-0.0196366	-0.0166772	-0.0132565	-0.0112552	-0.00972872	-0.00817516	-0.00680832	-0.00573984	-0.00463716	-0.0038131	-0.00335456	-0.00297225	-0.00246015	-0.00204091	-0.00169857	-0.00141392	-0.00117721	-0.000980315
2.16075e-16	-0.0242012	-0.0300491	-0.0271133	-0.02373	-0.020011	-0.0173547	-0.0146475	-0.0127041	-0.0111849	-0.00936252	-0.00803109	-0.00680611	-0.00579416	-0.0046235	-0.00382583	-0.00320109	-0.00267947	-0.00224376	-0.00187967	-0.00162628	-0.00141155	-0.00122254	-0.00104312
2.16075e-16	-0.0179635	-0.0242657	-0.0231824	-0.0201619	-0.0172898	-0.0155039	-0.0132379	-0.0112424	-0.00965339	-0.00839271	-0.00726726	-0.00622407	-0.00554707	-0.00478682	-0.00395855	-0.00321918	-0.00277071	-0.00229237	-0.00192626	-0.00160699	-0.00131495	-0.00107573	-0.000894861
2.16075e-16	-0.0197458	-0.0280334	-0.024553	-0.0215195	-0.0189334	-0.0152659	-0.0127168	-0.0101984	-0.00840095	-0.00676267	-0.00544388	-0.00439599	-0.00382314	-0.00336502	-0.00282186	-0.00235834	-0.00204723	-0.00174281	-0.0015057	-0.00132554	-0.00116734	-0.000973734	-0.000814403
2.16075e-16	-0.0147707	-0.0174395	-0.0171663	-0.0157488	-0.0135038	-0.0108459	-0.00912624	-0.00756564	-0.00634803	-0.00566335	-0.0049288	-0.00415768	-0.00360454	-0.00313364	-0.0027027	-0.00227385	-0.00187882	-0.00155278	-0.00128349	-0.00106106	-0.000913931	-0.000778552	-0.000646824
2.16075e-16	-0.0085988	-0.0133428	-0.0112108	-0.00907305	-0.00760064	-0.00666305	-0.00564803	-0.00481302	-0.00377004	-0.00297042	-0.00230274	-0.00192064	-0.00162266	-0.00137478	-0.0011389	-0.000907341	-0.000724244	-0.00057922	-0.00046415	-0.000372679	-0.00029983	-0.000241701	-0.000195227
2.16075e-16	-0.00505209	-0.0100682	-0.00710298	-0.00698513	-0.00653986	-0.00548555	-0.00472425	-0.00402386	-0.0033569	-0.00283481	-0.0022693	-0.00191123	-0.00164972	-0.00138658	-0.00115398	-0.000960057	-0.000780885	-0.000635413	-0.000517253	-0.000421237	-0.000343184	-0.000275729	-0.000221617
2.16075e-16	-0.000417774	-0.000993837	-0.00311164	-0.00320891	-0.00256506	-0.00211102	-0.00174836	-0.00142253	-0.00117111	-0.000963027	-0.000770802	-0.000617618	-0.000496816	-0.000432891	-0.000340566	-0.000263765	-0.00020721	-0.000166969	-0.000134648	-0.000108667	-8.77661e-05	-7.03774e-05	-5.64192e-05
2.16075e-16	0.0063095	0.00445588	0.00424236	0.00316365	0.00211985	0.00173328	0.00138019	0.00126701	0.00128459	0.00104068	0.000864092	0.000730821	0.000620449	0.000479553	0.000367813	0.000282534	0.000217366	0.000126424	0.000107039	9.07892e-05	7.71438e-05	6.00473e-05	4.66622e-05
2.16075e-16	0.0151741	0.0193294	0.014786	0.0118452	0.00950825	0.00733252	0.00611695	0.00505889	0.00432074	0.00389961	0.00326272	0.00275082	0.00222082	0.00172229	0.00145953	0.00121821	0.000966283	0.000741705	0.000619989	0.000518443	0.000433692	0.000355984	0.000280703
2.16075e-16	0.0204827	0.0230346	0.0214234	0.0193249	0.0159141	0.014053	0.0120043	0.00985447	0.00840018	0.00687579	0.00540545	0.00438723	0.00368268	0.00303093	0.00234485	0.00190261	0.0015368	0.00123447	0.000988782	0.000788829	0.000635549	0.000534898	0.000432559
2.16075e-16	0.0305234	0.0335722	0.0304666	0.024449	0.0192801	0.0157777	0.0136762	0.0114447	0.00875781	0.00720402	0.00603105	0.00517066	0.00432301	0.0035189	0.00289517	0.00219374	0.00177671	0.0015709	0.00134829	0.00111366	0.000954016	0.000802401	0.000658296
2.16075e-16	0.0271024	0.0291148	0.0258874	0.023198	0.020161	0.0168761	0.0138871	0.0115856	0.00947331	0.00763847	0.00623903	0.00499001	0.00411526	0.00332666	0.00271385	0.00228502	0.00187446	0.00150309	0.00121229	0.000980818	0.000833398	0.000685851	0.00058231
2.16075e-16	0.0275964	0.0288743	0.0244221	0.0206153	0.0181874	0.0145262	0.0121767	0.0098314	0.00822134	0.00653441	0.00509839	0.00419023	0.00341445	0.00294453	0.00244967	0.00203846	0.00171316	0.00140467	0.00114844	0.000926274	0.000755228	0.000614218	0.000495322
2.16075e-16	0.0266842	0.027014	0.0254461	0.0222311	0.0179555	0.0144584	0.0118839	0.00966703	0.00769462	0.00639899	0.005366	0.00450104	0.00383034	0.00326157	0.00274353	0.00226569	0.00185727	0.00149318	0.00122656	0.00100998	0.000830224	0.00067314	0.000546261
2.16075e-16	0.0275736	0.0310969	0.025816	0.022156	0.0170104	0.0143003	0.0120982	0.0101224	0.00822183	0.00677153	0.00555787	0.00469091	0.00394178	0.00319756	0.0026304	0.00214212	0.00176752	0.00145678	0.00120086	0.0010155	0.000857939	0.000719226	0.000588936
2.16075e-16	0.0269707	0.0297933	0.0260876	0.021575	0.0191731	0.0145584	0.012598	0.0101358	0.00784915	0.00618639	0.00501397	0.00419378	0.00352905	0.00308971	0.00251656	0.00205305	0.00163145	0.00127408	0.00105892	0.000874808	0.000723281	0.000598474	0.000506889
2.16075e-16	0.019578	0.0221423	0.0212014	0.018532	0.015159	0.0126587	0.00960763	0.00789714	0.00626055	0.00509892	0.00417795	0.0036907	0.00313538	0.00245481	0.00196933	0.00162749	0.00138611	0.00117151	0.000949259	0.000787251	0.000632084	0.000506877	0.000406507
2.16075e-16	0.0178639	0.0202534	0.0194238	0.0168295	0.015853	0.0135745	0.0102864	0.00765329	0.00635857	0.00563312	0.00489795	0.00372996	0.00301721	0.00259645	0.00213674	0.00173585	0.00144938	0.00127252	0.00115176	0.00100928	0.000864973	0.000741531	0.000628713
2.16075e-16	0.0152829	0.0163198	0.015552	0.0150148	0.0142347	0.0119463	0.0100685	0.00814769	0.00624863	0.00499599	0.00402651	0.00333767	0.00277594	0.00234875	0.00192145	0.00160293	0.00133119	0.00110839	0.000917507	0.000744227	0.000596396	0.000458764	0.000364789
2.16075e-16	0.00643343	0.00836746	0.00934768	0.00879167	0.00750873	0.0065109	0.00525995	0.00423134	0.00360957	0.00268571	0.00214942	0.00166993	0.00128121	0.0010221	0.000816742	0.000645463	0.000521248	0.000420778	0.000338386	0.000272837	0.000230332	0.000191765	0.000155269
2.16075e-16	0.00391988	0.00535667	0.00655318	0.00662205	0.0064897	0.00554647	0.00466657	0.00365965	0.00281261	0.00203161	0.0014551	0.0012032	0.00101527	0.000787823	0.000647572	0.000509815	0.000401493	0.00032148	0.000259797	0.000210043	0.000169885	0.000134062	0.000105426
2.16075e-16	0.00710865	0.0087648	0.00493325	0.00345386	0.00293796	0.00265172	0.00227516	0.00205055	0.00185043	0.00166417	0.00141275	0.00122884	0.00109998	0.000933455	0.000766653	0.000633626	0.000526904	0.000400959	0.000303619	0.000229907	0.000174088	0.00013182	9.98138e-05
2.16075e-16	0.0084921	0.00923369	0.00868329	0.00673786	0.0052398	0.00451643	0.00375457	0.00320153	0.0025517	0.00205329	0.00167231	0.00124899	0.000758418	0.000609398	0.000450604	0.000392089	0.000339767	0.00027977	0.000219348	0.000168596	0.000129888	0.000100298	7.76261e-05
2.16075e-16	0.0115849	0.0132339	0.0106385	0.0084599	0.0074797	0.00646735	0.00576661	0.00493014	0.00422122	0.00358207	0.00290688	0.00232033	0.0017289	0.00136785	0.00114616	0.000942118	0.000752019	0.000600266	0.000449488	0.00029969	0.000247562	0.000204945	0.000170039
2.16075e-16	0.0105934	0.0121911	0.0116046	0.0100008	0.00854688	0.00733221	0.00611756	0.00517238	0.00427293	0.00356175	0.00305414	0.00239916	0.00197953	0.00160175	0.0013407	0.00112492	0.000905811	0.000760349	0.000638981	0.000519134	0.000398762	0.000306778	0.000236369
2.16075e-16	0.0146882	0.0170847	0.0142409	0.011814	0.00984828	0.00802996	0.00655791	0.00539752	0.00446583	0.00393751	0.00329926	0.00268943	0.00217165	0.00172084	0.00140835	0.00115279	0.000937869	0.000743244	0.00060574	0.000493706	0.000403699	0.000327839	0.000271962
2.16075e-16	0.00781584	0.00947674	0.00956732	0.00844727	0.00840834	0.00621229	0.00427139	0.00331672	0.00267427	0.00227012	0.00185512	0.00135057	0.000956762	0.000768986	0.000634139	0.000523956	0.000433796	0.000362185	0.000280124	0.000213019	0.000166205	0.00011901	8.44889e-05
2.16075e-16	0.00789275	0.00604676	0.00612678	0.00531621	0.0057377	0.00554486	0.00435427	0.00321526	0.00238559	0.0017514	0.00133842	0.000766321	0.000440089	0.0003036	0.000236688	0.000185554	0.000143377	0.000111176	8.65181e-05	6.68498e-05	4.69182e-05	3.32421e-05	2.5583e-05
2.16075e-16	0.00440301	0.00685386	0.00556616	0.00435107	0.00353185	0.00310149	0.00255544	0.0021392	0.00174468	0.00142384	0.00117348	0.000901595	0.000787171	0.000618399	0.000450533	0.000332274	0.000256085	0.000197322	0.000151656	0.000120031	9.52022e-05	7.08278e-05	5.31321e-05
2.16075e-16	0.00137044	0.00422623	0.00203129	0.00161027	0.00184237	0.00163457	0.00141212	0.00124153	0.000993563	0.000760365	0.00050892	0.000403213	0.000293197	0.00022295	0.000146874	9.96663e-05	6.94213e-05	4.93336e-05	3.55353e-05	2.5801e-05	1.88089e-05	1.57336e-05	1.34382e-05
2.16075e-16	0.00119262	0.00108908	-0.000345032	4.74465e-05	0.000130943	0.000358518	0.000278397	0.000233143	0.000182875	0.000145152	5.74732e-05	4.59406e-05	4.3278e-05	3.42177e-05	2.70492e-05	2.03875e-05	1.60594e-05	1.24116e-05	9.85637e-06	7.3931e-06	6.27557e-06	4.95409e-06	3.66538e-06
2.16075e-16	-0.000905633	-0.00141264	-0.00298212	-0.00349811	-0.00192247	-0.00202576	-0.00167769	-0.00163432	-0.00128776	-0.00097317	-0.000723807	-0.000682474	-0.000675043	-0.00057224	-0.00044612	-0.000330721	-0.000247949	-0.000210405	-0.000177192	-0.000150299	-0.000127013	-0.000104639	-8.5692e-05
2.16075e-16	-0.00625719	-0.00741498	-0.00725035	-0.00510138	-0.00439736	-0.00353234	-0.00307498	-0.00317745	-0.00276323	-0.0024525	-0.00217837	-0.00193595	-0.00168725	-0.00133413	-0.00105976	-0.000845829	-0.000678372	-0.000546758	-0.000442871	-0.000360498	-0.000285911	-0.000229424	-0.000184534
2.16075e-16	-0.0135789	-0.016672	-0.0150306	-0.0134194	-0.0115411	-0.00921637	-0.00870439	-0.00780687	-0.00697169	-0.00621413	-0.00517781	-0.00421628	-0.00364154	-0.00305741	-0.00258484	-0.00214273	-0.00173762	-0.00140485	-0.00115123	-0.000941425	-0.000792341	-0.000654601	-0.000534644
2.16075e-16	-0.0123527	-0.0173475	-0.0153726	-0.013966	-0.012299	-0.00984319	-0.0078571	-0.00639936	-0.0055437	-0.00466938	-0.00402626	-0.00333081	-0.0027561	-0.00223095	-0.00177023	-0.00140574	-0.00111713	-0.00088844	-0.000707085	-0.000563163	-0.00044886	-0.000358015	-0.000290384
2.16075e-16	-0.0135461	-0.0164516	-0.0140399	-0.0117144	-0.00968741	-0.00813163	-0.00712968	-0.00593042	-0.00470818	-0.00374234	-0.00298481	-0.00251506	-0.00218063	-0.00183584	-0.00151154	-0.00130517	-0.00117243	-0.0010556	-0.000901376	-0.000758093	-0.000637785	-0.000536793	-0.00045104
2.16075e-16	-0.00833287	-0.0107041	-0.0118438	-0.0100773	-0.00860886	-0.00755421	-0.00646483	-0.00540482	-0.00460728	-0.00401144	-0.00350106	-0.00306661	-0.00253628	-0.00203002	-0.00162877	-0.00136939	-0.00115144	-0.000980096	-0.000848045	-0.000731117	-0.000616999	-0.000514999	-0.000430248
2.16075e-16	-0.00431576	-0.00517242	-0.00678248	-0.00628104	-0.00585416	-0.00462461	-0.00371317	-0.00293378	-0.00250559	-0.00230683	-0.00216303	-0.00196866	-0.00175794	-0.00157233	-0.00140858	-0.00119699	-0.00101403	-0.000828917	-0.000664113	-0.000532599	-0.000427854	-0.000344308	-0.000284402
2.16075e-16	-0.00392501	-0.00226557	-0.00219437	-0.00213256	-0.00188681	-0.0015902	-0.00134214	-0.00115877	-0.000984222	-0.000843843	-0.000709759	-0.000577516	-0.000470336	-0.000383298	-0.000312575	-0.000255046	-0.000208216	-0.000170065	-0.000138965	-0.000113597	-9.28938e-05	-7.59892e-05	-6.07509e-05
2.16075e-16	-0.00483546	-0.00457488	-0.00513139	-0.00443814	-0.00346712	-0.00279159	-0.00230835	-0.00200583	-0.00170834	-0.00138059	-0.00103922	-0.000799528	-0.000574265	-0.000421548	-0.00031182	-0.000229891	-0.00016979	-0.000125205	-9.62143e-05	-7.56526e-05	-5.99121e-05	-5.03181e-05	-4.38441e-05
2.16075e-16	-0.00283681	-0.00295044	-0.00213438	-0.00214749	-0.0014008	-0.000740697	-0.000396098	-0.000257687	-0.000171949	-0.000115244	-7.8567e-05	-5.40896e-05	-3.77341e-05	-2.65965e-05	-1.89456e-05	-1.36161e-05	-9.86626e-06	-7.19892e-06	-6.33971e-06	-5.9368e-06	-4.88915e-06	-3.75697e-06	-2.76704e-06
2.16075e-16	0.000275357	-1.48634e-05	9.99626e-05	0.000541697	0.000333332	0.000230586	0.000222819	0.000211323	0.000194788	0.000180326	0.000159392	0.000113677	7.53653e-05	5.02686e-05	2.91019e-05	1.05286e-05	2.22824e-06	-7.11792e-07	-2.34829e-06	-3.16017e-06	-3.46384e-06	-3.84772e-06	-3.89359e-06
2.16075e-16	-0.00586705	-0.00668054	-0.00690901	-0.00632057	-0.00531479	-0.00455624	-0.00420731	-0.00374211	-0.00301753	-0.00246343	-0.00204852	-0.00160673	-0.00125844	-0.00100168	-0.000833261	-0.000682882	-0.000558773	-0.000456691	-0.000372952	-0.000304402	-0.000248375	-0.000204987	-0.000169882
2.16075e-16	-0.00397094	-0.00568805	-0.00518602	-0.00448438	-0.00359898	-0.0028676	-0.00225843	-0.00171835	-0.00136367	-0.00108558	-0.000906264	-0.000721019	-0.0006242	-0.000568105	-0.000500221	-0.000429086	-0.00036788	-0.000315331	-0.000270277	-0.000231676	-0.000198618	-0.000170311	-0.000139853
2.16075e-16	-0.000739537	-0.00142544	-0.00061091	-0.00063879	-0.000674151	-0.000807404	-0.000739182	-0.000722011	-0.000563487	-0.000417348	-0.000308802	-0.000233059	-0.000176681	-0.000135818	-0.000107222	-8.83984e-05	-7.28487e-05	-5.71657e-05	-4.31515e-05	-3.27153e-05	-2.49128e-05	-1.90552e-05	-1.46392e-05
2.16075e-16	-0.000578406	-0.00224822	-0.00286841	-0.00210964	-0.00231843	-0.00179185	-0.00138859	-0.00109465	-0.000911326	-0.000844191	-0.000785417	-0.000685414	-0.000572957	-0.000489733	-0.000382558	-0.000287098	-0.000215676	-0.000162195	-0.000122107	-9.20284e-05	-6.9434e-05	-5.24429e-05	-3.96512e-05
2.16075e-16	0.00387617	0.000672975	9.37907e-05	-0.000208974	-0.000192852	-0.000196354	-0.000174576	-0.000152145	-0.00025735	-0.000226584	-0.000197789	-0.000147565	-0.000108033	-5.93044e-05	-3.64152e-05	-2.72208e-05	-2.05867e-05	-1.57505e-05	-1.21911e-05	-9.54692e-06	-7.56406e-06	-6.06252e-06	-4.91374e-06
2.16075e-16	0.00657608	0.0066985	0.00696447	0.00659394	0.00541652	0.00436709	0.00349091	0.00274499	0.00207869	0.00156823	0.00119325	0.000948066	0.000695227	0.000454326	0.000327524	0.000243207	0.000186108	0.000139508	0.000103774	7.76524e-05	5.64311e-05	4.03363e-05	2.88534e-05
2.16075e-16	0.00975324	0.00964089	0.0109641	0.00965134	0.00697919	0.00555185	0.00447708	0.00374353	0.00306648	0.0027934	0.00234879	0.0017541	0.00132898	0.00106762	0.000822168	0.000614052	0.000458663	0.000346996	0.000262491	0.000201559	0.000158992	0.000125613	9.94016e-05
2.16075e-16	0.0130056	0.0148893	0.014657	0.0122756	0.00914158	0.00797156	0.0063062	0.00522355	0.00453803	0.00386861	0.00292289	0.00226846	0.0017815	0.00146753	0.00126825	0.001027	0.00081316	0.000665876	0.000549911	0.000454443	0.000375793	0.000312781	0.000252814
2.16075e-16	0.011352	0.014314	0.0154051	0.0141155	0.0122929	0.0103137	0.0082185	0.00659629	0.00551326	0.0045355	0.00401579	0.00338601	0.00287853	0.00233831	0.00187003	0.00155295	0.00131583	0.00111772	0.000907367	0.000750881	0.000637534	0.000541526	0.000444247
2.16075e-16	0.0129448	0.0164694	0.015206	0.0127488	0.010373	0.00834054	0.0071353	0.0059516	0.0046104	0.00407992	0.00369396	0.00318986	0.00261417	0.00205037	0.00162819	0.00130169	0.00104689	0.000884894	0.000764631	0.00065128	0.000562428	0.00048576	0.000391801
2.16075e-16	0.0173749	0.0188052	0.0184115	0.0168346	0.014146	0.0117974	0.00966928	0.00790361	0.00693079	0.00602734	0.00437471	0.00338138	0.00264449	0.00230088	0.00190822	0.00147868	0.00106457	0.000823464	0.000662377	0.000536063	0.00043753	0.00037399	0.000354676
2.16075e-16	0.0186705	0.024424	0.0246064	0.0204157	0.0160845	0.0137334	0.0126063	0.010755	0.0087128	0.00732512	0.00585677	0.00501496	0.00407592	0.00331741	0.00271903	0.00234843	0.00197178	0.00170042	0.00145206	0.00117445	0.000934935	0.000745539	0.000595496
2.16075e-16	0.0222349	0.0262681	0.0238832	0.0208911	0.0182638	0.0155346	0.0134201	0.0117413	0.00985687	0.0081738	0.00637487	0.00519308	0.00446344	0.00370893	0.00317235	0.00260066	0.00209705	0.00166568	0.00132377	0.0010494	0.000841191	0.00070565	0.00056364
2.16075e-16	0.0227585	0.0248799	0.0246662	0.022721	0.0187273	0.0143577	0.0112131	0.00906969	0.00767996	0.00666553	0.00593747	0.00505212	0.00434545	0.00376459	0.00309699	0.00248468	0.00206309	0.00164284	0.00128135	0.0010164	0.000817273	0.000642092	0.000521275
2.16075e-16	0.0246028	0.0298238	0.0280227	0.023637	0.0198999	0.0156376	0.0126465	0.0101496	0.0083936	0.00652169	0.00558526	0.00497411	0.00402752	0.00343766	0.00279632	0.00220806	0.00179447	0.00153485	0.00131541	0.00108921	0.000885054	0.00071664	0.000591973
2.16075e-16	0.0201396	0.0263653	0.0275431	0.0224852	0.0185597	0.0152502	0.0127301	0.0105108	0.00847576	0.00651695	0.00534431	0.00429808	0.00353915	0.002834	0.0022609	0.00176286	0.00136307	0.00107124	0.000892356	0.000761639	0.000609581	0.000471167	0.000370698
2.16075e-16	0.0212997	0.0232338	0.0237511	0.0213765	0.0176732	0.0135878	0.0111603	0.00913117	0.00745454	0.00589219	0.00474816	0.00391509	0.00320578	0.0027267	0.00225788	0.0018694	0.00154782	0.00119457	0.000889453	0.000717581	0.000584378	0.000475843	0.00037194
2.16075e-16	0.0264643	0.0266376	0.0247703	0.0213935	0.0179674	0.0155776	0.0137285	0.0119821	0.0103955	0.00768844	0.0058535	0.00458023	0.00362423	0.0030295	0.00239734	0.00188666	0.00148276	0.00121792	0.000949291	0.000742991	0.000597874	0.000482031	0.000391006
2.16075e-16	0.0275139	0.0329818	0.0295703	0.0263877	0.0207407	0.0175968	0.0149583	0.0126917	0.0102196	0.00922689	0.00688694	0.00503182	0.00424718	0.00352355	0.00270241	0.00212639	0.00166917	0.00132197	0.00107437	0.000859836	0.000702389	0.000577065	0.000519211
2.16075e-16	0.0297392	0.0334202	0.029042	0.0266469	0.0228828	0.0165704	0.0145212	0.0131166	0.0108352	0.00822654	0.00725229	0.00637613	0.00514706	0.00399508	0.00335565	0.00262419	0.0021859	0.00177028	0.00145125	0.0011897	0.00100307	0.000863401	0.000758229
2.16075e-16	0.0350161	0.0395917	0.0379481	0.0307794	0.0257789	0.0234952	0.0193179	0.0160587	0.0127928	0.0108957	0.00847125	0.00730105	0.00635548	0.00523172	0.00423266	0.00366098	0.00305753	0.00234186	0.00181452	0.00148044	0.00127325	0.00114078	0.000955523
2.16075e-16	0.031967	0.0442649	0.038902	0.0312235	0.0274387	0.0237679	0.0212198	0.017997	0.0148745	0.0121099	0.0101111	0.00870151	0.00719817	0.00593511	0.00465144	0.00383489	0.00308308	0.00258307	0.00214066	0.00178298	0.00149257	0.00121557	0.00103097
2.16075e-16	0.0363986	0.0437269	0.0410827	0.0344725	0.0300947	0.025497	0.0217498	0.01881	0.0157503	0.0132011	0.0107787	0.00907851	0.00779151	0.00676552	0.00581881	0.00481425	0.00402051	0.00348105	0.00296707	0.00249018	0.00215472	0.00183634	0.00156327
2.16075e-16	0.0369383	0.0423168	0.0404875	0.0328971	0.0269172	0.0226947	0.0192513	0.0158414	0.0132442	0.0105469	0.00871253	0.00683428	0.00521404	0.00445862	0.00360259	0.00291162	0.0023235	0.0016855	0.00139478	0.00118406	0.00100772	0.000815652	0.000708446
2.16075e-16	0.0356578	0.0390695	0.0365113	0.0311292	0.025497	0.020947	0.0171854	0.0146275	0.0120531	0.0102249	0.0082618	0.00649099	0.00469909	0.0036808	0.00292503	0.00234705	0.00182315	0.00141821	0.00110101	0.000867155	0.000699709	0.000568019	0.00046146
2.16075e-16	0.0387874	0.0430925	0.0400265	0.0329237	0.0258098	0.0208381	0.0179373	0.0138857	0.01103	0.00847531	0.00663568	0.00506007	0.00364389	0.00278701	0.00199267	0.00149285	0.00114848	0.000940198	0.000747651	0.000585049	0.000477111	0.000381887	0.000301824
2.16075e-16	0.0367944	0.0446901	0.0388003	0.0320567	0.025516	0.0200187	0.016763	0.0133127	0.0102651	0.00820409	0.00652565	0.00505178	0.00412609	0.00328454	0.00251434	0.00195887	0.00142084	0.00108588	0.000833926	0.000640578	0.000492177	0.000378251	0.000308739
2.16075e-16	0.0380064	0.0426306	0.0358572	0.0313557	0.0249796	0.0224989	0.0173584	0.0134105	0.0101458	0.00881835	0.00665977	0.00479243	0.00338518	0.00266602	0.00205918	0.00175154	0.00146309	0.0011103	0.000867605	0.000659632	0.000537135	0.000427705	0.000321198
