# Supplementary material for: Research on the dynamic spillover of stock markets under COVID-19—Taking the stock markets of China, Japan, and South Korea as an example
Source: Front Public Health. 2022 Nov 11;10:1008348. doi: 10.3389/fpubh.2022.1008348 (PMC9691647; doi:10.3389/fpubh.2022.1008348)
Supplement: Supplementary file 5 [file Data_Sheet_3.ZIP › KR_CHN_3 (1).xls]

## Sheet: Sheet1
0	0	0	0	0	0	0	0	0	0	0	0	0	0	0	0	0	0	0	0	0	0	0	0
0	0	0	0	0	0	0	0	0	0	0	0	0	0	0	0	0	0	0	0	0	0	0	0
6.94882e-17	-0.119867	-0.213905	-0.287955	-0.340663	-0.381117	-0.39594	-0.411111	-0.412917	-0.391452	-0.383629	-0.362568	-0.344138	-0.280205	-0.251805	-0.229033	-0.209623	-0.181886	-0.160472	-0.126258	-0.111075	-0.0995542	-0.0842951	-0.0693469
6.94882e-17	-0.125178	-0.220595	-0.286457	-0.338531	-0.379383	-0.388487	-0.387529	-0.383913	-0.391527	-0.379965	-0.357098	-0.338127	-0.278355	-0.270178	-0.233792	-0.210991	-0.189105	-0.163376	-0.139025	-0.105469	-0.085004	-0.0764966	-0.0712098
6.94882e-17	-0.110294	-0.199581	-0.281576	-0.328024	-0.377271	-0.395565	-0.401105	-0.389156	-0.377835	-0.368328	-0.356844	-0.337914	-0.300009	-0.265184	-0.244329	-0.219049	-0.199478	-0.187643	-0.167166	-0.144379	-0.124986	-0.106386	-0.0881196
6.94882e-17	-0.102911	-0.17793	-0.251775	-0.307225	-0.347623	-0.360425	-0.359946	-0.359762	-0.356713	-0.354646	-0.335909	-0.315391	-0.278005	-0.266191	-0.254296	-0.219527	-0.200039	-0.181978	-0.170241	-0.149361	-0.137188	-0.126006	-0.11297
6.94882e-17	-0.100465	-0.190699	-0.26535	-0.323181	-0.353562	-0.370748	-0.380024	-0.373921	-0.362129	-0.342989	-0.315901	-0.295524	-0.27883	-0.250725	-0.225802	-0.211251	-0.193791	-0.177825	-0.155543	-0.139243	-0.128495	-0.120701	-0.103406
6.94882e-17	-0.100523	-0.182292	-0.243489	-0.286938	-0.326594	-0.343822	-0.346805	-0.34118	-0.336649	-0.329633	-0.318119	-0.296438	-0.274562	-0.255692	-0.233093	-0.209179	-0.194043	-0.181803	-0.170322	-0.153378	-0.129234	-0.106966	-0.0900959
6.94882e-17	-0.10735	-0.185198	-0.260985	-0.316503	-0.352247	-0.358575	-0.346742	-0.331543	-0.31412	-0.306254	-0.27939	-0.248311	-0.226504	-0.206222	-0.184159	-0.166915	-0.150235	-0.139621	-0.130388	-0.116511	-0.0980394	-0.0841111	-0.0697732
6.94882e-17	-0.108637	-0.189281	-0.269201	-0.319598	-0.355201	-0.374579	-0.381654	-0.376719	-0.362362	-0.35779	-0.332136	-0.307296	-0.289088	-0.262711	-0.235443	-0.207196	-0.186444	-0.160708	-0.142506	-0.116714	-0.0966717	-0.0762693	-0.0611842
6.94882e-17	-0.121057	-0.222229	-0.291688	-0.351833	-0.370564	-0.380241	-0.386842	-0.380617	-0.382736	-0.371292	-0.348076	-0.325614	-0.297711	-0.270683	-0.237456	-0.20311	-0.166105	-0.143142	-0.117993	-0.102602	-0.0926748	-0.0838533	-0.0678758
6.94882e-17	-0.118178	-0.214429	-0.28775	-0.332825	-0.371957	-0.390389	-0.386841	-0.366898	-0.369399	-0.349448	-0.319849	-0.307708	-0.292522	-0.252218	-0.222409	-0.19155	-0.159975	-0.138269	-0.123531	-0.10812	-0.100471	-0.0895331	-0.0676097
6.94882e-17	-0.132179	-0.229355	-0.29638	-0.356129	-0.389424	-0.382552	-0.383018	-0.381955	-0.363592	-0.338621	-0.3095	-0.282137	-0.256321	-0.227209	-0.18817	-0.164921	-0.143926	-0.132792	-0.116338	-0.10392	-0.083222	-0.0613297	-0.0494173
6.94882e-17	-0.135908	-0.243882	-0.312316	-0.361085	-0.403896	-0.405387	-0.391059	-0.380028	-0.35841	-0.329173	-0.304061	-0.280002	-0.255565	-0.241167	-0.217098	-0.186232	-0.165482	-0.136807	-0.119843	-0.101193	-0.0805921	-0.0647807	-0.054553
6.94882e-17	-0.143705	-0.257406	-0.33485	-0.366452	-0.391986	-0.399484	-0.393061	-0.400887	-0.391429	-0.362828	-0.328233	-0.294833	-0.274095	-0.245473	-0.220041	-0.198296	-0.18464	-0.15515	-0.139894	-0.125467	-0.102921	-0.0768129	-0.0660474
6.94882e-17	-0.144706	-0.25153	-0.345857	-0.41101	-0.420847	-0.446089	-0.442215	-0.424198	-0.395637	-0.357502	-0.343159	-0.300339	-0.264505	-0.242257	-0.208627	-0.174871	-0.146317	-0.128651	-0.113971	-0.0979751	-0.0865439	-0.0721316	-0.0498598
6.94882e-17	-0.147142	-0.258191	-0.338973	-0.399308	-0.432071	-0.45537	-0.43635	-0.427016	-0.415358	-0.400247	-0.368962	-0.333834	-0.295459	-0.25021	-0.22357	-0.181145	-0.15292	-0.125199	-0.11016	-0.0823738	-0.051048	-0.0431249	-0.0380252
6.94882e-17	-0.161649	-0.291139	-0.381143	-0.432561	-0.465642	-0.478556	-0.479572	-0.475995	-0.462713	-0.435317	-0.389266	-0.334707	-0.278153	-0.249734	-0.231958	-0.208559	-0.146381	-0.110074	-0.0840795	-0.0644997	-0.0541795	-0.038717	-0.0280626
6.94882e-17	-0.169551	-0.299172	-0.397393	-0.443036	-0.47422	-0.4969	-0.483168	-0.467431	-0.457475	-0.436793	-0.379718	-0.327164	-0.273095	-0.230332	-0.198069	-0.160891	-0.124055	-0.0938965	-0.0723539	-0.0603137	-0.0469221	-0.0350434	-0.0275663
6.94882e-17	-0.163204	-0.302024	-0.38937	-0.439417	-0.482203	-0.502239	-0.491839	-0.480462	-0.454666	-0.412556	-0.352542	-0.30743	-0.256066	-0.218793	-0.17667	-0.135187	-0.118399	-0.0742764	-0.0549507	-0.0440724	-0.0305466	-0.0192142	-0.0146533
6.94882e-17	-0.173266	-0.319184	-0.404761	-0.472978	-0.500584	-0.512553	-0.504297	-0.485673	-0.461207	-0.399207	-0.353826	-0.283358	-0.241456	-0.196061	-0.15503	-0.125303	-0.100205	-0.0702263	-0.0460175	-0.035009	-0.0216178	-0.0116383	-0.00881958
6.94882e-17	-0.178178	-0.301884	-0.38971	-0.446596	-0.479201	-0.512009	-0.516345	-0.488972	-0.430941	-0.391969	-0.351016	-0.292861	-0.246041	-0.206162	-0.149364	-0.106305	-0.0826505	-0.0651741	-0.0493585	-0.0375358	-0.0321008	-0.0220824	-0.0156967
6.94882e-17	-0.180123	-0.308859	-0.4024	-0.476893	-0.501872	-0.524031	-0.512778	-0.50089	-0.476176	-0.417656	-0.365721	-0.309491	-0.254895	-0.187835	-0.138288	-0.105446	-0.0863339	-0.0763935	-0.0655079	-0.0484979	-0.0401383	-0.0324823	-0.0259915
6.94882e-17	-0.183718	-0.302469	-0.401384	-0.46678	-0.505428	-0.511145	-0.478282	-0.456486	-0.424114	-0.378034	-0.328035	-0.262931	-0.22195	-0.19026	-0.1366	-0.106944	-0.0866197	-0.0737024	-0.0567405	-0.0422816	-0.0360603	-0.0286303	-0.0213624
6.94882e-17	-0.181521	-0.311443	-0.420344	-0.491054	-0.524837	-0.513548	-0.518586	-0.499026	-0.446337	-0.358295	-0.315525	-0.269669	-0.219141	-0.166062	-0.133197	-0.105539	-0.0878637	-0.0671475	-0.0455349	-0.0323708	-0.0188579	-0.0123436	-0.00626229
6.94882e-17	-0.18591	-0.326113	-0.418116	-0.479911	-0.530798	-0.529588	-0.507427	-0.475466	-0.426135	-0.380114	-0.338137	-0.290039	-0.247519	-0.198422	-0.149727	-0.112185	-0.086075	-0.0694128	-0.0433228	-0.0315528	-0.0174585	-0.0121627	-0.00429637
6.94882e-17	-0.184153	-0.329336	-0.426757	-0.496225	-0.537721	-0.540269	-0.517182	-0.476735	-0.429636	-0.387778	-0.322661	-0.281461	-0.222853	-0.175613	-0.13131	-0.10539	-0.0693871	-0.0456398	-0.0307894	-0.0202385	-0.0153831	-0.0122023	-0.00454997
6.94882e-17	-0.187999	-0.335268	-0.436343	-0.501843	-0.535778	-0.538299	-0.527312	-0.462373	-0.41499	-0.364803	-0.303221	-0.272629	-0.224167	-0.161532	-0.112758	-0.0889235	-0.05693	-0.0331309	-0.0165705	-0.00323438	0.00262401	0.00448475	0.00325643
6.94882e-17	-0.191016	-0.338464	-0.411145	-0.473944	-0.513952	-0.52018	-0.486333	-0.462791	-0.399061	-0.348645	-0.294944	-0.250446	-0.209659	-0.157004	-0.116551	-0.0596519	-0.0413013	-0.0254262	-0.0126234	0.00171991	0.0118719	0.0134887	0.00700342
6.94882e-17	-0.205041	-0.345709	-0.428003	-0.494934	-0.541023	-0.533003	-0.507379	-0.479899	-0.434884	-0.382822	-0.317626	-0.262185	-0.219344	-0.178233	-0.1213	-0.0787761	-0.054079	-0.0341409	-0.0184391	-0.00598522	0.00423636	0.0039708	0.00421244
6.94882e-17	-0.198834	-0.340897	-0.43812	-0.514443	-0.551441	-0.551434	-0.512744	-0.483101	-0.441607	-0.383926	-0.329366	-0.287902	-0.244436	-0.189743	-0.142784	-0.0982251	-0.0620085	-0.0399605	-0.0170649	-0.00772235	-0.00379678	0.00127939	0.00466876
6.94882e-17	-0.20617	-0.355143	-0.447915	-0.52218	-0.559654	-0.548912	-0.535371	-0.50365	-0.448392	-0.398871	-0.340207	-0.287355	-0.256478	-0.214628	-0.15239	-0.0929442	-0.0591284	-0.0368383	-0.0155179	-0.00622937	0.000562833	0.000951805	0.00192996
6.94882e-17	-0.214589	-0.360561	-0.473831	-0.555575	-0.582467	-0.577316	-0.552719	-0.488472	-0.429404	-0.381738	-0.335483	-0.28284	-0.232964	-0.184028	-0.136876	-0.0946771	-0.0723774	-0.0426287	-0.0288512	-0.0100075	-0.000989746	0.00211185	0.00509172
6.94882e-17	-0.215361	-0.359788	-0.459746	-0.523892	-0.53537	-0.536008	-0.5016	-0.479741	-0.415535	-0.376309	-0.338925	-0.276493	-0.214436	-0.164639	-0.115641	-0.0827113	-0.0626553	-0.0410754	-0.0175016	-0.00601015	-0.00235337	0.00294836	0.00512665
6.94882e-17	-0.219741	-0.372114	-0.448639	-0.506723	-0.526587	-0.496567	-0.494597	-0.461832	-0.414443	-0.375229	-0.330706	-0.28606	-0.24424	-0.199048	-0.151399	-0.112589	-0.0742038	-0.0461621	-0.0290567	-0.0184937	-0.0127231	-0.00320799	0.00156922
6.94882e-17	-0.208895	-0.348366	-0.448189	-0.498943	-0.496897	-0.511948	-0.499305	-0.477738	-0.420202	-0.383388	-0.330388	-0.287254	-0.244761	-0.196014	-0.145222	-0.106102	-0.0765961	-0.0530769	-0.03	-0.0174461	-0.00231779	0.00352673	0.00222817
6.94882e-17	-0.214546	-0.368059	-0.45949	-0.513571	-0.520053	-0.506668	-0.520278	-0.49522	-0.443131	-0.378101	-0.319746	-0.285089	-0.233582	-0.165218	-0.131966	-0.0945889	-0.0553806	-0.0386587	-0.0251186	0.00192169	0.00813916	0.00637259	0.00792662
6.94882e-17	-0.205157	-0.346025	-0.455591	-0.504093	-0.514378	-0.52344	-0.518459	-0.501369	-0.458296	-0.393673	-0.304149	-0.244796	-0.19367	-0.14147	-0.0952003	-0.0661047	-0.0437791	-0.0279507	-0.0101928	0.00142677	0.0031778	0.00849547	0.00852993
6.94882e-17	-0.19086	-0.335843	-0.427743	-0.487372	-0.518003	-0.519217	-0.52094	-0.493152	-0.491476	-0.43738	-0.36427	-0.297551	-0.223044	-0.177545	-0.140915	-0.0999545	-0.0624016	-0.0464544	-0.0322399	-0.0137123	0.00466641	0.0131053	0.0186695
6.94882e-17	-0.186439	-0.32475	-0.430685	-0.503388	-0.546931	-0.571736	-0.569509	-0.539761	-0.520754	-0.481203	-0.405516	-0.335446	-0.278236	-0.234104	-0.188013	-0.129566	-0.0791827	-0.0553839	-0.0327362	-0.0188455	-0.00315013	-0.00138093	0.00950083
6.94882e-17	-0.176183	-0.308859	-0.416206	-0.462974	-0.51875	-0.55814	-0.575651	-0.56755	-0.536004	-0.484321	-0.411509	-0.360736	-0.301711	-0.234579	-0.188832	-0.157101	-0.0921157	-0.068631	-0.0410439	-0.0198266	-0.00398382	0.00424971	0.0111681
6.94882e-17	-0.165947	-0.292644	-0.381349	-0.446222	-0.514691	-0.534109	-0.544134	-0.540789	-0.515517	-0.481886	-0.427949	-0.368822	-0.311814	-0.271195	-0.226623	-0.189716	-0.143226	-0.103723	-0.076502	-0.0469515	-0.0231699	-0.0127403	-0.00550538
6.94882e-17	-0.169011	-0.308616	-0.413521	-0.489834	-0.540334	-0.558584	-0.55757	-0.555286	-0.526122	-0.512653	-0.436874	-0.365944	-0.315775	-0.260039	-0.210511	-0.167702	-0.135979	-0.102351	-0.0724509	-0.0442875	-0.0196483	-0.00867418	-0.00142315
6.94882e-17	-0.16315	-0.29026	-0.375098	-0.446913	-0.508175	-0.549582	-0.531789	-0.533527	-0.516286	-0.459146	-0.415077	-0.338491	-0.291745	-0.257277	-0.214644	-0.170463	-0.14649	-0.122466	-0.0953772	-0.0636544	-0.0404466	-0.0248105	-0.0118623
6.94882e-17	-0.152302	-0.279749	-0.379123	-0.440783	-0.481903	-0.508879	-0.521678	-0.531356	-0.490847	-0.461247	-0.412194	-0.344169	-0.297918	-0.263386	-0.210052	-0.161846	-0.128936	-0.101819	-0.0773338	-0.0554924	-0.0346318	-0.0150322	-0.000215502
6.94882e-17	-0.145386	-0.267578	-0.369049	-0.44059	-0.485234	-0.499728	-0.510923	-0.503583	-0.481734	-0.448747	-0.395636	-0.342817	-0.287928	-0.255259	-0.206532	-0.170423	-0.133508	-0.104118	-0.0751223	-0.0424007	-0.0202751	-0.00729536	0.00116247
6.94882e-17	-0.143234	-0.261001	-0.350349	-0.420089	-0.475379	-0.50548	-0.497728	-0.48645	-0.465649	-0.429781	-0.386516	-0.331242	-0.279943	-0.24798	-0.205255	-0.175212	-0.140448	-0.111213	-0.0853996	-0.0569191	-0.0328618	-0.0178106	-0.00776839
6.94882e-17	-0.131944	-0.249262	-0.333051	-0.391755	-0.444359	-0.468593	-0.486976	-0.486492	-0.466828	-0.44794	-0.396636	-0.383813	-0.342602	-0.297675	-0.257954	-0.21818	-0.173965	-0.138288	-0.10896	-0.0811368	-0.0657194	-0.0433577	-0.0183607
6.94882e-17	-0.122871	-0.231976	-0.320556	-0.388551	-0.440713	-0.487803	-0.511575	-0.513568	-0.497118	-0.463281	-0.442171	-0.404477	-0.355132	-0.329943	-0.284215	-0.221433	-0.180214	-0.155467	-0.127415	-0.0950594	-0.0799214	-0.0597069	-0.0384368
6.94882e-17	-0.11882	-0.218635	-0.30476	-0.362503	-0.41481	-0.450716	-0.478944	-0.492933	-0.49291	-0.449465	-0.428958	-0.371876	-0.339809	-0.303929	-0.278198	-0.233864	-0.203473	-0.168808	-0.145597	-0.120824	-0.0944375	-0.0709574	-0.0531468
6.94882e-17	-0.116774	-0.21686	-0.293627	-0.358261	-0.41508	-0.454519	-0.470776	-0.479354	-0.466351	-0.432902	-0.419489	-0.395924	-0.353965	-0.320592	-0.281402	-0.249747	-0.207714	-0.182452	-0.148171	-0.132291	-0.109636	-0.0861323	-0.0695197
6.94882e-17	-0.118236	-0.219986	-0.305339	-0.357465	-0.401862	-0.433038	-0.45291	-0.459953	-0.461045	-0.447903	-0.430613	-0.39448	-0.360237	-0.345893	-0.320339	-0.257617	-0.250045	-0.220805	-0.193999	-0.175941	-0.135576	-0.114358	-0.0910379
6.94882e-17	-0.11141	-0.214836	-0.294066	-0.363766	-0.409124	-0.440737	-0.458754	-0.455393	-0.442428	-0.435638	-0.424016	-0.388073	-0.362792	-0.329606	-0.305114	-0.263098	-0.239777	-0.211883	-0.185535	-0.155891	-0.124859	-0.0977693	-0.0826136
6.94882e-17	-0.103478	-0.19303	-0.270136	-0.33526	-0.374307	-0.393021	-0.404897	-0.401761	-0.385056	-0.369835	-0.355424	-0.347382	-0.317547	-0.288359	-0.26851	-0.247376	-0.229403	-0.210023	-0.187033	-0.160908	-0.142311	-0.124861	-0.109173
6.94882e-17	-0.0966197	-0.186325	-0.262899	-0.327146	-0.37114	-0.398845	-0.406752	-0.423646	-0.426891	-0.412728	-0.398049	-0.379736	-0.349622	-0.330817	-0.316791	-0.276767	-0.252403	-0.234048	-0.215074	-0.180293	-0.152546	-0.130089	-0.115747
6.94882e-17	-0.105192	-0.188188	-0.248458	-0.305964	-0.356921	-0.379804	-0.396396	-0.412828	-0.402579	-0.402934	-0.405829	-0.379446	-0.373705	-0.360841	-0.329775	-0.310429	-0.284966	-0.255325	-0.229832	-0.204306	-0.175979	-0.156598	-0.133188
6.94882e-17	-0.102536	-0.192934	-0.270555	-0.32739	-0.360312	-0.38923	-0.413921	-0.415116	-0.410392	-0.399469	-0.386794	-0.374117	-0.356947	-0.348628	-0.336326	-0.298961	-0.278189	-0.263538	-0.236888	-0.213782	-0.198897	-0.176957	-0.158121
6.94882e-17	-0.0994892	-0.18181	-0.260928	-0.314652	-0.36921	-0.393493	-0.413284	-0.425178	-0.423924	-0.425869	-0.412905	-0.40336	-0.383044	-0.371818	-0.353453	-0.326859	-0.305995	-0.28448	-0.26382	-0.22938	-0.196118	-0.168566	-0.145932
6.94882e-17	-0.0982287	-0.180064	-0.254014	-0.301013	-0.340472	-0.365039	-0.39944	-0.423337	-0.41998	-0.405779	-0.409512	-0.387511	-0.366979	-0.354276	-0.343865	-0.323415	-0.301288	-0.279626	-0.258573	-0.239385	-0.212875	-0.194057	-0.173601
6.94882e-17	-0.106474	-0.190117	-0.267603	-0.324161	-0.368218	-0.404966	-0.428421	-0.45842	-0.462945	-0.457376	-0.437585	-0.407112	-0.4005	-0.393489	-0.381635	-0.359046	-0.323594	-0.284074	-0.270661	-0.242528	-0.221748	-0.195481	-0.17143
6.94882e-17	-0.102669	-0.187179	-0.260777	-0.316308	-0.362539	-0.401855	-0.424274	-0.439039	-0.43995	-0.441713	-0.432865	-0.414166	-0.409568	-0.392319	-0.35294	-0.32218	-0.28475	-0.24305	-0.22428	-0.217649	-0.175279	-0.16049	-0.147719
6.94882e-17	-0.102443	-0.182709	-0.255299	-0.310648	-0.370734	-0.402773	-0.426423	-0.427401	-0.43479	-0.438765	-0.41796	-0.385797	-0.364765	-0.353199	-0.322139	-0.288619	-0.264095	-0.234987	-0.214338	-0.203352	-0.192157	-0.174814	-0.159673
6.94882e-17	-0.10238	-0.197749	-0.277729	-0.34344	-0.386486	-0.419812	-0.447848	-0.461565	-0.4669	-0.461776	-0.449997	-0.43106	-0.392828	-0.372803	-0.34787	-0.323721	-0.309606	-0.297364	-0.27285	-0.247011	-0.232545	-0.219815	-0.202144
6.94882e-17	-0.0945082	-0.18206	-0.253941	-0.307099	-0.363247	-0.403916	-0.427533	-0.45208	-0.464983	-0.462505	-0.452475	-0.436365	-0.420723	-0.39754	-0.375919	-0.350905	-0.332143	-0.308242	-0.300829	-0.298457	-0.265534	-0.226867	-0.20413
6.94882e-17	-0.0902391	-0.170809	-0.243277	-0.301892	-0.339215	-0.368959	-0.389642	-0.41224	-0.414194	-0.413375	-0.407433	-0.39033	-0.374234	-0.361365	-0.339472	-0.325378	-0.297204	-0.271902	-0.253098	-0.225649	-0.205519	-0.17373	-0.154016
6.94882e-17	-0.0888783	-0.164317	-0.229827	-0.292417	-0.34125	-0.375742	-0.405252	-0.415917	-0.417527	-0.419301	-0.400726	-0.378548	-0.376502	-0.37104	-0.366507	-0.353623	-0.325371	-0.304844	-0.259473	-0.236544	-0.221455	-0.189542	-0.15807
6.94882e-17	-0.0834409	-0.166578	-0.236678	-0.27538	-0.312745	-0.322886	-0.348266	-0.368354	-0.380977	-0.381832	-0.349669	-0.333925	-0.323672	-0.311394	-0.295193	-0.273038	-0.255659	-0.235096	-0.198467	-0.180915	-0.171508	-0.16379	-0.139671
6.94882e-17	-0.0872133	-0.16055	-0.217749	-0.25586	-0.290929	-0.30769	-0.322134	-0.322357	-0.319	-0.301374	-0.303108	-0.299982	-0.293116	-0.284592	-0.263806	-0.236492	-0.211599	-0.200172	-0.16818	-0.154838	-0.148388	-0.124489	-0.110054
6.94882e-17	-0.0821956	-0.158545	-0.222277	-0.276863	-0.289915	-0.270766	-0.274485	-0.283766	-0.286434	-0.283976	-0.270796	-0.264913	-0.259491	-0.245257	-0.236684	-0.211181	-0.205326	-0.186003	-0.166706	-0.147442	-0.131364	-0.118932	-0.103949
6.94882e-17	-0.0803681	-0.149868	-0.214732	-0.250849	-0.270114	-0.283483	-0.295673	-0.292778	-0.278842	-0.278012	-0.261825	-0.246186	-0.228279	-0.22316	-0.199632	-0.176063	-0.163606	-0.142235	-0.118657	-0.0998907	-0.0821117	-0.0710146	-0.062465
6.94882e-17	-0.0760577	-0.138816	-0.181769	-0.208001	-0.245845	-0.261517	-0.288707	-0.290493	-0.28149	-0.271645	-0.259696	-0.2399	-0.218012	-0.20394	-0.185883	-0.172443	-0.150036	-0.127368	-0.111551	-0.100429	-0.084377	-0.0732251	-0.0611945
6.94882e-17	-0.058595	-0.106278	-0.151068	-0.192743	-0.21397	-0.205402	-0.20971	-0.217795	-0.215575	-0.209458	-0.208885	-0.201067	-0.184521	-0.173592	-0.154839	-0.135072	-0.125837	-0.117199	-0.112152	-0.104152	-0.0898744	-0.0725968	-0.0577995
6.94882e-17	-0.0582093	-0.100916	-0.146431	-0.169784	-0.187514	-0.187325	-0.192877	-0.197395	-0.193314	-0.185331	-0.178009	-0.177943	-0.188419	-0.173178	-0.156628	-0.130802	-0.121707	-0.10606	-0.0894308	-0.0738219	-0.0693764	-0.0619682	-0.0483794
6.94882e-17	-0.0447548	-0.0769599	-0.108236	-0.129076	-0.147907	-0.160015	-0.167786	-0.161679	-0.150368	-0.142678	-0.144408	-0.146591	-0.140899	-0.118664	-0.106112	-0.0965119	-0.0847411	-0.079231	-0.0719461	-0.0630414	-0.0524454	-0.0436806	-0.0408493
6.94882e-17	-0.0398218	-0.0783669	-0.110112	-0.132621	-0.139944	-0.149823	-0.156431	-0.159016	-0.157081	-0.16521	-0.163712	-0.156852	-0.151845	-0.13536	-0.115582	-0.0956871	-0.0916444	-0.0841587	-0.0685708	-0.0519879	-0.0409339	-0.0382305	-0.0357223
6.94882e-17	-0.0415552	-0.0661622	-0.0947922	-0.120516	-0.127851	-0.129252	-0.138641	-0.141802	-0.137769	-0.132499	-0.130753	-0.123267	-0.117833	-0.103314	-0.0907804	-0.0840543	-0.0715119	-0.0622599	-0.0580951	-0.051175	-0.0407845	-0.0352527	-0.0311559
6.94882e-17	-0.0345371	-0.0655695	-0.0980336	-0.125726	-0.148761	-0.162134	-0.171711	-0.158077	-0.145518	-0.140594	-0.134545	-0.122117	-0.10748	-0.100456	-0.096571	-0.0853169	-0.0763267	-0.0671414	-0.0596476	-0.0499253	-0.0442395	-0.0391088	-0.0345105
6.94882e-17	-0.03476	-0.0666725	-0.103962	-0.128472	-0.141056	-0.158873	-0.160884	-0.156413	-0.143952	-0.131962	-0.129076	-0.125491	-0.120573	-0.117864	-0.107856	-0.102572	-0.0872601	-0.0734805	-0.0628218	-0.0538016	-0.0448237	-0.0376455	-0.0337914
6.94882e-17	-0.0288616	-0.0688439	-0.103983	-0.132091	-0.148685	-0.150628	-0.150826	-0.145878	-0.141671	-0.142655	-0.141786	-0.129757	-0.13297	-0.131585	-0.123276	-0.112975	-0.101097	-0.0960541	-0.0912592	-0.0772465	-0.0595799	-0.0498939	-0.0436174
6.94882e-17	-0.022106	-0.0503436	-0.0817476	-0.0927775	-0.0982625	-0.100332	-0.103751	-0.112452	-0.111822	-0.104874	-0.101432	-0.0987078	-0.0980956	-0.0798382	-0.0688818	-0.0676529	-0.0578021	-0.0492469	-0.0456749	-0.0394002	-0.0295268	-0.0210105	-0.0158517
6.94882e-17	-0.0158268	-0.0318307	-0.046931	-0.0481062	-0.0599292	-0.0621907	-0.0672734	-0.0732342	-0.0741054	-0.072294	-0.0694022	-0.0658814	-0.0604021	-0.0578759	-0.05371	-0.0477196	-0.0351724	-0.0260809	-0.0215805	-0.0199634	-0.0184717	-0.0171008	-0.015844
6.94882e-17	-0.0114852	-0.0195679	-0.0348848	-0.0434102	-0.0566451	-0.0598726	-0.0677555	-0.0679664	-0.0653617	-0.0616364	-0.0588411	-0.0559911	-0.0531952	-0.0505213	-0.0426194	-0.0294186	-0.0261393	-0.0217437	-0.0189203	-0.0164305	-0.0135562	-0.0104261	-0.00743372
6.94882e-17	0.00144076	-0.00752763	-0.0139792	-0.0214208	-0.0313582	-0.040603	-0.0451889	-0.0418443	-0.0379989	-0.0339779	-0.0300164	-0.0255502	-0.0217564	-0.0187772	-0.0165272	-0.0149613	-0.0134865	-0.0115494	-0.00918066	-0.0063333	-0.00543816	-0.00465426	-0.00361504
6.94882e-17	-0.00346663	-0.00876298	-0.0178913	-0.0250083	-0.0299634	-0.0316425	-0.0339232	-0.0351379	-0.0340587	-0.032423	-0.0295358	-0.0269224	-0.0266752	-0.0261552	-0.0250103	-0.0238637	-0.0231276	-0.0213753	-0.0179437	-0.0151818	-0.0104408	-0.00634586	-0.00514561
6.94882e-17	-0.00960851	-0.0207883	-0.0335642	-0.036426	-0.04277	-0.0459975	-0.0494783	-0.0504635	-0.0538261	-0.0532436	-0.053081	-0.0505178	-0.0477226	-0.0438484	-0.0394184	-0.0352963	-0.0314967	-0.0280212	-0.0242652	-0.0198957	-0.013028	-0.00998364	-0.00782448
6.94882e-17	0.0045088	0.0051304	0.00263961	-0.00303209	-0.00617398	-0.00860094	-0.00888749	-0.00894834	-0.00886333	-0.00866516	-0.00838756	-0.00805413	-0.00713344	-0.00678822	-0.0064206	-0.0055759	-0.00481051	-0.00414652	-0.00357215	-0.00193833	-0.00162124	-0.00135541	-0.00113283
6.94882e-17	0.0227565	0.0266439	0.0275216	0.0270806	0.028319	0.0276719	0.0270457	0.0237417	0.0220796	0.0213705	0.0204258	0.0192154	0.0178026	0.0153641	0.013296	0.0115349	0.010042	0.00857568	0.0072741	0.00615038	0.00518571	0.00436163	0.00366065
6.94882e-17	0.0341259	0.048234	0.0526958	0.0594729	0.0622651	0.0616176	0.0609611	0.0633779	0.0616691	0.0601951	0.058132	0.0554659	0.0526979	0.0478068	0.0427823	0.0383127	0.034351	0.0308477	0.0277524	0.024036	0.0194227	0.0138969	0.0124639
6.94882e-17	0.0472943	0.0772557	0.0959849	0.109483	0.122032	0.12023	0.123807	0.116896	0.112036	0.109765	0.105926	0.0932137	0.0823579	0.0757105	0.0732216	0.0722478	0.0659822	0.0601241	0.0538247	0.046094	0.0393557	0.0349964	0.0311541
6.94882e-17	0.0492651	0.0875319	0.105723	0.114446	0.123723	0.131523	0.131657	0.125857	0.121302	0.119658	0.10713	0.0949322	0.0875188	0.0820234	0.0736374	0.0657563	0.0596781	0.0549592	0.050553	0.0464553	0.0426565	0.0391435	0.0359013
6.94882e-17	0.0521035	0.0933992	0.1162	0.136776	0.141728	0.144267	0.144048	0.135124	0.126649	0.118269	0.107943	0.0985894	0.089593	0.081106	0.0732034	0.0699749	0.0640281	0.0587848	0.0547334	0.0495144	0.0443552	0.039796	0.0368649
6.94882e-17	0.0605585	0.0919751	0.111165	0.126408	0.144525	0.156223	0.164283	0.166859	0.160413	0.146753	0.133498	0.121756	0.113234	0.104647	0.0943163	0.0822091	0.071486	0.0649139	0.0610015	0.0558712	0.0504509	0.0477745	0.0452163
6.94882e-17	0.0641855	0.106177	0.126682	0.139736	0.149345	0.159868	0.164815	0.154452	0.141862	0.132618	0.123458	0.11138	0.0981016	0.0929797	0.0884551	0.0837478	0.0824671	0.0793754	0.0779157	0.0731735	0.0701134	0.0671054	0.0608573
6.94882e-17	0.0617163	0.104096	0.126981	0.139143	0.142103	0.148634	0.148057	0.141481	0.138193	0.133605	0.128829	0.122024	0.111023	0.10211	0.0901277	0.0747688	0.0642139	0.0551707	0.0514402	0.0486351	0.0451881	0.040833	0.0345169
6.94882e-17	0.0662608	0.105579	0.13106	0.150614	0.165714	0.177795	0.179112	0.158774	0.140905	0.136716	0.141651	0.137219	0.123	0.109545	0.097239	0.0836212	0.0753508	0.069846	0.0647729	0.0600977	0.0557889	0.0530736	0.0486386
6.94882e-17	0.0519048	0.0810054	0.10145	0.113664	0.123293	0.127863	0.13228	0.13537	0.133527	0.12596	0.121887	0.115245	0.103885	0.080077	0.0709663	0.0657442	0.0610419	0.0539738	0.0473581	0.0412338	0.0354597	0.0320153	0.0281002
6.94882e-17	0.0570572	0.0782235	0.0948349	0.107626	0.121244	0.116211	0.118816	0.124813	0.131383	0.12869	0.120858	0.112106	0.100861	0.0912584	0.0826123	0.0672573	0.0586475	0.0513301	0.0450875	0.0396558	0.0349223	0.0307414	0.0270504
6.94882e-17	0.0652398	0.103486	0.128083	0.145643	0.156299	0.164647	0.172683	0.177757	0.171455	0.156458	0.155777	0.158151	0.153865	0.141915	0.127415	0.112921	0.104139	0.100453	0.100697	0.101494	0.0978737	0.0902216	0.0803684
6.94882e-17	0.0745841	0.131381	0.160296	0.181756	0.196192	0.212163	0.211672	0.208917	0.211463	0.210099	0.200957	0.188961	0.172939	0.158476	0.14888	0.136588	0.11956	0.106233	0.106799	0.104386	0.0973479	0.0916103	0.0846956
6.94882e-17	0.0906759	0.157531	0.21094	0.253305	0.285049	0.309262	0.318617	0.31913	0.317588	0.305648	0.290091	0.268745	0.270119	0.25712	0.237606	0.21936	0.197095	0.170968	0.162875	0.159821	0.161848	0.157055	0.159505
6.94882e-17	0.106106	0.184569	0.24703	0.286638	0.313408	0.325273	0.33899	0.347263	0.36563	0.372376	0.353172	0.321224	0.306656	0.29911	0.295335	0.29608	0.27935	0.242497	0.209287	0.197418	0.191224	0.188196	0.162487
6.94882e-17	0.102402	0.16599	0.213196	0.260782	0.294517	0.310034	0.309787	0.314525	0.328221	0.342928	0.333333	0.318442	0.289965	0.281709	0.28706	0.27494	0.267135	0.258382	0.235988	0.215194	0.218806	0.221741	0.199407
6.94882e-17	0.121436	0.209222	0.26311	0.308424	0.319256	0.353139	0.348069	0.351315	0.364944	0.366306	0.392429	0.414978	0.412682	0.421601	0.428297	0.411897	0.41081	0.406729	0.374251	0.36001	0.349871	0.34352	0.345227
6.94882e-17	0.119009	0.209903	0.275254	0.323325	0.330532	0.340573	0.361184	0.378496	0.391846	0.378859	0.38489	0.394389	0.402056	0.40207	0.384834	0.369818	0.367544	0.370066	0.382337	0.376793	0.35441	0.346851	0.335659
6.94882e-17	0.126285	0.22159	0.283271	0.3495	0.359273	0.362067	0.323683	0.331915	0.341965	0.354988	0.336758	0.321282	0.314796	0.311135	0.310031	0.284093	0.255214	0.24677	0.24327	0.244334	0.257642	0.265703	0.260348
6.94882e-17	0.133643	0.213209	0.276249	0.306454	0.323479	0.328913	0.333959	0.34739	0.341603	0.314801	0.29757	0.284398	0.276809	0.26895	0.27852	0.264279	0.261595	0.265083	0.264386	0.258563	0.237885	0.218453	0.200514
6.94882e-17	0.110903	0.179938	0.237989	0.277381	0.307601	0.334331	0.362827	0.343604	0.327432	0.310212	0.288072	0.27721	0.260886	0.24739	0.238002	0.227321	0.222595	0.224243	0.228744	0.223097	0.208815	0.191923	0.177828
6.94882e-17	0.103212	0.165826	0.21065	0.25597	0.280422	0.258359	0.277161	0.284098	0.28539	0.27698	0.259991	0.246181	0.225342	0.219735	0.215726	0.200008	0.187611	0.174307	0.163035	0.147774	0.139257	0.135807	0.130617
6.94882e-17	0.100012	0.165747	0.214051	0.250859	0.274855	0.264311	0.274143	0.296877	0.269927	0.2381	0.228883	0.204806	0.189882	0.169153	0.159839	0.146955	0.130848	0.125381	0.115403	0.10566	0.0877503	0.0780985	0.069502
6.94882e-17	0.10185	0.176934	0.232622	0.265863	0.282039	0.267342	0.256313	0.246425	0.215969	0.195054	0.186536	0.169885	0.149645	0.139506	0.121294	0.112744	0.0948719	0.0810972	0.0707041	0.0646757	0.0571334	0.0471173	0.042907
