# Supplementary material for: Research on the dynamic spillover of stock markets under COVID-19—Taking the stock markets of China, Japan, and South Korea as an example
Source: Front Public Health. 2022 Nov 11;10:1008348. doi: 10.3389/fpubh.2022.1008348 (PMC9691647; doi:10.3389/fpubh.2022.1008348)
Supplement: Supplementary file 6 [file Data_Sheet_4.ZIP]

Archive with 280 entries (280 files):
- BM_CHN (1).emf
- BM_CHN (1).fig
- BM_CHN (1).tif
- BM_CHN (1).xls
- BM_CHN (2).emf
- BM_CHN (2).fig
- BM_CHN (2).tif
- BM_CHN (3).emf
- BM_CHN (3).fig
- BM_CHN (3).tif
- BM_HK (1).emf
- BM_HK (1).fig
- BM_HK (1).tif
- BM_HK (1).xls
- BM_HK (2).emf
- BM_HK (2).fig
- BM_HK (2).tif
- BM_HK (3).emf
- BM_HK (3).fig
- BM_HK (3).tif
- BM_JPN (1).emf
- BM_JPN (1).fig
- BM_JPN (1).tif
- BM_JPN (1).xls
- BM_JPN (2).emf
- BM_JPN (2).fig
- BM_JPN (2).tif
- BM_JPN (3).emf
- BM_JPN (3).fig
- BM_JPN (3).tif
- BM_KR (1).emf
- BM_KR (1).fig
- BM_KR (1).tif
- BM_KR (1).xls
- BM_KR (2).emf
- BM_KR (2).fig
- BM_KR (2).tif
- BM_KR (3).emf
- BM_KR (3).fig
- BM_KR (3).tif
- China_to_HK(3).emf
- China_to_HK(3).fig
- China_to_HK(3).tif
- China_to_HK(4).emf
- China_to_HK(4).fig
- China_to_HK(4).tif
- China_to_HK(5).emf
- China_to_HK(5).fig
- China_to_HK(5).tif
- China_to_HK.xls
- CHN_to_JPN (1).emf
- CHN_to_JPN (1).fig
- CHN_to_JPN (1).tif
- CHN_to_JPN (2).emf
- CHN_to_JPN (2).fig
- CHN_to_JPN (2).tif
- CHN_to_JPN (3).emf
- CHN_to_JPN (3).fig
- CHN_to_JPN (3).tif
- CHN_TO_JPN.xls
- CHN_to_KR (1).emf
- CHN_to_KR (1).fig
- CHN_to_KR (1).tif
- CHN_to_KR (2).emf
- CHN_to_KR (2).fig
- CHN_to_KR (2).tif
- CHN_to_KR (3).emf
- CHN_to_KR (3).fig
- CHN_to_KR (3).tif
- CHN_TO_KR.xls
- CM_CHN (1).emf
- CM_CHN (1).fig
- CM_CHN (1).tif
- CM_CHN (1).xls
- CM_CHN (2).emf
- CM_CHN (2).fig
- CM_CHN (2).tif
- CM_CHN (3).emf
- CM_CHN (3).fig
- CM_CHN (3).tif
- CM_HK (1).emf
- CM_HK (1).fig
- CM_HK (1).tif
- CM_HK (1).xls
- CM_HK (2).emf
- CM_HK (2).fig
- CM_HK (2).tif
- CM_HK (3).emf
- CM_HK (3).fig
- CM_HK (3).tif
- CM_JPN (1).emf
- CM_JPN (1).fig
- CM_JPN (1).tif
- CM_JPN (1).xls
- CM_JPN (2).emf
- CM_JPN (2).fig
- CM_JPN (2).tif
- CM_JPN (3).emf
- CM_JPN (3).fig
- CM_JPN (3).tif
- CM_KR (1).emf
- CM_KR (1).fig
- CM_KR (1).tif
- CM_KR (1).xls
- CM_KR (2).emf
- CM_KR (2).fig
- CM_KR (2).tif
- CM_KR (3).emf
- CM_KR (3).fig
- CM_KR (3).tif
- COM_CHN (3).emf
- COM_CHN (3).fig
- COM_CHN (3).tif
- COM_CHN (3).xls
- COM_CHN (4).emf
- COM_CHN (4).fig
- COM_CHN (4).tif
- COM_CHN (5).emf
- COM_CHN (5).fig
- COM_CHN (5).tif
- COM_HK (3).emf
- COM_HK (3).fig
- COM_HK (3).tif
- COM_HK (3).xls
- COM_HK (4).emf
- COM_HK (4).fig
- COM_HK (4).tif
- COM_HK (5).emf
- COM_HK (5).fig
- COM_HK (5).tif
- COM_JPN (1).emf
- COM_JPN (1).fig
- COM_JPN (1).tif
- COM_JPN (1).xls
- COM_JPN (2).emf
- COM_JPN (2).fig
- COM_JPN (2).tif
- COM_JPN (3).emf
- COM_JPN (3).fig
- COM_JPN (3).tif
- COM_KR (1).emf
- COM_KR (1).fig
- COM_KR (1).tif
- COM_KR (1).xls
- COM_KR (2).emf
- COM_KR (2).fig
- COM_KR (2).tif
- COM_KR (3).emf
- COM_KR (3).fig
- COM_KR (3).tif
- FEM_CHN (1).emf
- FEM_CHN (1).fig
- FEM_CHN (1).tif
- FEM_CHN (1).xls
- FEM_CHN (2).emf
- FEM_CHN (2).fig
- FEM_CHN (2).tif
- FEM_CHN (3).emf
- FEM_CHN (3).fig
- FEM_CHN (3).tif
- FEM_HK (1).emf
- FEM_HK (1).fig
- FEM_HK (1).tif
- FEM_HK (1).xls
- FEM_HK (2).emf
- FEM_HK (2).fig
- FEM_HK (2).tif
- FEM_HK (3).emf
- FEM_HK (3).fig
- FEM_HK (3).tif
- FEM_JPN (1).emf
- FEM_JPN (1).fig
- FEM_JPN (1).tif
- FEM_JPN (1).xls
- FEM_JPN (2).emf
- FEM_JPN (2).fig
- FEM_JPN (2).tif
- FEM_JPN (3).emf
- FEM_JPN (3).fig
- FEM_JPN (3).tif
- FEM_KR (1).emf
- FEM_KR (1).fig
- FEM_KR (1).tif
- FEM_KR (1).xls
- FEM_KR (2).emf
- FEM_KR (2).fig
- FEM_KR (2).tif
- FEM_KR (3).emf
- FEM_KR (3).fig
- FEM_KR (3).tif
- HK_JPN (1).emf
- HK_JPN (1).fig
- HK_JPN (1).tif
- HK_JPN (1).xls
- HK_JPN (2).emf
- HK_JPN (2).fig
- HK_JPN (2).tif
- HK_JPN (3).emf
- HK_JPN (3).fig
- HK_JPN (3).tif
- HK_to_China (1).emf
- HK_to_China (1).fig
- HK_to_China (1).tif
- HK_to_China (2).emf
- HK_to_China (2).fig
- HK_to_China (2).tif
- HK_to_China (3).emf
- HK_to_China (3).fig
- HK_to_China (3).tif
- HK_to_China .xls
- HR_KR (1).emf
- HR_KR (1).fig
- HR_KR (1).tif
- HR_KR (1).xls
- HR_KR (2).emf
- HR_KR (2).fig
- HR_KR (2).tif
- HR_KR (3).emf
- HR_KR (3).fig
- HR_KR (3).tif
- JPN_CHN (1).emf
- JPN_CHN (1).fig
- JPN_CHN (1).tif
- JPN_CHN (1).xls
- JPN_CHN (2).emf
- JPN_CHN (2).fig
- JPN_CHN (2).tif
- JPN_CHN (3).emf
- JPN_CHN (3).fig
- JPN_CHN (3).tif
- JPN_HK (1).emf
- JPN_HK (1).fig
- JPN_HK (1).tif
- JPN_HK (1).xls
- JPN_HK (2).emf
- JPN_HK (2).fig
- JPN_HK (2).tif
- JPN_HK (3).emf
- JPN_HK (3).fig
- JPN_HK (3).tif
- JPN_KR (1).emf
- JPN_KR (1).fig
- JPN_KR (1).tif
- JPN_KR (1).xls
- JPN_KR (2).emf
- JPN_KR (2).fig
- JPN_KR (2).tif
- JPN_KR (3).emf
- JPN_KR (3).fig
- JPN_KR (3).tif
- KR_CHN (1).emf
- KR_CHN (1).fig
- KR_CHN (1).tif
- KR_CHN (1).xls
- KR_CHN (2).emf
- KR_CHN (2).fig
- KR_CHN (2).tif
- KR_CHN (3).emf
- KR_CHN (3).fig
- KR_CHN (3).tif
- KR_HK (1).emf
- KR_HK (1).fig
- KR_HK (1).tif
- KR_HK (1).xls
- KR_HK (2).emf
- KR_HK (2).fig
- KR_HK (2).tif
- KR_HK (3).emf
- KR_HK (3).fig
- KR_HK (3).tif
- KR_JPN (1).emf
- KR_JPN (1).fig
- KR_JPN (1).tif
- KR_JPN (1).xls
- KR_JPN (2).emf
- KR_JPN (2).fig
- KR_JPN (2).tif
- KR_JPN (3).emf
- KR_JPN (3).fig
- KR_JPN (3).tif
