# Supplementary material for: Research on the dynamic spillover of stock markets under COVID-19—Taking the stock markets of China, Japan, and South Korea as an example
Source: Front Public Health. 2022 Nov 11;10:1008348. doi: 10.3389/fpubh.2022.1008348 (PMC9691647; doi:10.3389/fpubh.2022.1008348)
Supplement: Supplementary file 6 [file Data_Sheet_4.ZIP › BM_CHN (1).xls]

## Sheet: Sheet2
0	0	0	0	0	0	0	0	0	0	0	0	0	0	0	0	0	0	0	0	0	0	0	0
0	0	0	0	0	0	0	0	0	0	0	0	0	0	0	0	0	0	0	0	0	0	0	0
1.33241e-16	-0.0442213	-0.049077	-0.0537923	-0.051893	-0.0572316	-0.0477075	-0.0425005	-0.03722	-0.0321571	-0.0274424	-0.0245326	-0.0224887	-0.0184298	-0.0138033	-0.0113489	-0.00884776	-0.00776953	-0.00704635	-0.00534599	-0.00406143	-0.0031556	-0.00263126	-0.00208509
1.33241e-16	-0.0386853	-0.0629716	-0.068204	-0.0619473	-0.0565951	-0.0511306	-0.0456651	-0.0397296	-0.0335933	-0.0295435	-0.0250594	-0.0230526	-0.0200583	-0.01672	-0.0138178	-0.0113074	-0.00965637	-0.00804685	-0.00651394	-0.00511596	-0.00361179	-0.00273556	-0.00225051
1.33241e-16	-0.0330641	-0.0613572	-0.0667159	-0.0699612	-0.0592588	-0.0502662	-0.044999	-0.0396553	-0.0338737	-0.028059	-0.023359	-0.0198701	-0.0176178	-0.0161229	-0.0144173	-0.0108787	-0.00883481	-0.00750862	-0.00638191	-0.00542447	-0.00462088	-0.00408993	-0.0034939
1.33241e-16	-0.0379119	-0.0618234	-0.0555451	-0.0570869	-0.050957	-0.0452801	-0.0427372	-0.0383166	-0.0288964	-0.0248105	-0.022133	-0.0176553	-0.0155281	-0.0135331	-0.0115616	-0.0101946	-0.00850786	-0.00762097	-0.00682638	-0.00595287	-0.00509136	-0.00456629	-0.00409842
1.33241e-16	-0.0347616	-0.0407972	-0.049458	-0.0507406	-0.0508011	-0.0443288	-0.0419165	-0.0349917	-0.0249116	-0.0197698	-0.0176591	-0.0157966	-0.0136468	-0.011894	-0.0101221	-0.00826702	-0.00626782	-0.00563936	-0.00510596	-0.00462422	-0.00414199	-0.00293433	-0.00259908
1.33241e-16	-0.0325408	-0.0408536	-0.0502433	-0.0464935	-0.0469605	-0.0404961	-0.0370891	-0.0318036	-0.0244769	-0.0198153	-0.0175294	-0.0140833	-0.0119681	-0.00998355	-0.00875397	-0.00781658	-0.00698501	-0.00624686	-0.00534126	-0.00472526	-0.00408816	-0.00301508	-0.00236286
1.33241e-16	-0.0310098	-0.0461215	-0.0542582	-0.0512423	-0.0514232	-0.0428079	-0.0365611	-0.0320064	-0.0246181	-0.0184977	-0.0155999	-0.0131654	-0.0119865	-0.00973148	-0.00868377	-0.00769905	-0.00648606	-0.00575228	-0.00524557	-0.00472413	-0.00412096	-0.0032795	-0.00271221
1.33241e-16	-0.0312724	-0.0452845	-0.044496	-0.0474863	-0.0468769	-0.0398316	-0.0372009	-0.0353177	-0.0281334	-0.0239231	-0.0178252	-0.0138452	-0.0103098	-0.008751	-0.00780169	-0.00685464	-0.00605239	-0.00526269	-0.00455037	-0.00380949	-0.00326661	-0.0024427	-0.00194558
1.33241e-16	-0.0297371	-0.0504916	-0.0526877	-0.0525721	-0.0474675	-0.0425558	-0.0371396	-0.0342345	-0.0272109	-0.0241004	-0.0187969	-0.0154035	-0.0126959	-0.0112283	-0.00966814	-0.00654353	-0.00527825	-0.00373713	-0.00334251	-0.00299218	-0.0025605	-0.00207747	-0.00169241
1.33241e-16	-0.0306964	-0.0455066	-0.0435882	-0.0367773	-0.0399259	-0.0320124	-0.0275966	-0.0247731	-0.0224074	-0.0202713	-0.0177628	-0.0147542	-0.0129259	-0.0108733	-0.00857036	-0.00681012	-0.00542933	-0.00445625	-0.00366475	-0.00288577	-0.00229377	-0.00175101	-0.00140233
1.33241e-16	-0.0323111	-0.0470064	-0.0353301	-0.0369892	-0.0333393	-0.0311919	-0.031178	-0.0277043	-0.0231963	-0.0186613	-0.016257	-0.0124601	-0.00998451	-0.00747281	-0.00565524	-0.00422781	-0.00319598	-0.00238867	-0.00193713	-0.0015918	-0.00140815	-0.00114496	-0.000944118
1.33241e-16	-0.0252359	-0.0444031	-0.0466233	-0.0454192	-0.0451092	-0.0396046	-0.0361392	-0.0286557	-0.0248852	-0.0220394	-0.0192388	-0.0168443	-0.0147275	-0.0128652	-0.0108731	-0.00873016	-0.00704992	-0.00529501	-0.0039673	-0.00313535	-0.00254691	-0.00220661	-0.00177859
1.33241e-16	-0.0223269	-0.0406981	-0.0455612	-0.0448843	-0.0435647	-0.0386655	-0.0353426	-0.02944	-0.0233198	-0.0187235	-0.0176384	-0.0165114	-0.0139568	-0.0113417	-0.0087956	-0.00709224	-0.00582402	-0.00458068	-0.0038164	-0.00316143	-0.00270388	-0.00234349	-0.00190682
1.33241e-16	-0.0306529	-0.0416579	-0.0501985	-0.0431041	-0.0396989	-0.0327539	-0.0283577	-0.0236387	-0.0206429	-0.0169132	-0.0155572	-0.0133629	-0.0103768	-0.00923577	-0.00779341	-0.00676661	-0.00615901	-0.00563071	-0.00496776	-0.00408555	-0.00319573	-0.00280369	-0.00249094
1.33241e-16	-0.0281539	-0.052636	-0.0459743	-0.0455435	-0.042393	-0.0364097	-0.031195	-0.0293368	-0.0250087	-0.0210253	-0.0173639	-0.0149305	-0.011711	-0.0108139	-0.00904106	-0.00753648	-0.00638677	-0.00544966	-0.00458994	-0.00396152	-0.00330234	-0.00241305	-0.00183652
1.33241e-16	-0.0358461	-0.0484942	-0.0545197	-0.0499067	-0.0439629	-0.0417026	-0.0340627	-0.028625	-0.0252233	-0.0229841	-0.0209628	-0.0161379	-0.0135693	-0.0121738	-0.010926	-0.00879068	-0.0075474	-0.00599056	-0.00447803	-0.00404886	-0.00295555	-0.00230017	-0.00181857
1.33241e-16	-0.0336246	-0.034834	-0.0618753	-0.0601509	-0.0539724	-0.0482404	-0.0415655	-0.0384362	-0.0324571	-0.0264062	-0.0216362	-0.0173767	-0.0157753	-0.0110563	-0.00834825	-0.00638824	-0.00515384	-0.00407301	-0.00374905	-0.0025523	-0.00204446	-0.00175973	-0.0015137
1.33241e-16	-0.0298644	-0.0409362	-0.0519862	-0.0489883	-0.0498708	-0.0471291	-0.0390136	-0.0329339	-0.0277616	-0.0241124	-0.0207986	-0.0177524	-0.0152644	-0.0128567	-0.00927728	-0.00767495	-0.00612556	-0.00459913	-0.00333681	-0.00252876	-0.00217031	-0.00171404	-0.00147036
1.33241e-16	-0.0332435	-0.0478567	-0.0497789	-0.0514134	-0.0503667	-0.049117	-0.0435987	-0.0366386	-0.0303335	-0.0250845	-0.0197152	-0.014883	-0.0125614	-0.0110225	-0.00870599	-0.00599155	-0.00458873	-0.0036996	-0.00280553	-0.0023528	-0.00197312	-0.0016547	-0.00138768
1.33241e-16	-0.0367325	-0.0584	-0.0633461	-0.064079	-0.0539758	-0.0512531	-0.0428918	-0.0366175	-0.0295402	-0.0263953	-0.0225859	-0.0197974	-0.0159637	-0.0144297	-0.010484	-0.00634251	-0.00534592	-0.00458461	-0.00377831	-0.00294371	-0.00214296	-0.00182499	-0.00153528
1.33241e-16	-0.0325298	-0.0642067	-0.0663627	-0.0663472	-0.0584205	-0.051021	-0.0427992	-0.0358117	-0.0299597	-0.0256234	-0.02179	-0.0175705	-0.0147738	-0.012669	-0.0105376	-0.00768989	-0.00602485	-0.00472267	-0.00370301	-0.00290337	-0.00227687	-0.00177638	-0.00130518
1.33241e-16	-0.0271991	-0.0734967	-0.0614457	-0.060077	-0.0574065	-0.0488668	-0.0402492	-0.0337183	-0.03153	-0.0257852	-0.0199016	-0.0152737	-0.0116857	-0.00958996	-0.00766718	-0.00600605	-0.00469303	-0.00363399	-0.00237176	-0.00199778	-0.00169916	-0.0013692	-0.00107066
1.33241e-16	-0.0211448	-0.0650435	-0.0681493	-0.0693989	-0.055498	-0.0539592	-0.0405071	-0.0342542	-0.023892	-0.0193437	-0.0147606	-0.0118552	-0.00974434	-0.00779517	-0.00630732	-0.00505446	-0.00409411	-0.00348794	-0.00282482	-0.00220583	-0.00173292	-0.00136608	-0.00103006
1.33241e-16	-0.0288498	-0.0837285	-0.091919	-0.0816803	-0.0676899	-0.0510478	-0.0378665	-0.030751	-0.0271058	-0.0227502	-0.0200412	-0.0172929	-0.0151654	-0.0109965	-0.00786253	-0.00663694	-0.00608674	-0.00479952	-0.00370718	-0.00286297	-0.00221088	-0.00170736	-0.00134311
1.33241e-16	-0.023118	-0.0726947	-0.0869081	-0.0805364	-0.0740174	-0.0631471	-0.0548561	-0.0446396	-0.0393984	-0.0314612	-0.0277782	-0.0211094	-0.01683	-0.0134184	-0.0111162	-0.00970757	-0.00914759	-0.00800236	-0.00677646	-0.00550178	-0.00436028	-0.003136	-0.00230792
1.33241e-16	-0.0301646	-0.076305	-0.0865455	-0.0777089	-0.0721086	-0.066852	-0.0639918	-0.0540578	-0.0461575	-0.0350027	-0.0302213	-0.0247141	-0.0207664	-0.016865	-0.0141094	-0.0124333	-0.00969124	-0.00721843	-0.00607594	-0.00541705	-0.00480353	-0.00409676	-0.0034964
1.33241e-16	-0.0320159	-0.0789184	-0.0879837	-0.0775914	-0.072075	-0.0724277	-0.065096	-0.0538119	-0.046702	-0.0418756	-0.0334957	-0.0290835	-0.0226192	-0.0190568	-0.0162507	-0.0138468	-0.0119845	-0.0103958	-0.00817782	-0.00626268	-0.00526009	-0.00441969	-0.00368545
1.33241e-16	-0.03528	-0.0792216	-0.089873	-0.086164	-0.0835024	-0.0793619	-0.068636	-0.0628393	-0.0528631	-0.0472471	-0.0342366	-0.0233846	-0.0195203	-0.0178684	-0.015815	-0.0133201	-0.0112589	-0.00863767	-0.00732969	-0.00623902	-0.00569104	-0.00517264	-0.00455297
1.33241e-16	-0.0360575	-0.068147	-0.0929616	-0.0881498	-0.0813347	-0.0735853	-0.0619777	-0.0550884	-0.0490489	-0.041667	-0.0344414	-0.0303243	-0.0207452	-0.0183798	-0.0160976	-0.0131165	-0.011161	-0.00949163	-0.00807428	-0.00687241	-0.00584959	-0.00493494	-0.00423996
1.33241e-16	-0.03497	-0.0702286	-0.0784789	-0.0766772	-0.0738217	-0.0691203	-0.0573895	-0.046992	-0.0407328	-0.0306411	-0.0225681	-0.0194759	-0.0182599	-0.016643	-0.0146581	-0.0133643	-0.0121687	-0.010626	-0.00970654	-0.00811829	-0.00689977	-0.00620981	-0.00564508
1.33241e-16	-0.0396298	-0.0668598	-0.0820059	-0.0758933	-0.0749118	-0.0665038	-0.0622097	-0.0527428	-0.0477961	-0.0401332	-0.0357676	-0.0289557	-0.0267275	-0.0219502	-0.0182591	-0.0157019	-0.0120533	-0.00987201	-0.00830066	-0.00751377	-0.0068687	-0.0061945	-0.00551739
1.33241e-16	-0.0514693	-0.0765612	-0.0884555	-0.0827051	-0.0773846	-0.0714341	-0.0634179	-0.0516236	-0.0465373	-0.0399722	-0.0315679	-0.0255389	-0.0202166	-0.0181697	-0.0137566	-0.0115077	-0.00962763	-0.00863897	-0.00761965	-0.00624385	-0.00511833	-0.00419764	-0.00344449
1.33241e-16	-0.051167	-0.077812	-0.0816876	-0.0777263	-0.0742539	-0.0683363	-0.0608454	-0.0554477	-0.0526422	-0.0461842	-0.0374101	-0.0300434	-0.0243646	-0.0197335	-0.0170309	-0.0148556	-0.0127824	-0.0112631	-0.0101066	-0.00868511	-0.00747745	-0.00658532	-0.005538
1.33241e-16	-0.0458684	-0.0996245	-0.091836	-0.0838901	-0.0814241	-0.078034	-0.0709415	-0.0583916	-0.0469237	-0.0387735	-0.0339492	-0.0277751	-0.0217654	-0.0189782	-0.0176923	-0.0161403	-0.0135679	-0.0102388	-0.00813514	-0.00665772	-0.00549689	-0.00470344	-0.00402834
1.33241e-16	-0.058426	-0.110401	-0.10778	-0.0935783	-0.0853765	-0.0774939	-0.0698648	-0.0586077	-0.0488905	-0.0387545	-0.0309594	-0.0252191	-0.0215505	-0.0190996	-0.0174973	-0.0159118	-0.0133253	-0.0110742	-0.00991393	-0.00886094	-0.00747093	-0.00621664	-0.00517198
1.33241e-16	-0.0560238	-0.113839	-0.109937	-0.103895	-0.0948257	-0.081619	-0.0728181	-0.0631485	-0.0532076	-0.045395	-0.0386257	-0.0331016	-0.0280496	-0.0235394	-0.0203766	-0.0181301	-0.0153074	-0.0134347	-0.0113371	-0.0092086	-0.00790323	-0.00695838	-0.00621052
1.33241e-16	-0.0607368	-0.106711	-0.100441	-0.0944293	-0.0863147	-0.0752044	-0.0664403	-0.0578291	-0.0517276	-0.0439555	-0.034969	-0.0297436	-0.0258832	-0.0214201	-0.0182615	-0.0154976	-0.0135489	-0.0116983	-0.0100948	-0.00870505	-0.00739353	-0.00639424	-0.00532294
1.33241e-16	-0.0613294	-0.11336	-0.112394	-0.104017	-0.0948831	-0.0786889	-0.0694723	-0.0612132	-0.052597	-0.0432635	-0.0362189	-0.0305616	-0.0258603	-0.022259	-0.0183759	-0.0160662	-0.0145613	-0.012656	-0.0109992	-0.00955875	-0.00830683	-0.00721893	-0.00627364
1.33241e-16	-0.0652842	-0.112237	-0.110637	-0.105215	-0.0970659	-0.0875108	-0.074288	-0.0683486	-0.0570599	-0.0465427	-0.040645	-0.034042	-0.0293647	-0.0247251	-0.0195701	-0.0164549	-0.0134362	-0.0113319	-0.00979485	-0.00842022	-0.00727014	-0.00602556	-0.0050933
1.33241e-16	-0.0651554	-0.111777	-0.124017	-0.112229	-0.10526	-0.0918625	-0.0772413	-0.0637347	-0.0576556	-0.0505611	-0.0463455	-0.0393968	-0.0349083	-0.0290635	-0.0250589	-0.0214958	-0.0170242	-0.0144752	-0.0121668	-0.0104916	-0.00896538	-0.00738113	-0.00592518
1.33241e-16	-0.0637414	-0.121377	-0.127512	-0.112013	-0.100799	-0.0886753	-0.0795598	-0.0707188	-0.063401	-0.0541846	-0.0480097	-0.0411407	-0.0346568	-0.0285754	-0.0230406	-0.0185088	-0.0157998	-0.014074	-0.0113787	-0.00945518	-0.00796257	-0.00641037	-0.00552006
1.33241e-16	-0.067291	-0.123974	-0.133714	-0.117284	-0.111882	-0.0988956	-0.085574	-0.0750879	-0.0624901	-0.0526048	-0.0439267	-0.0361853	-0.0305559	-0.0239152	-0.0211294	-0.0169751	-0.0142662	-0.0115802	-0.0093856	-0.00758933	-0.00629043	-0.00522052	-0.00452827
1.33241e-16	-0.063651	-0.128895	-0.140866	-0.129669	-0.112804	-0.0975307	-0.0818414	-0.0686881	-0.0568988	-0.0459648	-0.0389791	-0.0310429	-0.0252207	-0.0204548	-0.0167886	-0.0140192	-0.0120083	-0.0101417	-0.00866134	-0.0071274	-0.00581223	-0.00467966	-0.00389169
1.33241e-16	-0.068649	-0.12816	-0.143847	-0.134378	-0.112281	-0.100846	-0.0876477	-0.073279	-0.0585689	-0.0475082	-0.0389492	-0.0351307	-0.0298581	-0.0267249	-0.0237114	-0.0192855	-0.0157031	-0.0133865	-0.011166	-0.00981326	-0.0080508	-0.00635896	-0.00538128
1.33241e-16	-0.0729196	-0.127327	-0.139049	-0.126251	-0.107266	-0.0918982	-0.0822501	-0.0701164	-0.0608787	-0.0511863	-0.0442861	-0.0364871	-0.0307041	-0.0270087	-0.0234533	-0.0196886	-0.0165031	-0.0136497	-0.0112456	-0.00864662	-0.00657233	-0.00552653	-0.0046454
1.33241e-16	-0.0660881	-0.131003	-0.13886	-0.126732	-0.111762	-0.0989512	-0.0892235	-0.0768701	-0.0651538	-0.0558328	-0.0483533	-0.0422523	-0.0362234	-0.030345	-0.0238376	-0.0207921	-0.0179887	-0.0147874	-0.0122629	-0.0104648	-0.00893655	-0.0077719	-0.00728829
1.33241e-16	-0.0642872	-0.135979	-0.14555	-0.133591	-0.117803	-0.101799	-0.0894682	-0.077855	-0.0685517	-0.0587045	-0.0526054	-0.0441862	-0.0392819	-0.0331082	-0.0281268	-0.0221979	-0.0183596	-0.0152884	-0.0124114	-0.0104557	-0.0086607	-0.00745575	-0.00642509
1.33241e-16	-0.0578964	-0.129716	-0.139557	-0.125047	-0.11077	-0.0974841	-0.0850767	-0.0720505	-0.062715	-0.0540861	-0.0458563	-0.0393868	-0.0330178	-0.0277617	-0.0233771	-0.018692	-0.0159529	-0.0132669	-0.0107481	-0.0090307	-0.00751655	-0.00626157	-0.005103
1.33241e-16	-0.0601698	-0.128654	-0.134585	-0.117496	-0.108824	-0.0972273	-0.0821013	-0.0702435	-0.0642854	-0.0530328	-0.0436096	-0.0390289	-0.0332738	-0.0289259	-0.0239219	-0.0195773	-0.0163122	-0.0139275	-0.0115267	-0.00981073	-0.00794607	-0.00638865	-0.00520653
1.33241e-16	-0.0627237	-0.132297	-0.137505	-0.12659	-0.114799	-0.102499	-0.0867372	-0.0752443	-0.0641586	-0.0548493	-0.0447433	-0.0384605	-0.0314749	-0.0270468	-0.022366	-0.0184454	-0.0153288	-0.0125765	-0.01035	-0.00865845	-0.00724351	-0.00606	-0.00507007
1.33241e-16	-0.0569773	-0.140363	-0.143594	-0.130459	-0.11468	-0.0955135	-0.0848098	-0.0734205	-0.0617451	-0.051355	-0.0424613	-0.0337004	-0.0278235	-0.0236206	-0.0191806	-0.0162533	-0.0127583	-0.0103845	-0.00837418	-0.00675289	-0.00539797	-0.00443928	-0.00352394
1.33241e-16	-0.0560057	-0.142018	-0.133468	-0.12111	-0.105401	-0.0922884	-0.0779553	-0.0671948	-0.0573681	-0.0482797	-0.0411049	-0.0327258	-0.0263324	-0.0223265	-0.0179768	-0.0150124	-0.0113809	-0.00940247	-0.00775246	-0.00641558	-0.00534471	-0.00418843	-0.00338487
1.33241e-16	-0.0545551	-0.129184	-0.131371	-0.11901	-0.104516	-0.0902385	-0.0780246	-0.0648912	-0.0519533	-0.0441344	-0.0363158	-0.0293715	-0.0237215	-0.0196471	-0.0161813	-0.0135747	-0.0109506	-0.00920564	-0.00722641	-0.0060255	-0.00474248	-0.00371753	-0.00305274
1.33241e-16	-0.0545807	-0.134733	-0.128682	-0.119693	-0.105103	-0.0881202	-0.0759693	-0.0653919	-0.0546713	-0.0426515	-0.0350129	-0.0278217	-0.0216473	-0.0170761	-0.0142819	-0.0115125	-0.00941908	-0.00801508	-0.00676571	-0.00546566	-0.00428642	-0.00336116	-0.0026354
1.33241e-16	-0.051042	-0.127941	-0.137272	-0.116988	-0.104558	-0.0876128	-0.0751358	-0.0630237	-0.0530058	-0.0437305	-0.0356011	-0.0283326	-0.0223472	-0.0177464	-0.0150057	-0.0122247	-0.0101757	-0.00853787	-0.00705473	-0.00595567	-0.00515863	-0.00412312	-0.00348696
1.33241e-16	-0.0589108	-0.129453	-0.132428	-0.11433	-0.10286	-0.0863851	-0.0764739	-0.061026	-0.0479238	-0.0374284	-0.0289051	-0.0225311	-0.0180315	-0.0150525	-0.0121137	-0.00993185	-0.00796825	-0.00635039	-0.00518901	-0.00426059	-0.00330252	-0.00258694	-0.00225783
1.33241e-16	-0.0568299	-0.132671	-0.133049	-0.119417	-0.102025	-0.0840446	-0.069365	-0.0571618	-0.0461398	-0.0366016	-0.0288945	-0.0232825	-0.019565	-0.0150634	-0.0122731	-0.0094164	-0.00735543	-0.00631561	-0.00503795	-0.00403131	-0.00324893	-0.00262592	-0.00213254
1.33241e-16	-0.0559817	-0.134422	-0.13529	-0.122635	-0.106669	-0.0903857	-0.073389	-0.0602663	-0.047154	-0.0370233	-0.0316635	-0.0276083	-0.0228089	-0.017953	-0.0147052	-0.0119029	-0.00872231	-0.00704823	-0.00563722	-0.0043924	-0.00342155	-0.00266506	-0.00211212
1.33241e-16	-0.0595576	-0.120203	-0.13685	-0.122171	-0.109696	-0.0905843	-0.0746269	-0.0593065	-0.0476372	-0.040057	-0.0318573	-0.0257497	-0.0209355	-0.0169599	-0.0132816	-0.0103398	-0.0087137	-0.00699701	-0.00533702	-0.00430197	-0.00351369	-0.0027801	-0.00219431
1.33241e-16	-0.0607909	-0.129952	-0.132285	-0.11877	-0.0989182	-0.0864469	-0.0717543	-0.059038	-0.0501303	-0.0402079	-0.0320396	-0.0265767	-0.021356	-0.0171827	-0.0133126	-0.010564	-0.00875519	-0.00714777	-0.00591398	-0.00483997	-0.00404941	-0.00330735	-0.0026902
1.33241e-16	-0.0603371	-0.122788	-0.128553	-0.114722	-0.0950986	-0.0829711	-0.0737461	-0.0617311	-0.050786	-0.0419788	-0.033707	-0.026328	-0.0209473	-0.0180569	-0.0152596	-0.0129043	-0.0104329	-0.00862837	-0.00695082	-0.00552324	-0.00438882	-0.00353768	-0.00288232
1.33241e-16	-0.0597054	-0.112457	-0.111496	-0.103011	-0.0839953	-0.0732624	-0.0642727	-0.0530112	-0.0431142	-0.0355761	-0.0311375	-0.0277576	-0.0233465	-0.0194298	-0.0155069	-0.0121538	-0.00953896	-0.0075077	-0.00626486	-0.0050974	-0.00418782	-0.00343743	-0.00280075
1.33241e-16	-0.0659293	-0.124534	-0.119508	-0.104901	-0.0938777	-0.0821142	-0.0674471	-0.0563906	-0.0464644	-0.0381667	-0.030217	-0.0243349	-0.0197819	-0.0161262	-0.0126729	-0.00975781	-0.00818664	-0.0068503	-0.00565762	-0.00467373	-0.00384793	-0.00311292	-0.00251835
1.33241e-16	-0.0675157	-0.11212	-0.117696	-0.101567	-0.0933854	-0.0806391	-0.0633034	-0.0519338	-0.0400748	-0.0324206	-0.0265391	-0.0211706	-0.0168955	-0.0138143	-0.0112487	-0.00887472	-0.00714527	-0.00580414	-0.00459072	-0.00364018	-0.00291777	-0.00236371	-0.00188766
1.33241e-16	-0.0548426	-0.108053	-0.110264	-0.104195	-0.087333	-0.0759201	-0.0620495	-0.0501948	-0.0415074	-0.0330609	-0.0263352	-0.023208	-0.0192209	-0.0149355	-0.0117935	-0.00945004	-0.00726052	-0.00568759	-0.00447148	-0.00354539	-0.00279943	-0.00226858	-0.00187977
1.33241e-16	-0.0535789	-0.114451	-0.108887	-0.103489	-0.0866964	-0.0758182	-0.061398	-0.0513502	-0.0433331	-0.0339877	-0.0266327	-0.021127	-0.0164746	-0.014326	-0.0121833	-0.0103673	-0.00853266	-0.00670103	-0.00561519	-0.00463326	-0.00367559	-0.00292803	-0.00232674
1.33241e-16	-0.0517892	-0.114555	-0.110295	-0.104256	-0.0902754	-0.0764299	-0.0609143	-0.0504428	-0.0417134	-0.0328439	-0.0275636	-0.0230144	-0.0179883	-0.0151384	-0.0118106	-0.00995347	-0.00798832	-0.00683266	-0.00582899	-0.00450381	-0.00357237	-0.00290735	-0.00235351
1.33241e-16	-0.0556056	-0.12192	-0.12236	-0.111414	-0.0919072	-0.0807247	-0.0682099	-0.0573322	-0.0459969	-0.0363992	-0.0302487	-0.0251196	-0.0201628	-0.0148531	-0.012542	-0.0105131	-0.00842678	-0.00712275	-0.00576378	-0.00465513	-0.00353226	-0.00299662	-0.0024547
1.33241e-16	-0.0548859	-0.115444	-0.114563	-0.112348	-0.0955695	-0.0806583	-0.0711697	-0.0630301	-0.0540913	-0.0463095	-0.0363321	-0.0296743	-0.0236634	-0.0184235	-0.0150898	-0.0120584	-0.0100925	-0.00874239	-0.00754223	-0.00624331	-0.00504608	-0.00407844	-0.00335982
1.33241e-16	-0.0543222	-0.113737	-0.109551	-0.0984582	-0.0888734	-0.0771069	-0.0676149	-0.0559834	-0.047034	-0.0406137	-0.0340969	-0.0289971	-0.0239232	-0.019654	-0.0152398	-0.0134068	-0.0113972	-0.00979756	-0.00790176	-0.00621181	-0.00494149	-0.00410053	-0.00342135
1.33241e-16	-0.0628459	-0.114669	-0.115092	-0.108409	-0.0955473	-0.0798221	-0.0683623	-0.0570984	-0.0478264	-0.0371655	-0.0307301	-0.0258854	-0.0216661	-0.0176846	-0.0145449	-0.0122284	-0.00955234	-0.00807732	-0.00652482	-0.00548905	-0.00474543	-0.00395019	-0.00317373
1.33241e-16	-0.0547342	-0.107481	-0.0986358	-0.100125	-0.0844517	-0.0732775	-0.0623616	-0.0523285	-0.0425874	-0.0355852	-0.0296885	-0.025665	-0.0214854	-0.0176524	-0.014997	-0.0110823	-0.00832101	-0.0067441	-0.00559731	-0.00461644	-0.00383489	-0.00309842	-0.00243514
1.33241e-16	-0.0618045	-0.113932	-0.1084	-0.105032	-0.0944711	-0.080178	-0.0658701	-0.0524401	-0.0441443	-0.0356485	-0.0306167	-0.0246888	-0.0192538	-0.0160941	-0.0133753	-0.0105877	-0.00859841	-0.00738951	-0.00590332	-0.00476663	-0.00392166	-0.00322247	-0.00263508
1.33241e-16	-0.0544306	-0.115928	-0.111648	-0.1049	-0.0922163	-0.0807816	-0.0669588	-0.0536604	-0.0445058	-0.037248	-0.0300066	-0.0249023	-0.0200855	-0.0160245	-0.0134359	-0.0107203	-0.00892249	-0.00763304	-0.00657678	-0.00537669	-0.00419292	-0.00338623	-0.00294035
1.33241e-16	-0.0584347	-0.108594	-0.112233	-0.106991	-0.0922352	-0.0749676	-0.0632915	-0.0530412	-0.0446851	-0.0365109	-0.0306101	-0.027423	-0.022163	-0.0172892	-0.0134765	-0.0113362	-0.00929201	-0.00745775	-0.00622652	-0.0052236	-0.00450795	-0.00360023	-0.00299976
1.33241e-16	-0.0610593	-0.110486	-0.118096	-0.112013	-0.0936696	-0.0796778	-0.0650824	-0.052838	-0.0424535	-0.0366901	-0.0318327	-0.0244024	-0.0202352	-0.01624	-0.0134034	-0.0111601	-0.00928153	-0.00761617	-0.00633162	-0.00509652	-0.00418935	-0.00331733	-0.00258151
1.33241e-16	-0.0599917	-0.120622	-0.131484	-0.118816	-0.103058	-0.0855635	-0.0719403	-0.0599707	-0.048564	-0.0395688	-0.0319748	-0.0252809	-0.0206869	-0.016678	-0.0134546	-0.0108119	-0.00880861	-0.0072553	-0.0058939	-0.00491692	-0.00405152	-0.00306586	-0.0024609
1.33241e-16	-0.0694246	-0.113928	-0.122382	-0.10975	-0.0948338	-0.0771139	-0.064708	-0.0561789	-0.045945	-0.0368751	-0.0293292	-0.0234593	-0.0186697	-0.0148331	-0.0120061	-0.00967736	-0.00804522	-0.00648926	-0.00523247	-0.00429771	-0.00365822	-0.00293081	-0.0023334
1.33241e-16	-0.0712134	-0.113977	-0.117282	-0.110773	-0.0963656	-0.0820953	-0.0681865	-0.0581875	-0.048196	-0.0390384	-0.031779	-0.0248048	-0.0201293	-0.0164605	-0.0132979	-0.0107586	-0.00873162	-0.00708676	-0.00577878	-0.00477856	-0.0040648	-0.00326143	-0.00261542
1.33241e-16	-0.070761	-0.107871	-0.119764	-0.110391	-0.0957904	-0.0824244	-0.0681473	-0.0563678	-0.0468321	-0.0365008	-0.029607	-0.0244781	-0.019157	-0.015265	-0.0126202	-0.0105951	-0.00887218	-0.00718159	-0.00581319	-0.00470556	-0.00380901	-0.00305282	-0.00246074
1.33241e-16	-0.072431	-0.119074	-0.115771	-0.105442	-0.0926483	-0.0792887	-0.0650641	-0.051609	-0.0400618	-0.030902	-0.0249014	-0.0200428	-0.0159216	-0.0124633	-0.00965528	-0.00741354	-0.00606044	-0.00482191	-0.00378563	-0.00298506	-0.00236798	-0.00187848	-0.0014902
1.33241e-16	-0.0665854	-0.110814	-0.118985	-0.112339	-0.0961499	-0.0813263	-0.0678848	-0.0547893	-0.0420724	-0.0328452	-0.0275034	-0.0222884	-0.0178404	-0.01489	-0.0119884	-0.00964683	-0.00776576	-0.00596914	-0.00452625	-0.00369562	-0.00302491	-0.00244728	-0.00193521
1.33241e-16	-0.064612	-0.11707	-0.123907	-0.112597	-0.0990726	-0.0846288	-0.070023	-0.057442	-0.0458067	-0.0369482	-0.0295347	-0.0239119	-0.0194191	-0.0159009	-0.0129954	-0.010505	-0.00846302	-0.00681861	-0.0054943	-0.00441604	-0.00355759	-0.00287882	-0.00225516
1.33241e-16	-0.0640395	-0.116815	-0.121808	-0.114226	-0.0964321	-0.0783022	-0.0654485	-0.0532977	-0.0440148	-0.0356386	-0.0285626	-0.0235605	-0.0191948	-0.0153346	-0.0120454	-0.00976536	-0.00780837	-0.00656816	-0.0052628	-0.00421695	-0.00352159	-0.00284836	-0.00230233
1.33241e-16	-0.0550673	-0.110316	-0.118803	-0.110964	-0.0956316	-0.077216	-0.0636012	-0.0527761	-0.0445438	-0.0370155	-0.030267	-0.0251581	-0.0211661	-0.0175893	-0.0145085	-0.0124426	-0.0107486	-0.0090893	-0.00743367	-0.0059414	-0.00472968	-0.00377061	-0.003057
1.33241e-16	-0.0612255	-0.134657	-0.134402	-0.121684	-0.104502	-0.0904163	-0.0776142	-0.0647443	-0.0563833	-0.0467669	-0.0366755	-0.0308242	-0.0265107	-0.0226281	-0.0188657	-0.0160237	-0.0130568	-0.0108018	-0.00867186	-0.00719418	-0.00610407	-0.00527056	-0.0044139
1.33241e-16	-0.0578337	-0.138312	-0.140719	-0.139468	-0.11672	-0.101736	-0.0863749	-0.073484	-0.0634401	-0.0549528	-0.0453012	-0.0370703	-0.0298745	-0.0247305	-0.0205016	-0.0166425	-0.0142827	-0.0122091	-0.0101458	-0.00902682	-0.00754548	-0.00613937	-0.0050739
1.33241e-16	-0.0559134	-0.140617	-0.149174	-0.144222	-0.123742	-0.110068	-0.0957215	-0.0844827	-0.07512	-0.0627424	-0.0517721	-0.0413786	-0.0351904	-0.0293259	-0.0235607	-0.0200229	-0.0169524	-0.0141404	-0.0115505	-0.00967154	-0.00808146	-0.0068153	-0.00586751
1.33241e-16	-0.062247	-0.129752	-0.143262	-0.137776	-0.129908	-0.107108	-0.0938996	-0.0845367	-0.0724033	-0.0608071	-0.0497999	-0.0423079	-0.0367015	-0.0315331	-0.0275849	-0.0228694	-0.0189751	-0.0160893	-0.0135857	-0.0121038	-0.0104976	-0.00912037	-0.00759957
1.33241e-16	-0.0641492	-0.133658	-0.147138	-0.13855	-0.12601	-0.110356	-0.0965866	-0.0821997	-0.0678549	-0.0567477	-0.0470129	-0.0407731	-0.0358237	-0.0308954	-0.0260869	-0.0220187	-0.0187712	-0.0160387	-0.0132256	-0.011157	-0.00941172	-0.00793932	-0.00669724
1.33241e-16	-0.067345	-0.147989	-0.154219	-0.143305	-0.126361	-0.107988	-0.0921885	-0.0744468	-0.0616937	-0.0512627	-0.0421676	-0.0350672	-0.0290337	-0.0252215	-0.0215142	-0.0178881	-0.0155999	-0.013821	-0.0123993	-0.010944	-0.00924807	-0.00783691	-0.00674666
1.33241e-16	-0.059817	-0.133433	-0.140212	-0.133599	-0.113441	-0.094649	-0.0805659	-0.0708945	-0.0596332	-0.0501789	-0.0409631	-0.0331376	-0.0282636	-0.0235035	-0.0192909	-0.0163151	-0.0130401	-0.0105877	-0.00873182	-0.00730779	-0.00592204	-0.00487784	-0.00404063
1.33241e-16	-0.06611	-0.127535	-0.132761	-0.127446	-0.0967962	-0.0826909	-0.068855	-0.056978	-0.0479563	-0.0389479	-0.0310762	-0.0249739	-0.0201291	-0.0156703	-0.0129643	-0.0108714	-0.00903129	-0.00740402	-0.00623385	-0.00518477	-0.0042869	-0.00328214	-0.00282405
1.33241e-16	-0.0666257	-0.112082	-0.122868	-0.111749	-0.0901626	-0.0776446	-0.0649677	-0.0559911	-0.0464682	-0.0377591	-0.0312622	-0.0255694	-0.0202627	-0.0168158	-0.0136993	-0.0116212	-0.00962127	-0.00796543	-0.00664334	-0.00540805	-0.00450678	-0.00377747	-0.00313121
1.33241e-16	-0.0613141	-0.114005	-0.126068	-0.112561	-0.092902	-0.0796738	-0.0652441	-0.0523611	-0.0426904	-0.0372462	-0.030897	-0.0253079	-0.0195254	-0.0160437	-0.0128579	-0.0108104	-0.00931703	-0.00766551	-0.00602295	-0.00478	-0.003793	-0.00308977	-0.00252349
1.33241e-16	-0.0677023	-0.128266	-0.129087	-0.123254	-0.104833	-0.0845129	-0.0694859	-0.0584789	-0.046145	-0.0365754	-0.0294093	-0.0235386	-0.0185291	-0.0144557	-0.0109984	-0.00899608	-0.00678406	-0.00541639	-0.00448081	-0.00367976	-0.00304859	-0.0024369	-0.00194261
1.33241e-16	-0.0698918	-0.123543	-0.12937	-0.12122	-0.102714	-0.0777753	-0.0613645	-0.0491246	-0.042381	-0.0336793	-0.0274868	-0.0215387	-0.0164089	-0.0128031	-0.0100502	-0.00772512	-0.0060406	-0.00468387	-0.00378397	-0.00296236	-0.00219477	-0.00166464	-0.00131452
1.33241e-16	-0.0690168	-0.124381	-0.133978	-0.114322	-0.0925488	-0.0789076	-0.0638456	-0.0510977	-0.0418407	-0.0331259	-0.0260131	-0.0200625	-0.0159424	-0.0129002	-0.0102575	-0.00838476	-0.00692267	-0.00553329	-0.00417835	-0.00321433	-0.00249728	-0.00193829	-0.00151555
1.33241e-16	-0.0732344	-0.133896	-0.141792	-0.122095	-0.100964	-0.0792357	-0.0637368	-0.0510811	-0.0408408	-0.0318956	-0.0250718	-0.0196186	-0.0152481	-0.0123791	-0.0101342	-0.00789378	-0.00639903	-0.00519066	-0.00421343	-0.00340896	-0.00267019	-0.00209163	-0.00163853
1.33241e-16	-0.0743762	-0.133156	-0.140386	-0.120945	-0.0999611	-0.0813196	-0.06596	-0.0517235	-0.0426803	-0.0336057	-0.0266469	-0.0212239	-0.0164617	-0.0142508	-0.0116731	-0.00937618	-0.00731423	-0.00549329	-0.00415841	-0.00335518	-0.00262905	-0.00199238	-0.00155493
1.33241e-16	-0.0749477	-0.144014	-0.141924	-0.12379	-0.106463	-0.0851604	-0.0669838	-0.0492137	-0.0382858	-0.0304498	-0.0243777	-0.018598	-0.014571	-0.0112339	-0.00882158	-0.00690133	-0.00539147	-0.00439051	-0.00352026	-0.00282342	-0.00226523	-0.00181798	-0.0014595
1.33241e-16	-0.0744014	-0.134446	-0.146865	-0.131176	-0.107276	-0.0813162	-0.0626368	-0.0480267	-0.0392218	-0.0281186	-0.023009	-0.0176656	-0.0138743	-0.00989343	-0.00778001	-0.00646906	-0.00512819	-0.00414755	-0.00332932	-0.00267304	-0.0021723	-0.00172206	-0.00134298
1.33241e-16	-0.0766244	-0.146498	-0.148004	-0.135943	-0.106291	-0.0853391	-0.0662625	-0.048708	-0.0354465	-0.0264937	-0.0205771	-0.0163739	-0.013475	-0.010309	-0.00787094	-0.006782	-0.00595534	-0.00468608	-0.00357047	-0.0027206	-0.00213566	-0.00167106	-0.00132936
1.33241e-16	-0.0710996	-0.14071	-0.149857	-0.129772	-0.106487	-0.0815368	-0.0625447	-0.0478186	-0.0360561	-0.0268884	-0.0195764	-0.0147764	-0.0118426	-0.00908189	-0.00713891	-0.00561458	-0.0044306	-0.00313884	-0.0025477	-0.00194049	-0.00147436	-0.00114048	-0.000919238
1.33241e-16	-0.0597498	-0.13277	-0.143489	-0.122336	-0.0946054	-0.0748014	-0.05909	-0.0443366	-0.0323662	-0.0230649	-0.017581	-0.0135994	-0.0104131	-0.0084073	-0.0064284	-0.00549877	-0.00438516	-0.00346579	-0.00276795	-0.00214223	-0.00162813	-0.00120546	-0.000896135
1.33241e-16	-0.0570497	-0.130279	-0.139246	-0.114684	-0.0941341	-0.0704396	-0.0531666	-0.0421254	-0.0324568	-0.022363	-0.016373	-0.0130181	-0.0100518	-0.00718491	-0.00521386	-0.00393033	-0.00286197	-0.00219889	-0.00170914	-0.0013748	-0.00108616	-0.000859685	-0.000679355
1.33241e-16	-0.0578272	-0.115306	-0.124646	-0.104939	-0.0830782	-0.0607004	-0.0474065	-0.0368028	-0.0271513	-0.0206017	-0.0156696	-0.0117898	-0.00921475	-0.00695483	-0.00522876	-0.0037828	-0.00269961	-0.00210687	-0.00164855	-0.00124187	-0.000898153	-0.000666009	-0.000495466
1.33241e-16	-0.0534302	-0.125736	-0.132145	-0.105822	-0.0830841	-0.0620507	-0.04715	-0.0340524	-0.0262471	-0.0201994	-0.0141994	-0.0112131	-0.00881921	-0.0066502	-0.00491017	-0.0034688	-0.00246322	-0.0018269	-0.0013132	-0.000943812	-0.000688796	-0.000514133	-0.00036965
