# Supplementary material for: Research on the dynamic spillover of stock markets under COVID-19—Taking the stock markets of China, Japan, and South Korea as an example
Source: Front Public Health. 2022 Nov 11;10:1008348. doi: 10.3389/fpubh.2022.1008348 (PMC9691647; doi:10.3389/fpubh.2022.1008348)
Supplement: Supplementary file 6 [file Data_Sheet_4.ZIP › BM_HK (1).xls]

## Sheet: Sheet3
0	0	0	0	0	0	0	0	0	0	0	0	0	0	0	0	0	0	0	0	0	0	0	0
0	0	0	0	0	0	0	0	0	0	0	0	0	0	0	0	0	0	0	0	0	0	0	0
-1.02742e-17	-0.184005	-0.235227	-0.206142	-0.2216	-0.21367	-0.205705	-0.184572	-0.162533	-0.151508	-0.135457	-0.118084	-0.112382	-0.10162	-0.0876923	-0.0740299	-0.0636665	-0.0572356	-0.0522169	-0.0478449	-0.0434788	-0.0394414	-0.0355135	-0.0315737
-1.02742e-17	-0.178184	-0.226409	-0.207319	-0.223081	-0.224751	-0.214326	-0.201147	-0.190175	-0.170458	-0.149687	-0.130974	-0.119713	-0.10627	-0.0977114	-0.0903334	-0.0836013	-0.0734288	-0.0638377	-0.0556031	-0.0508593	-0.0447956	-0.0395747	-0.0365452
-1.02742e-17	-0.17714	-0.240049	-0.218496	-0.236356	-0.229607	-0.225181	-0.202954	-0.177485	-0.163171	-0.151939	-0.140624	-0.130142	-0.120345	-0.109385	-0.0961825	-0.085954	-0.0797979	-0.0733876	-0.0667883	-0.060545	-0.0535138	-0.0468805	-0.0422423
-1.02742e-17	-0.176956	-0.220782	-0.197392	-0.209012	-0.18901	-0.1825	-0.171319	-0.152264	-0.13612	-0.13132	-0.119286	-0.109421	-0.0991205	-0.087059	-0.0783872	-0.0703177	-0.0644797	-0.0614052	-0.0550965	-0.049785	-0.0452726	-0.0413711	-0.0376402
-1.02742e-17	-0.161992	-0.213228	-0.188261	-0.198631	-0.182209	-0.167769	-0.156633	-0.14605	-0.133462	-0.12393	-0.116022	-0.110261	-0.0988973	-0.0892384	-0.08304	-0.0753449	-0.0687643	-0.0628959	-0.0587653	-0.0549292	-0.0478106	-0.0429124	-0.039054
-1.02742e-17	-0.162423	-0.190831	-0.188254	-0.192091	-0.183154	-0.171197	-0.158021	-0.150066	-0.141663	-0.135234	-0.127174	-0.112019	-0.10243	-0.0927431	-0.08318	-0.075787	-0.0718557	-0.0681686	-0.061801	-0.0579452	-0.0547911	-0.050644	-0.0468115
-1.02742e-17	-0.162085	-0.201224	-0.195417	-0.200598	-0.183529	-0.172463	-0.162319	-0.153724	-0.141941	-0.128181	-0.121007	-0.112765	-0.105365	-0.0979827	-0.0914361	-0.0820946	-0.079771	-0.0740967	-0.0696853	-0.0667498	-0.0616369	-0.0566111	-0.0517661
-1.02742e-17	-0.167769	-0.202552	-0.187729	-0.191981	-0.186107	-0.177715	-0.164356	-0.149429	-0.136358	-0.131208	-0.122579	-0.112735	-0.105054	-0.0978871	-0.0926961	-0.0865041	-0.0808605	-0.0742925	-0.0673623	-0.0610974	-0.0554331	-0.0507238	-0.0471471
-1.02742e-17	-0.157009	-0.197388	-0.185637	-0.199231	-0.191249	-0.175447	-0.160282	-0.147222	-0.134592	-0.122814	-0.112147	-0.103759	-0.0972983	-0.0885157	-0.0827954	-0.0802387	-0.074516	-0.0684287	-0.0629044	-0.0577984	-0.0521832	-0.0471185	-0.0430113
-1.02742e-17	-0.161273	-0.199475	-0.180548	-0.186187	-0.179174	-0.160983	-0.151989	-0.136895	-0.122824	-0.113289	-0.112535	-0.101955	-0.0939643	-0.0888813	-0.0859257	-0.0815092	-0.0775247	-0.0739707	-0.0682666	-0.0621657	-0.0597207	-0.0556435	-0.0516724
-1.02742e-17	-0.143666	-0.189525	-0.18415	-0.183364	-0.182916	-0.17696	-0.167455	-0.160807	-0.148905	-0.132067	-0.119445	-0.113464	-0.104418	-0.0970868	-0.0897591	-0.0843773	-0.0793124	-0.0739563	-0.0698374	-0.067933	-0.0631219	-0.0590836	-0.0553366
-1.02742e-17	-0.135972	-0.167808	-0.160629	-0.163171	-0.152225	-0.140103	-0.130492	-0.124843	-0.116422	-0.107724	-0.102029	-0.0954178	-0.0854013	-0.0808065	-0.075439	-0.0700235	-0.0649917	-0.0603187	-0.0540329	-0.0492222	-0.0471351	-0.0447441	-0.042068
-1.02742e-17	-0.128875	-0.16992	-0.16236	-0.157989	-0.148435	-0.141153	-0.131033	-0.121926	-0.113549	-0.104046	-0.0953224	-0.0875869	-0.077667	-0.0708439	-0.0659523	-0.0606371	-0.0554261	-0.0519021	-0.0474321	-0.0433474	-0.0402363	-0.0387478	-0.0355739
-1.02742e-17	-0.124563	-0.160345	-0.152497	-0.151791	-0.136966	-0.128885	-0.117329	-0.108939	-0.0959588	-0.086721	-0.085594	-0.0811133	-0.07311	-0.066324	-0.0601647	-0.0560975	-0.0515065	-0.0463462	-0.0416951	-0.0382782	-0.0364081	-0.033066	-0.029619
-1.02742e-17	-0.116277	-0.164004	-0.1515	-0.139665	-0.128972	-0.111339	-0.102214	-0.0956665	-0.0878837	-0.0784248	-0.0689437	-0.059815	-0.0549642	-0.0508725	-0.0460301	-0.0405259	-0.0372459	-0.0322653	-0.0297354	-0.0276658	-0.024639	-0.0217236	-0.0196268
-1.02742e-17	-0.111463	-0.152384	-0.139976	-0.124726	-0.117783	-0.104327	-0.0950648	-0.0860943	-0.0728755	-0.0611186	-0.0528965	-0.0478714	-0.0428881	-0.0388098	-0.0346174	-0.0315081	-0.0283942	-0.025139	-0.0210347	-0.0181097	-0.0166578	-0.015341	-0.0137239
-1.02742e-17	-0.0979288	-0.138739	-0.127456	-0.114913	-0.105491	-0.0935827	-0.0845409	-0.0743017	-0.0651104	-0.0569025	-0.0517111	-0.0474032	-0.0417598	-0.0397509	-0.036265	-0.0314928	-0.0279622	-0.0248519	-0.0221097	-0.0199731	-0.0180023	-0.015543	-0.0134264
-1.02742e-17	-0.090274	-0.139817	-0.130068	-0.111597	-0.0947298	-0.0842577	-0.0767401	-0.0636637	-0.0534132	-0.0544304	-0.0527239	-0.0454105	-0.0398086	-0.0357983	-0.0320517	-0.0287328	-0.0253392	-0.0216309	-0.0184616	-0.0156363	-0.0132224	-0.0113862	-0.0100703
-1.02742e-17	-0.086389	-0.148604	-0.136388	-0.125991	-0.108649	-0.0987311	-0.0866113	-0.0758462	-0.069527	-0.0661766	-0.0614119	-0.0561265	-0.0501623	-0.0463907	-0.040278	-0.0339904	-0.0297868	-0.0266135	-0.0237324	-0.0212912	-0.0185573	-0.0163498	-0.0141715
-1.02742e-17	-0.079188	-0.136769	-0.118888	-0.107455	-0.102884	-0.0907024	-0.074391	-0.0659583	-0.0629094	-0.0594745	-0.0550937	-0.0499361	-0.0431144	-0.0381119	-0.0330359	-0.0286537	-0.024934	-0.0219956	-0.0191744	-0.0172288	-0.0162743	-0.0146094	-0.01277
-1.02742e-17	-0.0733852	-0.127547	-0.123574	-0.114751	-0.104087	-0.0910087	-0.0819322	-0.0670202	-0.0584755	-0.0524726	-0.0482552	-0.0413737	-0.0353151	-0.030146	-0.0263595	-0.0246631	-0.0215337	-0.0180098	-0.0149969	-0.0128687	-0.0113933	-0.0100871	-0.00893101
-1.02742e-17	-0.0852196	-0.134414	-0.115423	-0.108912	-0.0971828	-0.0852726	-0.0767994	-0.0667384	-0.0610354	-0.056635	-0.0535532	-0.0487264	-0.0431785	-0.0385423	-0.0356903	-0.0315333	-0.0287334	-0.0253668	-0.0223027	-0.0196146	-0.0171334	-0.014532	-0.012843
-1.02742e-17	-0.0897342	-0.142485	-0.113015	-0.107678	-0.0954787	-0.0843261	-0.0733552	-0.0646023	-0.056144	-0.0504566	-0.045473	-0.0401024	-0.0368651	-0.0326969	-0.0273592	-0.0231592	-0.020638	-0.0185574	-0.0162685	-0.0136034	-0.0126732	-0.0118239	-0.0106608
-1.02742e-17	-0.0881754	-0.140151	-0.128844	-0.119156	-0.10572	-0.0934702	-0.0836928	-0.074681	-0.0655815	-0.057504	-0.0515558	-0.0465253	-0.04256	-0.0375486	-0.0372922	-0.0361725	-0.0347273	-0.0332199	-0.0306281	-0.0275082	-0.0248332	-0.0217264	-0.0190403
-1.02742e-17	-0.0874509	-0.144079	-0.122572	-0.108043	-0.100217	-0.0910684	-0.0862424	-0.0795353	-0.0715207	-0.0677262	-0.0630096	-0.0586183	-0.0524405	-0.0458817	-0.0400421	-0.0368175	-0.0343075	-0.0319767	-0.0291256	-0.0258272	-0.0228997	-0.0203029	-0.0180003
-1.02742e-17	-0.0906809	-0.137281	-0.117835	-0.112939	-0.108985	-0.103238	-0.0948897	-0.0834541	-0.0699522	-0.059611	-0.0532584	-0.0484337	-0.0461979	-0.0426781	-0.0388618	-0.0380549	-0.0357715	-0.0332222	-0.0299813	-0.026896	-0.0241354	-0.0221503	-0.0205657
-1.02742e-17	-0.0807291	-0.12354	-0.113965	-0.103024	-0.0939599	-0.0802028	-0.0717072	-0.0649063	-0.0623943	-0.0574819	-0.0485916	-0.0412664	-0.0397888	-0.0375291	-0.0348853	-0.0319236	-0.0290545	-0.0262728	-0.0235605	-0.0204529	-0.0184755	-0.0166909	-0.0150375
-1.02742e-17	-0.0953602	-0.125152	-0.105457	-0.0921099	-0.0890967	-0.0845094	-0.0769906	-0.0694271	-0.0630376	-0.0565286	-0.0509478	-0.0434086	-0.0382274	-0.0338806	-0.0285899	-0.0245868	-0.021284	-0.0185481	-0.0172218	-0.0160106	-0.0152189	-0.0147626	-0.0143207
-1.02742e-17	-0.101113	-0.12925	-0.110717	-0.089722	-0.0859567	-0.0791042	-0.0698893	-0.0594981	-0.0526765	-0.0468664	-0.0426449	-0.038808	-0.0347584	-0.0311742	-0.029516	-0.0254384	-0.0219809	-0.0196874	-0.0172424	-0.015712	-0.0145165	-0.0129326	-0.011523
-1.02742e-17	-0.0980322	-0.127277	-0.10374	-0.0815469	-0.0769122	-0.0707758	-0.0665233	-0.0619603	-0.0557007	-0.0487073	-0.0444716	-0.0401737	-0.0360845	-0.0326399	-0.030994	-0.0287802	-0.0259427	-0.0238797	-0.0221607	-0.0205822	-0.0189465	-0.0169817	-0.0154
-1.02742e-17	-0.10541	-0.129225	-0.110969	-0.0931488	-0.0835398	-0.0756958	-0.0674294	-0.05859	-0.0526356	-0.045658	-0.0389276	-0.0327524	-0.0288063	-0.0255577	-0.023622	-0.0224589	-0.0203883	-0.0185169	-0.0168233	-0.0152912	-0.01373	-0.0120313	-0.0109472
-1.02742e-17	-0.103658	-0.131936	-0.111028	-0.091256	-0.0815622	-0.0707777	-0.0594526	-0.050039	-0.0442909	-0.0390918	-0.0345969	-0.0310801	-0.0267244	-0.0236222	-0.0225671	-0.0203872	-0.0178602	-0.0157953	-0.0139622	-0.0122554	-0.0110912	-0.0101206	-0.00913486
-1.02742e-17	-0.111287	-0.134323	-0.119404	-0.103473	-0.0919827	-0.0769682	-0.0665213	-0.0609911	-0.0570546	-0.0500447	-0.0472211	-0.0432401	-0.0393882	-0.0347351	-0.0310414	-0.0272963	-0.0240043	-0.0211105	-0.0186641	-0.0163303	-0.0143643	-0.0126357	-0.0111158
-1.02742e-17	-0.106598	-0.138363	-0.112235	-0.094614	-0.0857178	-0.075619	-0.0669884	-0.0616201	-0.0561007	-0.0516812	-0.0465495	-0.040544	-0.0359582	-0.0319314	-0.0296748	-0.0259881	-0.0233297	-0.0209848	-0.0187977	-0.0168015	-0.0151197	-0.0136064	-0.0122447
-1.02742e-17	-0.107601	-0.1365	-0.12974	-0.110209	-0.0922775	-0.0836953	-0.0746317	-0.0666459	-0.0584935	-0.0523167	-0.0476694	-0.0413387	-0.0376302	-0.0339745	-0.0293931	-0.0253014	-0.0220359	-0.0192586	-0.0170039	-0.0150261	-0.0132783	-0.0117338	-0.010369
-1.02742e-17	-0.119246	-0.137468	-0.124966	-0.108325	-0.101074	-0.0937855	-0.0840772	-0.0762536	-0.0698534	-0.0626724	-0.0573017	-0.0525159	-0.0454864	-0.0398296	-0.0359618	-0.0337072	-0.030813	-0.0268877	-0.0234314	-0.0206326	-0.0192687	-0.017811	-0.0158758
-1.02742e-17	-0.124167	-0.147252	-0.127273	-0.106061	-0.0980088	-0.0901357	-0.0881876	-0.0825936	-0.0720168	-0.0635639	-0.0583697	-0.0519906	-0.0481572	-0.0436807	-0.039693	-0.0356628	-0.0320419	-0.0290057	-0.0268052	-0.0247948	-0.0227986	-0.0209994	-0.0201386
-1.02742e-17	-0.124189	-0.1464	-0.135007	-0.124386	-0.115315	-0.104088	-0.0973723	-0.08936	-0.0784443	-0.0694991	-0.0606365	-0.0532052	-0.0481418	-0.0454165	-0.0427761	-0.0389685	-0.0348445	-0.0304315	-0.0271666	-0.0254815	-0.0236136	-0.0215906	-0.0197888
-1.02742e-17	-0.125133	-0.15143	-0.138281	-0.116551	-0.103297	-0.0911559	-0.0821519	-0.0734951	-0.066737	-0.0591368	-0.0534903	-0.0476021	-0.041118	-0.03632	-0.0325001	-0.0291606	-0.0265676	-0.0242172	-0.0221756	-0.0211186	-0.0200098	-0.0187172	-0.0168705
-1.02742e-17	-0.122578	-0.147039	-0.129204	-0.121012	-0.111243	-0.098879	-0.0817584	-0.0709944	-0.0646972	-0.0556504	-0.0518923	-0.0474715	-0.0424382	-0.0382818	-0.0342711	-0.0315054	-0.0278153	-0.0244727	-0.021559	-0.0197373	-0.0173732	-0.0152939	-0.0135749
-1.02742e-17	-0.118977	-0.159121	-0.124444	-0.11746	-0.108886	-0.0966041	-0.0793938	-0.0732712	-0.0687581	-0.0625946	-0.0568	-0.0528005	-0.0485056	-0.0436738	-0.0399085	-0.0365648	-0.032542	-0.028994	-0.0268177	-0.0248799	-0.022769	-0.0205059	-0.0184107
-1.02742e-17	-0.121162	-0.159142	-0.132826	-0.125815	-0.111569	-0.0986096	-0.0888032	-0.0816131	-0.0710398	-0.063463	-0.0575571	-0.0518647	-0.0473989	-0.0429271	-0.0375851	-0.0334123	-0.030157	-0.0273002	-0.0244296	-0.021843	-0.0195046	-0.0173578	-0.0153119
-1.02742e-17	-0.121947	-0.154981	-0.133281	-0.125777	-0.11526	-0.102938	-0.0874621	-0.077335	-0.0693162	-0.0615176	-0.0552695	-0.0493324	-0.0442289	-0.0404716	-0.03702	-0.0344284	-0.0319001	-0.0294969	-0.0272766	-0.0252251	-0.0233296	-0.021578	-0.0203926
-1.02742e-17	-0.126175	-0.161903	-0.156759	-0.139023	-0.131409	-0.117036	-0.0998701	-0.0927443	-0.0838385	-0.0749288	-0.0669666	-0.0603369	-0.0538943	-0.0480545	-0.0428589	-0.0382354	-0.0341199	-0.0314143	-0.0278162	-0.0253348	-0.0233722	-0.0213278	-0.0195725
-1.02742e-17	-0.137738	-0.182389	-0.170985	-0.155302	-0.133414	-0.123494	-0.10758	-0.102293	-0.0896186	-0.0795559	-0.0729984	-0.0654291	-0.060259	-0.0555698	-0.051311	-0.046108	-0.0409839	-0.0364919	-0.0329856	-0.0307508	-0.0276949	-0.0250174	-0.0226044
-1.02742e-17	-0.139613	-0.172711	-0.17001	-0.167164	-0.14864	-0.137332	-0.125916	-0.118331	-0.109736	-0.0971573	-0.0869804	-0.0790197	-0.0747811	-0.0681061	-0.0605485	-0.0548829	-0.0504914	-0.0463335	-0.0425962	-0.0396788	-0.0377501	-0.0355969	-0.0326247
-1.02742e-17	-0.138384	-0.186266	-0.168959	-0.158721	-0.137446	-0.126028	-0.115469	-0.100829	-0.0904806	-0.0817364	-0.0727612	-0.0671249	-0.0611568	-0.0560624	-0.0511045	-0.046238	-0.0422328	-0.0394835	-0.0369186	-0.0338898	-0.0310364	-0.028934	-0.0263366
-1.02742e-17	-0.131734	-0.173532	-0.164501	-0.164253	-0.153853	-0.141354	-0.127142	-0.113479	-0.0981304	-0.0874125	-0.0781465	-0.0695967	-0.0619513	-0.0551123	-0.049014	-0.0451241	-0.0402374	-0.0357252	-0.0318922	-0.0291156	-0.0264862	-0.0241206	-0.0218217
-1.02742e-17	-0.133954	-0.181547	-0.173754	-0.169399	-0.164784	-0.148632	-0.130018	-0.120051	-0.104204	-0.0932384	-0.0830586	-0.074055	-0.0654376	-0.0582679	-0.0540954	-0.0502683	-0.0462385	-0.0424888	-0.0385411	-0.0364464	-0.0345518	-0.0327669	-0.0302782
-1.02742e-17	-0.136677	-0.185434	-0.17437	-0.161181	-0.146277	-0.132636	-0.120734	-0.110027	-0.0986433	-0.0865642	-0.0762521	-0.070407	-0.0641281	-0.0566854	-0.051401	-0.0466082	-0.0427062	-0.0380487	-0.0341956	-0.030872	-0.0279395	-0.0252857	-0.022889
-1.02742e-17	-0.13892	-0.189813	-0.170397	-0.157978	-0.145904	-0.137939	-0.121624	-0.115938	-0.103791	-0.0935091	-0.0850028	-0.0783559	-0.0674512	-0.0592438	-0.0515945	-0.0483619	-0.0438782	-0.0401367	-0.0376612	-0.0358656	-0.0319373	-0.0289343	-0.0261564
-1.02742e-17	-0.154642	-0.204729	-0.192548	-0.177034	-0.163067	-0.151974	-0.136725	-0.130998	-0.115273	-0.107988	-0.100572	-0.0970762	-0.0935905	-0.0897363	-0.0797017	-0.0704809	-0.0606747	-0.0539566	-0.0494988	-0.0454101	-0.04166	-0.0382204	-0.0350655
-1.02742e-17	-0.17277	-0.219876	-0.19877	-0.19992	-0.195441	-0.180011	-0.160213	-0.150411	-0.131886	-0.115004	-0.107224	-0.103917	-0.0882003	-0.0789869	-0.0704908	-0.065379	-0.0607781	-0.056465	-0.0532238	-0.0487294	-0.0445192	-0.0406146	-0.037981
-1.02742e-17	-0.188875	-0.224386	-0.210201	-0.213709	-0.208926	-0.19351	-0.186359	-0.176051	-0.16398	-0.153002	-0.138557	-0.128426	-0.118848	-0.107694	-0.0991221	-0.0899461	-0.083182	-0.0754947	-0.0653626	-0.0576236	-0.0535187	-0.0500789	-0.0466987
-1.02742e-17	-0.198472	-0.244996	-0.24205	-0.247451	-0.229913	-0.208865	-0.195478	-0.179481	-0.165785	-0.154363	-0.139587	-0.125001	-0.11828	-0.10857	-0.0996143	-0.0943035	-0.0901624	-0.0853259	-0.0792041	-0.0733311	-0.068187	-0.0634042	-0.0589589
-1.02742e-17	-0.197722	-0.242555	-0.250547	-0.242616	-0.23651	-0.22213	-0.208877	-0.195304	-0.183574	-0.174214	-0.162689	-0.155563	-0.141516	-0.128823	-0.119043	-0.112724	-0.105329	-0.0967434	-0.089831	-0.0839089	-0.0783773	-0.0748745	-0.0719813
-1.02742e-17	-0.190811	-0.24509	-0.238452	-0.23948	-0.233159	-0.219112	-0.203357	-0.192543	-0.17988	-0.16306	-0.154511	-0.146522	-0.137509	-0.126706	-0.118605	-0.109547	-0.100441	-0.0964108	-0.0953074	-0.0934437	-0.0873733	-0.0799075	-0.0730803
-1.02742e-17	-0.191105	-0.245839	-0.238113	-0.234141	-0.236032	-0.226963	-0.224993	-0.21411	-0.194343	-0.179471	-0.169132	-0.164095	-0.154652	-0.147285	-0.138507	-0.132817	-0.126412	-0.116995	-0.10828	-0.101486	-0.0971547	-0.0945236	-0.0880292
-1.02742e-17	-0.190939	-0.243193	-0.234874	-0.237285	-0.233443	-0.22591	-0.21197	-0.199746	-0.189522	-0.176969	-0.168624	-0.159138	-0.154332	-0.151878	-0.147068	-0.141977	-0.131979	-0.126996	-0.124349	-0.120479	-0.118643	-0.111926	-0.105597
-1.02742e-17	-0.185508	-0.232745	-0.229381	-0.229027	-0.226777	-0.221118	-0.215514	-0.207238	-0.193984	-0.186587	-0.17576	-0.166766	-0.159298	-0.154367	-0.148836	-0.142797	-0.13888	-0.132446	-0.125964	-0.121708	-0.116803	-0.112035	-0.107338
-1.02742e-17	-0.179651	-0.244155	-0.240579	-0.241859	-0.237625	-0.223128	-0.214567	-0.201667	-0.197829	-0.189259	-0.181681	-0.174173	-0.169272	-0.167314	-0.159751	-0.152537	-0.146762	-0.142521	-0.139971	-0.13343	-0.127776	-0.127218	-0.126882
-1.02742e-17	-0.18124	-0.248244	-0.23702	-0.238501	-0.232801	-0.221958	-0.21285	-0.209544	-0.192786	-0.182797	-0.17575	-0.167614	-0.161704	-0.15154	-0.141415	-0.134483	-0.133165	-0.127751	-0.12153	-0.114719	-0.109078	-0.106238	-0.104151
-1.02742e-17	-0.179628	-0.241632	-0.229506	-0.229344	-0.219301	-0.213323	-0.204459	-0.19311	-0.183996	-0.177853	-0.169825	-0.157805	-0.149118	-0.142658	-0.139072	-0.132796	-0.125297	-0.123407	-0.120294	-0.114012	-0.108066	-0.102439	-0.0971134
-1.02742e-17	-0.173655	-0.242937	-0.234669	-0.231614	-0.226356	-0.225957	-0.220986	-0.200478	-0.187167	-0.178212	-0.172108	-0.162362	-0.149744	-0.139694	-0.132202	-0.127602	-0.120371	-0.114927	-0.110135	-0.10454	-0.0990516	-0.0938609	-0.0903998
-1.02742e-17	-0.185966	-0.245997	-0.243194	-0.245397	-0.237838	-0.226117	-0.209202	-0.196525	-0.180243	-0.173998	-0.166459	-0.158608	-0.147331	-0.139366	-0.131309	-0.123778	-0.118093	-0.109838	-0.103494	-0.0978631	-0.0919858	-0.0865864	-0.0815905
-1.02742e-17	-0.181415	-0.24496	-0.242692	-0.23882	-0.223415	-0.212562	-0.199056	-0.190854	-0.181387	-0.163089	-0.146704	-0.134738	-0.127138	-0.124221	-0.116698	-0.109178	-0.101657	-0.0948216	-0.0899096	-0.0856863	-0.0816376	-0.0768661	-0.0722466
-1.02742e-17	-0.178195	-0.244646	-0.234608	-0.227841	-0.216976	-0.203601	-0.193399	-0.176861	-0.165176	-0.151665	-0.134445	-0.12272	-0.114215	-0.105699	-0.0970164	-0.0900104	-0.0837133	-0.0764516	-0.068165	-0.0628403	-0.0591964	-0.0536449	-0.0481473
-1.02742e-17	-0.179868	-0.240281	-0.238662	-0.23741	-0.214705	-0.198374	-0.187381	-0.169457	-0.152606	-0.13723	-0.128552	-0.117745	-0.10532	-0.0951953	-0.0887128	-0.0819	-0.0763605	-0.0705083	-0.0647404	-0.0590717	-0.0545291	-0.0509349	-0.0486102
-1.02742e-17	-0.18289	-0.241908	-0.243287	-0.230345	-0.216773	-0.200215	-0.184089	-0.163263	-0.149778	-0.137379	-0.118693	-0.106451	-0.0928458	-0.0835586	-0.0761722	-0.0659148	-0.0600296	-0.0533394	-0.0488239	-0.0452945	-0.0420613	-0.0379412	-0.0339439
-1.02742e-17	-0.181103	-0.250992	-0.240744	-0.228474	-0.212293	-0.198018	-0.179007	-0.153344	-0.140596	-0.125517	-0.111537	-0.099616	-0.0869758	-0.0749744	-0.0690308	-0.060331	-0.0547473	-0.0485677	-0.0434366	-0.0391723	-0.0355013	-0.0312605	-0.0278345
-1.02742e-17	-0.179191	-0.247186	-0.233859	-0.222811	-0.197999	-0.176447	-0.154075	-0.138544	-0.120755	-0.107222	-0.0880379	-0.0785211	-0.0705605	-0.0612235	-0.0526982	-0.0444704	-0.0388001	-0.033797	-0.0291421	-0.0240631	-0.020239	-0.0179411	-0.0165436
-1.02742e-17	-0.178887	-0.2493	-0.240198	-0.225436	-0.204982	-0.180554	-0.160096	-0.143704	-0.128503	-0.113103	-0.099855	-0.0876622	-0.0747235	-0.0629691	-0.052628	-0.0451573	-0.0387761	-0.0328169	-0.0280168	-0.0243992	-0.0212508	-0.0189514	-0.0169897
-1.02742e-17	-0.178935	-0.25782	-0.249964	-0.236154	-0.221444	-0.204346	-0.181294	-0.163193	-0.145589	-0.124473	-0.105501	-0.0915787	-0.0806164	-0.0716631	-0.0644288	-0.0579288	-0.052081	-0.0461117	-0.0404867	-0.0360397	-0.0320854	-0.0286741	-0.0256446
-1.02742e-17	-0.176455	-0.247511	-0.234897	-0.221314	-0.201991	-0.184878	-0.16946	-0.1492	-0.133576	-0.115155	-0.0999234	-0.0895062	-0.080754	-0.0709276	-0.0640845	-0.0568878	-0.0510992	-0.0445777	-0.0394026	-0.0359784	-0.0329826	-0.0302114	-0.0276795
-1.02742e-17	-0.186352	-0.260104	-0.241927	-0.232018	-0.21489	-0.190479	-0.166829	-0.150486	-0.13908	-0.125075	-0.112264	-0.0974149	-0.0855754	-0.0761032	-0.0674958	-0.0593076	-0.0519983	-0.0479927	-0.0421066	-0.035787	-0.031	-0.0272247	-0.0247852
-1.02742e-17	-0.188982	-0.262785	-0.255969	-0.247704	-0.226916	-0.207316	-0.184665	-0.166799	-0.147174	-0.131433	-0.120281	-0.111005	-0.102439	-0.0925753	-0.0813417	-0.0699174	-0.062103	-0.0558477	-0.0497539	-0.0442645	-0.039129	-0.0345899	-0.0301201
-1.02742e-17	-0.201834	-0.262015	-0.25457	-0.24667	-0.232222	-0.210895	-0.194133	-0.171597	-0.150692	-0.128035	-0.112562	-0.101089	-0.0898546	-0.0762642	-0.0686977	-0.0610547	-0.0549101	-0.0498135	-0.0451913	-0.0404622	-0.0356141	-0.032029	-0.0289789
-1.02742e-17	-0.202207	-0.25992	-0.258121	-0.260879	-0.250061	-0.227769	-0.20229	-0.175351	-0.160158	-0.140169	-0.113791	-0.102632	-0.0954781	-0.0867116	-0.077771	-0.0687849	-0.0589013	-0.0505615	-0.0438714	-0.0388046	-0.0349554	-0.0314892	-0.028368
-1.02742e-17	-0.194091	-0.262635	-0.261441	-0.258584	-0.236131	-0.210693	-0.197399	-0.177876	-0.15435	-0.135434	-0.11935	-0.106215	-0.0916457	-0.0807305	-0.0732703	-0.0663191	-0.0623402	-0.0558779	-0.0500781	-0.0448867	-0.0402897	-0.0364678	-0.0330085
-1.02742e-17	-0.187398	-0.259337	-0.271722	-0.274613	-0.249144	-0.217436	-0.189392	-0.160959	-0.142268	-0.126853	-0.109356	-0.0968117	-0.0874123	-0.0782063	-0.0673901	-0.0591671	-0.0520362	-0.0472975	-0.0441107	-0.0401924	-0.0361149	-0.0324582	-0.0286972
-1.02742e-17	-0.187096	-0.261856	-0.269489	-0.260167	-0.225775	-0.192965	-0.175494	-0.152373	-0.140658	-0.126264	-0.112584	-0.0996265	-0.0906497	-0.0781937	-0.0663372	-0.0589952	-0.0526872	-0.0472995	-0.0417455	-0.0370319	-0.0330623	-0.0296928	-0.026667
-1.02742e-17	-0.171444	-0.256036	-0.268599	-0.249868	-0.226026	-0.197871	-0.177055	-0.159999	-0.136757	-0.120361	-0.106179	-0.0939154	-0.0823846	-0.0725878	-0.0643576	-0.0574736	-0.0515757	-0.0461747	-0.0412227	-0.0368622	-0.0327753	-0.0291416	-0.0259106
-1.02742e-17	-0.169173	-0.251186	-0.249039	-0.231254	-0.204659	-0.195534	-0.176591	-0.153396	-0.136026	-0.122799	-0.105076	-0.0914465	-0.0789119	-0.0687834	-0.0599536	-0.052258	-0.0460646	-0.040763	-0.0360772	-0.0320694	-0.0283775	-0.0251166	-0.0223014
-1.02742e-17	-0.16957	-0.258601	-0.250496	-0.233716	-0.215661	-0.199541	-0.185022	-0.171732	-0.145458	-0.131045	-0.118112	-0.101408	-0.083366	-0.0716192	-0.0625939	-0.0561465	-0.0513248	-0.0454148	-0.0402067	-0.0356643	-0.0324516	-0.0295289	-0.0268728
-1.02742e-17	-0.175101	-0.256358	-0.257742	-0.244483	-0.223735	-0.201567	-0.182006	-0.159801	-0.146522	-0.128361	-0.118842	-0.10326	-0.0909827	-0.0841102	-0.072622	-0.0628369	-0.0553217	-0.0505054	-0.0462985	-0.0426759	-0.0392594	-0.0355936	-0.0317113
-1.02742e-17	-0.173377	-0.265252	-0.266324	-0.253107	-0.232319	-0.216108	-0.19247	-0.16385	-0.14117	-0.124893	-0.113413	-0.102679	-0.0931563	-0.0849884	-0.0773939	-0.0701965	-0.063385	-0.0569703	-0.0506479	-0.0450354	-0.0402665	-0.0349496	-0.0313024
-1.02742e-17	-0.174016	-0.271134	-0.282425	-0.268685	-0.251504	-0.235228	-0.20593	-0.182344	-0.15706	-0.140222	-0.124549	-0.108756	-0.096411	-0.087567	-0.0801729	-0.0738341	-0.0680408	-0.0634206	-0.0579305	-0.0527604	-0.0479796	-0.0426734	-0.0379544
-1.02742e-17	-0.167489	-0.276847	-0.290114	-0.278822	-0.261655	-0.237946	-0.216918	-0.191368	-0.170788	-0.151281	-0.136571	-0.121292	-0.104584	-0.0959557	-0.0860194	-0.0768237	-0.0686774	-0.0611441	-0.055023	-0.0494525	-0.0453157	-0.040827	-0.0369317
-1.02742e-17	-0.178342	-0.269943	-0.286411	-0.28256	-0.263926	-0.235092	-0.211081	-0.178206	-0.157864	-0.136506	-0.121875	-0.114159	-0.100318	-0.0865832	-0.0773489	-0.0709824	-0.0634986	-0.0567329	-0.052263	-0.0470457	-0.0431286	-0.0393391	-0.0358841
-1.02742e-17	-0.18081	-0.274818	-0.295381	-0.285206	-0.266789	-0.237666	-0.210468	-0.195259	-0.176761	-0.155447	-0.14309	-0.125869	-0.112102	-0.101639	-0.0899974	-0.0816874	-0.0736718	-0.0661694	-0.0597248	-0.0539088	-0.0488707	-0.0439225	-0.0396471
-1.02742e-17	-0.192645	-0.278637	-0.292039	-0.278893	-0.259933	-0.240763	-0.213887	-0.192185	-0.177506	-0.159144	-0.141544	-0.129513	-0.117415	-0.106546	-0.0946307	-0.0865376	-0.077651	-0.0696802	-0.0647037	-0.0584001	-0.0523647	-0.0470611	-0.0418388
-1.02742e-17	-0.199265	-0.281684	-0.305917	-0.290592	-0.263989	-0.243866	-0.221913	-0.202047	-0.184713	-0.173806	-0.159599	-0.148328	-0.138348	-0.126008	-0.115528	-0.103443	-0.0946166	-0.0864463	-0.0790396	-0.0722716	-0.0660415	-0.0594671	-0.0541954
-1.02742e-17	-0.204614	-0.297044	-0.310666	-0.306371	-0.283934	-0.255812	-0.225672	-0.203637	-0.193542	-0.183426	-0.170031	-0.153897	-0.139985	-0.129826	-0.12228	-0.109101	-0.100668	-0.0935236	-0.0872142	-0.0806798	-0.0746373	-0.0690502	-0.0636592
-1.02742e-17	-0.203082	-0.291202	-0.310103	-0.303738	-0.278149	-0.254961	-0.222692	-0.1982	-0.184226	-0.165771	-0.149453	-0.137882	-0.12761	-0.117536	-0.105935	-0.0954873	-0.0869995	-0.0798939	-0.0722755	-0.0656746	-0.0602148	-0.0551771	-0.0515748
-1.02742e-17	-0.205409	-0.281143	-0.316469	-0.314776	-0.288375	-0.265345	-0.241412	-0.22108	-0.209934	-0.195198	-0.181387	-0.169329	-0.157808	-0.149572	-0.14336	-0.132661	-0.123206	-0.114459	-0.10576	-0.0977698	-0.090492	-0.0821961	-0.0759493
-1.02742e-17	-0.210326	-0.286441	-0.322235	-0.323155	-0.303771	-0.281072	-0.259723	-0.249502	-0.235717	-0.216425	-0.20363	-0.191918	-0.184335	-0.172394	-0.164545	-0.153874	-0.144037	-0.13484	-0.126242	-0.119142	-0.112571	-0.106358	-0.102103
-1.02742e-17	-0.222391	-0.299671	-0.326914	-0.326989	-0.327874	-0.313088	-0.286146	-0.262101	-0.247775	-0.234252	-0.219389	-0.197306	-0.185705	-0.176262	-0.16777	-0.160654	-0.150017	-0.139025	-0.129021	-0.1219	-0.115185	-0.109586	-0.105745
-1.02742e-17	-0.222572	-0.297871	-0.336311	-0.338582	-0.333215	-0.324744	-0.296262	-0.289337	-0.271282	-0.25308	-0.239889	-0.231533	-0.221794	-0.21253	-0.203846	-0.192994	-0.186052	-0.182382	-0.178907	-0.175618	-0.169954	-0.161436	-0.15335
-1.02742e-17	-0.207974	-0.30171	-0.354246	-0.357197	-0.345052	-0.328455	-0.308792	-0.29392	-0.266935	-0.256758	-0.246425	-0.231141	-0.212926	-0.200639	-0.189096	-0.181119	-0.173734	-0.166652	-0.159862	-0.153352	-0.147109	-0.141123	-0.135383
-1.02742e-17	-0.201883	-0.304778	-0.338677	-0.336134	-0.345213	-0.335256	-0.324649	-0.30673	-0.275333	-0.255839	-0.241367	-0.229411	-0.211539	-0.2019	-0.190302	-0.179488	-0.171137	-0.165364	-0.1564	-0.146378	-0.139577	-0.133289	-0.128069
-1.02742e-17	-0.194914	-0.295093	-0.328404	-0.33052	-0.326777	-0.310825	-0.298724	-0.293593	-0.271962	-0.2539	-0.237958	-0.227504	-0.214109	-0.205181	-0.19559	-0.182127	-0.172851	-0.165293	-0.150737	-0.142816	-0.138949	-0.134121	-0.128437
-1.02742e-17	-0.191179	-0.290982	-0.337268	-0.343692	-0.328463	-0.324875	-0.306005	-0.29535	-0.269467	-0.249117	-0.233026	-0.220265	-0.212755	-0.204068	-0.190119	-0.1786	-0.167481	-0.15533	-0.14523	-0.137834	-0.129588	-0.121837	-0.11455
-1.02742e-17	-0.187515	-0.296423	-0.33746	-0.334977	-0.330999	-0.307746	-0.2831	-0.269894	-0.249981	-0.235434	-0.215923	-0.203508	-0.185575	-0.177093	-0.164675	-0.152847	-0.139778	-0.131225	-0.124196	-0.115512	-0.108878	-0.102671	-0.0971393
-1.02742e-17	-0.189439	-0.279586	-0.322599	-0.319056	-0.307994	-0.290059	-0.276109	-0.258717	-0.246804	-0.228094	-0.212671	-0.203384	-0.192924	-0.181518	-0.170844	-0.162935	-0.152969	-0.1457	-0.13981	-0.130861	-0.122261	-0.115288	-0.108738
-1.02742e-17	-0.184191	-0.281326	-0.310263	-0.31423	-0.304474	-0.290233	-0.268236	-0.254131	-0.232843	-0.21229	-0.196281	-0.18001	-0.171867	-0.163808	-0.158066	-0.150553	-0.141513	-0.13305	-0.125962	-0.11818	-0.112877	-0.10659	-0.101774
-1.02742e-17	-0.170728	-0.272808	-0.314301	-0.311253	-0.292187	-0.277678	-0.259172	-0.245861	-0.225421	-0.208264	-0.194248	-0.18628	-0.182086	-0.169895	-0.151199	-0.138347	-0.128347	-0.122211	-0.114218	-0.104659	-0.0981811	-0.0930909	-0.0873911
-1.02742e-17	-0.161923	-0.26684	-0.306633	-0.311645	-0.297135	-0.272523	-0.254797	-0.243151	-0.225312	-0.214837	-0.202786	-0.188296	-0.176805	-0.169569	-0.164941	-0.155544	-0.144335	-0.13728	-0.128601	-0.119165	-0.11151	-0.104216	-0.0971668
-1.02742e-17	-0.1633	-0.268065	-0.301917	-0.301049	-0.279865	-0.262686	-0.24204	-0.229971	-0.220642	-0.212471	-0.19786	-0.184539	-0.18239	-0.167485	-0.15576	-0.148694	-0.141385	-0.131583	-0.122465	-0.11401	-0.107706	-0.103147	-0.0961627
