# Supplementary material for: Research on the dynamic spillover of stock markets under COVID-19—Taking the stock markets of China, Japan, and South Korea as an example
Source: Front Public Health. 2022 Nov 11;10:1008348. doi: 10.3389/fpubh.2022.1008348 (PMC9691647; doi:10.3389/fpubh.2022.1008348)
Supplement: Supplementary file 6 [file Data_Sheet_4.ZIP › BM_JPN (1).xls]

## Sheet: Sheet4
0	0	0	0	0	0	0	0	0	0	0	0	0	0	0	0	0	0	0	0	0	0	0	0
0	0	0	0	0	0	0	0	0	0	0	0	0	0	0	0	0	0	0	0	0	0	0	0
-1.70152e-16	-0.0419865	-0.0736387	-0.0578965	-0.0456707	-0.0370988	-0.0298383	-0.025761	-0.0214422	-0.0178896	-0.0137957	-0.0112566	-0.00968122	-0.008152	-0.00721706	-0.00564583	-0.00454147	-0.00359415	-0.00291323	-0.00231539	-0.00188492	-0.00151955	-0.00126495	-0.00101804
-1.70152e-16	-0.0317395	-0.0620836	-0.0576894	-0.0467124	-0.0428016	-0.0368597	-0.0319595	-0.0259289	-0.0221484	-0.0170407	-0.0137433	-0.0113923	-0.00888968	-0.00712753	-0.00510524	-0.00389763	-0.00300973	-0.00244789	-0.00194737	-0.00159788	-0.00127662	-0.0010502	-0.000839096
-1.70152e-16	-0.0221719	-0.0623168	-0.0559939	-0.0428199	-0.035	-0.0271903	-0.0232957	-0.0189535	-0.0150889	-0.0111079	-0.0086959	-0.00731101	-0.0064632	-0.00575807	-0.00479305	-0.00390993	-0.00271611	-0.00222597	-0.0018251	-0.00149703	-0.0012322	-0.00100826	-0.000827845
-1.70152e-16	-0.0286473	-0.0575469	-0.0417621	-0.0369156	-0.0270219	-0.0239451	-0.0206829	-0.0170465	-0.0148085	-0.012296	-0.0103119	-0.00937589	-0.00822902	-0.00709325	-0.00594825	-0.00457858	-0.00372066	-0.00295646	-0.00256027	-0.00205669	-0.00165168	-0.00132616	-0.00107165
-1.70152e-16	-0.0274157	-0.0543369	-0.0437569	-0.0394372	-0.0336242	-0.0263224	-0.0218603	-0.0168686	-0.0140921	-0.0118781	-0.00979345	-0.00798756	-0.00675669	-0.00608549	-0.00520366	-0.00436704	-0.00358314	-0.00293788	-0.00231709	-0.00190499	-0.00157355	-0.0012855	-0.00104321
-1.70152e-16	-0.0255764	-0.0383952	-0.0436264	-0.0357196	-0.0312979	-0.0269981	-0.0239514	-0.0211973	-0.0179083	-0.0149483	-0.0127101	-0.0117859	-0.010484	-0.00884177	-0.00750045	-0.00633294	-0.00536859	-0.00436482	-0.00351587	-0.00270171	-0.0021563	-0.00170764	-0.00134787
-1.70152e-16	-0.019408	-0.0445978	-0.0372663	-0.0296271	-0.0264761	-0.0212813	-0.017575	-0.0153334	-0.0143207	-0.0134329	-0.010301	-0.00779022	-0.00634832	-0.0055898	-0.00493761	-0.00437544	-0.00386199	-0.00304407	-0.00240328	-0.00190056	-0.00150553	-0.00119464	-0.000949568
-1.70152e-16	-0.0238181	-0.0551584	-0.0435763	-0.0378126	-0.0364571	-0.0310444	-0.0258784	-0.0215561	-0.015927	-0.0123072	-0.0108132	-0.00936874	-0.00819585	-0.00691938	-0.00584116	-0.0049056	-0.00405268	-0.00334925	-0.00276933	-0.00229121	-0.00184803	-0.00149425	-0.00124071
-1.70152e-16	-0.0244932	-0.0422318	-0.0451348	-0.0304007	-0.027001	-0.0210623	-0.0179179	-0.0147193	-0.0122283	-0.0101002	-0.00839326	-0.00695017	-0.00574665	-0.00461507	-0.00408358	-0.00335033	-0.00280503	-0.00234833	-0.00196611	-0.0016461	-0.00137821	-0.00115394	-0.000966178
-1.70152e-16	-0.0211141	-0.0465141	-0.0424165	-0.0379099	-0.0304956	-0.0237753	-0.0222843	-0.018565	-0.014453	-0.011892	-0.0101422	-0.00876879	-0.00695591	-0.0051402	-0.00406283	-0.00325596	-0.0026203	-0.0021217	-0.00171966	-0.00139499	-0.00113247	-0.000919975	-0.000812766
-1.70152e-16	-0.0108386	-0.0342855	-0.0308686	-0.0194105	-0.0206898	-0.016411	-0.0166537	-0.0114243	-0.0111341	-0.00913574	-0.00847016	-0.00620619	-0.00615924	-0.0042258	-0.00431595	-0.00288307	-0.00282079	-0.00194935	-0.00164172	-0.00110138	-0.00101207	-0.000761924	-0.00066399
-1.70152e-16	-0.0181062	-0.0395184	-0.0301096	-0.0326152	-0.0288365	-0.0217928	-0.0220324	-0.0178887	-0.0152629	-0.0128845	-0.0113367	-0.00946762	-0.00819722	-0.00668615	-0.00547379	-0.00462369	-0.00391101	-0.00307161	-0.00241398	-0.0019724	-0.00157265	-0.001254	-0.000999993
-1.70152e-16	-0.0256139	-0.0445436	-0.0356361	-0.0275767	-0.0243113	-0.0246548	-0.0207528	-0.0199234	-0.017131	-0.0155301	-0.013384	-0.0118975	-0.0103274	-0.00941634	-0.0081336	-0.00756035	-0.00680468	-0.00588145	-0.00490373	-0.00409235	-0.00353788	-0.00305885	-0.00264499
-1.70152e-16	-0.0227938	-0.043435	-0.0231293	-0.0184093	-0.0163149	-0.0150434	-0.0121221	-0.00971957	-0.00779649	-0.00654528	-0.00553484	-0.00467958	-0.003957	-0.00334462	-0.00282686	-0.00238912	-0.00201903	-0.00170623	-0.00144187	-0.00112458	-0.000874416	-0.000682709	-0.00053559
-1.70152e-16	-0.00972183	-0.039022	-0.033791	-0.0322748	-0.0259547	-0.0244212	-0.0215231	-0.0200467	-0.0175735	-0.0150481	-0.0127137	-0.0113809	-0.00915905	-0.00718775	-0.00563156	-0.0048787	-0.00397302	-0.00370333	-0.00308201	-0.00253828	-0.00209277	-0.00170722	-0.00140494
-1.70152e-16	-0.0227929	-0.0420693	-0.0416709	-0.0377443	-0.0354744	-0.0309004	-0.0274419	-0.0236857	-0.0192682	-0.016837	-0.0142479	-0.0129305	-0.011981	-0.0103133	-0.00835106	-0.00706826	-0.00598313	-0.00521722	-0.00458933	-0.00402993	-0.00346944	-0.00289316	-0.00241214
-1.70152e-16	-0.0272752	-0.0382477	-0.031592	-0.031601	-0.0297453	-0.0255531	-0.0211852	-0.017085	-0.0149839	-0.0117286	-0.00959345	-0.00828284	-0.00686715	-0.00566238	-0.00465049	-0.00382904	-0.00328078	-0.00275599	-0.0022432	-0.0018264	-0.00148753	-0.00121187	-0.000987575
-1.70152e-16	-0.0195966	-0.0292621	-0.0271155	-0.0282693	-0.0234071	-0.0195751	-0.0157847	-0.0129772	-0.0113345	-0.00901375	-0.00772916	-0.00633191	-0.00538274	-0.00448008	-0.00379894	-0.00319236	-0.00270928	-0.00229191	-0.00194988	-0.00165807	-0.00135909	-0.00107492	-0.000874468
-1.70152e-16	0.00243491	-0.0148665	-0.0131618	-0.0175108	-0.00969029	-0.0072328	-0.00553883	-0.00431252	-0.00397217	-0.00366337	-0.0032453	-0.0027409	-0.00233442	-0.00199738	-0.00171637	-0.00148143	-0.00128305	-0.00111489	-0.000971651	-0.000849097	-0.000743881	-0.000653241	-0.000574923
-1.70152e-16	0.00306919	-0.0272963	-0.0129378	-0.00663069	-0.00911686	-0.00858663	-0.0120676	-0.00793449	-0.00828324	-0.00579853	-0.00601326	-0.0052846	-0.00501026	-0.00437461	-0.0037101	-0.00311837	-0.00260481	-0.00216683	-0.00179761	-0.00148877	-0.00123179	-0.00108767	-0.00100502
-1.70152e-16	0.0120339	-0.0137397	-0.0150717	-0.00790337	-0.00543403	-0.0038962	-0.00387729	-0.00362675	-0.00233542	-0.0017433	-0.00167775	-0.00135514	-0.0013103	-0.00114544	-0.00113105	-0.00104347	-0.00103059	-0.000847094	-0.000676287	-0.00054047	-0.000432325	-0.000346099	-0.000277273
-1.70152e-16	0.0173509	-0.0165905	-0.0262965	-0.027059	-0.0246136	-0.0205062	-0.0182817	-0.0165168	-0.014229	-0.0125349	-0.0105838	-0.00922388	-0.00805032	-0.00684803	-0.00608111	-0.00528034	-0.00461138	-0.00400021	-0.00346921	-0.00300829	-0.00260838	-0.00238115	-0.00214901
-1.70152e-16	0.0209383	-0.0218208	-0.0160924	-0.021726	-0.0190238	-0.0175486	-0.0158375	-0.0141438	-0.0126957	-0.011297	-0.0100567	-0.00891935	-0.00737124	-0.00614361	-0.00521925	-0.00442566	-0.00394326	-0.00364386	-0.00333268	-0.00300963	-0.00270366	-0.00240963	-0.00161489
-1.70152e-16	0.0202186	-0.0293672	-0.0270973	-0.0358453	-0.0351066	-0.0319113	-0.0297991	-0.0272499	-0.0236618	-0.0204201	-0.0186609	-0.0174591	-0.0154298	-0.0136231	-0.0120183	-0.0106283	-0.00940269	-0.00832302	-0.00724763	-0.0061633	-0.00524068	-0.00445584	-0.00378833
-1.70152e-16	0.00600859	-0.0405371	-0.0413022	-0.0410921	-0.035634	-0.031507	-0.0319203	-0.0344614	-0.0301878	-0.0295531	-0.025092	-0.0208578	-0.017463	-0.0155005	-0.0134209	-0.0114018	-0.00986187	-0.00862126	-0.0075377	-0.00659131	-0.00576274	-0.00491394	-0.00419341
-1.70152e-16	0.00627938	-0.0315493	-0.0416852	-0.0402862	-0.0378148	-0.0365445	-0.0339071	-0.0331499	-0.0300164	-0.0265752	-0.0240909	-0.0219244	-0.0192118	-0.0166324	-0.0142975	-0.0129692	-0.0123969	-0.011138	-0.0100067	-0.00891841	-0.00801558	-0.00720719	-0.0064831
-1.70152e-16	0.00799039	-0.0410764	-0.0343959	-0.0427601	-0.0383735	-0.0327036	-0.0279852	-0.02462	-0.021771	-0.0194279	-0.017236	-0.0159911	-0.0141949	-0.0128095	-0.0108124	-0.010288	-0.00927347	-0.00805941	-0.00719686	-0.00618552	-0.00549332	-0.00485451	-0.00424442
-1.70152e-16	0.0142252	-0.0310569	-0.00648208	-0.0135153	-0.00364526	-0.00563151	-0.00401953	-0.00270091	-0.00191022	-0.00168905	-0.00128468	-0.00133417	-0.0011787	-0.00101385	-0.000937775	-0.000832429	-0.000738837	-0.000655744	-0.000582027	-0.000516587	-0.000458511	-0.000406967	-0.00036122
-1.70152e-16	0.0122371	-0.0306117	-0.00457605	-0.00729469	-0.00163056	-0.00185344	-0.00116512	-0.000256298	-0.00131663	-0.00111676	-0.00111011	-0.000958142	-0.000880074	-0.000822545	-0.000787595	-0.000760303	-0.00074014	-0.000722846	-0.000707956	-0.00069423	-0.000681441	-0.000669215	-0.000657453
-1.70152e-16	0.00108353	-0.0345505	-0.0133632	-0.0159717	-0.0114962	-0.0102377	-0.0106965	-0.0102212	-0.00933606	-0.00857284	-0.00781935	-0.00701595	-0.00616583	-0.00540904	-0.00474306	-0.0041639	-0.00378538	-0.00354088	-0.00340836	-0.00328925	-0.0030961	-0.00282398	-0.0025762
-1.70152e-16	0.00636322	-0.0236803	-0.0090164	-0.0115206	-0.00577742	-0.00631482	-0.00567376	-0.0055814	-0.00533479	-0.00516543	-0.00446205	-0.00391663	-0.00347761	-0.00311338	-0.00280366	-0.00253531	-0.00229958	-0.00209041	-0.00190349	-0.00173558	-0.0015842	-0.00144735	-0.00132338
-1.70152e-16	-0.00479467	-0.0266049	-0.0138975	-0.0222411	-0.0189139	-0.0182305	-0.0143462	-0.0143453	-0.0123031	-0.0113822	-0.00933184	-0.00797814	-0.0068411	-0.00578058	-0.00477368	-0.00396183	-0.00329267	-0.00284355	-0.00251914	-0.00230803	-0.00205365	-0.00188069	-0.00167891
-1.70152e-16	-0.0143605	-0.0227453	-0.024746	-0.0185176	-0.0153041	-0.0151648	-0.0129059	-0.0103547	-0.00844515	-0.00690507	-0.00557343	-0.0044971	-0.00363261	-0.00294145	-0.00239034	-0.00195125	-0.00160112	-0.00132129	-0.00109686	-0.000950103	-0.00088299	-0.000793176	-0.000726417
-1.70152e-16	-0.00675751	-0.0262599	-0.0123057	-0.0257216	-0.0259268	-0.0191016	-0.0150413	-0.0136071	-0.0126396	-0.0118381	-0.0109769	-0.0102058	-0.00907617	-0.00776326	-0.00662978	-0.00561761	-0.00448736	-0.00356512	-0.00283017	-0.0022448	-0.00177958	-0.0014102	-0.00111712
-1.70152e-16	-0.00803986	-0.0257473	-0.0144694	-0.0172987	-0.0224578	-0.0212374	-0.0170359	-0.012604	-0.00925947	-0.0074301	-0.00628112	-0.00541058	-0.00469158	-0.00407077	-0.0035619	-0.00292906	-0.00243694	-0.00202796	-0.0016883	-0.00140315	-0.00116688	-0.000970098	-0.00079467
-1.70152e-16	-0.00676565	-0.0223604	-0.0162243	-0.0188511	-0.0140799	-0.016015	-0.0127791	-0.00913235	-0.0078772	-0.00685759	-0.00577856	-0.0048102	-0.00410353	-0.00351451	-0.00300602	-0.00256996	-0.00219715	-0.00178517	-0.00143608	-0.00115741	-0.00093491	-0.000757065	-0.000614692
-1.70152e-16	-0.0190805	-0.040793	-0.0342407	-0.0308741	-0.0278279	-0.0263067	-0.0245484	-0.0209206	-0.0175817	-0.0167678	-0.0142106	-0.0112525	-0.00856302	-0.00689851	-0.00573578	-0.00484716	-0.00405245	-0.00342261	-0.00289811	-0.00246019	-0.0020936	-0.00174811	-0.00148368
-1.70152e-16	-0.0399819	-0.0581318	-0.0499966	-0.0500513	-0.0390364	-0.0333251	-0.0297527	-0.0247986	-0.0208954	-0.0164627	-0.0139788	-0.0119191	-0.00995495	-0.00871064	-0.00779779	-0.00647041	-0.00537502	-0.00447032	-0.00372224	-0.003103	-0.00258983	-0.00227489	-0.00200261
-1.70152e-16	-0.0325208	-0.0644347	-0.0593484	-0.0568309	-0.0457492	-0.039037	-0.0334262	-0.0290287	-0.0247633	-0.0216723	-0.017405	-0.0141558	-0.0122959	-0.0110214	-0.00966458	-0.00832103	-0.00717268	-0.00619014	-0.00525581	-0.0044552	-0.00377758	-0.00320389	-0.00271806
-1.70152e-16	-0.0386421	-0.0603889	-0.063477	-0.0578459	-0.0504328	-0.045553	-0.0378137	-0.0311277	-0.0252844	-0.0210873	-0.017119	-0.0138811	-0.0121806	-0.0103813	-0.0090465	-0.00795697	-0.00711577	-0.00643178	-0.00592095	-0.00539792	-0.00489042	-0.00443313	-0.00402082
-1.70152e-16	-0.0368452	-0.0641999	-0.0607866	-0.0629104	-0.0512177	-0.0422438	-0.037539	-0.0324498	-0.0265091	-0.0213676	-0.0179164	-0.0162895	-0.0140386	-0.0123359	-0.01065	-0.00923096	-0.00781639	-0.00697583	-0.00623689	-0.00558641	-0.00501294	-0.0042698	-0.00352537
-1.70152e-16	-0.041007	-0.0585064	-0.062687	-0.0593261	-0.0503596	-0.0454383	-0.0383825	-0.0321781	-0.0280603	-0.023434	-0.0202741	-0.0186617	-0.0154651	-0.0126293	-0.0108705	-0.00912013	-0.00779872	-0.00683732	-0.00549587	-0.00442056	-0.00365025	-0.00305968	-0.0025647
-1.70152e-16	-0.0339151	-0.0582909	-0.0628004	-0.0593049	-0.0568689	-0.0507217	-0.0428711	-0.0363701	-0.0299596	-0.0253479	-0.021163	-0.0184072	-0.0165307	-0.0138432	-0.011522	-0.0095886	-0.00797874	-0.00681954	-0.00557414	-0.00461503	-0.00393986	-0.00336533	-0.00300045
-1.70152e-16	-0.0378411	-0.0671096	-0.0752622	-0.0715665	-0.0625325	-0.0524321	-0.0431243	-0.0359127	-0.0301908	-0.0254095	-0.0209777	-0.017802	-0.0150516	-0.0126411	-0.0106129	-0.00868162	-0.00747716	-0.00666217	-0.00565768	-0.00480516	-0.00405883	-0.00347213	-0.00300079
-1.70152e-16	-0.0379713	-0.0712103	-0.0704548	-0.0643478	-0.0629446	-0.0552659	-0.0458814	-0.0394536	-0.0326963	-0.0280759	-0.0238177	-0.0199714	-0.0176384	-0.0165559	-0.014269	-0.0121409	-0.0109061	-0.00946777	-0.00805837	-0.00691619	-0.00596278	-0.00514215	-0.0044356
-1.70152e-16	-0.0391036	-0.0686019	-0.0699847	-0.0663706	-0.0625729	-0.0571181	-0.0480679	-0.0421428	-0.037289	-0.0303414	-0.0273186	-0.0234705	-0.0199486	-0.0174639	-0.0148792	-0.0126818	-0.0106452	-0.00891393	-0.00746415	-0.00625013	-0.00532945	-0.00460656	-0.0039858
-1.70152e-16	-0.0367901	-0.0690974	-0.07112	-0.063375	-0.0556787	-0.0529904	-0.0460853	-0.0395114	-0.0346798	-0.0291515	-0.026246	-0.0233061	-0.0204895	-0.0179663	-0.0159182	-0.0139925	-0.0118426	-0.0102142	-0.0089413	-0.00760478	-0.00656333	-0.00574577	-0.00497084
-1.70152e-16	-0.0404594	-0.0750001	-0.0693611	-0.066136	-0.0572071	-0.0532872	-0.0479934	-0.0403874	-0.0343115	-0.0289153	-0.0253109	-0.0231277	-0.0194139	-0.0169078	-0.0147269	-0.0128961	-0.0108209	-0.00949344	-0.00879242	-0.00795756	-0.00684894	-0.00587262	-0.00502
-1.70152e-16	-0.0383487	-0.0760506	-0.0758745	-0.0665709	-0.0614596	-0.0524798	-0.0460264	-0.0419373	-0.0374444	-0.0304323	-0.0258303	-0.0226675	-0.0195633	-0.0160245	-0.0139609	-0.0123055	-0.0108567	-0.00937142	-0.00792066	-0.00685903	-0.00585889	-0.00484266	-0.00401591
-1.70152e-16	-0.040813	-0.0771887	-0.0768011	-0.0686609	-0.0598348	-0.0558124	-0.0481408	-0.0433039	-0.0377106	-0.0318652	-0.0283722	-0.0242324	-0.0200262	-0.0174075	-0.0150669	-0.0129636	-0.0112854	-0.00950641	-0.00798043	-0.0068803	-0.0059924	-0.0051155	-0.00433992
-1.70152e-16	-0.0432997	-0.0833249	-0.0878617	-0.0747016	-0.071673	-0.0636011	-0.0495452	-0.0409878	-0.0367846	-0.032017	-0.0266377	-0.0241473	-0.0206008	-0.0171744	-0.0144849	-0.0125314	-0.0105532	-0.0087965	-0.00739322	-0.00617787	-0.00525755	-0.00443956	-0.00360344
-1.70152e-16	-0.0513368	-0.0829895	-0.0922548	-0.0800511	-0.0670116	-0.0623994	-0.0532277	-0.0455489	-0.0402238	-0.0331426	-0.0279817	-0.0245511	-0.0205725	-0.0174393	-0.0149696	-0.0130372	-0.0112243	-0.00980746	-0.00826907	-0.00671919	-0.00574825	-0.00483618	-0.00394891
-1.70152e-16	-0.0418701	-0.0911803	-0.0919322	-0.0813765	-0.0679704	-0.0564021	-0.0444809	-0.0385685	-0.0322149	-0.0267698	-0.0240402	-0.0195048	-0.0162645	-0.0137755	-0.0118962	-0.0104971	-0.00916544	-0.00793759	-0.00664915	-0.00535768	-0.00428219	-0.00348582	-0.00298398
-1.70152e-16	-0.0430648	-0.0724567	-0.090367	-0.0775845	-0.0634724	-0.0519062	-0.041833	-0.0363951	-0.0307644	-0.0259568	-0.0213564	-0.0172346	-0.0141409	-0.0117851	-0.00991055	-0.00843094	-0.00726823	-0.00616963	-0.00497236	-0.00417698	-0.00354471	-0.00319772	-0.0026985
-1.70152e-16	-0.0337752	-0.0652394	-0.0760306	-0.0693313	-0.0610283	-0.0516149	-0.0406027	-0.0336063	-0.0291684	-0.0244171	-0.0202067	-0.0169958	-0.0138067	-0.0123752	-0.0106406	-0.0085095	-0.00686045	-0.00561703	-0.00465842	-0.00374143	-0.00299968	-0.0024114	-0.00207898
-1.70152e-16	-0.0245348	-0.0559776	-0.0692309	-0.0586945	-0.052986	-0.0466564	-0.0387033	-0.0331144	-0.0280414	-0.0233345	-0.0203377	-0.0174417	-0.014515	-0.0120849	-0.00949302	-0.0079606	-0.00672455	-0.00540181	-0.00434	-0.00348752	-0.00286225	-0.00227433	-0.00187233
-1.70152e-16	-0.022559	-0.0586763	-0.062524	-0.0600168	-0.050465	-0.0434713	-0.037779	-0.0309076	-0.0254268	-0.022469	-0.0191868	-0.0171935	-0.0152243	-0.0127231	-0.0104172	-0.00819534	-0.00636635	-0.00495534	-0.00410897	-0.0034891	-0.00298395	-0.00248365	-0.0019878
-1.70152e-16	-0.0114805	-0.0582293	-0.0568693	-0.0601319	-0.0505189	-0.0412689	-0.0346126	-0.0300941	-0.0264333	-0.0227626	-0.0192914	-0.0164227	-0.0139892	-0.0119424	-0.0100751	-0.00771716	-0.00670317	-0.00555656	-0.0050261	-0.0042082	-0.00338878	-0.00270009	-0.00223024
-1.70152e-16	-0.0105427	-0.0530365	-0.0560426	-0.0597092	-0.050535	-0.0441305	-0.0370619	-0.0295812	-0.0233551	-0.0199887	-0.0180875	-0.0167103	-0.0133715	-0.0113112	-0.0096737	-0.00787775	-0.00642612	-0.00525215	-0.00423953	-0.00335294	-0.00276185	-0.00220653	-0.00172236
-1.70152e-16	-0.00959203	-0.0513298	-0.0613169	-0.062814	-0.0528692	-0.043534	-0.037586	-0.0338874	-0.0294607	-0.0248361	-0.0223198	-0.0185952	-0.0151752	-0.01288	-0.0108311	-0.00907185	-0.00720493	-0.00590258	-0.00483224	-0.00407336	-0.00340419	-0.00283529	-0.00238635
-1.70152e-16	-0.017709	-0.0652243	-0.0751568	-0.069192	-0.0620974	-0.0512849	-0.0436488	-0.0360787	-0.0323432	-0.0282191	-0.0240986	-0.0215286	-0.0197168	-0.0175818	-0.0152461	-0.0130922	-0.0111965	-0.00936163	-0.00745707	-0.00594215	-0.00533063	-0.00452146	-0.00334609
-1.70152e-16	-0.0149675	-0.0540712	-0.0730905	-0.0635038	-0.05768	-0.0478894	-0.0419264	-0.0374687	-0.0330761	-0.0303883	-0.0245485	-0.0219209	-0.0184275	-0.0164459	-0.0146392	-0.0126101	-0.010915	-0.00988751	-0.00898891	-0.00797043	-0.00686536	-0.00574785	-0.00476616
-1.70152e-16	-0.0243597	-0.0587092	-0.0716753	-0.066484	-0.0619584	-0.0541558	-0.0491088	-0.039514	-0.034541	-0.0287104	-0.0229442	-0.0194726	-0.0176651	-0.0148872	-0.0128711	-0.011123	-0.00970655	-0.00847635	-0.00730723	-0.00618375	-0.0052331	-0.00442868	-0.00374799
-1.70152e-16	-0.0126022	-0.066035	-0.0751216	-0.0634511	-0.0594373	-0.0549553	-0.0460936	-0.0390714	-0.0335124	-0.0297588	-0.0252547	-0.0213751	-0.0186606	-0.0168322	-0.0146715	-0.0116384	-0.00910259	-0.00773435	-0.00686997	-0.00581929	-0.00457257	-0.00359547	-0.00285956
-1.70152e-16	-0.013758	-0.0671652	-0.0679652	-0.060954	-0.0560351	-0.049796	-0.0439986	-0.0376653	-0.0310641	-0.0260781	-0.0213314	-0.0182465	-0.014733	-0.0122769	-0.0102394	-0.00869507	-0.00748215	-0.0062559	-0.00523992	-0.00430151	-0.00349051	-0.00286167	-0.0025142
-1.70152e-16	-0.0250915	-0.0571993	-0.0692474	-0.0611517	-0.0562646	-0.04848	-0.0400695	-0.0339298	-0.0292069	-0.0258858	-0.0209434	-0.0172412	-0.015045	-0.0128004	-0.0107707	-0.0089884	-0.00767882	-0.00650362	-0.00560476	-0.00483047	-0.00416338	-0.00358858	-0.00309325
-1.70152e-16	-0.0364123	-0.0644226	-0.0790475	-0.0609704	-0.0562405	-0.0489338	-0.0421514	-0.0356721	-0.0285256	-0.0231178	-0.0192493	-0.0151199	-0.0120806	-0.0103919	-0.00901715	-0.00765206	-0.00649761	-0.00552267	-0.00469821	-0.00400097	-0.00343884	-0.00296172	-0.0025518
-1.70152e-16	-0.0374185	-0.06419	-0.0698465	-0.0687954	-0.0651946	-0.0538829	-0.0450099	-0.0387188	-0.0308415	-0.0247118	-0.0198984	-0.0163194	-0.0139529	-0.0122014	-0.00998825	-0.00820708	-0.0067694	-0.0056053	-0.00465952	-0.00388837	-0.00319555	-0.00222907	-0.00179212
-1.70152e-16	-0.0431164	-0.0466879	-0.0748779	-0.0635752	-0.0562451	-0.0494082	-0.0444966	-0.0362365	-0.0283274	-0.0232144	-0.0181163	-0.0152149	-0.0133732	-0.0116398	-0.00961202	-0.00798823	-0.00682569	-0.0058699	-0.00502339	-0.00410983	-0.00308208	-0.00234721	-0.00186993
-1.70152e-16	-0.0451096	-0.0520373	-0.0710075	-0.0690698	-0.0558275	-0.0487246	-0.0423171	-0.0362285	-0.0307583	-0.0238148	-0.0185639	-0.015008	-0.0129063	-0.0113921	-0.00962952	-0.0078951	-0.00643565	-0.0052841	-0.00429294	-0.00343866	-0.00277993	-0.00224779	-0.00181746
-1.70152e-16	-0.0416215	-0.0629125	-0.069109	-0.0598844	-0.0541638	-0.048833	-0.0380066	-0.0293784	-0.0229204	-0.0190848	-0.0158479	-0.0131649	-0.0108566	-0.00909882	-0.00747717	-0.00610203	-0.00499048	-0.00410976	-0.00334646	-0.00272638	-0.00220528	-0.00176226	-0.00138308
-1.70152e-16	-0.0413492	-0.0466272	-0.0636164	-0.0549157	-0.053092	-0.0465874	-0.0407875	-0.0318962	-0.0257827	-0.0222135	-0.0185263	-0.0161382	-0.0130507	-0.0103569	-0.00820329	-0.00685922	-0.0055987	-0.00462505	-0.00381648	-0.00289655	-0.00243334	-0.00197676	-0.00161084
-1.70152e-16	-0.0247072	-0.0578287	-0.0663475	-0.0587432	-0.0559466	-0.0512661	-0.0420819	-0.0339665	-0.0268357	-0.0211747	-0.016746	-0.0140546	-0.0107377	-0.00875759	-0.00698636	-0.00567105	-0.00467843	-0.00386303	-0.00319263	-0.00248787	-0.00190352	-0.00145828	-0.00111873
-1.70152e-16	-0.0268909	-0.0532451	-0.0620409	-0.0619981	-0.055773	-0.0474313	-0.0408262	-0.0325262	-0.026359	-0.0220199	-0.0184611	-0.0143486	-0.0119532	-0.0101541	-0.00945398	-0.00765937	-0.00608899	-0.00492294	-0.00381041	-0.00294885	-0.00233658	-0.00188822	-0.00152887
-1.70152e-16	-0.0347778	-0.0468249	-0.0708347	-0.055954	-0.0517948	-0.0427991	-0.0370682	-0.0304598	-0.023629	-0.0209502	-0.0177081	-0.0138933	-0.012085	-0.010428	-0.00846377	-0.00673506	-0.00529426	-0.00416307	-0.00310081	-0.00225491	-0.00166134	-0.00139748	-0.00117474
-1.70152e-16	-0.0365467	-0.0551684	-0.0758503	-0.0735141	-0.0728221	-0.059076	-0.0506177	-0.0414232	-0.0340849	-0.0263149	-0.0212629	-0.017569	-0.0137364	-0.0102452	-0.00755887	-0.00609557	-0.00492862	-0.00389869	-0.00314827	-0.00242519	-0.00190931	-0.00150578	-0.00118968
-1.70152e-16	-0.033114	-0.0766962	-0.0883303	-0.07662	-0.0728893	-0.0638977	-0.0540652	-0.0410288	-0.0317338	-0.0242377	-0.0196976	-0.0147251	-0.0111822	-0.00859633	-0.00648879	-0.0050792	-0.00407411	-0.00327774	-0.00263809	-0.00215409	-0.00178491	-0.00141848	-0.00111524
-1.70152e-16	-0.0400495	-0.0773521	-0.102718	-0.0816522	-0.069125	-0.0556975	-0.0441812	-0.034294	-0.027241	-0.0217405	-0.0173073	-0.0128332	-0.00975779	-0.00707047	-0.00567146	-0.00403035	-0.00278007	-0.00199331	-0.00149124	-0.00111569	-0.000834915	-0.000649911	-0.000525278
-1.70152e-16	-0.0402437	-0.0790655	-0.0884653	-0.0750963	-0.0643061	-0.0526532	-0.0437169	-0.0338473	-0.0272231	-0.0226369	-0.0169917	-0.0126542	-0.00943905	-0.0072064	-0.00557511	-0.0042699	-0.00334853	-0.00252696	-0.00177593	-0.00123399	-0.000873126	-0.000649894	-0.000483916
-1.70152e-16	-0.0453936	-0.080425	-0.0997678	-0.0837301	-0.0695439	-0.0612474	-0.0493417	-0.0377302	-0.0310566	-0.0247571	-0.0190167	-0.0147639	-0.0111708	-0.00848133	-0.00664616	-0.00513739	-0.00389809	-0.00299165	-0.00228282	-0.00176454	-0.00135611	-0.0010427	-0.000802092
-1.70152e-16	-0.0453779	-0.0789941	-0.103093	-0.0891063	-0.0743765	-0.0602575	-0.0504579	-0.0389663	-0.0289996	-0.0221923	-0.0181206	-0.0136873	-0.0104374	-0.00836184	-0.00650386	-0.00487449	-0.00381549	-0.00300023	-0.00230707	-0.00174268	-0.00131732	-0.000996601	-0.000754638
-1.70152e-16	-0.0415798	-0.0905325	-0.0972164	-0.0955066	-0.0771603	-0.0618655	-0.052773	-0.040792	-0.0313104	-0.0250849	-0.0207781	-0.0160293	-0.0129893	-0.0102603	-0.00841359	-0.00641336	-0.0048824	-0.00396061	-0.00317951	-0.00252083	-0.00212549	-0.00179675	-0.00146416
-1.70152e-16	-0.041272	-0.0755078	-0.0985569	-0.0885775	-0.0713548	-0.0553231	-0.0433882	-0.034494	-0.0256073	-0.0188642	-0.0156171	-0.0132131	-0.0116131	-0.00976911	-0.00770191	-0.00630644	-0.00514951	-0.00400611	-0.00311943	-0.0024854	-0.00197281	-0.00145485	-0.00117165
-1.70152e-16	-0.0294255	-0.0593671	-0.0817054	-0.0717049	-0.0648058	-0.0540497	-0.0432944	-0.0338582	-0.026563	-0.0199664	-0.0162915	-0.0130366	-0.0104163	-0.00828768	-0.00601853	-0.004522	-0.00339963	-0.00269685	-0.00220091	-0.00190662	-0.00164402	-0.00136051	-0.00115988
-1.70152e-16	-0.00896199	-0.0549961	-0.0751316	-0.0706672	-0.0612081	-0.0496032	-0.0481593	-0.0437517	-0.0375966	-0.0288418	-0.0221255	-0.0169889	-0.0132559	-0.0104296	-0.00826885	-0.00651059	-0.00522817	-0.00414199	-0.00332214	-0.00267563	-0.00220474	-0.00182719	-0.0015027
-1.70152e-16	-0.00242681	-0.0491805	-0.0630735	-0.0675829	-0.0668788	-0.056926	-0.0472883	-0.039249	-0.0315773	-0.0262491	-0.0224139	-0.0191029	-0.0160522	-0.0129584	-0.0107778	-0.00868456	-0.00687938	-0.00556335	-0.00470559	-0.00405143	-0.00339032	-0.00271883	-0.00212804
-1.70152e-16	-0.00380129	-0.0591563	-0.0666281	-0.0589662	-0.0599194	-0.0533364	-0.0479047	-0.040637	-0.0337978	-0.0285314	-0.0230667	-0.0203022	-0.0170659	-0.0145394	-0.0118187	-0.00958034	-0.00774847	-0.00639804	-0.00530478	-0.00443841	-0.00365192	-0.00300559	-0.00247437
-1.70152e-16	-0.00312897	-0.066961	-0.0742028	-0.0717666	-0.0696593	-0.0566225	-0.0485262	-0.0431774	-0.0358257	-0.0300322	-0.0264239	-0.0231776	-0.0192346	-0.0160246	-0.0128245	-0.0104562	-0.00826957	-0.00653825	-0.00500291	-0.00381331	-0.00314053	-0.00255638	-0.00202163
-1.70152e-16	-0.0228639	-0.0700347	-0.0906929	-0.0810414	-0.0713582	-0.0568659	-0.0522456	-0.0464581	-0.0388185	-0.0331989	-0.0286747	-0.0243626	-0.0203055	-0.0159199	-0.0128607	-0.0103839	-0.00836637	-0.00633355	-0.0046854	-0.00345384	-0.00254641	-0.00187782	-0.00149836
-1.70152e-16	-0.0231209	-0.0842705	-0.102629	-0.0910083	-0.075628	-0.0674175	-0.0552677	-0.0477946	-0.0398438	-0.0332428	-0.0258735	-0.0196635	-0.0153034	-0.0116886	-0.00865809	-0.00655303	-0.00525188	-0.00421495	-0.00338787	-0.00265946	-0.00210037	-0.00166768	-0.00138485
-1.70152e-16	-0.0346291	-0.0973847	-0.117434	-0.0976378	-0.0868861	-0.0707162	-0.0590737	-0.0468715	-0.0397768	-0.0326629	-0.0257652	-0.0197076	-0.0150723	-0.0113127	-0.00903746	-0.00738345	-0.00564373	-0.00422626	-0.00328131	-0.00267942	-0.00213714	-0.00172284	-0.00138959
-1.70152e-16	-0.0485487	-0.0941631	-0.117184	-0.101311	-0.0847218	-0.0662127	-0.0550126	-0.0459199	-0.037095	-0.0289705	-0.0226258	-0.0176659	-0.013652	-0.0107814	-0.00821176	-0.00653277	-0.0051539	-0.00408212	-0.00327176	-0.0026225	-0.0021019	-0.0016566	-0.00132075
-1.70152e-16	-0.0524322	-0.12072	-0.126588	-0.104704	-0.0844518	-0.0637835	-0.0487522	-0.0371961	-0.0295024	-0.0246058	-0.0186567	-0.0137161	-0.0117298	-0.00943847	-0.00746735	-0.0059372	-0.0046137	-0.00354423	-0.00278381	-0.00212493	-0.00160911	-0.00121765	-0.000921429
-1.70152e-16	-0.0558112	-0.115748	-0.123767	-0.105124	-0.0870307	-0.0682228	-0.0529629	-0.043209	-0.0332835	-0.0247813	-0.0192425	-0.0139392	-0.0104162	-0.00801066	-0.0064933	-0.00523623	-0.00389321	-0.00308428	-0.00230684	-0.00178128	-0.00142068	-0.00109969	-0.000829862
-1.70152e-16	-0.0598959	-0.112487	-0.126732	-0.106124	-0.0924781	-0.0718304	-0.0546346	-0.0437842	-0.0338048	-0.0259165	-0.020338	-0.0159688	-0.0121898	-0.00937713	-0.00758697	-0.00590044	-0.00457648	-0.00355854	-0.0027562	-0.00194583	-0.00151154	-0.00122213	-0.000963114
-1.70152e-16	-0.065205	-0.117132	-0.122475	-0.111942	-0.0954563	-0.083895	-0.0629419	-0.0503238	-0.0392433	-0.032336	-0.0264925	-0.020668	-0.0164458	-0.0133919	-0.0108495	-0.00857633	-0.0067767	-0.00535468	-0.00410932	-0.00334329	-0.00264179	-0.00206048	-0.00162547
-1.70152e-16	-0.0586711	-0.113032	-0.121501	-0.110971	-0.0963387	-0.0824587	-0.0675327	-0.0541496	-0.0412004	-0.0316016	-0.0248109	-0.0200593	-0.0161214	-0.0124342	-0.00955667	-0.00706063	-0.00556829	-0.00445244	-0.00349781	-0.00272871	-0.0021326	-0.00166497	-0.00130144
-1.70152e-16	-0.0633588	-0.127971	-0.134065	-0.125502	-0.109994	-0.0894861	-0.0745078	-0.0600398	-0.0482281	-0.0398541	-0.0322219	-0.02553	-0.0192988	-0.0146535	-0.0113433	-0.00872388	-0.00679811	-0.00542216	-0.00423427	-0.0033071	-0.00256605	-0.00200212	-0.00154629
-1.70152e-16	-0.0611673	-0.12624	-0.146725	-0.128999	-0.116599	-0.101406	-0.0826427	-0.0676825	-0.0518378	-0.0409753	-0.0323474	-0.0244422	-0.0191663	-0.0147373	-0.012233	-0.00982218	-0.00816699	-0.00614598	-0.00509709	-0.00420642	-0.00341191	-0.00285545	-0.00239112
-1.70152e-16	-0.0611458	-0.124244	-0.149258	-0.140698	-0.127872	-0.11089	-0.0960458	-0.0789767	-0.0606078	-0.0464735	-0.0372135	-0.0293612	-0.0240298	-0.0190429	-0.0149139	-0.0121329	-0.00936881	-0.00758074	-0.00602327	-0.00486986	-0.00403285	-0.00335266	-0.00286962
-1.70152e-16	-0.0545576	-0.126113	-0.139151	-0.135837	-0.117595	-0.0983155	-0.0842332	-0.0677318	-0.0515985	-0.0409208	-0.032308	-0.0255265	-0.0205104	-0.0170815	-0.0139245	-0.0113869	-0.00881932	-0.00680715	-0.00520382	-0.00445157	-0.00377869	-0.00318824	-0.0026874
-1.70152e-16	-0.049058	-0.109665	-0.130236	-0.1225	-0.113031	-0.0992664	-0.0808093	-0.062962	-0.0504232	-0.0414334	-0.033166	-0.0267076	-0.0215122	-0.0164464	-0.0133588	-0.0109166	-0.00857706	-0.00704554	-0.0057062	-0.00415772	-0.00327638	-0.0025819	-0.00207727
-1.70152e-16	-0.0289791	-0.093395	-0.113296	-0.106587	-0.102342	-0.0954737	-0.0850574	-0.0669752	-0.0563775	-0.0463055	-0.0369649	-0.0297329	-0.0239996	-0.0196023	-0.0160769	-0.0132589	-0.0112079	-0.00846779	-0.00633257	-0.00502661	-0.00390957	-0.00321232	-0.00270191
-1.70152e-16	-0.0308205	-0.100087	-0.124482	-0.111637	-0.100024	-0.0917902	-0.0840595	-0.0768565	-0.0624514	-0.0500676	-0.040108	-0.0321157	-0.0263307	-0.0225542	-0.0187625	-0.0158288	-0.0136228	-0.0113615	-0.00997952	-0.00823294	-0.0066222	-0.00582653	-0.00499753
-1.70152e-16	-0.0354285	-0.11023	-0.12277	-0.112938	-0.103873	-0.0859336	-0.0790319	-0.0687675	-0.0588425	-0.0496372	-0.0410106	-0.0337263	-0.0284035	-0.0239477	-0.0194037	-0.0162148	-0.0136134	-0.0110956	-0.00904109	-0.0072404	-0.00575305	-0.0045728	-0.00363606
-1.70152e-16	-0.0427326	-0.114293	-0.137655	-0.126145	-0.115048	-0.0964176	-0.0761899	-0.0601055	-0.0474545	-0.0385897	-0.0316887	-0.0250987	-0.0209054	-0.0173136	-0.014394	-0.0124446	-0.0108084	-0.00864463	-0.00694196	-0.00545508	-0.00445356	-0.00366234	-0.00297433
-1.70152e-16	-0.0406584	-0.121713	-0.124438	-0.122075	-0.105083	-0.0874617	-0.0698427	-0.0549895	-0.04473	-0.0367502	-0.0301868	-0.0247621	-0.0202676	-0.0169674	-0.0139637	-0.0112679	-0.00921347	-0.00785381	-0.0063098	-0.00521699	-0.00427515	-0.003504	-0.00296993
-1.70152e-16	-0.055053	-0.113897	-0.129936	-0.119966	-0.100718	-0.0888452	-0.0694059	-0.0559931	-0.0452016	-0.0359767	-0.030221	-0.0254112	-0.0203243	-0.0162561	-0.0131972	-0.010794	-0.00863007	-0.00692106	-0.0055786	-0.00454695	-0.00363567	-0.00296624	-0.0024033
