# Supplementary material for: Research on the dynamic spillover of stock markets under COVID-19—Taking the stock markets of China, Japan, and South Korea as an example
Source: Front Public Health. 2022 Nov 11;10:1008348. doi: 10.3389/fpubh.2022.1008348 (PMC9691647; doi:10.3389/fpubh.2022.1008348)
Supplement: Supplementary file 6 [file Data_Sheet_4.ZIP › BM_KR (1).xls]

## Sheet: Sheet3
0	0	0	0	0	0	0	0	0	0	0	0	0	0	0	0	0	0	0	0	0	0	0	0
0	0	0	0	0	0	0	0	0	0	0	0	0	0	0	0	0	0	0	0	0	0	0	0
1.0948e-16	0.0481876	-0.0184777	-0.0173637	-0.0185582	-0.0173639	-0.0215147	-0.0184108	-0.0168108	-0.0148203	-0.0101246	-0.00778333	-0.00641646	-0.00569989	-0.00489	-0.00383423	-0.00301645	-0.00159502	-0.00130243	-0.00103851	-0.00121086	-0.000866195	-0.000626497	-0.000471249
1.0948e-16	0.0530352	0.0108398	-0.00539995	-0.00352261	-0.00636992	-0.00790938	-0.00643485	-0.00535928	-0.00433086	-0.00382238	-0.00319278	-0.00220108	-0.00134163	-0.00071117	-0.000219214	-3.21603e-05	2.5939e-05	-0.000263313	-0.000264356	-0.000248534	-0.000261268	-0.000210909	-0.000162885
1.0948e-16	0.0588904	0.00981341	-0.0107277	-0.00637919	-0.0172529	-0.0131427	-0.0171595	-0.0152847	-0.0130256	-0.0102232	-0.0075548	-0.00553423	-0.00466072	-0.00426914	-0.00374105	-0.00327757	-0.0026257	-0.00196542	-0.00147555	-0.00163598	-0.00127097	-0.000950541	-0.000839813
1.0948e-16	0.060251	0.00245158	-0.00831103	-0.011307	-0.0183224	-0.0239494	-0.0246011	-0.0204726	-0.0176525	-0.0145848	-0.0088274	-0.00621472	-0.00355845	-0.00271031	-0.00175257	-0.00144425	-0.00106938	-0.000915969	-0.000718114	-0.000590938	-0.00044398	-0.000399239	-0.000356501
1.0948e-16	0.0463705	-0.000184528	-0.0110615	-0.0166216	-0.018359	-0.021905	-0.0196865	-0.019119	-0.0166622	-0.0136281	-0.0111818	-0.00704796	-0.00634735	-0.00522832	-0.00383004	-0.00301822	-0.00268665	-0.00205312	-0.0019339	-0.00146555	-0.00110763	-0.000772491	-0.000446306
1.0948e-16	0.0479839	-0.0150088	-0.034553	-0.0392784	-0.0347282	-0.0321996	-0.0285234	-0.0233245	-0.0175871	-0.013231	-0.0103333	-0.00890594	-0.0072918	-0.00590407	-0.00442915	-0.00340157	-0.00224433	-0.00165593	-0.00151978	-0.00126348	-0.00100339	-0.000769047	-0.000608141
1.0948e-16	0.0480093	0.0061536	-0.0162943	-0.0198196	-0.0158907	-0.0183454	-0.0157976	-0.0134632	-0.0109234	-0.00773732	-0.00581901	-0.00495309	-0.00392059	-0.00328505	-0.00289536	-0.00169854	-0.00129963	-0.00114984	-0.00118564	-0.000980877	-0.000740143	-0.000533888	-0.000397149
1.0948e-16	0.0486896	0.000554088	-0.0157683	-0.0211057	-0.0185996	-0.0180381	-0.0165183	-0.0139482	-0.0110946	-0.00790293	-0.00752763	-0.00591226	-0.00563949	-0.00381651	-0.00218407	-0.00154611	-0.00125093	-0.000423351	-0.000306285	-0.000149977	-0.00016406	-0.000120679	-8.78176e-05
1.0948e-16	0.052225	0.00840676	-0.0098661	-0.0115421	-0.0114144	-0.0133244	-0.0121031	-0.0106399	-0.00816612	-0.00603893	-0.00425723	-0.00258446	-0.00207943	-0.00102779	-0.000704949	-0.000574379	-9.46541e-05	-8.8452e-05	-0.000157476	-0.0002313	-0.000286172	-0.000220685	-0.000108476
1.0948e-16	0.0464433	0.0140472	-0.00529405	-0.00958307	-0.00982231	-0.0138215	-0.0118078	-0.0097514	-0.0095135	-0.00834243	-0.00688609	-0.00418603	-0.00314936	-0.000920621	0.000278443	0.000445187	0.000375638	0.000396507	0.00037363	0.000367642	0.000277991	0.000296361	0.000230646
1.0948e-16	0.0477933	0.0107321	-0.010409	-0.0088778	-0.0126841	-0.0144591	-0.0130646	-0.0113728	-0.00943673	-0.00820299	-0.00672794	-0.00492206	-0.0029098	-0.00114705	-0.000347428	-0.000894621	-0.000244582	-5.69733e-05	0.000158432	0.000374816	0.000407047	0.00038648	0.00029632
1.0948e-16	0.0500412	0.0132526	-0.0032642	-0.0123287	-0.0187594	-0.0210996	-0.0197147	-0.0157286	-0.0125209	-0.0105651	-0.00903728	-0.00663081	-0.00538816	-0.00337655	-0.00204004	-0.000840171	9.67846e-05	0.00037999	0.000309631	0.000397981	0.00042908	0.000379843	0.000399606
1.0948e-16	0.0392339	0.00186588	-0.0161017	-0.0185936	-0.0235423	-0.0226254	-0.0199204	-0.0163568	-0.016003	-0.0137536	-0.01168	-0.0089588	-0.00642154	-0.00471686	-0.00280011	-0.00205835	-0.000610129	2.62244e-05	0.00039723	0.000576398	0.000517126	0.00043405	0.000348428
1.0948e-16	0.0319532	0.0128874	-0.0201588	-0.021289	-0.0285965	-0.0253415	-0.0230484	-0.0209553	-0.02044	-0.0156395	-0.0122081	-0.00886327	-0.00636979	-0.00438362	-0.00237606	-0.00142089	-0.000764083	-0.000545254	-0.000407129	-0.000301504	-0.000225455	-0.000121284	-1.98888e-05
1.0948e-16	0.034587	0.00533865	-0.0230552	-0.0230683	-0.0228188	-0.0264256	-0.0246628	-0.0213707	-0.0191365	-0.0171325	-0.0115601	-0.00972458	-0.0080901	-0.00676237	-0.00409678	-0.00224801	-0.00143916	-0.000874406	-0.000672247	-0.000416768	-0.000299748	-0.000183485	-0.000122846
1.0948e-16	0.0329232	-0.00614072	-0.021911	-0.0202115	-0.0201223	-0.019474	-0.0182653	-0.0178693	-0.0183128	-0.0183048	-0.0150458	-0.011056	-0.00929844	-0.00621992	-0.00420535	-0.00331868	-0.00210257	-0.00156546	-0.00109268	-0.00070775	-0.000408481	-0.000144287	-7.20041e-05
1.0948e-16	0.0304564	-0.000134627	-0.0231773	-0.0315015	-0.0281514	-0.0282669	-0.0273659	-0.024039	-0.0213417	-0.017648	-0.0141008	-0.0104165	-0.00864282	-0.0053409	-0.00368775	-0.00257881	-0.00195514	-0.00105714	-0.000497712	-0.000611271	-0.000417065	-0.000225675	-0.000110855
1.0948e-16	0.028253	-0.00339909	-0.0227465	-0.0258883	-0.0277395	-0.0293566	-0.0266747	-0.022328	-0.0195465	-0.0163094	-0.0136677	-0.010564	-0.00791399	-0.0059266	-0.0034147	-0.00330593	-0.00209912	-0.00146319	-0.000887153	-0.000558811	-0.000430574	-0.000346357	-0.000227788
1.0948e-16	0.028041	-0.0151147	-0.017592	-0.0251393	-0.028789	-0.0272126	-0.0243479	-0.0209847	-0.0184413	-0.0142669	-0.0126054	-0.010785	-0.0080514	-0.0057232	-0.00380472	-0.00351766	-0.00281641	-0.00206659	-0.00151069	-0.00143027	-0.00103648	-0.000801545	-0.000620674
1.0948e-16	0.0235131	-0.010847	-0.0223325	-0.0285612	-0.0248967	-0.0239243	-0.0231922	-0.0219385	-0.0204953	-0.0168844	-0.0150654	-0.0119654	-0.00990732	-0.00744725	-0.00551928	-0.00424127	-0.00340332	-0.00282559	-0.00197844	-0.00156882	-0.00120066	-0.000938683	-0.000772011
1.0948e-16	0.0333776	-0.0088816	-0.0252777	-0.023817	-0.0202279	-0.0223333	-0.0221484	-0.0196691	-0.0186257	-0.0167768	-0.0143162	-0.0113293	-0.00888614	-0.00796756	-0.00587165	-0.00444705	-0.00354641	-0.00264084	-0.00209262	-0.00163477	-0.00126479	-0.000972199	-0.000726745
1.0948e-16	0.0144486	-0.0161379	-0.0267133	-0.023188	-0.0203596	-0.0220815	-0.0210642	-0.0188257	-0.0170059	-0.0156839	-0.0127593	-0.0109258	-0.00775772	-0.00620978	-0.0047318	-0.00335577	-0.00289481	-0.00241402	-0.00194429	-0.00150963	-0.00123187	-0.00123369	-0.000712544
1.0948e-16	0.0291326	-0.00565474	-0.0236336	-0.024174	-0.0269373	-0.0249733	-0.0236791	-0.0229572	-0.0194813	-0.0164366	-0.0134747	-0.0115386	-0.00920526	-0.00657869	-0.00342099	-0.00273498	-0.00130977	6.14975e-05	0.000387895	0.000376043	0.000545852	0.000796868	0.000206819
1.0948e-16	0.0307598	-0.00634821	-0.020684	-0.0174397	-0.0191262	-0.0206407	-0.0196156	-0.0177116	-0.016102	-0.0145343	-0.0133225	-0.0102082	-0.0087671	-0.00699281	-0.00438258	-0.0029952	-0.0024414	-0.00159731	-0.00141497	-0.00118172	-0.00101186	-0.000809431	-0.000622672
1.0948e-16	0.0339077	-0.000909766	-0.0120979	-0.0160353	-0.0166855	-0.016243	-0.0151895	-0.0137846	-0.0119468	-0.0103392	-0.00896057	-0.00776481	-0.00672494	-0.00527085	-0.00428268	-0.00355758	-0.00265356	-0.00200345	-0.00122671	-0.000989579	-0.000815855	-0.000736551	-0.000665048
1.0948e-16	0.0324581	0.00973929	-0.00330372	-0.0038523	-0.00509986	-0.00681642	-0.00777192	-0.00834173	-0.00788758	-0.00728141	-0.00670035	-0.00607676	-0.00245758	-0.00221313	-0.00195606	-0.00174299	-0.00133281	-0.00125714	-0.00114879	-0.000927404	-0.000708295	-0.000553019	-0.000397844
1.0948e-16	0.0207143	0.00459663	-0.0060641	-0.00898181	-0.00594955	-0.00753731	-0.00711291	-0.00724623	-0.00699894	-0.00636995	-0.00575684	-0.00472377	-0.00373447	-0.00331444	-0.00309051	-0.00272362	-0.00229932	-0.00168588	-0.00150583	-0.00138484	-0.00103619	-0.00106928	-0.000827915
1.0948e-16	0.0272731	0.0134838	0.0115649	0.00492396	0.00089238	0.000671171	0.000612772	-0.000477816	-0.00142819	-0.00200238	-0.00191056	-0.00182248	-0.00174673	-0.00168511	3.91816e-05	0.000496042	0.000765842	0.000897699	0.000931861	0.000903199	0.00151547	0.00136083	0.0012056
1.0948e-16	0.0141444	0.00306639	0.0158375	0.0111417	0.010037	0.0050208	0.00228381	0.00327258	0.00290933	0.00248557	0.00234559	0.00192633	0.00142491	0.00172287	0.00157204	0.00188033	0.00160033	0.00137502	0.00119164	0.0010409	0.000988115	0.00126148	0.00094805
1.0948e-16	0.0113709	-0.000600568	-2.99242e-05	0.00205781	-0.000471192	-0.00243695	-0.00249464	-0.00184636	-0.00158489	-0.0014159	-0.000701183	-0.000175645	-0.000246844	-0.000198988	-5.38584e-05	5.51729e-05	4.56375e-05	0.000360602	0.00084329	0.00078388	0.000687556	0.000575436	0.000481705
1.0948e-16	0.00562912	-0.0131763	-0.00344278	-0.00820935	-0.00677875	-0.00560766	-0.00499782	-0.00549576	-0.00618667	-0.00355588	-0.00353024	-0.00344364	-0.00330219	-0.00326514	-0.00256727	-0.00176997	-0.00084799	-0.000674212	-0.000568534	-0.000527462	-0.000471476	-0.000369692	-0.000293245
1.0948e-16	0.00281131	-0.00387058	-0.00308855	0.00254768	-0.00205875	-0.00567984	-0.00511463	-0.0050627	-0.00460839	-0.00313748	-0.0023831	-0.00210395	-0.00187132	-0.0016669	-0.0014863	-0.000766789	-0.000710971	-0.000640084	-0.000516273	-0.000418235	-0.000340265	-0.000278716	-0.000230135
1.0948e-16	0.0143808	-0.00517309	-0.00762173	-0.00514495	-0.00654933	-0.00511469	-0.0052146	-0.00583567	-0.00523299	-0.00463224	-0.00422306	-0.00385084	-0.00338095	-0.00247668	-0.0018703	-0.00143572	-0.00129708	-0.00119842	-0.00109494	-0.000547205	-0.000484756	-0.000397448	-0.000301313
1.0948e-16	-0.000716404	0.000987893	-0.010526	-0.00941569	-0.00910102	-0.009978	-0.00966725	-0.00863893	-0.00769167	-0.00680605	-0.00599519	-0.00525911	-0.00439895	-0.00372672	-0.00337076	-0.00309012	-0.00286724	-0.00261366	-0.00226681	-0.00197302	-0.00169489	-0.00138039	-0.0011236
1.0948e-16	-0.00346069	0.000580768	-0.00876201	-0.00842469	-0.00555331	-0.00646976	-0.00553432	-0.00535266	-0.00500994	-0.00433259	-0.00385603	-0.00324032	-0.00277021	-0.00245644	-0.00179921	-0.00158955	-0.00131447	-0.00107996	-0.000954793	-0.000844171	-0.000746376	-0.000660014	-0.000583706
1.0948e-16	0.00496802	-0.004732	-0.00671664	-0.00888817	-0.00705618	-0.00550264	-0.00446589	-0.0034766	-0.00293721	-0.0024674	-0.00206697	-0.00174302	-0.001473	-0.00124646	-0.00105721	-0.00063445	-0.000523541	-0.000432619	-0.000357909	-0.000296413	-0.000245723	-0.000203889	-0.000169326
1.0948e-16	0.00215267	-0.00678292	-0.00829353	-0.0085121	-0.00738732	-0.00740286	-0.00739027	-0.00593021	-0.00541248	-0.00509191	-0.00427659	-0.00364178	-0.00310498	-0.00272361	-0.00250752	-0.00232003	-0.00215472	-0.00167373	-0.00129551	-0.00118561	-0.00108756	-0.000999782	-0.000791816
1.0948e-16	0.0127525	-0.00137543	-0.0163511	-0.0168803	-0.0156903	-0.014563	-0.0139914	-0.0136411	-0.012706	-0.0114118	-0.0104841	-0.00980125	-0.00875797	-0.00773562	-0.00675887	-0.00508413	-0.00418124	-0.00356503	-0.00285789	-0.00196339	-0.00172455	-0.00151617	-0.00133429
1.0948e-16	0.00503802	-0.0177236	-0.0230509	-0.0247766	-0.0220603	-0.0216626	-0.0189699	-0.0167462	-0.0147486	-0.0127765	-0.0115964	-0.0104829	-0.00884539	-0.00651286	-0.00577358	-0.00508426	-0.00449204	-0.00398534	-0.00355111	-0.00306095	-0.00271028	-0.00205222	-0.00177037
1.0948e-16	-0.00715596	-0.0173743	-0.0159618	-0.0183934	-0.0176474	-0.015859	-0.0147139	-0.0141374	-0.0135102	-0.0124504	-0.0113334	-0.0106353	-0.00954007	-0.00885463	-0.00775975	-0.00698043	-0.00577013	-0.00499991	-0.00451869	-0.00392253	-0.00321123	-0.00272536	-0.00230021
1.0948e-16	0.00232535	-0.008983	-0.0206277	-0.0195271	-0.0184291	-0.0177951	-0.0162072	-0.0143614	-0.0126484	-0.011133	-0.00976215	-0.00869989	-0.00783197	-0.00704931	-0.00620375	-0.00536588	-0.00456267	-0.00371569	-0.00307796	-0.00262715	-0.00224282	-0.00191512	-0.00163569
1.0948e-16	-0.00605553	-0.00942343	-0.0248264	-0.0225592	-0.0209315	-0.0224607	-0.019695	-0.0184568	-0.0171564	-0.0158154	-0.0137347	-0.0115139	-0.00969025	-0.00774607	-0.00606243	-0.00475924	-0.00388792	-0.0031072	-0.00242699	-0.00200673	-0.00166368	-0.00138294	-0.00115257
1.0948e-16	0.00515176	-0.0129558	-0.0256214	-0.0237467	-0.023599	-0.0238195	-0.0212338	-0.0191745	-0.016552	-0.0154421	-0.0134207	-0.0104341	-0.00897435	-0.00722088	-0.00598735	-0.00503982	-0.00422803	-0.00338455	-0.00295541	-0.00247447	-0.00201598	-0.0016258	-0.00131219
1.0948e-16	0.00384771	-0.0240278	-0.0273278	-0.0270576	-0.0253947	-0.0243586	-0.0229771	-0.0218387	-0.0200034	-0.0182265	-0.0157751	-0.0146179	-0.0131548	-0.0117857	-0.00990587	-0.00827737	-0.00739404	-0.00646781	-0.00516742	-0.00414236	-0.00319481	-0.00272668	-0.00232305
1.0948e-16	-0.0125789	-0.0292914	-0.028676	-0.0230457	-0.0219927	-0.0216032	-0.0212357	-0.0199957	-0.01828	-0.0160155	-0.0128209	-0.011547	-0.010638	-0.00965228	-0.00869393	-0.00678457	-0.00586145	-0.00500448	-0.00438446	-0.00411686	-0.00365225	-0.00312266	-0.00261111
1.0948e-16	-0.00835461	-0.0311832	-0.0352768	-0.0355189	-0.0342215	-0.0304124	-0.0258653	-0.0235136	-0.0200417	-0.0174837	-0.0151077	-0.0129597	-0.011601	-0.0100407	-0.00892066	-0.00825065	-0.0070741	-0.00548071	-0.00437058	-0.00383367	-0.00344172	-0.00291281	-0.00249193
1.0948e-16	-0.0296967	-0.0458673	-0.0497549	-0.0439682	-0.038923	-0.0367967	-0.0336552	-0.0290397	-0.0277384	-0.0262958	-0.0227922	-0.0199402	-0.0175855	-0.0144914	-0.0124445	-0.0105835	-0.00974783	-0.00833211	-0.00718524	-0.00650007	-0.00600032	-0.00542872	-0.00487625
1.0948e-16	-0.0268841	-0.0375636	-0.0434101	-0.0422771	-0.0407298	-0.0407053	-0.0376025	-0.0333719	-0.0291569	-0.0260921	-0.0233434	-0.0205841	-0.018392	-0.016332	-0.0140706	-0.0124913	-0.0118032	-0.0111967	-0.0101548	-0.00895405	-0.00780508	-0.00681813	-0.00597207
1.0948e-16	-0.0308345	-0.0414185	-0.0542356	-0.0555857	-0.0530528	-0.0482614	-0.0430091	-0.0367456	-0.0320706	-0.0283475	-0.0226917	-0.0195229	-0.0158543	-0.0134794	-0.0122766	-0.0111352	-0.00983095	-0.009	-0.0082564	-0.00719296	-0.00664982	-0.00615035	-0.00569087
1.0948e-16	-0.0349702	-0.0445624	-0.0529241	-0.0492378	-0.0433974	-0.0446581	-0.0440235	-0.040845	-0.036026	-0.0337551	-0.0307394	-0.0261884	-0.0214313	-0.0182269	-0.0168602	-0.0160294	-0.014786	-0.012956	-0.0114106	-0.0103404	-0.00927117	-0.00833159	-0.00750479
1.0948e-16	-0.0404734	-0.0511082	-0.0618844	-0.0571039	-0.0532653	-0.0531097	-0.0495537	-0.0437702	-0.0379851	-0.035518	-0.0315011	-0.0296369	-0.0280671	-0.0272188	-0.0259764	-0.0231053	-0.0211503	-0.0195403	-0.018057	-0.0166423	-0.0148667	-0.0133739	-0.012242
1.0948e-16	-0.0279695	-0.0465161	-0.0592765	-0.0578303	-0.0507057	-0.0475026	-0.04464	-0.0411413	-0.0353585	-0.0317133	-0.0297827	-0.0272289	-0.0256838	-0.0236483	-0.0216363	-0.0202441	-0.0192244	-0.0182662	-0.0165804	-0.014554	-0.0129726	-0.0119357	-0.0109822
1.0948e-16	-0.038018	-0.0527513	-0.0688481	-0.0640922	-0.0608735	-0.0573186	-0.0526806	-0.0469165	-0.0411256	-0.0374329	-0.0350129	-0.0335459	-0.0304184	-0.0263074	-0.0240253	-0.0217432	-0.020995	-0.0203004	-0.0197186	-0.0181501	-0.0168561	-0.0153076	-0.0139013
1.0948e-16	-0.0350641	-0.0516419	-0.0681223	-0.0608617	-0.0613744	-0.0618726	-0.0586814	-0.0523195	-0.0468975	-0.0426573	-0.0371125	-0.0341829	-0.0311969	-0.0281493	-0.0247708	-0.0229635	-0.0207054	-0.0191492	-0.0172865	-0.0157466	-0.0140212	-0.0128878	-0.0113887
1.0948e-16	-0.0354144	-0.055009	-0.0742907	-0.0720553	-0.0649831	-0.059489	-0.0509616	-0.0472893	-0.0453389	-0.04172	-0.0389844	-0.0373628	-0.0339943	-0.0308572	-0.027745	-0.0247911	-0.0217646	-0.0188902	-0.0177773	-0.0158955	-0.0142024	-0.0125864	-0.0110997
1.0948e-16	-0.0328546	-0.0496085	-0.067036	-0.0616625	-0.0564926	-0.0539839	-0.0514724	-0.0501355	-0.0476118	-0.0425873	-0.038573	-0.0352999	-0.0339757	-0.0315636	-0.0279194	-0.0242349	-0.0219075	-0.0196098	-0.0177267	-0.0164621	-0.0149083	-0.0137182	-0.0130302
1.0948e-16	-0.0354977	-0.0505483	-0.0630215	-0.0603464	-0.0594205	-0.0560479	-0.0513092	-0.0483303	-0.0443216	-0.0413689	-0.0381738	-0.0343672	-0.0322269	-0.0297394	-0.0274467	-0.0259275	-0.02342	-0.0215818	-0.0191957	-0.0174285	-0.0156186	-0.0140152	-0.0125802
1.0948e-16	-0.0205646	-0.0550817	-0.0725887	-0.0659924	-0.0618985	-0.0569922	-0.0499463	-0.0467125	-0.0450999	-0.0409761	-0.0386106	-0.0344903	-0.0318503	-0.0300868	-0.0262788	-0.0243059	-0.023044	-0.0217499	-0.0202831	-0.0184049	-0.0167013	-0.0152111	-0.0137534
1.0948e-16	-0.0255272	-0.0601918	-0.0655496	-0.0636466	-0.0616432	-0.0570032	-0.0537328	-0.0500838	-0.047212	-0.0436764	-0.0412916	-0.0386171	-0.0355178	-0.0325634	-0.0307468	-0.0279367	-0.025646	-0.023786	-0.0226494	-0.0211335	-0.0197934	-0.0185423	-0.0173675
1.0948e-16	-0.0243632	-0.0522721	-0.0597211	-0.0599115	-0.0513567	-0.0471419	-0.0433728	-0.0408689	-0.038643	-0.0364432	-0.0338939	-0.0311963	-0.028057	-0.0254197	-0.0220567	-0.0194224	-0.0171488	-0.0151375	-0.0133585	-0.0121228	-0.0109264	-0.010032	-0.00979611
1.0948e-16	-0.00947488	-0.0272	-0.048694	-0.0507951	-0.0441957	-0.0389378	-0.0367619	-0.036302	-0.0351256	-0.0327235	-0.0304808	-0.0283965	-0.024937	-0.021658	-0.0179777	-0.0151507	-0.0133657	-0.0122421	-0.011137	-0.0101033	-0.00912579	-0.00800144	-0.00701735
1.0948e-16	-0.00779965	-0.0264083	-0.0368942	-0.0370663	-0.0365252	-0.0376595	-0.036721	-0.0352651	-0.0341044	-0.0302759	-0.0272037	-0.0245953	-0.0231009	-0.0208437	-0.0182555	-0.0152433	-0.0127673	-0.0114873	-0.0103886	-0.00939955	-0.00841335	-0.00753789	-0.00676006
1.0948e-16	-0.00302678	-0.0249729	-0.0316639	-0.0284278	-0.028577	-0.0298595	-0.0296735	-0.0276431	-0.0238112	-0.0202763	-0.0175458	-0.0163077	-0.0157064	-0.0151146	-0.014276	-0.0131387	-0.0120244	-0.0112074	-0.0103021	-0.00887961	-0.00800594	-0.00718037	-0.00644011
1.0948e-16	8.65094e-05	-0.0227374	-0.034526	-0.0421484	-0.0439956	-0.0427727	-0.0379517	-0.0334565	-0.0295208	-0.0265973	-0.0243993	-0.0217192	-0.0193201	-0.0165771	-0.0144567	-0.012596	-0.0110463	-0.0100685	-0.00910316	-0.00799784	-0.00702741	-0.00620916	-0.00542701
1.0948e-16	-0.00199371	-0.0241792	-0.032817	-0.0331025	-0.0324356	-0.0294872	-0.0273378	-0.0253547	-0.0244576	-0.0234971	-0.0215982	-0.0199144	-0.0188051	-0.0170675	-0.0168823	-0.0157669	-0.0140505	-0.0120265	-0.0102574	-0.00875282	-0.00758189	-0.00693007	-0.00635108
1.0948e-16	0.000524756	-0.0306688	-0.0306298	-0.0321897	-0.031272	-0.0297872	-0.0259508	-0.023405	-0.0215175	-0.0197661	-0.0174297	-0.0153531	-0.0136518	-0.012784	-0.0118269	-0.0093569	-0.0084065	-0.00782671	-0.00730616	-0.00643249	-0.00566453	-0.00501402	-0.00438981
1.0948e-16	5.2904e-06	-0.0194142	-0.0282233	-0.024173	-0.022182	-0.0227956	-0.0207404	-0.0188462	-0.0177175	-0.017075	-0.0155425	-0.0141543	-0.012838	-0.0118528	-0.0103012	-0.00893855	-0.00805876	-0.00671614	-0.00585708	-0.00510867	-0.00445663	-0.00388847	-0.00328968
1.0948e-16	0.0098778	-0.0248545	-0.0237181	-0.0253933	-0.0268853	-0.0231764	-0.0210986	-0.0197427	-0.0183253	-0.0167012	-0.0146112	-0.0127851	-0.0109164	-0.00960441	-0.00865574	-0.00769663	-0.00648401	-0.00543064	-0.0044451	-0.00382039	-0.00340659	-0.00296233	-0.00257465
1.0948e-16	0.00790715	-0.0176768	-0.0122208	-0.0167605	-0.0190126	-0.0186158	-0.0170665	-0.0151748	-0.0135938	-0.0125897	-0.0110938	-0.00999488	-0.00892226	-0.00710312	-0.0062165	-0.00548383	-0.00500857	-0.00463084	-0.00384506	-0.00292999	-0.00240259	-0.00209968	-0.0018351
1.0948e-16	0.0163175	-0.00565053	-0.021963	-0.026142	-0.022625	-0.0236062	-0.0213913	-0.0189697	-0.0168617	-0.0149648	-0.0131684	-0.0113234	-0.00995877	-0.00876275	-0.00765546	-0.00638027	-0.00519433	-0.00414659	-0.00330417	-0.00262876	-0.00200407	-0.00161287	-0.00134226
1.0948e-16	0.0195629	-0.0210544	-0.00530748	-0.0190821	-0.0174803	-0.0162134	-0.0144074	-0.0124337	-0.0108419	-0.00956125	-0.0084326	-0.00677507	-0.00560856	-0.00463568	-0.00390742	-0.00312955	-0.00265726	-0.00232079	-0.00201957	-0.00171248	-0.00145216	-0.00123149	-0.0010444
1.0948e-16	0.0256533	-0.00969984	-0.0162453	-0.0195403	-0.022665	-0.0215079	-0.0206405	-0.0198517	-0.0181069	-0.0149692	-0.011932	-0.00951301	-0.00704492	-0.00578158	-0.00448661	-0.00362154	-0.00293749	-0.00238735	-0.00194411	-0.0015863	-0.00129689	-0.00106234	-0.00087187
1.0948e-16	0.0237183	0.00468094	-0.000627896	-0.0154036	-0.0102603	-0.011476	-0.0111119	-0.0104109	-0.00930968	-0.00909533	-0.00786994	-0.00627362	-0.0051892	-0.00467265	-0.00413308	-0.0033416	-0.00263512	-0.0020833	-0.00165127	-0.00131225	-0.00104556	-0.000835265	-0.000669007
1.0948e-16	0.0289836	0.00803672	0.00360916	-0.000790259	0.00230588	-0.00132315	-0.000528112	-0.000465234	-0.00031634	-0.000362281	-0.000294209	-0.000288596	8.41659e-05	0.000479688	0.000424702	0.000373855	0.0003303	0.000291315	0.000252757	0.000217599	0.00018757	0.00016157	0.000139243
1.0948e-16	0.0376227	0.0118363	0.00114321	-0.00519569	-0.0063999	-0.0072071	-0.00655899	-0.00584288	-0.00516593	-0.0042133	-0.00369308	-0.00317215	-0.00268299	-0.00178281	-0.00158102	-0.00143653	-0.00130632	-0.00112238	-0.000987175	-0.000881675	-0.00078759	-0.000703623	-0.000605467
1.0948e-16	0.0255703	-0.0143956	-0.00181827	-0.0049793	-0.00611052	-0.00580909	-0.00664101	-0.00643003	-0.0061444	-0.00592322	-0.00526725	-0.00422769	-0.00337127	-0.00254024	-0.00171778	-0.00141017	-0.00105362	-0.000769616	-0.000560592	-0.00042047	-0.0003222	-0.00024713	-0.000189854
1.0948e-16	0.0258082	-0.0111819	-0.0195006	-0.0179557	-0.0191166	-0.0192694	-0.0157694	-0.0141713	-0.0124507	-0.00944347	-0.00789067	-0.0066595	-0.00562984	-0.00469753	-0.00377723	-0.00305634	-0.00250988	-0.0019642	-0.00157964	-0.00127041	-0.00102176	-0.000821803	-0.000649692
1.0948e-16	0.0280792	-0.0115555	-0.0281997	-0.0267373	-0.027797	-0.0253088	-0.0216717	-0.0181543	-0.0146585	-0.0118918	-0.00997747	-0.00809218	-0.00653457	-0.00526171	-0.00422816	-0.00339313	-0.00272063	-0.00218029	-0.00174679	-0.00132037	-0.000933136	-0.000795484	-0.000626001
1.0948e-16	0.0340063	-0.020712	-0.0266351	-0.0305593	-0.0273529	-0.0241139	-0.0208551	-0.0181443	-0.0158263	-0.0139851	-0.0116311	-0.00979532	-0.00818647	-0.00681256	-0.00564592	-0.0047094	-0.00391495	-0.00325437	-0.00270517	-0.00224863	-0.00186912	-0.00155365	-0.00129143
1.0948e-16	0.0277525	-0.0216225	-0.0153385	-0.0282042	-0.0269077	-0.0254349	-0.0216463	-0.0195168	-0.0181252	-0.015696	-0.011967	-0.0090769	-0.0071735	-0.00621197	-0.00518363	-0.00466057	-0.00398464	-0.00331626	-0.00276295	-0.00230446	-0.00192418	-0.00149518	-0.00114681
1.0948e-16	0.0232458	-0.022677	-0.0318326	-0.0301167	-0.0310744	-0.0290992	-0.0260632	-0.0230236	-0.020158	-0.0169017	-0.0149053	-0.0125176	-0.0105725	-0.00938834	-0.00794844	-0.00662837	-0.00574737	-0.00477999	-0.00386565	-0.00327211	-0.00269635	-0.00227453	-0.00192326
1.0948e-16	0.0145618	-0.0278031	-0.0393372	-0.0414241	-0.0358451	-0.030075	-0.0266895	-0.0235807	-0.0233352	-0.0190456	-0.0152515	-0.0126229	-0.0107144	-0.00928332	-0.00803927	-0.00696122	-0.00602839	-0.00494861	-0.00418458	-0.00365634	-0.00292165	-0.00230461	-0.00187129
1.0948e-16	0.00449693	-0.0219714	-0.0547031	-0.0500189	-0.0450883	-0.0410854	-0.0348315	-0.030069	-0.0258503	-0.0218929	-0.0185272	-0.0156339	-0.0126437	-0.0102975	-0.00878384	-0.00700252	-0.00575861	-0.0049516	-0.00412386	-0.00350493	-0.00309556	-0.00260496	-0.00213588
1.0948e-16	-0.0198123	-0.042987	-0.0601593	-0.0501588	-0.046199	-0.0430763	-0.0369614	-0.0323355	-0.0286022	-0.0267337	-0.0234806	-0.0213975	-0.0179093	-0.0145302	-0.0127313	-0.0113807	-0.0101918	-0.0085596	-0.00708057	-0.00586392	-0.00486201	-0.00428964	-0.00371332
1.0948e-16	-0.0303687	-0.0470463	-0.0687351	-0.061257	-0.0556369	-0.0498736	-0.044023	-0.0407595	-0.0367394	-0.0326434	-0.0278672	-0.025178	-0.0228312	-0.0204038	-0.0182593	-0.0150481	-0.0125672	-0.0105021	-0.00896181	-0.00798379	-0.00690412	-0.00600935	-0.00551308
1.0948e-16	-0.0272886	-0.0639263	-0.0836787	-0.0765507	-0.0733961	-0.0630361	-0.0545869	-0.0505055	-0.0452198	-0.040986	-0.0363807	-0.0322842	-0.0283922	-0.0246374	-0.0214013	-0.0176883	-0.0149342	-0.0127898	-0.0106189	-0.0094122	-0.00831903	-0.00722259	-0.00627065
1.0948e-16	-0.0309172	-0.0581852	-0.081393	-0.0789137	-0.0694104	-0.062279	-0.0546749	-0.0480418	-0.0425493	-0.0375211	-0.0326505	-0.0301246	-0.0266736	-0.0240967	-0.0201139	-0.0172989	-0.015367	-0.012882	-0.0110943	-0.00972044	-0.00871336	-0.00744052	-0.00651252
1.0948e-16	-0.0370384	-0.061646	-0.0796737	-0.073813	-0.0656404	-0.0576997	-0.0534514	-0.0482286	-0.0407683	-0.0361788	-0.031023	-0.0268195	-0.0238085	-0.0205201	-0.0174947	-0.0151261	-0.0127153	-0.0109247	-0.00898469	-0.00770332	-0.00706996	-0.00614799	-0.00527757
1.0948e-16	-0.0192254	-0.0594431	-0.0753946	-0.0706805	-0.0640683	-0.0575707	-0.0509172	-0.0448593	-0.0405879	-0.0364351	-0.0319207	-0.029511	-0.0246853	-0.0212611	-0.0181695	-0.0158254	-0.0139482	-0.0118234	-0.0102615	-0.00874892	-0.0074065	-0.00647811	-0.00563899
1.0948e-16	-0.0167818	-0.0622934	-0.0833494	-0.0805004	-0.0755759	-0.0663088	-0.0600552	-0.0531408	-0.0462866	-0.0406648	-0.0366141	-0.0316969	-0.0279706	-0.0235683	-0.0204127	-0.0168379	-0.0137826	-0.0115519	-0.00998212	-0.00838298	-0.00723329	-0.0062999	-0.00560148
1.0948e-16	-0.00920183	-0.059695	-0.092106	-0.0854825	-0.0753659	-0.0652427	-0.0586705	-0.0485764	-0.0426992	-0.0375466	-0.0340111	-0.0291401	-0.0249687	-0.021028	-0.018002	-0.0162997	-0.0142096	-0.0119208	-0.0104139	-0.00893425	-0.00765488	-0.00626232	-0.00513384
1.0948e-16	-0.00815117	-0.0617921	-0.0958793	-0.0932714	-0.0832102	-0.0746892	-0.0632721	-0.0545587	-0.0468632	-0.0402291	-0.0337557	-0.0285762	-0.025252	-0.0198857	-0.0176412	-0.0161039	-0.0137923	-0.0111869	-0.00907349	-0.00766073	-0.00649609	-0.00542753	-0.00466274
1.0948e-16	-0.00549449	-0.0529114	-0.0863188	-0.0786177	-0.0737113	-0.0677977	-0.0588389	-0.0485049	-0.0416745	-0.0373342	-0.0322951	-0.0275944	-0.0235279	-0.0199655	-0.0175152	-0.0153894	-0.01385	-0.0119766	-0.0103475	-0.00866711	-0.00752816	-0.00631242	-0.00521802
1.0948e-16	-0.0060308	-0.0555646	-0.0818612	-0.0809001	-0.0774932	-0.0702273	-0.0623208	-0.0521556	-0.0449596	-0.0384038	-0.0331246	-0.0283318	-0.0247569	-0.0218724	-0.0190257	-0.0168562	-0.0146718	-0.0127736	-0.0109528	-0.00941529	-0.00791602	-0.00663378	-0.0057281
1.0948e-16	-0.00735625	-0.0743713	-0.102249	-0.110993	-0.10294	-0.0930446	-0.0813019	-0.0667992	-0.0555714	-0.0465223	-0.0390788	-0.0332091	-0.0286011	-0.0240097	-0.0201039	-0.0173766	-0.0150834	-0.0131053	-0.0113112	-0.00944039	-0.00788614	-0.00673669	-0.00576294
1.0948e-16	0.00356101	-0.0729703	-0.109894	-0.116794	-0.106693	-0.101654	-0.0915721	-0.078798	-0.0697904	-0.0598832	-0.0518703	-0.0428878	-0.0367863	-0.0325163	-0.0273368	-0.0227802	-0.0189835	-0.0157671	-0.0129933	-0.0109897	-0.00925377	-0.00798216	-0.00685128
1.0948e-16	-0.00688086	-0.0870157	-0.127703	-0.13247	-0.114909	-0.098464	-0.0880223	-0.0803977	-0.071086	-0.0601919	-0.0532958	-0.0469436	-0.0411236	-0.0339641	-0.0296384	-0.0268082	-0.0235623	-0.020719	-0.0182274	-0.0160779	-0.0144784	-0.0130381	-0.0116507
1.0948e-16	-0.00279922	-0.0909889	-0.142595	-0.150901	-0.147841	-0.124921	-0.108564	-0.092011	-0.0815103	-0.0693626	-0.0586272	-0.0499774	-0.0429014	-0.0367473	-0.0323847	-0.0276933	-0.0232307	-0.020672	-0.0186663	-0.0163501	-0.0143347	-0.0125797	-0.0114943
1.0948e-16	-0.00166323	-0.104461	-0.162372	-0.158571	-0.140979	-0.124212	-0.109643	-0.0942379	-0.0811713	-0.070775	-0.0612488	-0.0516293	-0.0455054	-0.0413573	-0.0357457	-0.0309013	-0.0267893	-0.0240737	-0.0210375	-0.0183058	-0.016243	-0.0144146	-0.0129329
1.0948e-16	0.00169825	-0.102435	-0.153963	-0.16417	-0.149283	-0.129773	-0.111465	-0.0989117	-0.0873112	-0.0755211	-0.0641959	-0.054567	-0.046382	-0.0394261	-0.0340663	-0.0313457	-0.0302105	-0.0281107	-0.025409	-0.0221918	-0.0193832	-0.016931	-0.0148838
1.0948e-16	-0.00358799	-0.100279	-0.145479	-0.153304	-0.149801	-0.134858	-0.117818	-0.0977818	-0.0885092	-0.0776066	-0.0697212	-0.0613737	-0.0545949	-0.0477295	-0.0410506	-0.0353108	-0.0309838	-0.027926	-0.0257532	-0.0228597	-0.0199603	-0.018508	-0.0166208
1.0948e-16	0.00141522	-0.0944893	-0.147773	-0.16644	-0.153048	-0.139299	-0.122511	-0.108286	-0.0964462	-0.085743	-0.0742487	-0.0648212	-0.0582504	-0.0509736	-0.0444439	-0.0392717	-0.0346495	-0.0307161	-0.0278139	-0.0251868	-0.0228239	-0.020154	-0.0178061
1.0948e-16	-0.00947032	-0.10559	-0.147193	-0.152517	-0.147104	-0.134913	-0.124335	-0.110342	-0.0962107	-0.0841172	-0.0750954	-0.0676142	-0.0621537	-0.0571548	-0.0521533	-0.0479444	-0.0435057	-0.0381576	-0.0329363	-0.0287885	-0.0265265	-0.0235116	-0.0217128
1.0948e-16	-0.0101362	-0.111198	-0.155011	-0.153286	-0.137054	-0.130548	-0.11579	-0.106738	-0.0978009	-0.0853322	-0.0768562	-0.0691479	-0.0631186	-0.0569058	-0.0524794	-0.0490627	-0.0443313	-0.039382	-0.035302	-0.0313443	-0.0283692	-0.0262687	-0.0242014
1.0948e-16	-0.0203224	-0.106039	-0.155592	-0.148556	-0.141827	-0.136496	-0.124534	-0.11014	-0.100849	-0.0887809	-0.0776941	-0.0718571	-0.0675179	-0.0625458	-0.0567544	-0.0515516	-0.0480989	-0.0439221	-0.0397461	-0.0367422	-0.0331961	-0.0305117	-0.0273312
1.0948e-16	-0.0159481	-0.104741	-0.16285	-0.163627	-0.153072	-0.141301	-0.12704	-0.112344	-0.104841	-0.0919299	-0.079488	-0.0705415	-0.064209	-0.0584205	-0.0520481	-0.0464051	-0.0419965	-0.0392364	-0.0362344	-0.0327224	-0.0299338	-0.026757	-0.0239585
1.0948e-16	-0.014443	-0.106551	-0.165633	-0.174969	-0.164607	-0.150229	-0.127319	-0.110571	-0.0984749	-0.0845492	-0.0775998	-0.0708312	-0.0657205	-0.0600377	-0.0526565	-0.0460024	-0.0414369	-0.0354099	-0.0307955	-0.0273101	-0.0252033	-0.0230457	-0.0204464
1.0948e-16	-0.0103127	-0.092404	-0.17094	-0.172069	-0.158013	-0.147115	-0.130568	-0.105292	-0.0909345	-0.0767891	-0.0714175	-0.0667544	-0.059931	-0.0550262	-0.0483389	-0.0427719	-0.0378887	-0.0333131	-0.02892	-0.025108	-0.0223249	-0.0204858	-0.0183128
