# Supplementary material for: Research on the dynamic spillover of stock markets under COVID-19—Taking the stock markets of China, Japan, and South Korea as an example
Source: Front Public Health. 2022 Nov 11;10:1008348. doi: 10.3389/fpubh.2022.1008348 (PMC9691647; doi:10.3389/fpubh.2022.1008348)
Supplement: Supplementary file 6 [file Data_Sheet_4.ZIP › China_to_HK.xls]

## Sheet: Sheet1
0	0	0	0	0	0	0	0	0	0	0	0	0	0	0	0	0	0	0	0	0	0	0	0
0	0	0	0	0	0	0	0	0	0	0	0	0	0	0	0	0	0	0	0	0	0	0	0
1.91503e-16	0.194946	0.330063	0.463693	0.551367	0.613016	0.635571	0.649999	0.624901	0.606635	0.580727	0.561134	0.544898	0.523062	0.491257	0.438572	0.402453	0.366594	0.34364	0.324669	0.309133	0.262415	0.214516	0.179785
1.91503e-16	0.200307	0.349036	0.478715	0.559906	0.595914	0.616311	0.613382	0.605459	0.589475	0.558152	0.527431	0.521727	0.459353	0.412479	0.361222	0.332166	0.30997	0.285603	0.266046	0.240021	0.219829	0.186701	0.165593
1.91503e-16	0.187921	0.348651	0.474466	0.557811	0.602892	0.638753	0.611196	0.601502	0.581505	0.562894	0.536153	0.509712	0.475924	0.434079	0.405357	0.370941	0.345072	0.303205	0.264216	0.227655	0.196765	0.176406	0.160585
1.91503e-16	0.194035	0.344075	0.474626	0.553156	0.584658	0.610114	0.623466	0.610892	0.613931	0.573782	0.553794	0.526603	0.481799	0.41254	0.355728	0.311433	0.290486	0.249628	0.224645	0.201987	0.183295	0.168806	0.151847
1.91503e-16	0.190223	0.338325	0.46733	0.550792	0.574065	0.589308	0.601712	0.59646	0.56791	0.555609	0.508394	0.455023	0.423106	0.375437	0.343484	0.302068	0.27901	0.250246	0.225411	0.202889	0.176546	0.152186	0.137703
1.91503e-16	0.187928	0.349684	0.466151	0.533113	0.567648	0.582128	0.593186	0.553931	0.546713	0.533702	0.49382	0.444041	0.398453	0.372183	0.327556	0.274225	0.248745	0.221182	0.197823	0.181853	0.141726	0.120236	0.110589
1.91503e-16	0.186461	0.334034	0.4521	0.531428	0.561591	0.603286	0.612315	0.605845	0.575044	0.535729	0.488561	0.441354	0.405894	0.37657	0.338159	0.317655	0.282025	0.257786	0.231944	0.205287	0.181113	0.142727	0.129737
1.91503e-16	0.184346	0.347704	0.468408	0.542567	0.612584	0.617841	0.62383	0.609038	0.568289	0.528591	0.485685	0.449	0.412849	0.367871	0.325428	0.285226	0.254122	0.22573	0.195454	0.173077	0.151631	0.129999	0.110563
1.91503e-16	0.186925	0.34806	0.467848	0.544825	0.600205	0.625004	0.616668	0.601644	0.586146	0.555512	0.506989	0.452597	0.416196	0.348027	0.307623	0.258741	0.220412	0.194425	0.167167	0.152107	0.12377	0.104666	0.0830418
1.91503e-16	0.183537	0.351517	0.478331	0.546862	0.608996	0.638628	0.625047	0.609636	0.581999	0.548916	0.50458	0.470968	0.415901	0.354081	0.310585	0.278843	0.225145	0.193207	0.168035	0.153716	0.128716	0.116773	0.0990761
1.91503e-16	0.190096	0.350944	0.4869	0.550785	0.621586	0.631211	0.62552	0.603821	0.571237	0.554973	0.509441	0.491979	0.462119	0.395239	0.339032	0.312204	0.281974	0.249453	0.225167	0.195727	0.182331	0.169869	0.141189
1.91503e-16	0.195268	0.349311	0.478021	0.565829	0.603252	0.628449	0.637402	0.627527	0.622622	0.559188	0.529887	0.503439	0.457113	0.390785	0.348681	0.30331	0.27256	0.237292	0.220225	0.165734	0.144034	0.126352	0.121468
1.91503e-16	0.195551	0.347922	0.467731	0.542127	0.585161	0.5791	0.583022	0.577359	0.56545	0.535226	0.491784	0.449084	0.39113	0.356211	0.315266	0.274038	0.246966	0.215488	0.189265	0.177393	0.14247	0.130127	0.122008
1.91503e-16	0.197802	0.347827	0.480597	0.549618	0.584265	0.571227	0.573012	0.562663	0.529417	0.496052	0.447185	0.392741	0.36203	0.316428	0.284752	0.246961	0.198605	0.173196	0.144577	0.121044	0.109326	0.0885757	0.0699126
1.91503e-16	0.198096	0.35191	0.47469	0.555912	0.588579	0.615706	0.601736	0.574305	0.541505	0.499434	0.453858	0.408788	0.361589	0.313423	0.253132	0.225522	0.200035	0.170182	0.138673	0.108866	0.0853445	0.0694477	0.0558007
1.91503e-16	0.206168	0.344618	0.461265	0.514864	0.549828	0.579915	0.573845	0.54133	0.503999	0.457657	0.414008	0.349686	0.301188	0.261649	0.218969	0.193202	0.14894	0.118367	0.104418	0.0928381	0.073999	0.0658214	0.0552759
1.91503e-16	0.200452	0.350599	0.447934	0.481305	0.523508	0.530695	0.530886	0.506249	0.463112	0.399558	0.347836	0.306261	0.258725	0.213803	0.185854	0.156175	0.123761	0.101203	0.0850257	0.0678491	0.0586977	0.0326116	0.0231926
1.91503e-16	0.206516	0.349664	0.462779	0.51091	0.537836	0.558097	0.544065	0.50671	0.471996	0.422162	0.376968	0.316353	0.26549	0.221475	0.187087	0.158711	0.135006	0.110568	0.0897911	0.0710087	0.0567611	0.0415722	0.0326113
1.91503e-16	0.206605	0.364869	0.461527	0.527759	0.553607	0.578708	0.54122	0.517978	0.476046	0.440594	0.379681	0.33979	0.298937	0.265451	0.232529	0.207245	0.181327	0.147707	0.123821	0.10386	0.0860476	0.062716	0.0529389
1.91503e-16	0.211325	0.363222	0.464828	0.525837	0.558089	0.559211	0.542435	0.522282	0.494576	0.452226	0.410284	0.362831	0.323176	0.278285	0.236391	0.208574	0.186817	0.173158	0.144617	0.125428	0.0940915	0.0807161	0.0637608
1.91503e-16	0.211858	0.363848	0.474629	0.541127	0.556097	0.574862	0.576191	0.538134	0.500403	0.450004	0.423845	0.379151	0.326265	0.279763	0.249299	0.215703	0.161739	0.12837	0.109518	0.086288	0.0727383	0.0657348	0.0543496
1.91503e-16	0.210727	0.360605	0.484704	0.546227	0.598742	0.613097	0.584519	0.564241	0.519779	0.480707	0.434782	0.383705	0.330723	0.291715	0.256618	0.211364	0.158085	0.119754	0.102286	0.0826647	0.060994	0.0491701	0.0423639
1.91503e-16	0.213454	0.391404	0.51056	0.569211	0.595762	0.621444	0.620255	0.622973	0.561651	0.491634	0.442576	0.410181	0.375024	0.337773	0.285818	0.224434	0.193758	0.174679	0.142334	0.0932483	0.0714168	0.0599594	0.0506165
1.91503e-16	0.207541	0.358277	0.500373	0.562925	0.578531	0.596091	0.615969	0.600661	0.562722	0.501877	0.446481	0.405438	0.355059	0.291829	0.245966	0.222793	0.196935	0.154101	0.116608	0.0987955	0.0852705	0.0740933	0.0583871
1.91503e-16	0.208943	0.370775	0.51511	0.573306	0.596195	0.60781	0.621645	0.598759	0.599842	0.546866	0.521771	0.472692	0.381253	0.355731	0.309417	0.291284	0.237212	0.198683	0.151001	0.113424	0.0875845	0.079916	0.0638862
1.91503e-16	0.210132	0.374656	0.506937	0.580706	0.597756	0.640454	0.643007	0.602521	0.590508	0.532742	0.462577	0.416136	0.373586	0.323726	0.278129	0.23427	0.196337	0.165969	0.138382	0.110053	0.0845905	0.0685368	0.0486609
1.91503e-16	0.214058	0.381179	0.5027	0.564396	0.617042	0.622212	0.614908	0.586127	0.535782	0.496457	0.434636	0.376361	0.335295	0.304183	0.280087	0.242641	0.205318	0.174221	0.150388	0.13666	0.107873	0.0844589	0.0682219
1.91503e-16	0.215961	0.371129	0.497022	0.567344	0.597737	0.613493	0.604545	0.57489	0.541114	0.489964	0.43254	0.372064	0.340573	0.28924	0.250928	0.211899	0.192098	0.162694	0.136484	0.107923	0.0979721	0.0863069	0.0651095
1.91503e-16	0.202277	0.34543	0.477713	0.541513	0.572679	0.586871	0.601318	0.577735	0.536496	0.50944	0.450063	0.399492	0.331064	0.282447	0.259282	0.231073	0.194621	0.167724	0.139181	0.109973	0.0918656	0.0622189	0.0429837
1.91503e-16	0.196404	0.344477	0.455629	0.517995	0.544698	0.561823	0.563609	0.543118	0.498708	0.446838	0.407645	0.361146	0.315353	0.287491	0.240326	0.188881	0.162899	0.125866	0.0998889	0.0864086	0.0792122	0.0684873	0.057989
1.91503e-16	0.192181	0.332367	0.443514	0.504769	0.546499	0.562712	0.556135	0.534248	0.504344	0.456721	0.404291	0.34715	0.293853	0.267788	0.24465	0.215763	0.195573	0.175862	0.130913	0.100921	0.0894777	0.0728882	0.0622671
1.91503e-16	0.198572	0.335953	0.437509	0.493148	0.520409	0.512726	0.513506	0.473111	0.453117	0.416961	0.380873	0.338731	0.28767	0.251976	0.214322	0.177668	0.147283	0.125213	0.107345	0.0960436	0.0799085	0.0622515	0.0429978
1.91503e-16	0.189978	0.327814	0.427007	0.480598	0.509166	0.513771	0.502492	0.46038	0.422428	0.369442	0.312036	0.260374	0.216679	0.184906	0.149931	0.123162	0.107507	0.0890285	0.0723979	0.0581399	0.0452872	0.0363209	0.0267823
1.91503e-16	0.18819	0.31741	0.414679	0.473051	0.495766	0.492493	0.459795	0.427468	0.376332	0.311469	0.257097	0.212254	0.179916	0.157535	0.129983	0.104341	0.0840675	0.0717924	0.056334	0.0412113	0.0307512	0.0216917	0.0134101
1.91503e-16	0.183846	0.308817	0.419247	0.47066	0.495988	0.506055	0.480584	0.434842	0.407982	0.347149	0.286263	0.241895	0.211374	0.174063	0.146683	0.123269	0.10137	0.0880407	0.072683	0.0543965	0.0424907	0.032961	0.0219473
1.91503e-16	0.190271	0.318959	0.44277	0.502367	0.515386	0.529555	0.522572	0.479833	0.428177	0.376962	0.346671	0.297307	0.254787	0.218313	0.184235	0.153869	0.122074	0.097778	0.078832	0.0619209	0.046527	0.0293083	0.0280616
1.91503e-16	0.197096	0.337107	0.446785	0.503444	0.523197	0.539921	0.522882	0.497931	0.443078	0.392994	0.344008	0.280739	0.245047	0.202918	0.170211	0.145104	0.124855	0.0934123	0.0751251	0.0643507	0.0509819	0.0446472	0.0382924
1.91503e-16	0.198927	0.325666	0.43998	0.503945	0.505023	0.514078	0.490171	0.479812	0.432198	0.375895	0.321831	0.274147	0.212134	0.183332	0.161225	0.128609	0.104526	0.0864198	0.0713513	0.0523313	0.0432038	0.0292587	0.0251503
1.91503e-16	0.202756	0.348704	0.451704	0.518414	0.525844	0.502154	0.492201	0.479874	0.455151	0.418233	0.361364	0.302527	0.255309	0.226404	0.196512	0.168685	0.142397	0.114995	0.0933327	0.0710407	0.0600957	0.0451233	0.0366806
1.91503e-16	0.192438	0.325576	0.436843	0.496216	0.502765	0.496844	0.479515	0.480695	0.447391	0.400862	0.342425	0.287534	0.252793	0.220043	0.180114	0.151171	0.120938	0.100097	0.0789067	0.0647793	0.0552926	0.0451536	0.0389787
1.91503e-16	0.189733	0.323089	0.435931	0.479417	0.501103	0.491334	0.471393	0.447025	0.405842	0.379558	0.341015	0.295213	0.250575	0.220204	0.187622	0.152306	0.135575	0.11865	0.103155	0.0873597	0.0733123	0.0552919	0.0440412
1.91503e-16	0.185998	0.319736	0.42179	0.4721	0.477678	0.490067	0.488372	0.45764	0.429461	0.386769	0.343469	0.299925	0.265547	0.232958	0.196958	0.167489	0.140263	0.124054	0.110989	0.0995628	0.0877405	0.0784586	0.0663081
1.91503e-16	0.174784	0.296424	0.406885	0.455873	0.48739	0.480046	0.468065	0.456945	0.427376	0.418877	0.368171	0.342894	0.280074	0.232006	0.215423	0.193254	0.154926	0.118832	0.0966967	0.0866048	0.0692281	0.0602835	0.052339
1.91503e-16	0.172565	0.28946	0.38143	0.442091	0.472197	0.466711	0.461401	0.430497	0.413213	0.378252	0.327067	0.29304	0.259604	0.222134	0.213309	0.166051	0.138452	0.127897	0.111054	0.0943798	0.0758119	0.0670382	0.0599192
1.91503e-16	0.165882	0.294612	0.389135	0.449505	0.485756	0.469868	0.445293	0.413249	0.384467	0.367494	0.342995	0.30962	0.276375	0.237837	0.220006	0.189594	0.166937	0.140749	0.122889	0.0957438	0.0842765	0.0762591	0.0659647
1.91503e-16	0.16112	0.283281	0.377666	0.421926	0.441157	0.450742	0.442425	0.416558	0.389148	0.364121	0.34775	0.316029	0.279305	0.243342	0.218298	0.190625	0.170393	0.152684	0.132544	0.123841	0.108126	0.0946467	0.0845297
1.91503e-16	0.168847	0.288888	0.388515	0.432318	0.450076	0.441024	0.434245	0.427397	0.407931	0.39262	0.359133	0.338568	0.304688	0.264111	0.231973	0.211275	0.193699	0.178687	0.158516	0.144263	0.130204	0.116405	0.103251
1.91503e-16	0.171533	0.295064	0.378562	0.431263	0.449464	0.428575	0.426702	0.417372	0.400825	0.373299	0.3514	0.323207	0.295661	0.26141	0.229986	0.204754	0.1871	0.158946	0.142823	0.134244	0.125016	0.116423	0.119118
1.91503e-16	0.163119	0.272972	0.383377	0.414682	0.416052	0.435572	0.429329	0.424448	0.395454	0.363409	0.342563	0.313509	0.28592	0.268595	0.251992	0.217853	0.17912	0.158495	0.147032	0.132914	0.120057	0.108392	0.103804
1.91503e-16	0.149655	0.264719	0.34329	0.382623	0.413132	0.4366	0.425128	0.399417	0.391103	0.361748	0.335519	0.311153	0.28251	0.257268	0.223135	0.207063	0.181891	0.159024	0.146297	0.136999	0.123984	0.109188	0.0992887
1.91503e-16	0.143855	0.254427	0.340585	0.378796	0.399961	0.386036	0.383774	0.376395	0.366848	0.338392	0.311157	0.285978	0.256854	0.238	0.2206	0.209076	0.182723	0.156753	0.13984	0.122071	0.11123	0.099767	0.0863409
1.91503e-16	0.137161	0.247169	0.313215	0.346731	0.368645	0.379825	0.364559	0.348018	0.328033	0.302568	0.281982	0.260096	0.242388	0.218904	0.195102	0.182222	0.164108	0.1502	0.139301	0.123803	0.109842	0.0948445	0.0828079
1.91503e-16	0.136189	0.245756	0.307828	0.366971	0.381411	0.391836	0.381576	0.377871	0.370641	0.360265	0.341784	0.326833	0.302681	0.289837	0.264997	0.250628	0.231707	0.19496	0.169211	0.148221	0.133298	0.124169	0.109295
1.91503e-16	0.133313	0.228422	0.297318	0.338392	0.371943	0.374718	0.370753	0.355751	0.333458	0.331834	0.321068	0.303709	0.285421	0.259823	0.240274	0.21916	0.201	0.178652	0.163172	0.155511	0.140822	0.121219	0.108633
1.91503e-16	0.124358	0.225779	0.301024	0.34615	0.358518	0.367438	0.34693	0.333018	0.313906	0.291178	0.279764	0.26444	0.252715	0.238881	0.206935	0.191967	0.167297	0.142127	0.128354	0.11397	0.108078	0.103972	0.0998382
1.91503e-16	0.13196	0.223538	0.302802	0.34904	0.36096	0.35448	0.345214	0.330049	0.318655	0.288893	0.271311	0.256688	0.232049	0.210012	0.189774	0.165213	0.151137	0.143122	0.133581	0.12429	0.115414	0.104567	0.0942649
1.91503e-16	0.13283	0.223478	0.28945	0.328569	0.356844	0.362301	0.357005	0.335201	0.323846	0.296006	0.279159	0.248494	0.231464	0.217207	0.204936	0.181961	0.1647	0.145414	0.134968	0.116983	0.100969	0.081749	0.0684843
1.91503e-16	0.127142	0.208411	0.276489	0.312473	0.32652	0.330785	0.317861	0.300746	0.28211	0.262509	0.245038	0.216935	0.192922	0.179529	0.159244	0.140405	0.125601	0.113346	0.100746	0.0898011	0.076766	0.0675518	0.0603095
1.91503e-16	0.123778	0.219528	0.267839	0.308125	0.34267	0.328341	0.303905	0.302972	0.270497	0.253054	0.233709	0.210155	0.183297	0.169485	0.156203	0.137057	0.119171	0.103231	0.0952739	0.0827018	0.0707879	0.062462	0.054167
1.91503e-16	0.125818	0.228274	0.278232	0.302594	0.316457	0.313997	0.290322	0.276685	0.258795	0.241799	0.22757	0.210413	0.189883	0.170333	0.14777	0.127024	0.112737	0.102232	0.0925982	0.0837924	0.075764	0.0684596	0.0649733
1.91503e-16	0.125941	0.216853	0.265098	0.290497	0.307467	0.317822	0.297161	0.286264	0.273739	0.258082	0.241296	0.221791	0.210159	0.198491	0.170745	0.1461	0.124411	0.10658	0.0930124	0.080321	0.0708996	0.0630032	0.0561717
1.91503e-16	0.128843	0.225971	0.279372	0.303367	0.308889	0.307764	0.311404	0.316263	0.299492	0.279555	0.25414	0.225528	0.202437	0.190432	0.167559	0.144695	0.125068	0.112536	0.100443	0.0880598	0.0799065	0.0715084	0.0646048
1.91503e-16	0.132272	0.23637	0.292124	0.323733	0.341659	0.329904	0.315126	0.307989	0.303901	0.269013	0.242563	0.220909	0.213418	0.190571	0.163765	0.139751	0.122704	0.115345	0.102719	0.0927947	0.0870785	0.0816575	0.0760447
1.91503e-16	0.126912	0.215569	0.270047	0.312941	0.314965	0.322794	0.309529	0.311061	0.305483	0.294871	0.2839	0.263092	0.228549	0.195506	0.165868	0.147813	0.131684	0.118628	0.104004	0.0906651	0.0809251	0.0732625	0.066118
1.91503e-16	0.128362	0.224137	0.257718	0.29835	0.321098	0.341902	0.320651	0.306272	0.288513	0.266408	0.248603	0.229873	0.190713	0.169289	0.150653	0.136964	0.127288	0.117959	0.108168	0.095236	0.0881903	0.0743316	0.0597912
1.91503e-16	0.13206	0.213574	0.2765	0.310794	0.314425	0.304572	0.292185	0.278594	0.266488	0.249164	0.212969	0.205522	0.186919	0.166754	0.154888	0.138985	0.124072	0.110115	0.0961473	0.0857126	0.0750438	0.0612221	0.0520165
1.91503e-16	0.139916	0.220273	0.262628	0.28637	0.303518	0.292997	0.271152	0.248633	0.242153	0.2236	0.216252	0.212379	0.189262	0.172278	0.161539	0.150739	0.137593	0.116785	0.097771	0.0878518	0.079909	0.0724065	0.0653611
1.91503e-16	0.133341	0.226228	0.285415	0.303003	0.310526	0.3083	0.283394	0.262945	0.245578	0.235651	0.234198	0.23	0.222538	0.195303	0.172343	0.149387	0.139799	0.132341	0.123676	0.110858	0.096354	0.0832272	0.0740523
1.91503e-16	0.132203	0.218709	0.265187	0.293175	0.282911	0.266317	0.253741	0.245021	0.222625	0.188426	0.158968	0.141638	0.125718	0.11475	0.108487	0.0993593	0.0829407	0.0708733	0.0637743	0.0573696	0.0515954	0.0467418	0.0429744
1.91503e-16	0.125604	0.209941	0.258085	0.272863	0.273781	0.265662	0.251607	0.227109	0.20591	0.186012	0.169924	0.153246	0.135149	0.12281	0.114171	0.105795	0.0977343	0.090024	0.0826908	0.0725096	0.0631593	0.0546474	0.0490558
1.91503e-16	0.128372	0.223564	0.257388	0.284196	0.290218	0.286843	0.27761	0.266332	0.251244	0.217059	0.186603	0.163842	0.147047	0.139068	0.131828	0.125014	0.118599	0.112554	0.104087	0.095746	0.0881606	0.081257	0.0732087
1.91503e-16	0.128537	0.214885	0.261909	0.295997	0.305481	0.299069	0.286086	0.267911	0.247614	0.231626	0.219551	0.211145	0.187178	0.170688	0.158734	0.143812	0.13011	0.117569	0.106136	0.0957371	0.0863018	0.0777544	0.0700234
1.91503e-16	0.11971	0.203454	0.253053	0.270792	0.273624	0.27367	0.26366	0.257481	0.239651	0.222414	0.209643	0.195329	0.177231	0.164307	0.15193	0.139531	0.126738	0.113669	0.10151	0.0902751	0.081671	0.0715704	0.0641308
1.91503e-16	0.118251	0.206132	0.249429	0.251067	0.256738	0.25763	0.256398	0.25458	0.242267	0.219551	0.202634	0.185757	0.164692	0.149534	0.139074	0.123096	0.112801	0.103175	0.0962747	0.08314	0.0714991	0.0623734	0.0542557
1.91503e-16	0.114872	0.193344	0.23749	0.260685	0.271966	0.278557	0.284248	0.281	0.269521	0.242321	0.22901	0.211132	0.200789	0.180474	0.164521	0.14729	0.127297	0.116775	0.104357	0.0933567	0.0830454	0.0737998	0.0636327
1.91503e-16	0.11633	0.193218	0.253684	0.28409	0.295246	0.298107	0.30245	0.298125	0.286843	0.274313	0.247809	0.226874	0.200803	0.177964	0.16663	0.156348	0.146174	0.130297	0.109354	0.0894175	0.0737889	0.0675601	0.0628617
1.91503e-16	0.123714	0.201876	0.253039	0.28779	0.308828	0.322699	0.32203	0.315729	0.299718	0.263207	0.250196	0.236082	0.223024	0.205634	0.189571	0.178219	0.166663	0.155677	0.142474	0.134196	0.120821	0.103772	0.0904409
1.91503e-16	0.129565	0.229169	0.302571	0.339073	0.364682	0.370932	0.366411	0.356983	0.324176	0.30905	0.305301	0.287472	0.271731	0.259212	0.237691	0.209036	0.192268	0.171953	0.150801	0.128539	0.116012	0.106182	0.0989314
1.91503e-16	0.131079	0.22519	0.293101	0.335429	0.374188	0.379746	0.388133	0.382923	0.377532	0.356739	0.339237	0.329086	0.310811	0.291148	0.268633	0.246112	0.225235	0.20555	0.186686	0.172635	0.15583	0.140436	0.126388
1.91503e-16	0.12694	0.225562	0.299474	0.353618	0.366904	0.389278	0.392987	0.398119	0.369694	0.368383	0.346172	0.335356	0.321912	0.304908	0.277854	0.270722	0.25059	0.222728	0.211242	0.204088	0.200863	0.194366	0.174769
1.91503e-16	0.129788	0.226798	0.298077	0.327218	0.351695	0.366187	0.374927	0.37549	0.380076	0.36989	0.348223	0.332445	0.316778	0.288583	0.257143	0.235975	0.227232	0.22129	0.212607	0.190547	0.172198	0.155774	0.140194
1.91503e-16	0.129232	0.219324	0.2844	0.341388	0.368262	0.391955	0.389397	0.383455	0.385035	0.369483	0.349458	0.323832	0.300498	0.28379	0.270698	0.268366	0.256908	0.220043	0.192889	0.176799	0.161903	0.154494	0.135731
1.91503e-16	0.119088	0.211807	0.276482	0.316367	0.343647	0.364956	0.377117	0.366017	0.345654	0.327096	0.305474	0.28975	0.276028	0.256261	0.241409	0.221717	0.18651	0.174658	0.163826	0.145152	0.128019	0.112411	0.0982849
1.91503e-16	0.118464	0.206544	0.256225	0.289229	0.307506	0.320699	0.333569	0.315508	0.296124	0.28944	0.275602	0.268062	0.246695	0.22558	0.202892	0.192602	0.180612	0.16148	0.152234	0.138633	0.123815	0.112819	0.100166
1.91503e-16	0.121113	0.203545	0.251289	0.278956	0.287636	0.28628	0.29335	0.281226	0.26549	0.249717	0.231558	0.222999	0.203692	0.189949	0.172728	0.161321	0.154226	0.139781	0.12791	0.115682	0.102604	0.0884991	0.0776749
1.91503e-16	0.111367	0.183316	0.234849	0.2502	0.273129	0.282776	0.285488	0.275831	0.256884	0.242644	0.231544	0.215014	0.197572	0.179716	0.163185	0.151608	0.139748	0.130028	0.120689	0.105004	0.0937146	0.08614	0.0791772
1.91503e-16	0.10761	0.172695	0.211815	0.242843	0.259342	0.276614	0.281788	0.274792	0.25977	0.239349	0.234086	0.215867	0.197886	0.181792	0.170371	0.154664	0.137998	0.122865	0.110947	0.101397	0.0912637	0.0803865	0.0730873
1.91503e-16	0.106345	0.179884	0.211073	0.237203	0.248204	0.263453	0.259868	0.252251	0.250728	0.235844	0.22112	0.205659	0.190155	0.16905	0.149211	0.133367	0.128034	0.119975	0.106624	0.10018	0.0946199	0.0862005	0.0768283
1.91503e-16	0.101925	0.165439	0.210238	0.241711	0.252028	0.266942	0.263097	0.254941	0.235014	0.229191	0.21325	0.203488	0.178874	0.172941	0.158634	0.141599	0.134102	0.124964	0.114301	0.104718	0.0976791	0.0911516	0.0820752
1.91503e-16	0.0885092	0.151884	0.185549	0.208938	0.219318	0.223018	0.223712	0.217959	0.21531	0.202688	0.187653	0.172962	0.165041	0.154644	0.143419	0.126035	0.121679	0.108478	0.10208	0.0926739	0.0815542	0.0716551	0.0667467
1.91503e-16	0.0780611	0.134448	0.173187	0.182121	0.188952	0.200262	0.196769	0.193826	0.195795	0.189474	0.177691	0.160692	0.144731	0.124793	0.121251	0.117715	0.115273	0.10869	0.100083	0.0881631	0.0798091	0.0726101	0.0661047
1.91503e-16	0.0825001	0.149233	0.188706	0.210755	0.228313	0.232092	0.226245	0.216121	0.203348	0.184102	0.168546	0.163232	0.152987	0.149361	0.136065	0.126096	0.115736	0.107187	0.100451	0.0922337	0.0841063	0.0743062	0.0670206
1.91503e-16	0.0881008	0.155554	0.202967	0.219555	0.229824	0.233332	0.252837	0.240617	0.221068	0.203313	0.191047	0.185662	0.168833	0.154022	0.146146	0.14661	0.130535	0.116693	0.103109	0.0971101	0.0901043	0.0804985	0.0736258
1.91503e-16	0.0844742	0.158095	0.208782	0.233159	0.242582	0.248823	0.240246	0.230661	0.214305	0.212128	0.209705	0.21015	0.199655	0.197233	0.187654	0.172622	0.156103	0.139381	0.126885	0.117826	0.1106	0.103837	0.0975033
1.91503e-16	0.0936679	0.173974	0.22983	0.258806	0.276332	0.286249	0.286827	0.309034	0.308949	0.308222	0.301417	0.291247	0.280607	0.269792	0.259004	0.250945	0.243537	0.227921	0.218182	0.20829	0.196633	0.189909	0.181576
1.91503e-16	0.0938981	0.178667	0.235128	0.273815	0.290376	0.28629	0.279421	0.29093	0.286747	0.274889	0.263224	0.253047	0.240155	0.228983	0.220269	0.210126	0.201192	0.190541	0.180662	0.171777	0.163086	0.151785	0.144204
1.91503e-16	0.0989857	0.188886	0.259632	0.29564	0.31878	0.329134	0.336675	0.33014	0.319915	0.315639	0.306711	0.297288	0.281074	0.26821	0.263216	0.254201	0.239572	0.232977	0.225697	0.216073	0.205552	0.194265	0.180976
1.91503e-16	0.103401	0.199328	0.267467	0.298235	0.317827	0.329536	0.341657	0.324168	0.31069	0.294427	0.286372	0.275377	0.255799	0.234225	0.217963	0.207435	0.196062	0.185192	0.177919	0.174335	0.164272	0.154206	0.144544
1.91503e-16	0.110754	0.181476	0.251006	0.300535	0.328649	0.330501	0.336206	0.350018	0.342027	0.314322	0.317605	0.333934	0.321901	0.294065	0.281552	0.256788	0.237647	0.231428	0.225	0.218442	0.208419	0.199608	0.190649
1.91503e-16	0.110769	0.199867	0.263506	0.30045	0.314275	0.308239	0.316401	0.317979	0.320743	0.332341	0.323269	0.304259	0.282205	0.269139	0.251649	0.235758	0.220683	0.207926	0.186863	0.174687	0.163235	0.154192	0.147365
1.91503e-16	0.11552	0.215334	0.278928	0.319044	0.344277	0.37328	0.392903	0.381007	0.371732	0.363817	0.334319	0.310118	0.287434	0.279933	0.271496	0.263961	0.258111	0.256178	0.25173	0.246568	0.236946	0.232263	0.226947
1.91503e-16	0.113729	0.205028	0.265276	0.303787	0.336731	0.344686	0.336108	0.32252	0.319514	0.306144	0.29373	0.281719	0.264297	0.237024	0.215109	0.195124	0.188435	0.170755	0.165161	0.155727	0.15188	0.141164	0.13258
1.91503e-16	0.103938	0.197434	0.253116	0.303209	0.330528	0.354187	0.336096	0.327002	0.304337	0.277764	0.250315	0.216778	0.194898	0.177864	0.170822	0.161683	0.145232	0.130482	0.121032	0.113402	0.108342	0.100529	0.0984418
1.91503e-16	0.106922	0.209106	0.267806	0.300983	0.321683	0.340728	0.31657	0.29618	0.280819	0.264968	0.24442	0.214579	0.197121	0.185507	0.175435	0.168187	0.154923	0.143071	0.132199	0.124798	0.117755	0.111071	0.102961
1.91503e-16	0.108812	0.196959	0.261286	0.308711	0.346167	0.343394	0.338791	0.32865	0.296215	0.280815	0.252188	0.22365	0.195039	0.173602	0.156446	0.13441	0.123127	0.109003	0.0966814	0.0866341	0.0776225	0.0707286	0.0675227
1.91503e-16	0.108514	0.19304	0.279953	0.319896	0.335231	0.330428	0.336628	0.325576	0.303265	0.292544	0.262739	0.242141	0.219662	0.20215	0.177955	0.159277	0.142042	0.134759	0.129187	0.114292	0.104972	0.0971584	0.0900168
1.91503e-16	0.104719	0.186981	0.264958	0.313275	0.334893	0.311404	0.310546	0.294653	0.301948	0.263435	0.248967	0.235067	0.211773	0.184759	0.158887	0.133726	0.123814	0.114445	0.0972466	0.0860604	0.0779282	0.0649094	0.0533361
1.91503e-16	0.103217	0.181803	0.252024	0.283911	0.300482	0.300281	0.291921	0.28644	0.276926	0.248415	0.215319	0.188633	0.16687	0.145594	0.124118	0.109272	0.0940916	0.0742401	0.0675133	0.0588764	0.0523578	0.047016	0.0422596
