# Supplementary material for: Research on the dynamic spillover of stock markets under COVID-19—Taking the stock markets of China, Japan, and South Korea as an example
Source: Front Public Health. 2022 Nov 11;10:1008348. doi: 10.3389/fpubh.2022.1008348 (PMC9691647; doi:10.3389/fpubh.2022.1008348)
Supplement: Supplementary file 6 [file Data_Sheet_4.ZIP › CHN_TO_JPN.xls]

## Sheet: Sheet3
0	0	0	0	0	0	0	0	0	0	0	0	0	0	0	0	0	0	0	0	0	0	0	0
0	0	0	0	0	0	0	0	0	0	0	0	0	0	0	0	0	0	0	0	0	0	0	0
-8.64643e-17	0.136235	0.247854	0.346553	0.405937	0.439609	0.441469	0.461405	0.479934	0.493602	0.476682	0.450811	0.432454	0.40271	0.374141	0.354348	0.329175	0.320541	0.29428	0.260653	0.241328	0.220332	0.204872	0.186481
-8.64643e-17	0.118356	0.228718	0.321437	0.377326	0.415135	0.435332	0.445742	0.445115	0.431946	0.421447	0.404945	0.389316	0.374973	0.361348	0.345618	0.333588	0.314537	0.308158	0.302432	0.288727	0.272985	0.248139	0.223057
-8.64643e-17	0.113546	0.213193	0.285999	0.324031	0.365241	0.383746	0.389544	0.391645	0.38889	0.370159	0.360353	0.353278	0.344356	0.338356	0.322295	0.298937	0.294616	0.28304	0.255268	0.244458	0.233619	0.222093	0.208131
-8.64643e-17	0.115257	0.202278	0.271247	0.312098	0.343546	0.371022	0.37639	0.389055	0.382659	0.370813	0.357535	0.341235	0.328089	0.320615	0.306845	0.296503	0.268103	0.253264	0.245636	0.237982	0.230361	0.213832	0.18321
-8.64643e-17	0.133063	0.235706	0.310963	0.36988	0.412771	0.441302	0.444063	0.433591	0.431564	0.42101	0.398206	0.386488	0.360943	0.338297	0.332831	0.306181	0.287324	0.269657	0.25513	0.243532	0.23431	0.225889	0.211461
-8.64643e-17	0.130733	0.228495	0.291986	0.340329	0.37417	0.399716	0.419962	0.413484	0.412074	0.399924	0.383572	0.365843	0.350287	0.344942	0.328001	0.311459	0.293322	0.276406	0.256703	0.23732	0.225871	0.210999	0.195753
-8.64643e-17	0.132712	0.228847	0.297569	0.336786	0.35863	0.372482	0.377875	0.377814	0.360074	0.35381	0.350163	0.330388	0.309977	0.296885	0.286236	0.276768	0.260705	0.238701	0.238958	0.223499	0.204213	0.188774	0.175137
-8.64643e-17	0.102561	0.192341	0.25408	0.302654	0.337272	0.356314	0.366264	0.362258	0.359026	0.338397	0.320405	0.310924	0.296014	0.285215	0.275594	0.265656	0.25563	0.245548	0.232207	0.215659	0.210635	0.19575	0.175451
-8.64643e-17	0.133517	0.223823	0.301975	0.349865	0.386158	0.391272	0.386846	0.404522	0.401754	0.385251	0.370565	0.350408	0.342669	0.314886	0.300648	0.281234	0.266021	0.252414	0.238998	0.226259	0.213144	0.198242	0.187866
-8.64643e-17	0.139552	0.247666	0.328287	0.385208	0.417228	0.43549	0.446681	0.456977	0.453843	0.455306	0.456468	0.423773	0.409981	0.380203	0.36066	0.351912	0.337311	0.328248	0.319729	0.28618	0.26528	0.243758	0.228936
-8.64643e-17	0.164222	0.283764	0.364716	0.418901	0.443245	0.467872	0.498532	0.479963	0.484064	0.472865	0.450579	0.427752	0.408029	0.403407	0.388722	0.373604	0.358186	0.318357	0.302383	0.290155	0.282811	0.27175	0.24362
-8.64643e-17	0.150604	0.265535	0.347579	0.401211	0.437397	0.471103	0.48623	0.469304	0.469468	0.458213	0.461695	0.446265	0.429196	0.421909	0.402866	0.380122	0.360436	0.339389	0.31857	0.298753	0.279097	0.274388	0.270362
-8.64643e-17	0.124944	0.230146	0.315254	0.358745	0.408426	0.431912	0.449269	0.44952	0.456294	0.462476	0.461399	0.453881	0.441138	0.416222	0.396379	0.381088	0.360253	0.349697	0.336782	0.32376	0.309624	0.294343	0.273193
-8.64643e-17	0.124617	0.232337	0.321226	0.391182	0.447333	0.472797	0.497774	0.488637	0.466571	0.470554	0.475166	0.479645	0.474358	0.442016	0.426899	0.396175	0.368889	0.346676	0.32417	0.301193	0.258011	0.240991	0.215029
-8.64643e-17	0.111933	0.19761	0.264405	0.310119	0.327258	0.350123	0.367716	0.379219	0.379274	0.371233	0.366736	0.353414	0.349553	0.332601	0.315559	0.306068	0.301083	0.290909	0.272728	0.246701	0.222008	0.203339	0.189234
-8.64643e-17	0.109224	0.192111	0.252425	0.303553	0.342587	0.35216	0.373263	0.387369	0.395307	0.388941	0.38002	0.379475	0.374418	0.351139	0.334397	0.320256	0.28402	0.266563	0.253508	0.23731	0.221109	0.194277	0.159269
-8.64643e-17	0.0960904	0.166359	0.237695	0.280755	0.316953	0.339566	0.343533	0.338179	0.338136	0.356013	0.357705	0.336984	0.321313	0.303743	0.286468	0.263151	0.242445	0.236091	0.218615	0.202354	0.182663	0.166722	0.164935
-8.64643e-17	0.0850851	0.150169	0.204398	0.241736	0.279953	0.312114	0.326555	0.324652	0.334005	0.346286	0.355318	0.355465	0.34048	0.330685	0.31256	0.292022	0.265412	0.250117	0.229064	0.212506	0.200159	0.18801	0.176152
-8.64643e-17	0.0815043	0.146942	0.205801	0.256489	0.293993	0.309785	0.324498	0.343024	0.347047	0.345804	0.343775	0.325931	0.323794	0.300961	0.298333	0.30077	0.29393	0.274482	0.255525	0.233039	0.216745	0.20144	0.18184
-8.64643e-17	0.100446	0.18327	0.251185	0.302928	0.336999	0.361104	0.378688	0.386542	0.386774	0.378536	0.371803	0.360239	0.347864	0.323749	0.313274	0.292981	0.27491	0.259491	0.250061	0.220682	0.188016	0.171075	0.152827
-8.64643e-17	0.101911	0.177776	0.243861	0.306566	0.347839	0.354584	0.383493	0.385632	0.396086	0.394862	0.38992	0.392386	0.379195	0.357714	0.348364	0.338283	0.331247	0.307264	0.287035	0.261369	0.246	0.226255	0.203198
-8.64643e-17	0.113577	0.210221	0.290908	0.339597	0.378558	0.400174	0.39976	0.410313	0.418059	0.413091	0.414342	0.411427	0.404951	0.413511	0.39466	0.377476	0.364864	0.345672	0.329364	0.317452	0.294574	0.296997	0.270574
-8.64643e-17	0.12869	0.22368	0.288969	0.350157	0.419486	0.444339	0.460504	0.466324	0.45241	0.453668	0.473874	0.458923	0.459102	0.418285	0.399889	0.391481	0.39252	0.390575	0.376356	0.360106	0.343768	0.325169	0.309382
-8.64643e-17	0.127984	0.217867	0.307039	0.360341	0.41879	0.453038	0.479012	0.483976	0.494335	0.49291	0.4927	0.495396	0.489992	0.470004	0.443927	0.430487	0.424155	0.423979	0.414196	0.400284	0.374637	0.34612	0.319036
-8.64643e-17	0.132821	0.239186	0.338897	0.422562	0.483243	0.516843	0.537051	0.556015	0.568122	0.578828	0.581592	0.565198	0.526625	0.518173	0.512208	0.4806	0.467292	0.457692	0.431565	0.435718	0.434744	0.413908	0.402865
-8.64643e-17	0.148978	0.277629	0.38076	0.460586	0.513919	0.568415	0.609608	0.658935	0.661335	0.635172	0.648872	0.649864	0.62733	0.623765	0.616638	0.636554	0.640902	0.639935	0.624016	0.598652	0.541824	0.522838	0.486137
-8.64643e-17	0.143783	0.258491	0.360168	0.441211	0.518747	0.578181	0.621418	0.650628	0.686992	0.696659	0.708212	0.696773	0.707374	0.691617	0.639697	0.629523	0.616994	0.604838	0.59277	0.578664	0.577717	0.573869	0.556568
-8.64643e-17	0.140235	0.247005	0.333928	0.409805	0.484943	0.552724	0.588328	0.619396	0.627023	0.65871	0.673013	0.642668	0.62746	0.601364	0.586286	0.562343	0.546082	0.554513	0.500099	0.487442	0.495049	0.483568	0.466976
-8.64643e-17	0.140628	0.26031	0.360429	0.441088	0.492209	0.545836	0.585876	0.595542	0.621977	0.642776	0.661283	0.66316	0.657903	0.650981	0.637213	0.656114	0.645277	0.620441	0.600231	0.574629	0.548356	0.517738	0.480588
-8.64643e-17	0.139787	0.251705	0.361245	0.445429	0.5137	0.578354	0.636444	0.681606	0.702023	0.731256	0.778821	0.804314	0.823197	0.831961	0.821506	0.797355	0.766652	0.734833	0.723176	0.676497	0.641841	0.608374	0.579136
-8.64643e-17	0.136083	0.251774	0.350768	0.419128	0.503246	0.5481	0.582996	0.600477	0.597031	0.651883	0.676581	0.69072	0.690151	0.652497	0.6299	0.654918	0.6585	0.68545	0.683035	0.672274	0.631317	0.573368	0.575528
-8.64643e-17	0.132153	0.246866	0.347447	0.420549	0.479553	0.553978	0.617984	0.586719	0.623888	0.665698	0.662878	0.634843	0.625823	0.62914	0.653682	0.63754	0.608603	0.579274	0.540806	0.500243	0.475018	0.462629	0.450008
-8.64643e-17	0.12026	0.224284	0.324097	0.402212	0.45961	0.516441	0.558036	0.583503	0.591158	0.58143	0.587907	0.55234	0.539298	0.532501	0.519969	0.503014	0.472242	0.445423	0.41759	0.39115	0.380169	0.346244	0.321108
-8.64643e-17	0.121507	0.229214	0.332623	0.404562	0.467385	0.48921	0.541023	0.591229	0.60993	0.614156	0.615756	0.584814	0.570409	0.555995	0.5214	0.537448	0.543289	0.543925	0.534207	0.518453	0.475	0.431262	0.394064
-8.64643e-17	0.130176	0.250708	0.349338	0.429387	0.485598	0.537141	0.61776	0.668655	0.672308	0.647992	0.613786	0.597226	0.583657	0.585605	0.568374	0.549038	0.513685	0.485504	0.44979	0.40073	0.361498	0.332124	0.320825
-8.64643e-17	0.160671	0.29565	0.431977	0.53452	0.60467	0.663686	0.709878	0.744224	0.737811	0.736281	0.721857	0.698482	0.66533	0.672452	0.669424	0.623052	0.58176	0.529661	0.496794	0.472466	0.448446	0.399375	0.377521
-8.64643e-17	0.170373	0.320436	0.464255	0.586809	0.654211	0.712365	0.765359	0.794301	0.809583	0.849783	0.815642	0.775247	0.715062	0.69021	0.646264	0.647805	0.635076	0.62742	0.59506	0.582368	0.533534	0.448044	0.401619
-8.64643e-17	0.179768	0.333547	0.466572	0.58567	0.6811	0.745839	0.833377	0.86856	0.89023	0.866702	0.847914	0.807505	0.824657	0.817666	0.811261	0.82716	0.750912	0.699119	0.64384	0.586088	0.520812	0.433076	0.396571
-8.64643e-17	0.171493	0.319062	0.45507	0.57404	0.650104	0.728066	0.779228	0.817495	0.828916	0.804907	0.815924	0.808681	0.769068	0.717971	0.679316	0.641913	0.628121	0.567994	0.521313	0.458337	0.397613	0.367794	0.33844
-8.64643e-17	0.163381	0.301369	0.421307	0.517644	0.592038	0.651334	0.715254	0.762821	0.759948	0.768941	0.768197	0.750469	0.729417	0.710415	0.691139	0.6854	0.639854	0.599003	0.562654	0.52542	0.432949	0.36351	0.32905
-8.64643e-17	0.163497	0.300482	0.435351	0.547594	0.631353	0.689777	0.73784	0.737451	0.717251	0.749608	0.744807	0.717132	0.712264	0.679299	0.63549	0.602728	0.572114	0.533936	0.501448	0.447437	0.411247	0.359875	0.328504
-8.64643e-17	0.15797	0.293898	0.422639	0.504983	0.567829	0.613668	0.652354	0.667412	0.671373	0.681566	0.682757	0.664262	0.624976	0.583138	0.538341	0.508164	0.485561	0.447262	0.416759	0.393031	0.355106	0.324007	0.300347
-8.64643e-17	0.142117	0.251094	0.343914	0.405801	0.462593	0.504651	0.549073	0.576876	0.589024	0.58183	0.572057	0.567774	0.559209	0.528521	0.512536	0.488753	0.463217	0.438686	0.404068	0.386058	0.334841	0.313249	0.305388
-8.64643e-17	0.150634	0.272414	0.364803	0.438319	0.487842	0.533386	0.575528	0.60416	0.63136	0.613371	0.609834	0.603062	0.589598	0.565142	0.549006	0.531184	0.50717	0.445285	0.419856	0.392808	0.348758	0.319166	0.296985
-8.64643e-17	0.15223	0.269262	0.3541	0.434296	0.50002	0.553336	0.584419	0.598303	0.589589	0.574947	0.563402	0.550173	0.538182	0.517339	0.493451	0.478952	0.45739	0.431409	0.401787	0.380402	0.317032	0.286963	0.27011
-8.64643e-17	0.144756	0.254104	0.352727	0.423689	0.484502	0.52289	0.525863	0.527974	0.543484	0.527573	0.522552	0.524554	0.506782	0.489825	0.46113	0.444974	0.430168	0.420663	0.413719	0.399476	0.370842	0.355685	0.324535
-8.64643e-17	0.131785	0.24215	0.320823	0.385828	0.445199	0.481375	0.488883	0.493092	0.497549	0.497946	0.492141	0.487621	0.474217	0.455133	0.441547	0.426443	0.414667	0.402607	0.39189	0.367002	0.339072	0.321203	0.296335
-8.64643e-17	0.129493	0.220338	0.291855	0.346697	0.39761	0.437733	0.455079	0.455431	0.44214	0.436133	0.436291	0.422735	0.410222	0.388558	0.362534	0.356845	0.352513	0.339151	0.330674	0.310593	0.291321	0.272923	0.259542
-8.64643e-17	0.127419	0.210639	0.277183	0.33497	0.391065	0.426607	0.4433	0.445794	0.457658	0.455591	0.448474	0.430647	0.410506	0.369691	0.366618	0.366419	0.350553	0.342561	0.340002	0.323312	0.291066	0.256962	0.234555
-8.64643e-17	0.107106	0.200847	0.271055	0.316945	0.337731	0.367924	0.39056	0.394654	0.404652	0.404899	0.391989	0.366988	0.342663	0.33151	0.324604	0.316278	0.308994	0.30262	0.279377	0.26867	0.261558	0.246978	0.228908
-8.64643e-17	0.0912636	0.160234	0.208412	0.237599	0.259239	0.26798	0.279805	0.289097	0.279383	0.282727	0.273863	0.257763	0.239905	0.225422	0.210959	0.201759	0.193213	0.18	0.168965	0.161751	0.154941	0.144988	0.135062
-8.64643e-17	0.0838873	0.137981	0.172167	0.19141	0.217969	0.23212	0.23429	0.243563	0.249425	0.250136	0.24871	0.234476	0.221432	0.205734	0.191265	0.181982	0.165902	0.158844	0.146664	0.134626	0.128193	0.119828	0.111941
-8.64643e-17	0.0773931	0.120605	0.148638	0.173401	0.191721	0.207662	0.220865	0.224457	0.213737	0.208148	0.196698	0.181492	0.178041	0.178038	0.174927	0.15753	0.144636	0.135463	0.126788	0.117129	0.10734	0.09833	0.090555
-8.64643e-17	0.0670335	0.113059	0.154117	0.178868	0.193431	0.195357	0.204746	0.211132	0.208636	0.201066	0.18923	0.181314	0.170161	0.158174	0.145747	0.136089	0.123448	0.11287	0.102008	0.0893852	0.0812376	0.0754046	0.0700066
-8.64643e-17	0.0707788	0.123806	0.151878	0.174217	0.180444	0.179527	0.182118	0.178472	0.166268	0.159702	0.154175	0.136871	0.122827	0.113676	0.104982	0.0987134	0.0885769	0.0824087	0.077459	0.0728115	0.0684519	0.064365	0.0605353
-8.64643e-17	0.0700248	0.124092	0.162117	0.186537	0.196814	0.1995	0.197314	0.179958	0.17073	0.156434	0.150958	0.151523	0.145151	0.135059	0.121036	0.111743	0.104906	0.0987313	0.0867061	0.0745656	0.0676319	0.0625916	0.0578471
-8.64643e-17	0.0645496	0.100023	0.130525	0.147518	0.160338	0.167903	0.159653	0.153308	0.142496	0.127883	0.119996	0.115014	0.107617	0.100998	0.0946741	0.0886736	0.0830077	0.0776756	0.0726693	0.0644329	0.0604564	0.055544	0.0503104
-8.64643e-17	0.0468507	0.0809641	0.0953471	0.107313	0.10727	0.101943	0.0951382	0.0935442	0.0936538	0.0942053	0.0871873	0.0756468	0.0681509	0.063827	0.0622048	0.0580563	0.0549517	0.0516392	0.0459529	0.0408384	0.0362534	0.0321541	0.0284972
-8.64643e-17	0.0309712	0.0384248	0.0456454	0.0519347	0.0559854	0.0566668	0.0552145	0.0532663	0.0509282	0.0506511	0.0501978	0.0475126	0.0448746	0.0423165	0.0382336	0.0335023	0.0295811	0.0267331	0.0228592	0.0194949	0.0165856	0.0140793	0.0119275
-8.64643e-17	0.0337982	0.0343263	0.0373369	0.0395432	0.0421536	0.0393941	0.0378967	0.0381969	0.0380058	0.0374323	0.0365678	0.0354864	0.0342479	0.0329004	0.0309756	0.0264326	0.02092	0.0164796	0.013709	0.0120564	0.00988934	0.00790581	0.00675682
-8.64643e-17	0.0325271	0.0397778	0.0382019	0.0398178	0.0377152	0.0344034	0.0352565	0.0352496	0.034605	0.0334998	0.0320744	0.030438	0.0286752	0.0268506	0.0250131	0.0231989	0.0199995	0.0172474	0.0160703	0.0150368	0.0136919	0.0121883	0.0100064
-8.64643e-17	0.022429	0.0264935	0.0299205	0.0286583	0.0286728	0.0302442	0.0295441	0.0265557	0.024134	0.0206858	0.0177976	0.015634	0.0137437	0.0120962	0.0106595	0.0094066	0.0083132	0.00735822	0.0065232	0.00579224	0.00515153	0.00440607	0.00401768
-8.64643e-17	0.00549575	-0.00935196	-0.0151651	-0.0191695	-0.0336642	-0.0395231	-0.0466407	-0.0560946	-0.0579825	-0.0554078	-0.052641	-0.0475074	-0.0426795	-0.0381915	-0.0340584	-0.0302814	-0.0268524	-0.0237563	-0.0209737	-0.0184831	-0.0162615	-0.0142858	-0.0124939
-8.64643e-17	-0.00751217	-0.0244417	-0.0387995	-0.0572066	-0.0650719	-0.066262	-0.058919	-0.0532088	-0.0502591	-0.0491299	-0.0495253	-0.0472122	-0.0429779	-0.0391042	-0.0363204	-0.0345552	-0.0314744	-0.028185	-0.0253959	-0.0228641	-0.0194761	-0.0164825	-0.0151527
-8.64643e-17	-0.0386674	-0.0759751	-0.12237	-0.149399	-0.161842	-0.171123	-0.177769	-0.181406	-0.170198	-0.159929	-0.145309	-0.1441	-0.140706	-0.135111	-0.131722	-0.121213	-0.107233	-0.0970004	-0.0857664	-0.0797244	-0.0745179	-0.0631438	-0.0567023
-8.64643e-17	-0.048174	-0.0987497	-0.14447	-0.168011	-0.19455	-0.21088	-0.210644	-0.201216	-0.193398	-0.187125	-0.173519	-0.16619	-0.156095	-0.147877	-0.139597	-0.1314	-0.122279	-0.111284	-0.101038	-0.0915502	-0.0840688	-0.0784747	-0.0725159
-8.64643e-17	-0.0613269	-0.1236	-0.174238	-0.200271	-0.215276	-0.229712	-0.231791	-0.229377	-0.22807	-0.225421	-0.216222	-0.205865	-0.191048	-0.174092	-0.162088	-0.151281	-0.140843	-0.128975	-0.121357	-0.110363	-0.103684	-0.0947595	-0.088641
-8.64643e-17	-0.0495084	-0.0928162	-0.129156	-0.156156	-0.175636	-0.200399	-0.212163	-0.210891	-0.21435	-0.207396	-0.195406	-0.178729	-0.170355	-0.165261	-0.158575	-0.143386	-0.131961	-0.122582	-0.113253	-0.103847	-0.0993193	-0.0928398	-0.0882989
-8.64643e-17	-0.0608251	-0.108874	-0.151994	-0.19173	-0.214702	-0.227625	-0.234399	-0.240744	-0.247283	-0.234941	-0.222259	-0.21478	-0.205502	-0.189671	-0.171099	-0.162228	-0.15243	-0.147895	-0.140148	-0.131036	-0.122293	-0.11393	-0.105969
-8.64643e-17	-0.0664595	-0.123044	-0.175151	-0.218806	-0.243558	-0.260966	-0.264909	-0.271828	-0.279171	-0.269103	-0.269562	-0.253808	-0.237957	-0.230633	-0.20948	-0.177728	-0.163529	-0.153488	-0.140905	-0.12958	-0.119334	-0.110811	-0.105372
-8.64643e-17	-0.0500584	-0.09782	-0.136059	-0.160403	-0.188837	-0.213208	-0.215516	-0.217972	-0.22255	-0.221637	-0.215975	-0.20523	-0.187871	-0.174078	-0.161822	-0.145438	-0.134038	-0.12439	-0.111396	-0.101598	-0.0942259	-0.0884818	-0.0847828
-8.64643e-17	-0.0677304	-0.129208	-0.187629	-0.211347	-0.237405	-0.250247	-0.265039	-0.265839	-0.27476	-0.274238	-0.270764	-0.258773	-0.24293	-0.218774	-0.207115	-0.205698	-0.194608	-0.185667	-0.177665	-0.168826	-0.160164	-0.151448	-0.141102
-8.64643e-17	-0.0643013	-0.131722	-0.176643	-0.217436	-0.23745	-0.25263	-0.268377	-0.279864	-0.267565	-0.26326	-0.252272	-0.234947	-0.218139	-0.211517	-0.203365	-0.195207	-0.184021	-0.181591	-0.175501	-0.165006	-0.150492	-0.133716	-0.123749
-8.64643e-17	-0.059764	-0.108175	-0.155869	-0.17346	-0.19949	-0.220084	-0.236194	-0.229405	-0.220337	-0.224956	-0.228103	-0.217671	-0.210361	-0.196791	-0.183531	-0.17165	-0.168952	-0.165048	-0.151503	-0.138886	-0.125798	-0.117016	-0.109314
-8.64643e-17	-0.061627	-0.118451	-0.152209	-0.19461	-0.22872	-0.245196	-0.228196	-0.225683	-0.216692	-0.211496	-0.205517	-0.19239	-0.179461	-0.169194	-0.164567	-0.153891	-0.143745	-0.134128	-0.125028	-0.115523	-0.106425	-0.0981066	-0.0905847
-8.64643e-17	-0.0365588	-0.0633569	-0.0937498	-0.127285	-0.134615	-0.134267	-0.139024	-0.140521	-0.140308	-0.136313	-0.126806	-0.123755	-0.115484	-0.114718	-0.109324	-0.100569	-0.0927236	-0.0844054	-0.0809065	-0.0780337	-0.0717364	-0.0651385	-0.0591224
-8.64643e-17	-0.0273602	-0.0608949	-0.075692	-0.0954064	-0.10454	-0.117858	-0.113538	-0.105426	-0.104166	-0.104727	-0.101832	-0.0957482	-0.0838589	-0.0764811	-0.0702439	-0.066447	-0.056992	-0.0480654	-0.0411289	-0.0353568	-0.0303434	-0.0293828	-0.0258557
-8.64643e-17	-0.0106223	-0.0224073	-0.0324892	-0.0407169	-0.0462216	-0.0474092	-0.0493783	-0.0518819	-0.0495412	-0.0489723	-0.0455203	-0.0450984	-0.0408749	-0.0324207	-0.0265738	-0.0242318	-0.0220407	-0.0193488	-0.0163239	-0.0145766	-0.0132841	-0.0119051	-0.010127
-8.64643e-17	-0.00602213	-0.0233079	-0.0282553	-0.0400601	-0.0458774	-0.0479068	-0.0444818	-0.0407181	-0.0393231	-0.0410331	-0.039092	-0.0329221	-0.0261597	-0.0207329	-0.0183903	-0.0168462	-0.0143915	-0.0117235	-0.00981059	-0.00856604	-0.00702812	-0.00750506	-0.00701379
-8.64643e-17	-0.00389849	-0.00810249	-0.0170801	-0.0217481	-0.0227693	-0.0223452	-0.0239743	-0.0237235	-0.0222455	-0.0201028	-0.0176798	-0.0152396	-0.0129375	-0.0118843	-0.0108159	-0.00931207	-0.00773289	-0.00640894	-0.0053031	-0.00438227	-0.00361743	-0.00298347	-0.0024589
-8.64643e-17	-0.00398349	-0.00664588	-0.00282961	-0.00601469	-0.0104127	-0.0170261	-0.0203561	-0.0208946	-0.020846	-0.0195513	-0.0178594	-0.0160425	-0.0140358	-0.0122728	-0.0111221	-0.0103209	-0.00956365	-0.00885117	-0.00818311	-0.00732686	-0.00609498	-0.00507074	-0.00425191
-8.64643e-17	0.00618617	0.000865015	-0.00683749	-0.0064726	-0.0118422	-0.0174344	-0.0197154	-0.0212628	-0.0222446	-0.0208719	-0.0194261	-0.0179668	-0.0161959	-0.0143131	-0.0126163	-0.0109945	-0.00958899	-0.00837065	-0.00784916	-0.00765181	-0.00677452	-0.00630864	-0.00555743
-8.64643e-17	0.0105065	0.02391	0.0219977	0.0227842	0.0239425	0.0257412	0.0254013	0.0216127	0.0174346	0.0148507	0.0150086	0.0152644	0.0144446	0.0144758	0.0144289	0.0137935	0.012539	0.0113789	0.00926437	0.00786865	0.00684013	0.00596579	0.00520498
-8.64643e-17	0.0401538	0.0671864	0.0852551	0.0978404	0.101213	0.0961672	0.087201	0.0830549	0.0811358	0.0732464	0.0654736	0.0592553	0.0521085	0.0470295	0.0412537	0.0360681	0.0314488	0.027359	0.0237562	0.0205956	0.0179598	0.0159923	0.0142813
-8.64643e-17	0.0493907	0.0820401	0.104989	0.107117	0.108337	0.107554	0.102799	0.1014	0.0992574	0.100308	0.100279	0.0925255	0.0845567	0.0816792	0.0726833	0.0644583	0.0570002	0.0497121	0.0437624	0.0395027	0.0362067	0.0338443	0.031417
-8.64643e-17	0.0516958	0.0856842	0.10586	0.120045	0.130351	0.1361	0.133394	0.129791	0.127564	0.125921	0.119632	0.109174	0.0991056	0.0918496	0.0866308	0.0810755	0.073205	0.0666152	0.060862	0.0543456	0.047792	0.0426964	0.0360803
-8.64643e-17	0.0673027	0.104746	0.130213	0.156463	0.164159	0.16774	0.167351	0.167081	0.172311	0.170499	0.159735	0.148829	0.138425	0.131287	0.12355	0.11569	0.109676	0.101787	0.0909179	0.0835772	0.0742662	0.0674118	0.0572843
-8.64643e-17	0.0597796	0.0973019	0.122254	0.139354	0.14518	0.152079	0.150109	0.148178	0.144785	0.140008	0.12815	0.11613	0.10813	0.101018	0.0972528	0.0876657	0.08094	0.0747034	0.0681452	0.0611981	0.0549821	0.0504566	0.0452364
-8.64643e-17	0.0712856	0.113248	0.137975	0.155908	0.169969	0.174166	0.169106	0.165042	0.164258	0.165189	0.159896	0.152072	0.145929	0.136605	0.124567	0.112972	0.108069	0.106043	0.0995125	0.0940065	0.0899526	0.0776146	0.0702365
-8.64643e-17	0.0588179	0.100441	0.126357	0.140316	0.144378	0.14585	0.152359	0.151037	0.146917	0.143659	0.139837	0.136147	0.131343	0.12227	0.112763	0.101094	0.0900068	0.0828477	0.0764258	0.0702513	0.0645729	0.0593566	0.0547132
-8.64643e-17	0.0283359	0.0465744	0.0571933	0.0637348	0.0661313	0.0665023	0.0630211	0.0590683	0.0509757	0.0455601	0.0404037	0.0358625	0.0335082	0.0294956	0.0254944	0.0220027	0.0189683	0.0163372	0.0141877	0.0126709	0.0111711	0.0100819	0.00917443
-8.64643e-17	-0.0021221	0.0101991	0.00384202	-0.00127836	-0.00663442	-0.00444061	-0.00322908	0.000772438	0.00369275	0.00630071	0.00724336	0.007527	0.00727278	0.00611538	0.00527771	0.00492705	0.00455775	0.00417965	0.00370613	0.00326087	0.00267574	0.0021168	0.0013288
-8.64643e-17	-0.0247114	-0.0355126	-0.0452821	-0.0409433	-0.0368385	-0.0327502	-0.0295382	-0.0262683	-0.0253	-0.0212164	-0.0163767	-0.0125443	-0.00902068	-0.00637431	-0.00442736	-0.00307247	-0.0016821	-0.00115847	-0.00135536	-0.000895783	-0.00045482	-0.000204568	-6.77036e-05
-8.64643e-17	-0.0239764	-0.029655	-0.0347572	-0.0316507	-0.0189721	-0.00962909	-0.00661587	-0.00483564	-0.0034319	-0.000229993	0.00184137	0.00282446	0.00268337	0.00214578	0.00212557	0.00227915	0.00200018	0.00162453	0.00132877	0.00091411	0.000738593	0.000744339	0.000866764
-8.64643e-17	0.0059828	0.0168997	0.0290014	0.0374748	0.0373861	0.0376724	0.0399129	0.0402677	0.0369055	0.0344521	0.0343917	0.0319911	0.0294845	0.0263784	0.0247248	0.0224066	0.0189246	0.0145684	0.0123042	0.0103681	0.00874901	0.00774218	0.00575327
-8.64643e-17	0.0369933	0.0624802	0.0725729	0.0747078	0.0792325	0.0840124	0.0887688	0.0926271	0.0894565	0.0873323	0.0811065	0.070649	0.0613909	0.055389	0.0497315	0.0446105	0.044541	0.039862	0.0346608	0.0301191	0.0261569	0.0227213	0.0199874
-8.64643e-17	0.0509386	0.0819145	0.0951918	0.104738	0.117464	0.115485	0.116007	0.105413	0.0982234	0.0982876	0.0993338	0.09658	0.0929044	0.0855951	0.0757465	0.064437	0.0594863	0.0526578	0.0458215	0.0420483	0.0401954	0.0381136	0.0341215
-8.64643e-17	0.0610939	0.100769	0.113697	0.125699	0.130071	0.135898	0.133906	0.131574	0.130723	0.124972	0.123303	0.117668	0.103251	0.0901031	0.0815502	0.0741745	0.0684032	0.0626482	0.0600809	0.0534372	0.0492223	0.0454686	0.0419946
-8.64643e-17	0.0721383	0.111181	0.126017	0.141454	0.156887	0.158347	0.148894	0.141588	0.136966	0.12594	0.121097	0.115861	0.107919	0.0991317	0.0907928	0.0816583	0.0713935	0.0649425	0.0597036	0.0538392	0.0476172	0.042571	0.0381776
-8.64643e-17	0.0973594	0.15684	0.17914	0.195309	0.201514	0.195409	0.1907	0.181346	0.182618	0.169933	0.158161	0.151175	0.140316	0.130681	0.119477	0.110418	0.103328	0.0966648	0.0883637	0.0819822	0.0749773	0.0689353	0.0626092
-8.64643e-17	0.123445	0.189616	0.227942	0.225463	0.215848	0.230375	0.2238	0.224852	0.237888	0.230535	0.211617	0.20022	0.192372	0.179592	0.169816	0.157669	0.151627	0.15035	0.140357	0.131022	0.124386	0.109823	0.10436
-8.64643e-17	0.104315	0.166628	0.188159	0.21163	0.22591	0.229486	0.240495	0.237609	0.224816	0.213499	0.194852	0.176339	0.165473	0.157808	0.150844	0.140336	0.122542	0.117134	0.10943	0.107972	0.0999444	0.0925053	0.0865658
-8.64643e-17	0.101396	0.154777	0.181951	0.216602	0.233043	0.231179	0.237077	0.23214	0.222639	0.213226	0.204433	0.197829	0.18516	0.176546	0.168331	0.160524	0.15106	0.140631	0.130838	0.121662	0.119723	0.112099	0.104963
-8.64643e-17	0.0892824	0.140936	0.168257	0.186058	0.188714	0.190397	0.176867	0.170836	0.160238	0.150216	0.142642	0.135213	0.123023	0.107637	0.0935267	0.0902161	0.0817941	0.0741525	0.0672271	0.0609099	0.0544694	0.0493297	0.0466302
-8.64643e-17	0.086036	0.135734	0.165004	0.176767	0.177797	0.17985	0.164899	0.155632	0.142609	0.130297	0.119219	0.11007	0.0950157	0.0810146	0.0796538	0.0759998	0.0704607	0.0630495	0.0558663	0.0494962	0.0442165	0.0395744	0.035499
-8.64643e-17	0.0862543	0.124425	0.143658	0.161403	0.156612	0.149467	0.137424	0.12906	0.115325	0.103387	0.092473	0.0824228	0.074678	0.0675503	0.0577644	0.0523844	0.0499448	0.0442832	0.0396404	0.033355	0.0287986	0.0252331	0.0220854
-8.64643e-17	0.0672174	0.099148	0.114238	0.120421	0.113492	0.10492	0.101444	0.0920562	0.0777899	0.0662211	0.0584036	0.0510082	0.0454056	0.0406766	0.0372001	0.0321921	0.0274607	0.0247062	0.0210498	0.0174165	0.0152203	0.0126359	0.0116633
-8.64643e-17	0.0588761	0.0790147	0.077838	0.0821058	0.0840949	0.0777518	0.0682605	0.0595638	0.055391	0.0485412	0.04117	0.0345238	0.028362	0.0238638	0.0196511	0.0161661	0.0132893	0.0109183	0.00900989	0.00736129	0.00604193	0.00466862	0.00373369
