# Supplementary material for: Research on the dynamic spillover of stock markets under COVID-19—Taking the stock markets of China, Japan, and South Korea as an example
Source: Front Public Health. 2022 Nov 11;10:1008348. doi: 10.3389/fpubh.2022.1008348 (PMC9691647; doi:10.3389/fpubh.2022.1008348)
Supplement: Supplementary file 6 [file Data_Sheet_4.ZIP › CHN_TO_KR.xls]

## Sheet: Sheet4
0	0	0	0	0	0	0	0	0	0	0	0	0	0	0	0	0	0	0	0	0	0	0	0
0	0	0	0	0	0	0	0	0	0	0	0	0	0	0	0	0	0	0	0	0	0	0	0
6.16209e-16	0.0944457	0.112322	0.115654	0.10946	0.103931	0.0912412	0.0831576	0.0688838	0.0581365	0.0501224	0.0424243	0.0338663	0.0276836	0.0225119	0.0199626	0.0176931	0.0161851	0.0144907	0.0125135	0.0108537	0.0095672	0.00851153	0.0075431
6.16209e-16	0.095681	0.118179	0.123999	0.12154	0.108353	0.0963278	0.083719	0.0759467	0.0652343	0.0517266	0.0421719	0.0366008	0.0303209	0.024943	0.0215284	0.01853	0.0157633	0.014248	0.0122038	0.0103463	0.00885236	0.00764637	0.00670634
6.16209e-16	0.0985606	0.119463	0.123901	0.119765	0.109647	0.0956323	0.0899603	0.0782202	0.0666551	0.0537893	0.0414863	0.0359607	0.0316699	0.0272221	0.0229001	0.0192555	0.0166159	0.0146201	0.0131499	0.0118224	0.0104063	0.00902449	0.00756082
6.16209e-16	0.101844	0.126179	0.128816	0.124041	0.113266	0.0992368	0.0895056	0.0752078	0.065346	0.0511433	0.0407732	0.0356818	0.030083	0.0269851	0.025122	0.022277	0.0184682	0.0146924	0.0129797	0.0117102	0.0102235	0.00924699	0.00830179
6.16209e-16	0.104166	0.123805	0.126548	0.120013	0.110167	0.0978394	0.0843996	0.0748723	0.0646872	0.0532712	0.0444946	0.0368958	0.0318879	0.0276773	0.0240212	0.0217315	0.0196877	0.0180824	0.0157389	0.0132925	0.0119878	0.0103214	0.00866541
6.16209e-16	0.102771	0.123801	0.132126	0.128422	0.118072	0.108877	0.0936593	0.0811206	0.0693351	0.0595715	0.0528004	0.0435465	0.0389303	0.0330068	0.0294013	0.0269545	0.0247118	0.0222826	0.0195412	0.0170368	0.014747	0.0130751	0.0120011
6.16209e-16	0.0985295	0.127429	0.139414	0.135276	0.118373	0.105004	0.0915994	0.0810788	0.06903	0.0579351	0.0494257	0.0429799	0.0377867	0.0323932	0.0288358	0.0248271	0.0212054	0.0181123	0.0157252	0.0138418	0.0121278	0.0106913	0.00893296
6.16209e-16	0.100689	0.125955	0.145093	0.139861	0.125687	0.112439	0.0930139	0.0786275	0.0691359	0.0624043	0.053432	0.0447515	0.0364158	0.0299673	0.0246576	0.019505	0.0163614	0.0137766	0.0108403	0.00897925	0.00724268	0.00585425	0.00484032
6.16209e-16	0.0985768	0.127206	0.143666	0.145645	0.132486	0.119658	0.10532	0.0909394	0.0770162	0.065216	0.0539378	0.0432087	0.0367557	0.0315252	0.0258283	0.0210425	0.0184109	0.0157706	0.0138325	0.0121339	0.0105493	0.0086453	0.00690689
6.16209e-16	0.0982672	0.121518	0.136392	0.139617	0.131647	0.119557	0.105045	0.090893	0.075679	0.0635757	0.0532467	0.0427761	0.0381153	0.0343569	0.0290905	0.0236794	0.0189837	0.0156914	0.0128996	0.0103656	0.00912101	0.00776347	0.00681373
6.16209e-16	0.09931	0.12913	0.150624	0.145726	0.132503	0.12682	0.107676	0.0951464	0.080143	0.0679508	0.0540903	0.0467734	0.0401417	0.036351	0.0328255	0.0282295	0.0230669	0.0196859	0.0170205	0.0154691	0.0128541	0.0102848	0.00902732
6.16209e-16	0.0968393	0.123095	0.140067	0.143338	0.13262	0.124789	0.121771	0.106746	0.0902426	0.0751097	0.0621641	0.0538363	0.0477499	0.0415811	0.0309637	0.0264444	0.0246032	0.0226385	0.0191106	0.0166247	0.014229	0.0127668	0.0118178
6.16209e-16	0.100859	0.125922	0.149664	0.157516	0.147912	0.136486	0.125496	0.115818	0.103673	0.0952103	0.0776806	0.0667371	0.0590123	0.0479857	0.042615	0.0361063	0.0318964	0.0281565	0.0243712	0.0201944	0.0172771	0.0151654	0.0134724
6.16209e-16	0.100883	0.134668	0.160458	0.165189	0.153509	0.143036	0.131975	0.119761	0.108635	0.0931191	0.0816162	0.0697912	0.0578178	0.0524389	0.0459693	0.0422115	0.0374647	0.0336485	0.0292985	0.0259075	0.0226357	0.0202603	0.0178301
6.16209e-16	0.102541	0.134432	0.156557	0.158451	0.155076	0.144849	0.136799	0.121267	0.10822	0.0978184	0.0847255	0.0700323	0.0595702	0.0503417	0.0449228	0.0399643	0.0323642	0.0297	0.0279207	0.0251904	0.0234381	0.0210351	0.017746
6.16209e-16	0.100055	0.135935	0.159179	0.160197	0.145845	0.137316	0.126328	0.112372	0.100665	0.0881911	0.0791629	0.0676082	0.0570432	0.047317	0.0387032	0.0331565	0.0291599	0.0256404	0.022612	0.0206801	0.0182145	0.0153866	0.0135443
6.16209e-16	0.0998824	0.13482	0.163439	0.167835	0.159493	0.146235	0.140615	0.120649	0.10279	0.0914194	0.0788317	0.0675183	0.056322	0.0457867	0.0372264	0.0309972	0.0257572	0.0205299	0.0167631	0.0141204	0.0121503	0.0104488	0.00894172
6.16209e-16	0.0984096	0.133337	0.16019	0.168712	0.156467	0.151335	0.136491	0.119551	0.106117	0.0915317	0.0802611	0.0689646	0.0587396	0.0484142	0.0376194	0.0307868	0.0260757	0.0212924	0.0159451	0.0129341	0.0110349	0.00949064	0.00751258
6.16209e-16	0.0985392	0.132631	0.154704	0.159768	0.149691	0.14218	0.131754	0.118582	0.104754	0.091254	0.0817236	0.071228	0.0618894	0.0547858	0.047094	0.0384267	0.0313271	0.0262731	0.022264	0.0195285	0.0176352	0.0152941	0.0132665
6.16209e-16	0.0999395	0.131929	0.163007	0.15594	0.142197	0.135337	0.119988	0.109624	0.10203	0.0893702	0.079157	0.0691223	0.0601867	0.050791	0.0435088	0.0371419	0.0337182	0.0311327	0.0269302	0.022897	0.0193538	0.0171896	0.0161517
6.16209e-16	0.0963128	0.118928	0.151545	0.15402	0.140936	0.13101	0.119076	0.114235	0.0997812	0.08885	0.079043	0.0711002	0.0603085	0.0533428	0.0425183	0.0369158	0.0319567	0.0267748	0.023251	0.0194906	0.0174005	0.0156146	0.0143847
6.16209e-16	0.0964321	0.129176	0.153731	0.157322	0.149204	0.137656	0.127833	0.113773	0.0976615	0.0896144	0.0805663	0.0709708	0.0627035	0.055254	0.0463334	0.0403097	0.034915	0.0302402	0.0262578	0.0232315	0.0205314	0.0173286	0.0155923
6.16209e-16	0.100503	0.130062	0.154425	0.158514	0.150822	0.136279	0.118356	0.104901	0.0901907	0.0792403	0.0705934	0.0622915	0.0537594	0.0474099	0.042172	0.0371203	0.0320283	0.0303098	0.0256091	0.0217165	0.0187385	0.0164343	0.0143975
6.16209e-16	0.104155	0.126553	0.146993	0.152623	0.139474	0.126552	0.113998	0.094772	0.0867434	0.0759827	0.0660886	0.0559794	0.0498637	0.044498	0.0395856	0.0349885	0.0301712	0.0262538	0.0230341	0.0206469	0.0181197	0.0162804	0.0141866
6.16209e-16	0.107271	0.12972	0.147479	0.147286	0.137341	0.125784	0.111361	0.10038	0.08367	0.0763259	0.0657602	0.0589157	0.0523217	0.0463139	0.0404878	0.0354885	0.0318506	0.0286345	0.0249219	0.0221928	0.0199263	0.0178973	0.016079
6.16209e-16	0.108587	0.12844	0.144826	0.14305	0.128529	0.118298	0.108651	0.0954007	0.0854762	0.0788773	0.0718841	0.0624467	0.0549095	0.0495746	0.0441964	0.0397921	0.0353087	0.0321819	0.0291449	0.0260743	0.0222251	0.0193812	0.0176379
6.16209e-16	0.10645	0.128805	0.140255	0.142635	0.126585	0.114808	0.105114	0.094345	0.0818114	0.0744374	0.0679142	0.0550934	0.0520089	0.0496699	0.046115	0.0413648	0.037533	0.0336517	0.0299496	0.027052	0.0234106	0.0210058	0.0188317
6.16209e-16	0.106335	0.129532	0.148604	0.146004	0.125454	0.10708	0.104244	0.091183	0.0799367	0.0740961	0.0643594	0.0565666	0.0509235	0.0466738	0.0434763	0.0395604	0.0369758	0.0331984	0.0306765	0.028423	0.0258187	0.0238513	0.021311
6.16209e-16	0.101805	0.128981	0.141437	0.143692	0.126661	0.114338	0.105296	0.0911045	0.0778454	0.07068	0.0629038	0.0554183	0.0502253	0.0455163	0.0413687	0.0373342	0.0324388	0.03001	0.027513	0.0247468	0.0220394	0.0208423	0.0197175
6.16209e-16	0.0981045	0.126639	0.140569	0.138382	0.131245	0.120216	0.110463	0.0965873	0.0855159	0.075031	0.0644645	0.0575829	0.0523965	0.0497434	0.0462479	0.0426074	0.0384039	0.0346178	0.0304646	0.026836	0.0241616	0.0221664	0.0200151
6.16209e-16	0.102778	0.126033	0.141274	0.141091	0.12556	0.115525	0.103801	0.0922852	0.0822205	0.0715816	0.0632177	0.0592339	0.0550925	0.052707	0.0495497	0.0428437	0.0384669	0.0353395	0.030849	0.0281862	0.0258718	0.0241265	0.0227994
6.16209e-16	0.101191	0.129055	0.14282	0.139325	0.125397	0.112795	0.100848	0.090896	0.0767427	0.0667116	0.0625147	0.0570187	0.0526152	0.0480008	0.0447041	0.0410334	0.0373153	0.0338518	0.0305982	0.028895	0.0261522	0.0235575	0.0212362
6.16209e-16	0.105636	0.132141	0.14079	0.140039	0.126332	0.114711	0.104524	0.089175	0.0763507	0.0683033	0.0621535	0.056284	0.0502282	0.0475394	0.0436622	0.0389041	0.0372232	0.0366006	0.0338504	0.0300754	0.0279146	0.0259353	0.0239475
6.16209e-16	0.10587	0.133927	0.142352	0.143047	0.130744	0.118522	0.108755	0.0909274	0.0796214	0.07176	0.0655781	0.0610952	0.054264	0.050364	0.0466798	0.0456152	0.0422205	0.0379879	0.0348503	0.0319823	0.02936	0.0269618	0.0244296
6.16209e-16	0.106604	0.128481	0.130869	0.124815	0.113536	0.107206	0.0987012	0.0882747	0.0789146	0.0715696	0.064405	0.0597497	0.0547917	0.0472888	0.043389	0.0396021	0.034732	0.033321	0.0322918	0.0306638	0.0285386	0.0262553	0.0238258
6.16209e-16	0.107771	0.131141	0.133147	0.123479	0.115777	0.105614	0.0937973	0.0853997	0.0826289	0.0714256	0.0624523	0.0587132	0.0502744	0.0444853	0.0429583	0.0387236	0.0342963	0.0312604	0.0282199	0.0260077	0.0239723	0.0220993	0.0205388
6.16209e-16	0.10681	0.127716	0.136645	0.130981	0.117957	0.106839	0.0963987	0.084835	0.0729481	0.0636844	0.0551238	0.0498913	0.0459872	0.0434034	0.0399673	0.0378219	0.0348455	0.0321901	0.0298875	0.0273475	0.0250268	0.0229069	0.0212478
6.16209e-16	0.104241	0.134545	0.135989	0.134006	0.12471	0.114687	0.0968601	0.0872548	0.0751068	0.0697063	0.0622991	0.053863	0.0480079	0.0437141	0.0398037	0.0362426	0.0328636	0.0300481	0.0276	0.0247967	0.0225278	0.0206563	0.0188093
6.16209e-16	0.102618	0.134242	0.14455	0.139988	0.127	0.114053	0.102774	0.087708	0.0804216	0.0677316	0.0596867	0.0531814	0.049883	0.0460241	0.0413326	0.0377141	0.0331835	0.0296628	0.0266108	0.0242626	0.0218467	0.0196861	0.0171522
6.16209e-16	0.105601	0.140931	0.147648	0.138026	0.130057	0.118868	0.106344	0.0897582	0.0803098	0.071873	0.0659426	0.0587857	0.0528956	0.0484875	0.045242	0.0403897	0.036535	0.0327841	0.0293565	0.0260731	0.0231579	0.0212166	0.019503
6.16209e-16	0.106845	0.132906	0.135933	0.129957	0.118475	0.10453	0.0907984	0.0798499	0.0726654	0.0640133	0.0559179	0.0519014	0.0479679	0.0428833	0.0389421	0.036263	0.032976	0.0304008	0.0280267	0.0259403	0.0235562	0.0219604	0.0202456
6.16209e-16	0.0998507	0.124364	0.133837	0.125982	0.117484	0.101417	0.0897669	0.080505	0.0692969	0.0617335	0.0552796	0.0487401	0.0429818	0.0399223	0.0361599	0.032331	0.0293344	0.0266672	0.0242527	0.0222765	0.0204623	0.0184462	0.0164936
6.16209e-16	0.0981628	0.125449	0.12914	0.119685	0.110205	0.100532	0.090664	0.0737023	0.0644917	0.0564379	0.0500081	0.045097	0.0406791	0.0365149	0.0331128	0.029992	0.0272314	0.0252507	0.022632	0.0203106	0.0184196	0.0164663	0.0143734
6.16209e-16	0.103941	0.13066	0.134734	0.127349	0.115238	0.100815	0.0851125	0.0770422	0.0670409	0.0605835	0.0535542	0.0476398	0.0412836	0.0367245	0.0340445	0.0314052	0.0272573	0.0242707	0.0215321	0.0191418	0.0171873	0.015702	0.0140593
6.16209e-16	0.103441	0.127502	0.127757	0.121734	0.11161	0.0958304	0.0811698	0.0727204	0.0644237	0.0581156	0.0501165	0.0439402	0.0389681	0.0348352	0.0324887	0.0291066	0.0256142	0.0223655	0.0198403	0.0170115	0.0149875	0.0132216	0.0116641
6.16209e-16	0.103402	0.132638	0.134002	0.126479	0.113	0.0996645	0.0853555	0.0720701	0.0606155	0.0524784	0.0442226	0.0373234	0.0322981	0.0289639	0.0255711	0.0222519	0.0186053	0.0158423	0.013486	0.0115063	0.0102484	0.00920723	0.00827581
6.16209e-16	0.10357	0.131236	0.132693	0.127591	0.117133	0.103488	0.0832539	0.0715025	0.0620156	0.0529207	0.0452309	0.0383691	0.0329208	0.0269365	0.0240883	0.0219263	0.018568	0.0162146	0.0138723	0.0118684	0.0102465	0.00880976	0.00753232
6.16209e-16	0.106964	0.133339	0.136789	0.131876	0.121874	0.107145	0.0890697	0.0716603	0.0625529	0.0519109	0.0442237	0.0382209	0.0335569	0.0291645	0.0249056	0.0212798	0.0187721	0.016498	0.0143472	0.0125802	0.0108498	0.00933239	0.00802805
6.16209e-16	0.107653	0.135668	0.143414	0.134761	0.119154	0.106606	0.0840859	0.0684087	0.0611972	0.0544192	0.0450396	0.0379374	0.0311934	0.0260064	0.0229036	0.0194391	0.0166876	0.0144803	0.0126939	0.0107474	0.00910703	0.00780713	0.00669645
6.16209e-16	0.109799	0.139796	0.144431	0.13409	0.120615	0.104173	0.0855292	0.0705286	0.0560573	0.0457884	0.038137	0.0312859	0.0267369	0.02236	0.0194598	0.0164323	0.0138142	0.0116053	0.00997887	0.00786481	0.00651247	0.00550829	0.00465955
6.16209e-16	0.105792	0.131748	0.138763	0.127292	0.111657	0.096279	0.0787013	0.0629317	0.0504874	0.0387923	0.0316211	0.0270318	0.0225395	0.0194648	0.0167774	0.0142862	0.0118876	0.00996646	0.00844634	0.00710406	0.00594825	0.00517422	0.00439114
6.16209e-16	0.104592	0.135971	0.139349	0.125172	0.111858	0.0979419	0.0804391	0.0691935	0.050814	0.0424891	0.0328504	0.0286571	0.0246806	0.0202752	0.0176202	0.0147786	0.0121712	0.0102318	0.00858667	0.00711223	0.00585915	0.00478706	0.00388834
6.16209e-16	0.103608	0.133418	0.138525	0.130722	0.114634	0.0963319	0.082471	0.064941	0.0513923	0.0419966	0.0347517	0.0281584	0.0226738	0.0179241	0.015137	0.0131769	0.0108841	0.00776495	0.0057949	0.00439976	0.00343732	0.00284846	0.00236078
6.16209e-16	0.106577	0.134283	0.134417	0.124701	0.105885	0.0951885	0.0789198	0.0649398	0.0511138	0.0423463	0.0352242	0.0289845	0.0237115	0.0200918	0.0168143	0.0143087	0.0118834	0.00987325	0.00853231	0.00720889	0.00622024	0.00539378	0.00471365
6.16209e-16	0.108074	0.135411	0.129603	0.115853	0.104828	0.0895636	0.0757158	0.0640711	0.055051	0.047412	0.0401296	0.0346523	0.0297045	0.0251465	0.0220191	0.018683	0.0144333	0.0120665	0.0101314	0.00843942	0.00728612	0.00641599	0.00567311
6.16209e-16	0.104221	0.130764	0.128351	0.118424	0.105378	0.0898653	0.074947	0.0587633	0.0509265	0.0416178	0.0357844	0.030697	0.0262498	0.0227993	0.019313	0.0156878	0.0118291	0.00935032	0.00750149	0.00652036	0.00574154	0.00477906	0.00412412
6.16209e-16	0.104332	0.128946	0.12635	0.118584	0.106809	0.0897167	0.0755314	0.0627738	0.051765	0.0447406	0.0380003	0.031777	0.0272379	0.0233731	0.0199812	0.0170846	0.0144235	0.0120825	0.0101697	0.00893417	0.00785353	0.00670717	0.00574664
6.16209e-16	0.10547	0.134226	0.134951	0.126287	0.114123	0.0987499	0.0797947	0.0641883	0.0541685	0.0458567	0.0381475	0.0328899	0.0271252	0.0222532	0.0188969	0.0159564	0.0133557	0.0112419	0.00916933	0.00760503	0.00668265	0.00589993	0.00527374
6.16209e-16	0.107576	0.13212	0.134096	0.119809	0.110202	0.0971955	0.0805984	0.0665893	0.0561014	0.0479151	0.040309	0.0328753	0.0253377	0.0229568	0.0202953	0.0176506	0.0149712	0.0124907	0.0102645	0.00839461	0.00725573	0.00646567	0.00554841
6.16209e-16	0.106544	0.131428	0.130664	0.119593	0.106559	0.090016	0.0748447	0.064718	0.0563808	0.045362	0.0371808	0.0312744	0.0253148	0.0209492	0.0180095	0.0156743	0.0134957	0.0110381	0.00911642	0.00835825	0.00736381	0.00645545	0.0056602
6.16209e-16	0.104184	0.131782	0.128027	0.112667	0.101328	0.0885103	0.0753434	0.0629135	0.0532176	0.043991	0.0388374	0.0352038	0.0293896	0.0249976	0.0219016	0.0191913	0.0168172	0.0147371	0.0129145	0.011273	0.00967702	0.00856913	0.00742902
6.16209e-16	0.103382	0.135162	0.128894	0.116491	0.0980942	0.0811486	0.0735901	0.0645824	0.0551627	0.0501313	0.0416655	0.0366157	0.0322446	0.0269109	0.0247255	0.0203929	0.0172945	0.0156046	0.0133768	0.0114626	0.00981993	0.00841132	0.00738411
6.16209e-16	0.105979	0.132784	0.123039	0.116087	0.107176	0.089537	0.0712004	0.0614315	0.0521511	0.0447657	0.0389937	0.0341789	0.0308449	0.0270688	0.0228933	0.0201299	0.0179667	0.0159723	0.0131201	0.0114929	0.0101195	0.00891017	0.00776327
6.16209e-16	0.102224	0.129473	0.124299	0.112175	0.0997228	0.0867873	0.0729564	0.0645473	0.0554266	0.0471009	0.0409115	0.03719	0.0316607	0.0280092	0.0249556	0.0221036	0.0197019	0.0171929	0.0150024	0.0130903	0.0114216	0.00995044	0.00858317
6.16209e-16	0.100594	0.131075	0.127376	0.120409	0.106712	0.0906578	0.0752134	0.0651553	0.053995	0.047157	0.0406221	0.0335336	0.0297565	0.0280236	0.026135	0.0238715	0.0215718	0.0194157	0.0174094	0.0155187	0.0135862	0.01176	0.0101809
6.16209e-16	0.101786	0.130417	0.130812	0.122102	0.110396	0.0968727	0.0824136	0.0714987	0.0609019	0.0498356	0.0426647	0.0369879	0.0318284	0.0284294	0.0249916	0.0215153	0.018361	0.0156693	0.0133724	0.0115573	0.0104988	0.00943275	0.00807365
6.16209e-16	0.101812	0.129406	0.13139	0.12132	0.109829	0.0971434	0.082065	0.0677906	0.0622543	0.052138	0.0394818	0.0340435	0.0296112	0.0254685	0.0212743	0.0183935	0.0171154	0.0154249	0.0129244	0.0106477	0.00901133	0.00798683	0.00797127
6.16209e-16	0.101489	0.134208	0.135507	0.126356	0.115032	0.103115	0.0846739	0.0710105	0.0589097	0.051324	0.044781	0.0397704	0.03247	0.0268563	0.0228578	0.0191075	0.0169659	0.0139922	0.0113971	0.00974068	0.00832499	0.0077293	0.00689962
6.16209e-16	0.101932	0.141722	0.139318	0.12944	0.116727	0.106265	0.093963	0.0779564	0.0602513	0.0529054	0.0465859	0.0408166	0.0372024	0.0331641	0.0285386	0.023596	0.0195249	0.0164889	0.01407	0.0122879	0.0119811	0.0118151	0.0102198
6.16209e-16	0.103763	0.140036	0.139324	0.133442	0.124717	0.111228	0.0959716	0.0835861	0.0721875	0.0583222	0.0487208	0.0416805	0.0375685	0.0300067	0.0231326	0.0197627	0.0180986	0.0164472	0.0146454	0.0129619	0.01148	0.0102522	0.00929884
6.16209e-16	0.1031	0.140303	0.150471	0.146547	0.1328	0.11589	0.10032	0.084963	0.0689242	0.055898	0.0486528	0.0415851	0.0364029	0.0314581	0.0263769	0.021337	0.0194255	0.0173481	0.0158486	0.0141835	0.0124115	0.0107111	0.00895276
6.16209e-16	0.102032	0.142546	0.153036	0.146656	0.132875	0.11774	0.0983628	0.0836893	0.0668867	0.0571228	0.050087	0.0432116	0.0361438	0.0309435	0.0260575	0.0231529	0.0211291	0.018446	0.0151495	0.0124877	0.0104371	0.00876812	0.00782226
6.16209e-16	0.104224	0.144253	0.153774	0.144707	0.13374	0.112798	0.0962492	0.0836722	0.0686453	0.0558671	0.0471992	0.0402972	0.0364333	0.031871	0.0284675	0.0238761	0.0199405	0.0171356	0.0151547	0.0127807	0.0104478	0.00850638	0.0072992
6.16209e-16	0.103037	0.140135	0.152409	0.146189	0.132095	0.113448	0.0984777	0.0819501	0.0682114	0.0555631	0.0478375	0.0424277	0.0383967	0.0323686	0.0275524	0.0210252	0.0186998	0.0163754	0.014616	0.0129427	0.0110239	0.0103127	0.0089631
6.16209e-16	0.102521	0.13987	0.149101	0.143755	0.12446	0.110242	0.097402	0.0841602	0.0712537	0.058858	0.0508689	0.0425583	0.036631	0.0320879	0.029836	0.0256333	0.0225448	0.0198373	0.0170658	0.0146698	0.0125088	0.0110063	0.00907954
6.16209e-16	0.103713	0.139239	0.148657	0.146036	0.133244	0.10997	0.0919544	0.0811892	0.0732274	0.0622617	0.0507702	0.0399408	0.0337685	0.0305505	0.0262211	0.0226396	0.0212653	0.0187378	0.0162392	0.0137519	0.0116362	0.0108584	0.00859099
6.16209e-16	0.104779	0.141229	0.148989	0.150013	0.135664	0.114099	0.0980575	0.0860362	0.0727633	0.0623286	0.0540889	0.0454709	0.0380154	0.031447	0.0258827	0.0210759	0.017827	0.0149108	0.0129313	0.0110956	0.00970968	0.00936938	0.00814228
6.16209e-16	0.102721	0.139904	0.149972	0.149329	0.141294	0.124722	0.106547	0.0876752	0.0764761	0.0651432	0.05438	0.0447042	0.0366808	0.0309865	0.0266198	0.0229785	0.0198259	0.0170997	0.0150551	0.0125018	0.0111094	0.00968446	0.00855494
6.16209e-16	0.0982294	0.13236	0.144987	0.14559	0.138791	0.120347	0.105554	0.0923323	0.0799748	0.0685758	0.0558687	0.0476432	0.0427914	0.0367688	0.0318302	0.0278785	0.024398	0.0214283	0.0188716	0.0185468	0.0157686	0.014324	0.0126002
6.16209e-16	0.102207	0.141334	0.152476	0.150475	0.143521	0.127262	0.105031	0.0936984	0.082093	0.0680522	0.0589252	0.050482	0.0425177	0.0370746	0.0328568	0.0297403	0.025913	0.0226314	0.0199261	0.0179866	0.015437	0.0135552	0.0120229
6.16209e-16	0.100084	0.136323	0.146358	0.141285	0.127998	0.119414	0.100702	0.0811481	0.0698318	0.0622427	0.0553204	0.0493828	0.0430203	0.0377414	0.033027	0.0286854	0.02481	0.0215485	0.0184402	0.0153966	0.0136645	0.0122629	0.0110082
6.16209e-16	0.100011	0.135679	0.141938	0.137986	0.131574	0.117473	0.101597	0.0856685	0.0729719	0.0637705	0.0532864	0.0460512	0.040826	0.0357382	0.0312854	0.0273487	0.02375	0.0210003	0.0185351	0.0165735	0.0150649	0.0137066	0.0124028
6.16209e-16	0.100448	0.139911	0.15035	0.141276	0.129601	0.114459	0.100602	0.0832091	0.0689461	0.0609211	0.052156	0.0449025	0.0394054	0.0351642	0.0299475	0.0246361	0.0220863	0.0200083	0.0183127	0.0161405	0.0139673	0.0120904	0.0104706
6.16209e-16	0.101779	0.137667	0.146461	0.141133	0.136088	0.116429	0.0972453	0.0823176	0.0723751	0.059976	0.0511203	0.0453239	0.0384501	0.0321049	0.0262022	0.0215436	0.0193485	0.0173917	0.0139757	0.011391	0.00985801	0.00859324	0.00752261
6.16209e-16	0.10247	0.142323	0.144581	0.136899	0.130475	0.109908	0.0941365	0.0816585	0.0718388	0.0633479	0.0509307	0.0442975	0.0378178	0.0327996	0.028231	0.0255304	0.0231383	0.0207456	0.0183667	0.0162318	0.0138676	0.0121603	0.0108134
6.16209e-16	0.099915	0.134194	0.144966	0.135338	0.12771	0.109974	0.0927734	0.0763205	0.0645722	0.0574229	0.0504431	0.0408816	0.0365789	0.0329863	0.0287185	0.024015	0.0212279	0.0187211	0.0165234	0.0145951	0.0127831	0.0110672	0.00944455
6.16209e-16	0.0975215	0.136779	0.143913	0.138671	0.126961	0.111269	0.0842197	0.0695092	0.0633309	0.0571452	0.0477251	0.0391851	0.0330975	0.0294134	0.0261576	0.0233459	0.0200087	0.017504	0.0154173	0.013316	0.0119206	0.0105358	0.00902582
6.16209e-16	0.0926128	0.125977	0.139156	0.137224	0.126621	0.114335	0.0928682	0.0753404	0.0603744	0.0492391	0.043878	0.0359758	0.0310255	0.0286011	0.0239252	0.0216138	0.0193038	0.0164219	0.0136492	0.0120792	0.0107485	0.00933327	0.00884994
6.16209e-16	0.0963456	0.12638	0.134855	0.131974	0.1243	0.108968	0.083499	0.0696985	0.0593818	0.0520814	0.0424378	0.0349195	0.0312999	0.0284909	0.0259252	0.0235961	0.0201504	0.0165694	0.0135206	0.011682	0.0103041	0.00808225	0.00702176
6.16209e-16	0.0957242	0.12228	0.127562	0.128912	0.117468	0.099617	0.0861457	0.0653624	0.0536399	0.044583	0.0401992	0.0346659	0.0295622	0.0262832	0.0233708	0.0207843	0.0184872	0.0161924	0.013296	0.0110968	0.0103338	0.00911066	0.0078626
6.16209e-16	0.0927185	0.127574	0.124777	0.121269	0.114661	0.0950784	0.0783629	0.0657306	0.0528559	0.0443801	0.0383727	0.0318584	0.0279449	0.0236181	0.0186686	0.0158431	0.0139025	0.0118164	0.0101873	0.00857994	0.00751019	0.00665875	0.00591308
6.16209e-16	0.0961951	0.125444	0.129117	0.120325	0.112088	0.0953394	0.0816933	0.0627217	0.049867	0.041343	0.0373184	0.0294455	0.0246169	0.0216906	0.0167863	0.0141978	0.0122571	0.00998337	0.00822694	0.00707149	0.00632511	0.00532974	0.00438206
6.16209e-16	0.0939536	0.123584	0.124636	0.11834	0.111223	0.0967336	0.0758794	0.0616075	0.0507696	0.0416861	0.0351616	0.0300593	0.0254501	0.0219028	0.0178257	0.0149367	0.0129179	0.0109688	0.00939407	0.00782722	0.00672974	0.00579	0.00470302
6.16209e-16	0.0976789	0.125433	0.125454	0.119157	0.111091	0.0928396	0.0770257	0.0639232	0.0527019	0.0427396	0.0371481	0.0310599	0.0254007	0.0214665	0.0172403	0.014257	0.0123575	0.011717	0.0106333	0.00912281	0.00777622	0.0065831	0.00565603
6.16209e-16	0.0973502	0.122528	0.119408	0.110659	0.100301	0.0888947	0.0794882	0.0643462	0.052049	0.0421643	0.0340728	0.0292736	0.0234835	0.0214753	0.0168189	0.0142346	0.0121119	0.0103525	0.00874704	0.00705506	0.00560314	0.00496849	0.00447029
6.16209e-16	0.101567	0.127296	0.12761	0.117487	0.101687	0.0911576	0.0764362	0.0634328	0.0524429	0.0438738	0.0380586	0.0313721	0.0268719	0.0232469	0.0201697	0.0157671	0.0131857	0.0109165	0.00942702	0.00814485	0.00710891	0.00627435	0.00534266
6.16209e-16	0.101067	0.126	0.126792	0.116146	0.105603	0.0953432	0.0770335	0.0666042	0.0525644	0.0409631	0.0314479	0.0258603	0.0226432	0.0198339	0.0173105	0.014408	0.0117919	0.00958584	0.00795267	0.00667099	0.00630858	0.00529281	0.00532472
6.16209e-16	0.0985403	0.128476	0.124517	0.116566	0.101963	0.0854695	0.0726	0.0587533	0.0471459	0.0374744	0.0314306	0.0272303	0.0213161	0.0174641	0.0161299	0.0142941	0.0123283	0.00969194	0.00794034	0.00716195	0.00556933	0.0055679	0.00480679
6.16209e-16	0.0997845	0.129376	0.131717	0.116795	0.109966	0.0927883	0.0741631	0.0637774	0.0541143	0.0371739	0.0288571	0.0251643	0.0211844	0.0177448	0.0164777	0.0143103	0.0124921	0.0103605	0.0120079	0.00963091	0.0064157	0.00655182	0.00605957
6.16209e-16	0.102597	0.12849	0.129328	0.121589	0.109892	0.0881001	0.0758447	0.0622253	0.0497309	0.0409266	0.0264751	0.0246037	0.0213791	0.018093	0.0170339	0.0139933	0.0105949	0.0105606	0.0103497	0.00866338	0.00627549	0.00651637	0.00557946
6.16209e-16	0.102008	0.130847	0.133286	0.120134	0.107983	0.0904831	0.0712764	0.0610948	0.0470684	0.037304	0.0290438	0.024078	0.0205624	0.0175205	0.0129942	0.0108422	0.00975265	0.00904293	0.00850931	0.00707193	0.00577957	0.00492246	0.00466551
6.16209e-16	0.0983963	0.130926	0.133266	0.12248	0.10937	0.0944399	0.0718777	0.0599526	0.0446334	0.033004	0.0296053	0.0221247	0.0185154	0.0180181	0.0147966	0.0128199	0.0111665	0.00945748	0.00771773	0.0064198	0.00552011	0.0052508	0.00435239
6.16209e-16	0.104104	0.133607	0.144307	0.131009	0.110478	0.0900259	0.0748227	0.060353	0.0469692	0.0318116	0.0264881	0.0208491	0.0165882	0.0165152	0.0136761	0.0102854	0.00746861	0.00549041	0.00583315	0.00459126	0.00358013	0.00247268	0.00281302
6.16209e-16	0.100608	0.135474	0.135282	0.126804	0.10936	0.087236	0.0736756	0.0570375	0.0431536	0.0347205	0.0278004	0.020776	0.0167519	0.0153475	0.0137107	0.0108524	0.00775629	0.00618082	0.00492998	0.00409991	0.00406649	0.00347196	0.00328721
6.16209e-16	0.100259	0.134824	0.144283	0.131765	0.111589	0.0936474	0.072761	0.063307	0.0454397	0.0307495	0.0240652	0.0194928	0.0166764	0.0152766	0.0115188	0.00828842	0.00728169	0.00430525	0.00464716	0.00544974	0.00420877	0.00441468	0.00316289
6.16209e-16	0.0991088	0.136987	0.146219	0.137989	0.119711	0.0996444	0.0815793	0.062089	0.0443222	0.0312157	0.0234046	0.014573	0.0105735	0.00906105	0.00737095	0.00599315	0.00489236	0.00395841	0.00361196	0.00503268	0.00344904	0.00242414	0.00368335
6.16209e-16	0.099409	0.133423	0.139151	0.131251	0.115337	0.095086	0.0817998	0.0617668	0.0445336	0.033596	0.0212403	0.0163016	0.0112003	0.00871196	0.00807051	0.0068204	0.00521067	0.00476614	0.00515833	0.00431492	0.00362666	0.00302352	0.00229885
6.16209e-16	0.0984157	0.134893	0.140289	0.132584	0.117972	0.0900122	0.0748909	0.058654	0.0446481	0.0334884	0.0229771	0.0152913	0.0119129	0.00810123	0.00538414	0.00409638	0.00382539	0.00425138	0.00343067	0.00311454	0.00244859	0.00256158	0.0020137
