# Supplementary material for: Research on the dynamic spillover of stock markets under COVID-19—Taking the stock markets of China, Japan, and South Korea as an example
Source: Front Public Health. 2022 Nov 11;10:1008348. doi: 10.3389/fpubh.2022.1008348 (PMC9691647; doi:10.3389/fpubh.2022.1008348)
Supplement: Supplementary file 6 [file Data_Sheet_4.ZIP › CM_CHN (1).xls]

## Sheet: Sheet6
0	0	0	0	0	0	0	0	0	0	0	0	0	0	0	0	0	0	0	0	0	0	0	0
0	0	0	0	0	0	0	0	0	0	0	0	0	0	0	0	0	0	0	0	0	0	0	0
9.9397e-16	0.223408	0.208668	0.126807	0.0766498	0.0361558	0.0165866	0.00664692	0.00347909	0.00161076	0.00105568	0.000694917	0.00040297	0.000236616	0.000157873	8.88102e-05	3.46683e-05	1.70626e-05	8.70146e-06	6.41408e-06	2.88031e-06	1.17193e-06	7.95924e-07	3.86813e-07
9.9397e-16	0.228146	0.212469	0.126048	0.0782939	0.0396864	0.0190599	0.00808429	0.00379712	0.00165568	0.00070307	0.000506164	0.000314184	0.0002091	0.000168845	7.67441e-05	4.22568e-05	1.94856e-05	8.84335e-06	3.64483e-06	2.0795e-06	8.97132e-07	3.73822e-07	1.03373e-07
9.9397e-16	0.234661	0.217181	0.129937	0.0740484	0.0338675	0.0157536	0.0073414	0.00357212	0.00143291	0.00062998	0.000410543	0.00028171	0.000173132	0.000112488	5.11806e-05	2.41666e-05	1.17493e-05	6.30105e-06	5.82991e-06	3.2972e-06	2.69688e-06	1.77805e-06	9.77798e-07
9.9397e-16	0.235226	0.220057	0.125341	0.0723043	0.0338406	0.016982	0.00852253	0.00423301	0.00121864	0.000894441	0.000626834	0.000392047	0.000166513	8.88322e-05	3.03708e-05	1.62577e-05	9.26543e-06	5.76269e-06	3.25103e-06	3.27061e-06	2.57353e-06	1.25678e-06	5.89148e-07
9.9397e-16	0.237235	0.225579	0.127167	0.0678409	0.0345894	0.0162652	0.0073518	0.00295096	0.00105397	0.000723938	0.000517374	0.000326216	0.000193653	7.10399e-05	4.38222e-05	2.09462e-05	1.22202e-05	1.19319e-05	6.96413e-06	5.98093e-06	2.25103e-06	8.95997e-07	5.71552e-07
9.9397e-16	0.229012	0.214269	0.133238	0.067316	0.0342381	0.0150104	0.00486409	0.00185176	0.000714265	0.000521481	0.000377303	0.000228164	0.000111294	5.9339e-05	2.87934e-05	2.44028e-05	2.34223e-05	1.20708e-05	8.97132e-06	3.94531e-06	2.58067e-06	1.25883e-06	4.05348e-07
9.9397e-16	0.23165	0.212474	0.126259	0.0650641	0.0319788	0.0162005	0.00492633	0.00165062	0.000726455	0.000464789	0.000355468	0.000187957	0.000109967	4.2701e-05	4.56243e-05	2.38519e-05	1.64125e-05	8.11015e-06	6.8619e-06	3.75169e-06	2.23536e-06	7.6763e-07	1.0386e-07
9.9397e-16	0.230063	0.220482	0.12677	0.0661499	0.0302875	0.0114543	0.005729	0.00231993	0.000952797	0.000783431	0.000440404	0.000262786	0.000138043	6.02019e-05	3.71644e-05	2.07721e-05	8.47181e-06	8.36372e-06	4.93537e-06	3.54856e-06	1.88908e-06	8.29583e-07	4.48466e-07
9.9397e-16	0.241699	0.225833	0.126925	0.0633125	0.0321451	0.0128584	0.00575072	0.0018866	0.000396236	0.000426359	0.000285547	0.000163107	6.7077e-05	4.60427e-05	3.33073e-05	1.91795e-05	2.22344e-05	1.4083e-05	9.14365e-06	4.46667e-06	2.1515e-06	1.36787e-06	2.56753e-07
9.9397e-16	0.247745	0.233747	0.12395	0.069568	0.032887	0.013491	0.00535567	0.0018873	0.000992344	0.000233579	0.00015416	0.000151154	6.52973e-05	2.77211e-05	1.1644e-05	6.51563e-06	9.34857e-06	7.75217e-06	5.87761e-06	3.30152e-06	1.40045e-06	5.82219e-07	6.18192e-07
9.9397e-16	0.254424	0.226547	0.125378	0.0665509	0.0279883	0.0120748	0.00319771	0.00146509	0.000474613	0.000301838	0.000182826	0.000153949	7.75408e-05	3.05035e-05	1.47077e-05	6.00991e-06	2.47981e-06	2.02639e-06	1.28713e-06	8.02957e-07	7.16211e-07	4.5201e-07	2.02563e-07
9.9397e-16	0.254063	0.216201	0.114241	0.0640555	0.0276758	0.0105358	0.00342724	0.00168554	0.000724201	0.000410606	0.000287344	0.000117729	7.03209e-05	4.43715e-05	1.48813e-05	7.23501e-06	2.78152e-06	2.22469e-06	6.05951e-07	3.26306e-07	6.43547e-07	4.87063e-07	2.79484e-07
9.9397e-16	0.258949	0.214736	0.110258	0.052202	0.0249117	0.00975614	0.00327761	0.00122226	0.000526797	0.000435028	0.000211166	0.0001469	7.03291e-05	3.56924e-05	1.30336e-05	1.1248e-05	3.19126e-06	3.96324e-06	2.17997e-06	1.13124e-06	6.0596e-07	3.48097e-07	1.96327e-07
9.9397e-16	0.251869	0.222497	0.111932	0.0605264	0.0249679	0.0116616	0.00387449	0.00195805	0.000670546	0.000648791	0.000343381	0.000138396	8.71315e-05	6.1414e-05	1.75896e-05	9.39536e-06	7.2822e-06	4.59607e-06	2.57282e-06	1.60139e-06	1.04442e-06	9.82374e-07	5.52378e-07
9.9397e-16	0.260575	0.230286	0.111111	0.0569017	0.0235446	0.00998929	0.00259828	0.00133449	0.000533879	0.000509175	0.00036432	0.000149101	9.79606e-05	6.6435e-05	3.72887e-05	2.13063e-05	1.09171e-05	4.67869e-06	3.27824e-06	1.62443e-06	9.84932e-07	7.13431e-07	2.22418e-07
9.9397e-16	0.263239	0.224288	0.113718	0.0559882	0.0250109	0.00928847	0.00287446	0.000808087	0.000844591	0.000510988	0.00026152	0.000117641	6.25495e-05	4.07977e-05	2.55935e-05	1.13e-05	6.08596e-06	6.0082e-06	2.35896e-06	1.70707e-06	5.57243e-07	4.75851e-07	2.02568e-07
9.9397e-16	0.252476	0.212908	0.108818	0.0568352	0.0252528	0.0109314	0.00348456	0.0015661	0.000874794	0.000441263	0.00020885	0.000101666	4.5719e-05	2.67188e-05	1.31066e-05	4.84513e-06	3.26976e-06	3.51539e-06	1.71571e-06	1.08477e-06	5.45012e-07	2.51713e-07	3.03164e-07
9.9397e-16	0.259272	0.215743	0.0997221	0.0531627	0.0245293	0.0112334	0.00285651	0.0015749	0.000676801	0.00042354	0.000216347	9.95186e-05	4.17888e-05	2.98601e-05	1.25052e-05	9.47868e-06	5.2066e-06	5.72137e-06	3.5797e-06	2.09683e-06	1.11559e-06	6.21251e-07	3.06506e-07
9.9397e-16	0.251181	0.197931	0.0922725	0.0397647	0.0189098	0.00823963	0.00193426	0.000855015	0.000416242	0.000347086	0.000184675	4.54564e-05	1.78495e-05	2.26932e-05	1.02397e-05	5.54368e-06	5.10701e-06	2.57969e-06	1.67341e-06	5.88575e-07	1.01717e-07	3.68697e-08	2.87585e-08
9.9397e-16	0.258747	0.195413	0.0827644	0.0407708	0.0186421	0.00842013	0.00311953	0.00118301	0.000639995	0.000363323	0.000131017	7.02813e-05	3.19577e-05	2.8537e-05	1.54977e-05	7.93268e-06	3.85433e-06	1.8678e-06	1.37705e-06	6.19233e-07	1.9789e-07	1.47786e-07	1.23253e-07
9.9397e-16	0.252349	0.191863	0.0832487	0.0370295	0.0166657	0.00723822	0.00249173	0.00105514	0.000783654	0.000342488	0.000160041	6.82184e-05	4.17938e-05	3.71404e-05	1.58212e-05	4.0363e-06	4.41133e-06	2.89206e-06	1.31804e-06	7.20396e-07	3.61426e-07	1.77765e-07	9.07521e-08
9.9397e-16	0.262916	0.181859	0.0781805	0.0373325	0.0149441	0.00615778	0.00198186	0.00082963	0.00048288	0.000279217	0.000137296	7.63727e-05	3.32448e-05	3.89512e-05	1.15473e-05	4.18056e-06	4.13615e-06	2.14686e-06	9.22607e-07	5.29187e-07	2.85061e-07	2.39632e-07	1.45604e-07
9.9397e-16	0.261089	0.175307	0.0715885	0.0321407	0.0141943	0.0056508	0.00246158	0.00104095	0.00054558	0.000396234	0.000125207	5.28322e-05	2.83645e-05	1.3211e-05	5.84093e-06	3.0932e-06	1.88139e-06	1.33109e-06	5.06443e-07	3.59695e-07	1.21608e-07	6.03212e-08	3.55986e-08
9.9397e-16	0.268335	0.183294	0.0618223	0.0249775	0.0100433	0.00441471	0.00158199	0.000643234	0.000453588	0.00030897	9.86583e-05	5.51098e-05	2.68974e-05	1.21986e-05	7.72413e-06	3.30744e-06	2.1273e-06	1.23183e-06	5.50393e-07	4.02733e-07	1.46381e-07	6.66085e-08	4.36385e-08
9.9397e-16	0.268464	0.180031	0.0555475	0.0198999	0.00948082	0.00435974	0.00201592	0.00115655	0.000439083	0.000246474	0.000118598	3.31635e-05	9.8966e-06	1.53424e-05	5.74884e-06	1.94801e-06	1.09267e-06	3.51404e-07	2.23775e-07	1.29296e-07	7.71312e-08	6.61488e-08	3.6337e-08
9.9397e-16	0.272174	0.175587	0.0546791	0.0235972	0.00993942	0.00401813	0.00160731	0.00100863	0.000482454	0.000323502	0.000141058	4.46754e-05	1.46033e-05	7.7297e-06	2.74355e-06	1.38624e-06	4.20468e-07	5.0062e-07	5.36626e-07	4.8384e-07	1.57763e-07	1.15698e-07	3.07226e-08
9.9397e-16	0.266676	0.16541	0.0510509	0.0227771	0.00791419	0.00347052	0.00102181	0.000572551	0.000255539	0.000121972	5.86079e-05	4.20356e-05	1.1596e-05	1.10512e-05	4.33088e-06	2.39238e-06	7.58144e-07	6.93735e-07	2.85618e-07	2.73856e-07	1.09053e-07	6.72083e-08	3.04538e-08
9.9397e-16	0.265312	0.164024	0.0422153	0.0184312	0.00633014	0.00347533	0.00125918	0.000367598	0.000169059	0.000130759	2.81507e-05	3.6286e-05	3.72072e-06	7.19524e-06	5.50319e-06	2.00107e-06	4.8316e-07	5.25483e-07	2.30497e-07	1.39845e-07	5.70997e-08	1.79252e-08	2.31609e-09
9.9397e-16	0.265472	0.151851	0.039112	0.0155433	0.00459125	0.00290582	0.000535864	0.000122287	0.000149034	7.82938e-05	6.41806e-05	1.78403e-05	-2.2694e-07	4.07222e-06	1.54839e-06	1.21265e-06	1.61097e-07	3.17865e-07	1.641e-07	1.29658e-07	4.04221e-08	5.02977e-09	8.39336e-10
9.9397e-16	0.267931	0.15266	0.0424876	0.0174258	0.00785193	0.0051461	0.000551881	0.000292158	0.000137646	5.12474e-05	2.11784e-05	1.94014e-05	9.35229e-06	4.30097e-06	9.71312e-07	1.26363e-06	2.2331e-07	4.9617e-07	9.79937e-08	1.30623e-07	6.98664e-08	2.04111e-08	2.7843e-09
9.9397e-16	0.264888	0.161304	0.0474002	0.0217761	0.00498553	0.00340301	0.00110227	0.000534694	0.000126417	9.89489e-05	2.77623e-05	2.88543e-05	4.70265e-06	7.19295e-06	8.17126e-07	1.33497e-06	8.14637e-08	2.42255e-07	1.14266e-07	1.69349e-07	7.12693e-09	2.37143e-08	3.08299e-09
9.9397e-16	0.254102	0.175669	0.0654919	0.0239324	0.00687132	0.00240883	0.000753837	0.000623667	0.000114307	7.5718e-05	4.53061e-05	3.38977e-05	1.61034e-05	8.56445e-06	2.3274e-06	1.08918e-06	6.79453e-11	2.50364e-07	5.9337e-08	7.91753e-08	1.02242e-08	2.06735e-08	7.14942e-09
9.9397e-16	0.255235	0.181068	0.0782662	0.0323024	0.0114779	0.00482988	0.00103248	0.000481612	0.000155702	0.000104466	3.73355e-05	2.95061e-05	1.65663e-05	1.03059e-05	2.356e-06	1.91151e-06	5.06764e-07	3.02101e-07	6.14444e-08	1.268e-07	4.76591e-08	3.84716e-08	1.52744e-08
9.9397e-16	0.249623	0.180832	0.070443	0.032579	0.0137284	0.00424274	0.00128992	0.000658264	0.000310867	0.000177035	7.06482e-05	5.20899e-05	2.35105e-05	8.80265e-06	3.02289e-06	2.69512e-06	9.24909e-07	6.2682e-07	2.32344e-07	2.90921e-07	6.43285e-08	4.98078e-08	1.24368e-08
9.9397e-16	0.247221	0.170223	0.0758525	0.0320707	0.0101889	0.00537556	0.00160582	0.000738109	0.000386576	0.000286716	0.00011427	9.47584e-05	3.95731e-05	1.97958e-05	8.3984e-06	5.50808e-06	1.40023e-06	9.95426e-07	3.12667e-07	2.22434e-07	9.12246e-08	6.04119e-08	3.64177e-08
9.9397e-16	0.242686	0.169459	0.0747056	0.0319428	0.0121686	0.00509283	0.00149771	0.000722714	0.000381103	0.000173235	7.06775e-05	4.17422e-05	2.0486e-05	1.21245e-05	6.25828e-06	3.74603e-06	1.22745e-06	1.175e-06	3.17113e-07	1.37674e-07	1.95331e-08	1.98138e-08	5.61999e-09
9.9397e-16	0.235337	0.166296	0.0696372	0.0311358	0.0164909	0.00786092	0.00271842	0.00121461	0.000617542	0.000289689	0.000126277	3.91137e-05	8.79742e-06	1.6408e-05	6.76635e-06	4.27925e-06	2.53266e-06	1.14895e-06	5.39222e-07	2.30686e-07	8.93577e-08	5.71025e-08	3.49302e-08
9.9397e-16	0.233039	0.165987	0.0736951	0.0340531	0.0176499	0.00979095	0.00437552	0.00199904	0.000888458	0.000436739	0.000188187	8.79267e-05	3.20642e-05	2.06399e-05	9.06498e-06	5.8669e-06	2.1407e-06	1.30675e-06	7.33307e-07	4.21743e-07	1.28678e-07	9.93292e-08	3.06185e-08
9.9397e-16	0.225738	0.170711	0.0704057	0.0376186	0.0194343	0.00975662	0.00395588	0.00184922	0.000646535	0.000319084	0.000105282	5.58749e-05	2.0247e-05	1.53772e-05	4.5218e-06	4.23259e-06	2.21029e-06	1.15434e-06	4.91083e-07	2.7919e-07	8.8725e-08	9.7111e-08	4.8933e-08
9.9397e-16	0.227805	0.166398	0.0767056	0.0416632	0.01807	0.00828079	0.00328398	0.00163793	0.000445479	0.000244111	7.14601e-05	5.5738e-05	3.24815e-05	2.53571e-05	7.92346e-06	7.77348e-06	2.43723e-06	1.59652e-06	6.50355e-07	5.71845e-07	2.62196e-07	1.69365e-07	5.59739e-08
9.9397e-16	0.217632	0.16501	0.0667382	0.0409201	0.0160513	0.0082067	0.003065	0.00143147	0.000670514	0.000351463	0.000121304	6.00884e-05	3.36067e-05	2.47669e-05	1.18605e-05	6.67434e-06	2.94646e-06	1.48977e-06	2.97704e-07	2.9649e-07	4.6351e-08	9.4937e-08	4.57927e-08
9.9397e-16	0.212379	0.157581	0.0715419	0.0411335	0.0184151	0.00784485	0.00224513	0.00103906	0.00041629	0.000229782	9.1565e-05	6.63035e-05	2.67337e-05	1.93821e-05	5.02943e-06	4.36045e-06	1.21818e-06	8.68023e-07	2.20649e-07	8.15979e-08	2.04201e-08	2.43109e-08	7.58074e-09
9.9397e-16	0.21071	0.155468	0.0666525	0.0354351	0.0186572	0.00669829	0.00247212	0.00111149	0.000362646	0.000195094	3.46311e-05	4.02612e-05	1.23814e-05	1.25509e-05	3.19786e-06	1.71673e-06	2.51407e-07	3.67848e-07	5.95137e-08	5.6474e-08	1.21691e-08	1.20569e-08	6.05006e-09
9.9397e-16	0.216261	0.14218	0.0664014	0.034068	0.0156219	0.0068379	0.0021925	0.000761428	0.000293384	0.000162107	6.75847e-05	3.8435e-05	1.12459e-05	1.41194e-05	4.30506e-06	3.92329e-06	1.09246e-06	9.33919e-07	1.19358e-07	1.35753e-07	2.39987e-08	1.71304e-08	5.50808e-09
9.9397e-16	0.218196	0.137319	0.0635857	0.0310877	0.0143715	0.00682478	0.00224433	0.00112411	0.000403089	0.000219345	0.000108789	3.70358e-05	8.53309e-06	6.68945e-06	2.58975e-06	1.73247e-06	4.94013e-07	5.70416e-07	1.60437e-07	1.30448e-07	3.47645e-08	2.4892e-08	5.03711e-09
9.9397e-16	0.217611	0.138661	0.0586313	0.0343461	0.0171058	0.00717264	0.00282862	0.00129781	0.000410683	0.000227844	4.77951e-05	3.64782e-05	1.15865e-05	1.10219e-05	2.82822e-06	1.74215e-06	5.74627e-07	8.67636e-07	1.25844e-07	9.59225e-08	1.69014e-08	2.40421e-08	9.35236e-09
9.9397e-16	0.211097	0.125368	0.0526539	0.0301863	0.014114	0.00736968	0.00261601	0.00145737	0.000493665	0.000264317	0.000106844	2.79242e-05	1.17436e-05	1.38757e-05	1.04209e-06	3.06245e-06	7.72807e-08	3.04282e-07	2.1158e-07	3.75497e-07	1.22983e-07	7.59963e-08	2.40016e-08
9.9397e-16	0.208851	0.125365	0.0593531	0.031324	0.0131056	0.0064208	0.00276689	0.0014362	0.000461674	0.000231183	0.000132101	8.24915e-05	4.04539e-05	2.03179e-05	2.5834e-06	2.62453e-06	7.72559e-07	9.0238e-07	2.06888e-07	1.80937e-07	8.34254e-08	6.6299e-08	1.44449e-08
9.9397e-16	0.207436	0.121656	0.0564074	0.0295414	0.0127522	0.00607508	0.00252185	0.00121994	0.00045171	0.000221967	0.000128625	7.19255e-05	2.90647e-05	1.58314e-05	4.75024e-06	2.23795e-06	8.28971e-07	6.82417e-07	2.92851e-07	1.6066e-07	6.25165e-08	3.47465e-08	1.26816e-08
9.9397e-16	0.201661	0.11463	0.048965	0.0239441	0.0103556	0.00550024	0.0019076	0.000934388	0.000450851	0.000239683	0.00010894	6.22095e-05	2.98565e-05	1.91088e-05	8.93824e-06	5.36912e-06	2.53103e-06	1.38384e-06	5.98651e-07	2.45478e-07	1.19134e-07	6.72167e-08	2.48381e-08
9.9397e-16	0.190404	0.106079	0.0449628	0.0223775	0.0106956	0.00539663	0.00216228	0.00105285	0.000359035	0.000168559	0.000106448	4.7381e-05	1.62837e-05	8.38471e-06	3.59325e-06	2.03043e-06	1.00899e-06	6.11581e-07	2.79463e-07	1.26301e-07	5.28638e-08	2.28901e-08	1.02111e-08
9.9397e-16	0.190601	0.1135	0.0507866	0.0298417	0.0141382	0.00706235	0.00245297	0.00126767	0.000545097	0.0002295	8.08965e-05	2.68399e-05	1.20449e-05	5.66348e-06	2.14851e-06	4.93651e-07	4.27628e-07	2.51533e-07	9.99829e-08	6.29007e-08	9.9827e-09	6.13349e-09	2.78513e-09
9.9397e-16	0.184641	0.108193	0.0526172	0.0289909	0.0155448	0.00722191	0.00305166	0.00138155	0.000721533	0.000265165	0.000118253	3.96001e-05	1.45107e-05	9.73398e-06	4.28369e-06	2.29793e-06	6.95124e-07	3.54645e-07	1.23414e-07	1.09733e-07	3.66477e-08	1.1158e-08	1.1649e-09
9.9397e-16	0.196668	0.12268	0.0600085	0.0321594	0.0160327	0.00818424	0.00391459	0.00217604	0.000905098	0.000384087	9.88078e-05	3.11215e-05	1.16907e-05	1.03063e-05	4.66667e-06	2.12318e-06	5.25663e-07	3.28074e-07	1.2666e-07	8.86365e-08	3.68096e-08	2.45161e-08	8.64402e-09
9.9397e-16	0.192381	0.127637	0.066747	0.0356051	0.0206788	0.00968547	0.00434102	0.002045	0.000956297	0.000300453	0.000129798	3.81095e-05	1.11379e-05	5.08907e-06	2.35771e-06	1.15874e-06	7.68203e-07	6.61449e-07	5.2849e-07	3.76845e-07	1.79378e-07	1.09521e-07	5.77387e-08
9.9397e-16	0.19049	0.115799	0.0657537	0.0367064	0.0180548	0.00887595	0.00452883	0.00226819	0.00105196	0.000532054	0.000201249	8.09394e-05	2.28942e-05	9.92978e-06	3.3121e-06	2.46569e-06	7.07037e-07	6.174e-07	2.02454e-07	1.75461e-07	4.07383e-08	5.49008e-08	2.34409e-08
9.9397e-16	0.178178	0.130243	0.0795195	0.0389552	0.0207918	0.0107211	0.00499003	0.0023133	0.000948091	0.000494301	0.000267816	0.000128038	6.09119e-05	3.50623e-05	1.3502e-05	5.96889e-06	2.74244e-06	1.3842e-06	7.95638e-07	2.69038e-07	1.65244e-07	1.05726e-07	3.82889e-08
9.9397e-16	0.179974	0.129878	0.0708601	0.0370701	0.0175238	0.00923917	0.0047325	0.00203509	0.00092425	0.000440095	0.000197333	0.000118009	5.94447e-05	2.37902e-05	9.86788e-06	5.39401e-06	2.94767e-06	1.56242e-06	5.14403e-07	2.37188e-07	1.37976e-07	8.99233e-08	5.94358e-08
9.9397e-16	0.17083	0.126766	0.0638711	0.0341298	0.0171577	0.00806689	0.00384115	0.002051	0.000921885	0.00049209	0.000195169	0.000107016	4.69682e-05	2.54637e-05	1.16633e-05	3.28292e-06	1.69259e-06	4.79478e-07	3.5292e-07	1.70858e-07	2.05557e-07	1.11582e-07	5.64425e-08
9.9397e-16	0.160144	0.118658	0.0603867	0.0343914	0.0161433	0.00777143	0.00391609	0.00178584	0.000887974	0.000342948	0.000153417	0.000101495	3.93851e-05	2.0306e-05	7.82749e-06	4.41702e-06	2.5971e-06	1.22902e-06	3.9496e-07	2.97356e-07	1.2348e-07	8.62518e-08	4.75195e-08
9.9397e-16	0.156347	0.107881	0.0551409	0.0286393	0.0139971	0.00725757	0.00310862	0.00148921	0.000776277	0.000412439	0.000183415	0.000100353	4.33688e-05	1.81678e-05	9.39919e-06	4.61454e-06	3.14636e-06	1.69689e-06	9.70113e-07	4.73059e-07	2.17785e-07	7.61326e-08	3.20438e-08
9.9397e-16	0.167661	0.102289	0.0503486	0.0280466	0.0130573	0.00684265	0.00253025	0.00126148	0.000621177	0.000302682	0.000160502	5.90226e-05	2.485e-05	9.98551e-06	5.02783e-06	2.8522e-06	1.24729e-06	7.45139e-07	3.38826e-07	2.03988e-07	7.86401e-08	2.73727e-08	2.62171e-08
9.9397e-16	0.162233	0.0941072	0.0369261	0.0214914	0.0108681	0.00595359	0.00224356	0.000877438	0.000335413	0.000146223	6.0494e-05	3.16199e-05	1.54257e-05	8.16298e-06	4.95579e-06	2.56542e-06	1.45796e-06	8.47383e-07	4.25392e-07	3.2974e-07	1.43059e-07	6.33499e-08	2.77587e-08
9.9397e-16	0.15915	0.0892297	0.0365576	0.0216828	0.0115581	0.00630538	0.00253743	0.000733526	0.000182562	7.67405e-05	2.16978e-05	6.08694e-06	2.27492e-06	1.82922e-06	1.94141e-06	2.10701e-06	1.21628e-06	4.49323e-07	2.52123e-07	1.31438e-07	9.99719e-08	3.48841e-08	8.50491e-09
9.9397e-16	0.159772	0.087506	0.0402264	0.0221392	0.00986826	0.00542298	0.00209368	0.00071162	0.000230488	8.42065e-05	1.44241e-05	9.87517e-06	2.16778e-06	1.13882e-06	5.05019e-07	8.53715e-07	1.14631e-07	1.47347e-07	4.34794e-08	3.39746e-08	3.92584e-09	6.34802e-09	2.45214e-10
9.9397e-16	0.152925	0.085105	0.0280074	0.012828	0.00569093	0.00312468	0.00133572	0.000392986	0.000140464	7.88832e-05	2.74471e-05	1.67469e-05	7.71419e-06	3.80715e-06	3.38401e-06	1.82038e-06	1.04645e-06	4.73347e-07	2.52076e-07	1.32172e-07	5.88505e-08	1.39121e-08	4.00227e-09
9.9397e-16	0.144831	0.0717319	0.0240807	0.0105456	0.00352734	0.00281515	0.00140444	0.000501589	0.000109807	6.35354e-05	2.09507e-05	5.09537e-06	4.34137e-07	3.25428e-07	1.69873e-07	1.06564e-07	4.12167e-08	1.11152e-07	5.55326e-08	1.22884e-08	1.22547e-08	2.88196e-09	4.04403e-09
9.9397e-16	0.142843	0.0728708	0.022286	0.00947846	0.00378128	0.0021693	0.000814924	0.000335931	0.000167642	5.8829e-05	1.14435e-05	3.5741e-06	1.27096e-06	4.45046e-07	3.31118e-07	1.65504e-07	8.18635e-08	2.38826e-08	1.06945e-08	1.60223e-08	6.16416e-09	2.83018e-09	4.55686e-10
9.9397e-16	0.142597	0.0718849	0.02033	0.0101956	0.00455722	0.0027917	0.00115662	0.000347498	0.000158396	5.64409e-05	2.89618e-05	6.93716e-06	2.76071e-06	4.06674e-07	3.78621e-07	3.08793e-07	2.53676e-07	1.33655e-07	1.0999e-07	5.36674e-08	3.1609e-08	4.80469e-09	1.37026e-09
9.9397e-16	0.142957	0.0761396	0.0239	0.0108798	0.00587444	0.00275661	0.00112064	0.00051443	0.000158428	7.98657e-05	3.49647e-05	9.25493e-06	2.7919e-06	1.66581e-06	1.09648e-06	5.76588e-07	6.31052e-07	1.15346e-07	2.03053e-07	6.52796e-08	5.53007e-08	1.16117e-08	4.45789e-09
9.9397e-16	0.14361	0.0678555	0.0186777	0.00924061	0.00502511	0.00255903	0.00108399	0.00032972	3.736e-05	5.03462e-06	5.33323e-06	1.1243e-06	2.00093e-06	1.09393e-06	1.43533e-06	6.97528e-07	1.67411e-07	6.6174e-08	7.30025e-08	1.71321e-08	8.48565e-09	1.98343e-09	7.14753e-10
9.9397e-16	0.143254	0.0792082	0.0210136	0.0122339	0.00539386	0.00281262	0.000809301	0.00013025	4.73124e-05	1.49574e-05	5.02221e-06	7.27275e-07	2.38389e-08	3.40967e-08	3.4042e-07	1.69821e-07	1.95708e-07	9.98323e-08	7.11614e-08	2.49906e-08	9.34368e-09	1.35349e-09	5.90694e-10
9.9397e-16	0.145675	0.0809273	0.0254984	0.0151629	0.00608654	0.00280103	0.00152542	0.000567469	0.000126232	5.29102e-05	3.19253e-05	1.7581e-05	1.0737e-05	5.37757e-06	2.16012e-06	1.08248e-06	1.02614e-06	2.90436e-07	2.11747e-07	6.82911e-08	2.94795e-08	3.91912e-09	2.18103e-09
9.9397e-16	0.144703	0.0806554	0.0281692	0.010703	0.00408396	0.00217364	0.00100136	0.000381312	0.000124739	5.22276e-05	4.9638e-05	1.5858e-05	1.54934e-05	3.70892e-06	3.96795e-06	1.62373e-06	7.13653e-07	6.42372e-07	4.81257e-07	1.20876e-07	5.98537e-08	2.15326e-08	1.73829e-08
9.9397e-16	0.140883	0.0773622	0.0295205	0.0162933	0.00619497	0.00225298	0.0012675	0.000407799	0.000213155	9.05487e-05	5.68675e-05	3.04036e-05	2.03642e-05	7.90994e-06	7.99274e-06	2.40576e-06	1.34678e-06	3.90779e-07	4.46119e-07	6.32864e-08	7.94875e-08	1.17363e-08	6.59479e-09
9.9397e-16	0.150969	0.0854201	0.0355076	0.0166919	0.00664762	0.00250706	0.000718626	0.000333259	0.000148501	8.3581e-05	4.62612e-05	2.19345e-05	1.28512e-05	9.10649e-06	5.36232e-06	1.89647e-06	6.34006e-07	1.19073e-07	6.06895e-08	1.571e-08	6.48974e-09	8.72468e-10	4.16228e-10
9.9397e-16	0.149196	0.0852435	0.0350121	0.012604	0.00630228	0.00206909	0.000858484	0.000224956	0.00016615	0.000122328	4.50275e-05	2.37035e-05	1.45023e-05	6.98897e-06	3.35953e-06	1.56668e-06	5.39281e-07	1.71804e-07	4.7611e-08	1.01645e-08	2.63483e-09	1.08059e-09	7.027e-10
9.9397e-16	0.153282	0.0877765	0.0438856	0.0166862	0.00731797	0.00289622	0.00120859	0.000498377	0.000183652	0.000110189	4.70164e-05	1.68049e-05	6.84798e-06	3.26298e-06	2.38812e-06	6.76119e-07	3.45516e-07	1.79671e-07	1.17287e-07	4.73941e-08	5.20251e-09	4.10513e-09	1.30546e-09
9.9397e-16	0.148142	0.0970023	0.0408327	0.0164447	0.00648821	0.00264387	0.000726574	0.000260278	0.00016959	7.91512e-05	3.3245e-05	1.2899e-05	3.7001e-06	1.46167e-06	5.01796e-07	1.49192e-07	7.95185e-08	4.28724e-08	1.58164e-08	1.28433e-08	5.74444e-09	4.81511e-10	1.5692e-10
9.9397e-16	0.14719	0.0882036	0.0474052	0.0183428	0.00657444	0.00254912	0.000692119	0.000334098	0.000141093	4.35921e-05	1.82903e-05	8.67212e-06	5.84714e-06	3.38846e-06	1.59198e-06	6.50671e-07	1.22763e-07	1.23036e-07	5.91975e-08	2.64871e-08	1.56352e-08	6.3068e-09	2.52961e-09
9.9397e-16	0.145151	0.0841028	0.0386608	0.0174997	0.00644565	0.00241435	0.00067681	0.000245789	9.36414e-05	3.8142e-05	2.81666e-05	8.31614e-06	5.23131e-06	2.00355e-06	9.62415e-07	3.12883e-07	8.31714e-08	1.45187e-08	5.72986e-09	9.42434e-10	2.42521e-09	1.37805e-10	3.68423e-10
9.9397e-16	0.145965	0.0726244	0.0290462	0.0127465	0.00368263	0.00135425	0.000521286	0.000200817	5.77498e-05	4.43688e-05	1.22043e-05	6.99314e-06	2.53193e-06	1.17013e-06	5.56823e-07	1.11059e-07	4.99455e-08	1.69459e-08	3.02818e-08	1.11139e-08	1.67799e-09	7.66493e-10	6.01461e-10
9.9397e-16	0.14123	0.0707494	0.0293299	0.0110886	0.00411715	0.00127078	0.00035473	0.000112523	5.1958e-05	2.10817e-05	9.95053e-06	3.4807e-06	1.14588e-06	7.01665e-07	1.84795e-07	5.86927e-08	1.20711e-07	5.55302e-08	1.07994e-08	2.69254e-09	1.79197e-09	1.36874e-09	1.47868e-09
9.9397e-16	0.14179	0.0666984	0.0308399	0.0124644	0.00501319	0.00175468	0.000354458	0.000145496	7.92102e-05	3.21764e-05	1.48781e-05	3.85828e-06	3.90635e-07	4.91444e-07	2.32783e-07	1.08858e-07	1.00658e-07	6.66764e-08	2.4084e-08	7.02634e-09	1.10053e-09	4.25594e-10	6.08974e-10
9.9397e-16	0.136514	0.0650423	0.0303576	0.0121517	0.0047356	0.00165934	0.000457617	0.00010802	5.79685e-05	1.57005e-05	3.99151e-06	2.98543e-06	2.0263e-06	5.07903e-07	3.19497e-07	1.39534e-07	1.00881e-07	3.38865e-08	1.47112e-08	1.67682e-09	1.72259e-09	1.12168e-10	7.76724e-11
9.9397e-16	0.138671	0.0665803	0.0290792	0.00958973	0.00369099	0.00135334	0.00053239	0.000156522	0.000100076	4.66774e-05	7.2158e-06	6.62135e-06	3.7154e-06	1.53244e-06	5.7854e-07	1.61559e-07	6.15144e-08	2.3948e-08	5.43816e-09	-2.83576e-12	3.60868e-10	1.07558e-10	1.79225e-10
9.9397e-16	0.136725	0.0574526	0.0204295	0.00997325	0.00339608	0.00131755	0.000412374	0.000134704	6.99239e-05	3.4312e-05	1.15985e-05	5.28204e-06	2.98378e-06	1.00539e-06	5.65701e-07	1.36517e-07	1.13376e-07	2.46449e-08	1.11467e-08	1.83955e-09	6.15582e-11	1.8335e-12	6.30117e-11
9.9397e-16	0.132595	0.0558401	0.0249546	0.00961294	0.0031545	0.0013428	0.000418873	8.44578e-05	1.96032e-05	4.64584e-06	8.59374e-07	9.65444e-07	1.8745e-06	7.46831e-08	1.45542e-07	6.26801e-09	8.00208e-08	2.72723e-08	2.91424e-08	9.97092e-10	2.67624e-09	1.52733e-10	9.49111e-11
9.9397e-16	0.133505	0.0475535	0.0202337	0.00827612	0.0025399	0.000796198	0.00026726	0.000116447	-2.13026e-06	2.48458e-05	7.83861e-06	3.14299e-06	1.04492e-06	3.46062e-07	1.25697e-08	1.5716e-09	-4.70095e-10	-7.90525e-09	-2.38223e-09	-7.5823e-10	-8.4413e-11	-5.84546e-12	1.67611e-11
9.9397e-16	0.120521	0.0457622	0.0161777	0.00404245	0.000979763	4.4348e-05	-4.37233e-05	-3.06348e-05	-5.0082e-07	6.55127e-06	1.01682e-06	-1.28363e-06	-1.91762e-08	-1.22731e-07	-9.23587e-08	-1.61366e-08	-3.50144e-09	-1.72754e-09	-1.21233e-09	-2.35926e-10	-9.71143e-11	-1.18513e-10	8.37678e-13
9.9397e-16	0.117767	0.0415078	0.0112234	0.00132835	9.53545e-05	7.85411e-06	-3.67244e-05	-3.63879e-05	-7.98628e-06	-2.85798e-06	-5.17479e-06	-2.17835e-06	-2.24387e-07	-2.3863e-07	-2.25151e-08	-4.79127e-10	1.55755e-09	-2.1615e-09	-5.13643e-10	-3.47933e-10	1.67544e-11	7.307e-12	-4.44398e-12
9.9397e-16	0.118994	0.0426815	0.00964459	-0.00259449	-0.000956522	-0.000200272	-0.000176361	-9.40546e-05	-1.71272e-07	-1.39229e-06	-7.76841e-07	-9.64479e-07	-1.18853e-07	-4.98376e-07	-1.62872e-09	-1.00346e-08	1.95502e-09	-2.78245e-09	9.20887e-10	-5.48652e-10	1.26564e-10	7.99083e-11	1.53109e-10
9.9397e-16	0.123933	0.0387523	0.00925934	-0.000808281	0.00049215	-5.35749e-06	1.3098e-05	-0.000105883	-3.40348e-05	-1.18239e-05	-7.57226e-07	-7.77444e-07	-1.04459e-07	-2.25167e-07	-1.35384e-09	-1.99627e-09	5.58746e-08	1.02536e-09	7.67274e-09	1.87641e-10	1.44473e-09	-1.10674e-10	1.03212e-10
9.9397e-16	0.106232	0.039385	0.0109264	-3.26898e-05	0.000341424	0.000187832	-4.63089e-05	-7.07641e-05	-3.20969e-05	-1.4006e-06	6.28354e-06	-6.03814e-07	-6.02443e-07	-5.68722e-07	-8.54164e-08	-1.25117e-08	9.86995e-09	-7.99854e-10	-1.55996e-10	-1.02497e-10	3.5458e-10	-1.20998e-11	-1.00731e-11
9.9397e-16	0.108935	0.0482775	0.0160405	0.00290267	0.000319823	0.000554062	1.19189e-05	-2.78797e-05	-1.27518e-05	-7.6735e-06	-6.26911e-07	-3.11247e-06	-8.73892e-07	-8.19998e-07	-1.48338e-07	-6.94044e-08	9.52313e-09	-2.83218e-09	7.75052e-10	-9.77341e-10	6.33508e-11	-1.61264e-10	9.60257e-11
9.9397e-16	0.112711	0.049597	0.014575	0.00145159	0.0001112	-5.67111e-05	3.79602e-06	-3.47335e-05	-1.17947e-05	-1.14502e-05	-5.34899e-07	-1.97268e-06	-3.64636e-07	-8.50463e-07	-5.55064e-07	-2.35796e-07	-5.88044e-08	-2.15044e-08	-4.0016e-09	-1.26838e-09	-1.8234e-12	-1.53658e-10	-5.72367e-14
9.9397e-16	0.116953	0.0453581	0.0132085	-0.000639587	-0.000647607	-0.000359756	-7.28365e-05	-2.38447e-05	7.28821e-06	-2.81164e-06	1.25596e-06	8.5142e-08	-9.6594e-08	-4.98505e-07	-6.15682e-09	-6.12489e-08	-6.19997e-09	-2.15755e-08	-5.03383e-10	-3.32946e-10	6.18149e-11	-5.7782e-11	1.94346e-11
9.9397e-16	0.110144	0.0548061	0.0178514	0.00129846	-0.000100659	-4.97188e-05	-5.40622e-05	-6.85987e-05	-2.60313e-05	-1.5242e-05	-4.69464e-06	-2.34924e-06	-2.24683e-07	-3.21318e-07	-6.94437e-08	-5.24425e-08	-1.03416e-08	-8.78234e-09	-1.76098e-09	-1.5451e-09	-2.58949e-10	-4.03733e-10	-4.68165e-11
9.9397e-16	0.0844296	0.0407929	0.0171222	0.00190137	0.000132371	-0.000396638	-8.99314e-05	-8.19282e-05	-1.70896e-05	-1.21884e-06	-2.63343e-06	-1.32907e-06	-1.29446e-07	-2.58687e-08	-1.80115e-08	-5.07399e-08	-5.1788e-08	-8.02703e-09	-4.44064e-10	-1.14406e-10	2.79466e-10	-4.0876e-11	4.96877e-11
9.9397e-16	0.0724305	0.0399433	0.0136462	0.000480375	-0.000326504	-0.000134975	-0.000154926	-9.78175e-05	2.64667e-07	1.54347e-06	5.22892e-07	-2.34244e-06	-3.29412e-07	-7.13844e-07	-8.26373e-08	-3.73745e-08	-7.72684e-10	-5.80526e-09	1.77846e-09	-1.02386e-09	3.6514e-12	-3.14273e-10	-6.62258e-11
9.9397e-16	0.0924523	0.0401397	0.00958239	0.00150882	-0.000569776	-0.000347718	-0.000175196	-0.000141093	-4.94192e-05	-1.77194e-05	-2.58266e-06	-5.62352e-07	-1.17368e-07	-1.49984e-07	2.78823e-08	-5.41079e-08	-1.4368e-09	-5.02053e-09	-1.53785e-10	-2.04868e-10	4.23365e-10	-6.538e-12	5.41103e-11
9.9397e-16	0.0897001	0.0414053	0.0130248	0.00182905	-0.000727578	-0.000853405	-0.000197363	-9.18677e-05	-2.05121e-05	-1.76305e-05	-9.18441e-08	-7.69576e-07	-5.92393e-07	-9.06425e-07	7.4172e-09	-1.03717e-07	-2.95624e-09	-2.46944e-08	-2.27423e-09	-3.50951e-09	-1.51955e-11	-4.4837e-10	2.26859e-13
9.9397e-16	0.0888631	0.0372526	0.0112957	0.00236671	-0.00115311	-0.000826963	-0.000338968	-0.000101434	-2.40937e-05	-1.41833e-05	-1.07544e-06	-1.35383e-06	-3.10949e-07	-2.24784e-07	-2.79994e-08	-2.41992e-08	-1.59373e-09	-1.95191e-09	1.59693e-09	-2.40843e-09	-3.1575e-11	-2.41114e-10	6.93179e-12
9.9397e-16	0.0792102	0.0380713	0.00991917	0.00271259	1.6387e-05	-0.000327124	-7.773e-05	-3.30595e-05	-1.1394e-05	-9.87746e-07	2.74372e-06	-3.04354e-08	2.68583e-08	-2.07632e-07	-8.78669e-08	-6.31445e-08	-2.46068e-09	-7.19952e-09	-1.06139e-09	-1.05791e-09	-6.28077e-11	-1.16612e-11	9.81574e-12
9.9397e-16	0.089832	0.0448706	0.0204138	0.00705	0.00128106	-9.72446e-05	-6.32522e-05	-7.46668e-05	-1.48974e-05	-3.43329e-06	1.83813e-06	3.25473e-07	9.83989e-08	-4.83567e-09	-3.01318e-09	-3.46521e-08	-3.45503e-09	-2.4915e-09	1.69557e-09	3.43853e-11	5.89358e-10	3.22941e-12	4.31794e-11
9.9397e-16	0.0854648	0.0499598	0.0186396	0.00649884	0.00123885	0.000474446	-0.000192884	-5.80792e-05	-1.15392e-05	-9.58725e-06	-8.5079e-07	-2.29254e-06	-3.47328e-07	-1.05901e-07	-1.74642e-08	-1.83707e-08	-7.59394e-09	-5.03242e-09	-3.44938e-09	-1.86941e-09	-6.7782e-10	-9.70108e-11	-7.99922e-11
9.9397e-16	0.101951	0.0578229	0.0236916	0.00944872	0.0024198	0.000759929	0.00010114	1.27031e-05	1.84577e-05	2.22747e-05	1.50389e-05	7.21731e-06	2.39452e-06	2.46542e-07	1.55376e-07	2.26315e-08	4.44114e-08	6.05016e-09	2.00423e-09	-9.07511e-11	2.71953e-10	-7.36241e-12	1.09037e-11
9.9397e-16	0.0950422	0.055724	0.027556	0.0100812	0.00309815	0.00178387	0.000354038	4.33967e-05	-1.77331e-05	-2.56678e-05	-2.08897e-06	-8.33877e-07	4.9094e-08	1.58651e-07	-7.67968e-10	-1.30385e-08	5.89292e-10	1.94928e-08	2.95482e-09	9.51587e-10	-5.90964e-11	1.97098e-10	4.59918e-11
