# Supplementary material for: Research on the dynamic spillover of stock markets under COVID-19—Taking the stock markets of China, Japan, and South Korea as an example
Source: Front Public Health. 2022 Nov 11;10:1008348. doi: 10.3389/fpubh.2022.1008348 (PMC9691647; doi:10.3389/fpubh.2022.1008348)
Supplement: Supplementary file 6 [file Data_Sheet_4.ZIP › CM_HK (1).xls]

## Sheet: Sheet3
0	0	0	0	0	0	0	0	0	0	0	0	0	0	0	0	0	0	0	0	0	0	0	0
0	0	0	0	0	0	0	0	0	0	0	0	0	0	0	0	0	0	0	0	0	0	0	0
-5.17626e-16	0.154487	0.265554	0.347496	0.396632	0.41325	0.4087	0.393439	0.37883	0.361364	0.352204	0.344972	0.325423	0.291064	0.24998	0.206099	0.188205	0.150271	0.100958	0.0867272	0.0772801	0.0598695	0.0436527	0.0365525
-5.17626e-16	0.15157	0.251311	0.330368	0.398537	0.408687	0.420771	0.434179	0.416882	0.391169	0.385783	0.35681	0.321886	0.279232	0.231804	0.196212	0.164883	0.130947	0.10604	0.0826848	0.0738283	0.0572761	0.0493638	0.019998
-5.17626e-16	0.138685	0.216615	0.302199	0.359326	0.372936	0.391656	0.395416	0.394947	0.385806	0.368061	0.349864	0.322936	0.284679	0.244855	0.23063	0.196316	0.170829	0.138174	0.112379	0.0949828	0.077448	0.0669806	0.045835
-5.17626e-16	0.135026	0.221499	0.297565	0.346832	0.359021	0.373359	0.388866	0.39022	0.383632	0.374639	0.337777	0.297239	0.26742	0.239645	0.228589	0.203662	0.165563	0.140156	0.116116	0.0851762	0.0735852	0.0496953	0.0407826
-5.17626e-16	0.135661	0.218334	0.290589	0.327971	0.368259	0.404803	0.423626	0.410941	0.391459	0.378945	0.342975	0.317065	0.279615	0.246579	0.209763	0.18198	0.156636	0.134693	0.115188	0.0979923	0.0837598	0.0709974	0.0554922
-5.17626e-16	0.149259	0.245158	0.311795	0.369185	0.394106	0.413372	0.414951	0.409323	0.396114	0.359077	0.317027	0.284219	0.268416	0.241511	0.204921	0.175387	0.141174	0.122394	0.107972	0.082473	0.0660845	0.0545277	0.0441969
-5.17626e-16	0.139683	0.24158	0.304496	0.358322	0.390596	0.411882	0.404699	0.388519	0.359257	0.336465	0.320226	0.302235	0.277744	0.258964	0.227247	0.212178	0.184874	0.145739	0.118552	0.0968042	0.0851739	0.0673255	0.0506183
-5.17626e-16	0.152743	0.255414	0.327747	0.387907	0.408003	0.422864	0.424611	0.423472	0.408111	0.396933	0.379044	0.35335	0.329356	0.295288	0.257336	0.217386	0.181095	0.151828	0.126656	0.0932801	0.078819	0.0609228	0.0483558
-5.17626e-16	0.152258	0.260692	0.337178	0.389163	0.42317	0.449087	0.462098	0.470129	0.477417	0.473676	0.478472	0.427337	0.38446	0.334143	0.29262	0.238821	0.21674	0.184535	0.140361	0.117109	0.0938105	0.0599979	0.0431086
-5.17626e-16	0.15924	0.27134	0.358075	0.426215	0.455203	0.476211	0.486757	0.488674	0.480236	0.453333	0.440641	0.41052	0.369651	0.323295	0.284666	0.24385	0.192309	0.160295	0.12502	0.0872072	0.0619149	0.0472533	0.0267056
-5.17626e-16	0.160439	0.272885	0.347042	0.407202	0.444237	0.47293	0.473839	0.486968	0.466259	0.437378	0.413025	0.388838	0.35961	0.314351	0.270275	0.204441	0.168159	0.135969	0.125392	0.0854607	0.0474418	0.0324372	0.0199193
-5.17626e-16	0.165398	0.272736	0.356752	0.403067	0.4505	0.47744	0.487198	0.476722	0.485181	0.437507	0.409297	0.388829	0.347397	0.305603	0.271064	0.236665	0.184782	0.140986	0.132106	0.108376	0.0660863	0.0608069	0.0463617
-5.17626e-16	0.167131	0.287963	0.361374	0.412463	0.447308	0.493697	0.484747	0.475317	0.463984	0.449968	0.43245	0.386026	0.347115	0.313266	0.268697	0.248282	0.196648	0.162406	0.0970007	0.077974	0.0482245	0.0293514	0.00813756
-5.17626e-16	0.171367	0.295441	0.384274	0.445816	0.481805	0.506273	0.513795	0.524463	0.488714	0.478925	0.435459	0.403602	0.349622	0.286437	0.2485	0.192792	0.144778	0.114157	0.0819306	0.0553121	0.0364211	0.0198146	0.016764
-5.17626e-16	0.170735	0.301497	0.378248	0.451139	0.500532	0.51603	0.535675	0.535883	0.502386	0.465214	0.412652	0.368616	0.324177	0.268675	0.224386	0.204744	0.147429	0.121141	0.0988061	0.0511528	0.0313222	0.0164433	0.0104553
-5.17626e-16	0.167386	0.305405	0.404828	0.459622	0.523135	0.53104	0.517543	0.508493	0.465103	0.454949	0.416379	0.392237	0.324381	0.286623	0.245811	0.210537	0.169297	0.122161	0.101711	0.0645977	0.0456268	0.0290699	0.020171
-5.17626e-16	0.172958	0.30445	0.401929	0.47007	0.507453	0.524216	0.541366	0.522235	0.493165	0.436524	0.362664	0.332524	0.289403	0.250719	0.20299	0.173592	0.135293	0.115866	0.0897982	0.0690741	0.0416627	0.032336	0.0293042
-5.17626e-16	0.169991	0.305298	0.402734	0.479483	0.530599	0.535051	0.552077	0.528061	0.498792	0.466522	0.400972	0.326599	0.251969	0.22097	0.193155	0.167879	0.137697	0.101214	0.0791492	0.055503	0.0300419	0.012904	0.00387276
-5.17626e-16	0.175955	0.305299	0.402998	0.463289	0.502221	0.533677	0.538342	0.529415	0.492993	0.445539	0.409587	0.375665	0.336872	0.284994	0.253387	0.195379	0.173308	0.14162	0.0988184	0.0590675	0.0307826	0.0200502	0.0192519
-5.17626e-16	0.168202	0.304098	0.400528	0.464662	0.498016	0.520375	0.558693	0.526327	0.499702	0.442601	0.386355	0.371555	0.335865	0.284951	0.229664	0.183015	0.146488	0.117404	0.0675009	0.0533218	0.0386498	0.016841	0.00453691
-5.17626e-16	0.165847	0.293142	0.380173	0.442552	0.487462	0.503723	0.513098	0.516532	0.485477	0.462371	0.409593	0.379028	0.344946	0.316277	0.28692	0.210757	0.161439	0.123991	0.099543	0.0804065	0.0527021	0.0331186	0.0240589
-5.17626e-16	0.159185	0.285655	0.374848	0.438612	0.494328	0.521686	0.520164	0.488365	0.484818	0.453732	0.413365	0.407778	0.383733	0.35209	0.320435	0.294782	0.238153	0.217795	0.171815	0.14549	0.112688	0.0927445	0.0710183
-5.17626e-16	0.157236	0.28417	0.364454	0.433381	0.467383	0.481795	0.522489	0.538903	0.490203	0.467475	0.437038	0.402809	0.356347	0.334046	0.310239	0.26994	0.218139	0.186346	0.136297	0.111739	0.0866363	0.0509581	0.0369703
-5.17626e-16	0.152986	0.279455	0.370375	0.434769	0.491617	0.509386	0.535709	0.534215	0.494616	0.487377	0.464574	0.436359	0.397641	0.36599	0.324915	0.274011	0.229815	0.192093	0.157213	0.135328	0.112344	0.0834383	0.0701321
-5.17626e-16	0.163113	0.286775	0.377198	0.442076	0.500873	0.537803	0.541772	0.528049	0.518146	0.485621	0.457821	0.429011	0.362305	0.312024	0.263395	0.221297	0.171329	0.140738	0.103692	0.0725559	0.0571588	0.0419618	0.0306427
-5.17626e-16	0.162283	0.285343	0.372414	0.449008	0.508361	0.537775	0.524233	0.5207	0.500657	0.486086	0.451869	0.413365	0.378531	0.345221	0.307493	0.277052	0.25128	0.19503	0.165094	0.140577	0.108243	0.0801008	0.0654399
-5.17626e-16	0.16274	0.291652	0.376646	0.443764	0.482139	0.5129	0.516356	0.533893	0.501692	0.473465	0.452206	0.406405	0.372647	0.317731	0.304644	0.277864	0.222633	0.207673	0.183724	0.146735	0.12197	0.0793737	0.0537077
-5.17626e-16	0.155377	0.280622	0.355185	0.413394	0.453251	0.492635	0.487329	0.489325	0.463811	0.436007	0.407992	0.384885	0.341839	0.311102	0.295058	0.268828	0.231819	0.200309	0.158278	0.135695	0.106353	0.0820626	0.0660787
-5.17626e-16	0.146579	0.268756	0.348112	0.406029	0.464457	0.48273	0.497551	0.486228	0.485711	0.477718	0.455114	0.428104	0.400976	0.358648	0.303517	0.292714	0.278999	0.249634	0.210784	0.189568	0.16038	0.116705	0.0925016
-5.17626e-16	0.15467	0.268426	0.31926	0.383967	0.44282	0.469752	0.489569	0.493922	0.48126	0.479663	0.464788	0.435666	0.421253	0.415668	0.372377	0.312615	0.280344	0.242716	0.225373	0.207259	0.180614	0.154221	0.119705
-5.17626e-16	0.145979	0.254662	0.324975	0.380854	0.434558	0.465639	0.466951	0.448515	0.439918	0.437181	0.431833	0.412559	0.396636	0.370514	0.354343	0.329676	0.290734	0.255768	0.22507	0.203614	0.175504	0.148212	0.12969
-5.17626e-16	0.135602	0.242121	0.296464	0.353096	0.404468	0.444645	0.456319	0.454179	0.459307	0.438398	0.438373	0.424019	0.40533	0.387151	0.371739	0.344961	0.333151	0.306275	0.295183	0.269483	0.239423	0.223999	0.192513
-5.17626e-16	0.136376	0.232758	0.27923	0.347374	0.398372	0.407303	0.408906	0.42776	0.409792	0.398854	0.386479	0.38584	0.360956	0.348018	0.33771	0.329445	0.326315	0.304546	0.297874	0.282383	0.262948	0.243102	0.21905
-5.17626e-16	0.133892	0.229274	0.282202	0.332422	0.379498	0.41053	0.429288	0.45682	0.450446	0.434688	0.402973	0.373675	0.352983	0.325964	0.311437	0.285592	0.2631	0.237286	0.216978	0.209847	0.190664	0.163391	0.149389
-5.17626e-16	0.125412	0.217852	0.2737	0.326524	0.377776	0.392963	0.412182	0.411039	0.398622	0.382074	0.372009	0.366888	0.330834	0.316869	0.290021	0.27086	0.253211	0.224957	0.221862	0.199401	0.165416	0.149672	0.140789
-5.17626e-16	0.116469	0.193825	0.251464	0.303312	0.347276	0.376724	0.39166	0.39684	0.380005	0.368788	0.353341	0.344551	0.341793	0.335901	0.319092	0.307995	0.283432	0.258358	0.247573	0.234523	0.219413	0.193944	0.1815
-5.17626e-16	0.117551	0.196503	0.253925	0.296949	0.325869	0.345808	0.365965	0.382322	0.388975	0.371131	0.342116	0.335672	0.318749	0.302761	0.284074	0.266943	0.250514	0.241192	0.229429	0.221586	0.200897	0.19798	0.194803
-5.17626e-16	0.117738	0.208062	0.257402	0.297471	0.328657	0.347117	0.347306	0.357559	0.369709	0.37465	0.366097	0.335195	0.327328	0.323921	0.296335	0.280116	0.262235	0.248085	0.234316	0.2288	0.210545	0.188702	0.163447
-5.17626e-16	0.117432	0.18938	0.236954	0.284676	0.333338	0.339847	0.349927	0.346236	0.346023	0.353231	0.349065	0.32234	0.317765	0.296783	0.282855	0.26121	0.240424	0.214311	0.195411	0.182985	0.168686	0.157691	0.140917
-5.17626e-16	0.123157	0.213136	0.273713	0.321613	0.364495	0.392174	0.408537	0.40908	0.400778	0.398133	0.393763	0.372138	0.351896	0.327645	0.311013	0.287726	0.26735	0.242899	0.217867	0.190042	0.173752	0.158782	0.141733
-5.17626e-16	0.117911	0.205092	0.266946	0.3182	0.355874	0.386097	0.40315	0.402634	0.410148	0.40241	0.377242	0.358419	0.330837	0.309369	0.297535	0.283037	0.251965	0.232768	0.213602	0.199553	0.187355	0.177205	0.160432
-5.17626e-16	0.114319	0.206066	0.269825	0.315694	0.354506	0.38146	0.41387	0.423067	0.410007	0.396631	0.381391	0.348835	0.330324	0.311676	0.279458	0.248266	0.223543	0.209973	0.193512	0.183133	0.166497	0.150284	0.132665
-5.17626e-16	0.112537	0.204975	0.261062	0.31883	0.364503	0.382494	0.404608	0.435735	0.431343	0.405278	0.399227	0.398699	0.367675	0.336854	0.306934	0.280608	0.260287	0.241921	0.226997	0.204358	0.179519	0.157886	0.142341
-5.17626e-16	0.111094	0.207509	0.278685	0.335171	0.363785	0.385854	0.390235	0.409786	0.412996	0.417558	0.403822	0.389922	0.383302	0.36721	0.3402	0.303867	0.267723	0.227436	0.206081	0.189344	0.174403	0.167579	0.155949
-5.17626e-16	0.102603	0.180659	0.240642	0.291216	0.324951	0.33668	0.346183	0.352878	0.36179	0.360208	0.356916	0.359832	0.337786	0.311076	0.30602	0.290639	0.259183	0.237191	0.216391	0.20704	0.192859	0.173858	0.163461
-5.17626e-16	0.103458	0.178966	0.232106	0.292623	0.329538	0.358584	0.373605	0.382925	0.397107	0.398948	0.395997	0.386636	0.369673	0.355582	0.343095	0.323909	0.31221	0.297442	0.287537	0.276857	0.266504	0.252081	0.230612
-5.17626e-16	0.10357	0.180886	0.230715	0.284847	0.316993	0.341319	0.366506	0.372224	0.361828	0.35911	0.35434	0.349671	0.334272	0.327593	0.312441	0.295485	0.281663	0.275425	0.267254	0.259334	0.248058	0.234555	0.221521
-5.17626e-16	0.0971753	0.174494	0.227431	0.26374	0.290212	0.300297	0.313651	0.321196	0.337717	0.340522	0.338324	0.341934	0.325389	0.321446	0.315143	0.297757	0.293232	0.291097	0.276867	0.257725	0.253445	0.23826	0.225924
-5.17626e-16	0.085875	0.148104	0.17224	0.205759	0.22798	0.247934	0.258091	0.255418	0.259161	0.259109	0.256022	0.257423	0.260389	0.25521	0.244131	0.227822	0.211996	0.202948	0.195578	0.17865	0.163978	0.152613	0.146394
-5.17626e-16	0.0848663	0.135427	0.172028	0.203437	0.23592	0.252522	0.263506	0.272489	0.27956	0.272312	0.26518	0.265768	0.260862	0.248261	0.239496	0.231893	0.216876	0.204272	0.197732	0.187674	0.174512	0.154146	0.143984
-5.17626e-16	0.0753871	0.125059	0.161356	0.205378	0.226644	0.234754	0.238729	0.24879	0.261881	0.267379	0.269557	0.26366	0.253821	0.243125	0.23348	0.231156	0.232322	0.226963	0.221896	0.2224	0.221388	0.201426	0.191095
-5.17626e-16	0.0802066	0.137441	0.16426	0.191548	0.214246	0.21981	0.223063	0.222785	0.220309	0.222508	0.214559	0.216744	0.216643	0.20938	0.208296	0.202356	0.199255	0.192127	0.189744	0.187541	0.181173	0.176399	0.166451
-5.17626e-16	0.0903494	0.155963	0.206222	0.234761	0.267582	0.287173	0.302002	0.314223	0.328585	0.33764	0.348908	0.354634	0.355571	0.340789	0.341696	0.337466	0.335293	0.336657	0.328777	0.325557	0.308457	0.304802	0.295271
-5.17626e-16	0.0891848	0.151881	0.200434	0.239249	0.25893	0.277114	0.298255	0.32277	0.347557	0.35985	0.353931	0.336957	0.339433	0.33654	0.324407	0.302382	0.290831	0.277717	0.260262	0.249015	0.238463	0.238787	0.230213
-5.17626e-16	0.092215	0.163126	0.221744	0.271053	0.310796	0.327432	0.343887	0.351349	0.365432	0.37479	0.380736	0.383555	0.375523	0.363103	0.351639	0.33648	0.326738	0.31097	0.300799	0.293548	0.296558	0.293218	0.27937
-5.17626e-16	0.106125	0.189423	0.257367	0.31056	0.358776	0.37807	0.387676	0.402101	0.420292	0.433725	0.43069	0.431521	0.433762	0.425036	0.422799	0.418692	0.410243	0.395877	0.383523	0.369177	0.356053	0.348958	0.335262
-5.17626e-16	0.102046	0.184309	0.249331	0.30626	0.344744	0.370333	0.387819	0.400237	0.415418	0.40579	0.397633	0.389795	0.385	0.385481	0.387813	0.386492	0.3737	0.371656	0.373852	0.376827	0.370931	0.364714	0.353717
-5.17626e-16	0.098554	0.176487	0.243864	0.291256	0.33866	0.383155	0.404471	0.414638	0.416782	0.418585	0.412228	0.406963	0.396526	0.386396	0.377278	0.378702	0.362742	0.36653	0.365553	0.348705	0.327848	0.313148	0.309821
-5.17626e-16	0.102578	0.1901	0.267232	0.322631	0.361777	0.397919	0.414465	0.423743	0.43528	0.439166	0.442726	0.437344	0.421295	0.405082	0.393235	0.384082	0.384606	0.384432	0.386783	0.385744	0.380203	0.36823	0.360682
-5.17626e-16	0.101554	0.184017	0.258838	0.32129	0.358653	0.388287	0.413277	0.429719	0.43927	0.446186	0.436603	0.426034	0.419017	0.418522	0.419214	0.411864	0.398905	0.394101	0.380548	0.365118	0.352234	0.339598	0.329705
-5.17626e-16	0.0980401	0.179801	0.246335	0.300277	0.339113	0.374842	0.395257	0.421018	0.428927	0.450924	0.456553	0.447806	0.455056	0.45889	0.436165	0.426848	0.42467	0.416239	0.412263	0.407003	0.403471	0.398792	0.393994
-5.17626e-16	0.0995362	0.174024	0.236234	0.291298	0.325695	0.354701	0.387079	0.406035	0.42828	0.424459	0.419806	0.420725	0.428215	0.42615	0.422681	0.40906	0.412331	0.402564	0.396732	0.39368	0.390509	0.383969	0.376296
-5.17626e-16	0.101884	0.18083	0.244957	0.30589	0.348285	0.372182	0.381892	0.39183	0.395992	0.407362	0.407339	0.398179	0.390763	0.376645	0.368	0.374001	0.365292	0.3614	0.340025	0.33036	0.32471	0.322879	0.317665
-5.17626e-16	0.0968514	0.184612	0.264496	0.32456	0.369008	0.403697	0.423394	0.430113	0.439167	0.448719	0.447853	0.425193	0.39533	0.378164	0.38156	0.37877	0.3716	0.358374	0.3567	0.358217	0.336112	0.325152	0.309332
-5.17626e-16	0.113017	0.21088	0.293398	0.359191	0.400713	0.450626	0.489051	0.498633	0.491498	0.496444	0.501073	0.509819	0.522894	0.519791	0.527875	0.535923	0.535054	0.526749	0.518277	0.50974	0.498131	0.496093	0.513746
-5.17626e-16	0.122769	0.225582	0.302787	0.362545	0.400748	0.432447	0.449948	0.464269	0.484895	0.496435	0.489646	0.483663	0.475096	0.455281	0.443017	0.450393	0.44425	0.432312	0.421741	0.401307	0.396934	0.391797	0.383121
-5.17626e-16	0.11492	0.209822	0.28188	0.331702	0.377057	0.400143	0.418081	0.415479	0.416044	0.41107	0.404312	0.401907	0.393667	0.382674	0.358335	0.343767	0.325623	0.309331	0.291663	0.275691	0.260647	0.25319	0.242722
-5.17626e-16	0.114187	0.217269	0.289846	0.339833	0.38612	0.412972	0.432251	0.412994	0.418209	0.398976	0.392305	0.387005	0.378514	0.342117	0.323042	0.295188	0.278795	0.262896	0.251437	0.240982	0.227166	0.211957	0.206597
-5.17626e-16	0.110968	0.20658	0.27927	0.325118	0.354449	0.376622	0.386562	0.388202	0.383098	0.377633	0.357286	0.328075	0.311041	0.297154	0.273965	0.243314	0.228927	0.219839	0.205001	0.181382	0.170987	0.159063	0.147404
-5.17626e-16	0.114766	0.203121	0.268506	0.312689	0.343668	0.36945	0.381279	0.380275	0.351234	0.338962	0.317349	0.306194	0.280999	0.25312	0.238069	0.221624	0.200256	0.192896	0.178662	0.155964	0.14348	0.135558	0.124339
-5.17626e-16	0.121207	0.228244	0.304144	0.354544	0.379893	0.397892	0.403504	0.386297	0.353002	0.335206	0.323768	0.307494	0.276907	0.254914	0.235871	0.212569	0.193358	0.177456	0.162228	0.147778	0.132951	0.123604	0.113158
-5.17626e-16	0.133037	0.234365	0.309824	0.357439	0.391434	0.392862	0.384474	0.375467	0.356836	0.332343	0.307739	0.278426	0.261567	0.243649	0.225615	0.210362	0.190762	0.170189	0.153521	0.139174	0.124639	0.111312	0.0982618
-5.17626e-16	0.137213	0.243929	0.314241	0.360619	0.386815	0.396437	0.385717	0.366578	0.339448	0.312124	0.286012	0.260855	0.236057	0.213969	0.190107	0.173754	0.158802	0.143864	0.133515	0.12217	0.109251	0.0976293	0.080831
-5.17626e-16	0.12476	0.2276	0.301136	0.351745	0.367878	0.387759	0.386267	0.366406	0.347267	0.320448	0.291722	0.263841	0.243155	0.223502	0.197837	0.173831	0.159842	0.146998	0.133427	0.117281	0.103678	0.0923015	0.0825376
-5.17626e-16	0.130827	0.231445	0.307267	0.356638	0.387328	0.39729	0.392302	0.376396	0.349066	0.323884	0.292691	0.261675	0.232727	0.212103	0.183547	0.168552	0.156808	0.140354	0.124236	0.111699	0.102035	0.0885785	0.0774634
-5.17626e-16	0.146735	0.252845	0.327763	0.383708	0.410027	0.410824	0.393128	0.375454	0.341907	0.310716	0.284643	0.248288	0.210181	0.192831	0.180667	0.161475	0.137377	0.117821	0.103462	0.0889095	0.0782114	0.0682475	0.0602767
-5.17626e-16	0.163317	0.299857	0.388959	0.429079	0.449225	0.455756	0.42548	0.392624	0.358961	0.329195	0.293389	0.260329	0.224407	0.190491	0.169106	0.146824	0.128056	0.114092	0.10066	0.089111	0.0762711	0.0651505	0.0539598
-5.17626e-16	0.178439	0.314111	0.386081	0.437403	0.455537	0.463539	0.434376	0.417809	0.371813	0.349503	0.318298	0.287407	0.233116	0.208322	0.18172	0.153606	0.123394	0.107028	0.0887947	0.0771364	0.0651374	0.0543169	0.0467896
-5.17626e-16	0.177382	0.307543	0.38409	0.430727	0.449224	0.466476	0.444679	0.407022	0.373731	0.319135	0.282226	0.250754	0.225124	0.188538	0.161696	0.130927	0.113205	0.0872494	0.071459	0.0585006	0.0466622	0.0374038	0.0301837
-5.17626e-16	0.190856	0.330687	0.417433	0.473144	0.477988	0.464666	0.442068	0.387661	0.349308	0.322103	0.284451	0.249271	0.205546	0.180596	0.152848	0.129184	0.110834	0.092927	0.0758596	0.0630846	0.0531825	0.0427443	0.0353544
-5.17626e-16	0.196704	0.343074	0.42252	0.479217	0.484252	0.469378	0.43904	0.39908	0.354785	0.308019	0.273041	0.234859	0.192478	0.159663	0.1307	0.111715	0.0929289	0.0762983	0.0576574	0.0457951	0.0336308	0.0268165	0.0205411
-5.17626e-16	0.200131	0.34528	0.429232	0.460485	0.46913	0.447915	0.421912	0.371952	0.337444	0.288994	0.245471	0.217263	0.181063	0.153454	0.125848	0.100942	0.0783874	0.061059	0.0458824	0.0365696	0.0292562	0.0240585	0.0187538
-5.17626e-16	0.199976	0.343728	0.42084	0.451384	0.4623	0.453342	0.412945	0.363487	0.323632	0.295408	0.257632	0.214563	0.187818	0.158769	0.134496	0.11417	0.0881606	0.0691896	0.0467178	0.0360926	0.027799	0.0219245	0.0168398
-5.17626e-16	0.200326	0.339726	0.414328	0.452288	0.447696	0.426774	0.401308	0.356782	0.310141	0.275713	0.237099	0.209331	0.177353	0.149695	0.119309	0.0976264	0.0785917	0.0594002	0.0442046	0.0340551	0.0259258	0.0198679	0.0149492
-5.17626e-16	0.19535	0.332871	0.415926	0.448094	0.456675	0.420468	0.380009	0.339366	0.301966	0.268647	0.213206	0.18041	0.159996	0.134773	0.117222	0.0973586	0.0821444	0.0690931	0.0579284	0.0471414	0.0392373	0.0286624	0.0184456
-5.17626e-16	0.206371	0.349428	0.431896	0.472851	0.464047	0.435184	0.39493	0.345552	0.308967	0.264544	0.231023	0.200623	0.163272	0.136994	0.113674	0.0878236	0.0667013	0.0518884	0.0398364	0.0310704	0.0242647	0.0179928	0.0143602
-5.17626e-16	0.206892	0.353081	0.432158	0.467244	0.468274	0.439649	0.405145	0.364267	0.313953	0.271815	0.239068	0.215992	0.187544	0.15032	0.122228	0.102128	0.0812077	0.0646424	0.0535578	0.044874	0.03496	0.026167	0.0178554
-5.17626e-16	0.21151	0.361773	0.443503	0.476644	0.481819	0.457014	0.418004	0.372213	0.327305	0.281664	0.246244	0.212549	0.178015	0.147618	0.122874	0.104309	0.0873601	0.0729871	0.0608303	0.0511186	0.0430921	0.0363025	0.0306591
-5.17626e-16	0.215602	0.364406	0.44275	0.47297	0.470385	0.447154	0.404436	0.353979	0.313392	0.281093	0.240716	0.200746	0.175391	0.150841	0.127653	0.110439	0.0957481	0.0813079	0.0657934	0.0544008	0.0432431	0.0318543	0.0243476
-5.17626e-16	0.220038	0.370167	0.452414	0.490209	0.481536	0.454907	0.403746	0.35452	0.307459	0.273916	0.237024	0.203044	0.169501	0.145401	0.122825	0.100516	0.0773663	0.0656429	0.0547895	0.0439351	0.0363329	0.0317584	0.0268167
-5.17626e-16	0.229447	0.37755	0.452933	0.477477	0.479725	0.449677	0.391618	0.328263	0.281066	0.237889	0.204609	0.173184	0.13914	0.10756	0.0869514	0.0697195	0.054808	0.0449092	0.0367314	0.0266381	0.0204213	0.014875	0.0112201
-5.17626e-16	0.233117	0.401705	0.46488	0.484668	0.479013	0.445296	0.378996	0.326538	0.280234	0.231593	0.175633	0.139132	0.109484	0.0820415	0.0618985	0.0486173	0.0399264	0.0266242	0.0179564	0.0117892	0.00834985	0.00564002	0.00404689
-5.17626e-16	0.238235	0.40572	0.480861	0.511128	0.508882	0.458274	0.392465	0.325966	0.278104	0.23171	0.194478	0.157084	0.117238	0.0915772	0.0709254	0.0554742	0.0452566	0.0353911	0.0275828	0.0155299	0.00962576	0.0050704	0.00468163
-5.17626e-16	0.237875	0.406699	0.472834	0.486145	0.473837	0.437037	0.368225	0.312483	0.265549	0.22267	0.180847	0.136019	0.107994	0.0852562	0.0662319	0.0482159	0.0343019	0.0267302	0.0195895	0.0149863	0.0106112	0.0073201	0.00550333
-5.17626e-16	0.234112	0.391457	0.464533	0.480556	0.473051	0.443117	0.388935	0.341517	0.291053	0.244163	0.192073	0.160418	0.135357	0.109068	0.0838704	0.0683208	0.0534178	0.0393419	0.0305977	0.0225006	0.0169224	0.0130915	0.010167
-5.17626e-16	0.231577	0.395019	0.469605	0.489257	0.494089	0.461309	0.431144	0.37556	0.312356	0.257781	0.214635	0.191221	0.15161	0.120157	0.0973742	0.0809993	0.0641206	0.0475759	0.0368551	0.0293267	0.02189	0.0173239	0.0140616
-5.17626e-16	0.237367	0.404416	0.478697	0.514865	0.5	0.466236	0.435806	0.401483	0.352448	0.308274	0.264116	0.228988	0.198236	0.173994	0.145541	0.12466	0.0997838	0.080605	0.0653028	0.0525998	0.0409419	0.0316447	0.0246113
-5.17626e-16	0.247485	0.420479	0.514241	0.554725	0.544192	0.524712	0.498012	0.464309	0.430145	0.406671	0.357793	0.314298	0.2817	0.25435	0.226184	0.20381	0.182058	0.161921	0.137463	0.121633	0.108653	0.0930606	0.079017
-5.17626e-16	0.246051	0.418837	0.514462	0.550306	0.575867	0.562122	0.561585	0.504457	0.463427	0.442337	0.402608	0.361	0.328222	0.303257	0.280444	0.256143	0.230242	0.206841	0.191592	0.17773	0.164748	0.152329	0.137739
-5.17626e-16	0.247615	0.422337	0.517571	0.564742	0.585727	0.587365	0.588599	0.582846	0.571155	0.544384	0.529837	0.521597	0.510278	0.499098	0.479809	0.455194	0.434207	0.414355	0.395437	0.377438	0.360332	0.3408	0.322051
-5.17626e-16	0.232336	0.406253	0.501314	0.537057	0.556408	0.553343	0.540137	0.523431	0.508587	0.46972	0.42393	0.39238	0.374675	0.360525	0.333028	0.308236	0.293538	0.281304	0.26956	0.258296	0.247494	0.237139	0.227215
-5.17626e-16	0.221053	0.390984	0.461255	0.51085	0.536258	0.52869	0.511489	0.474597	0.459499	0.452715	0.423501	0.388442	0.356563	0.321138	0.287143	0.265853	0.250112	0.234445	0.213611	0.194556	0.179235	0.166103	0.153921
-5.17626e-16	0.212329	0.373734	0.451889	0.487188	0.507927	0.492915	0.47524	0.441002	0.416318	0.389658	0.360557	0.341857	0.305737	0.272164	0.24484	0.213112	0.196258	0.180892	0.167923	0.156627	0.146067	0.136202	0.1278
-5.17626e-16	0.199764	0.34503	0.404157	0.438251	0.428026	0.41181	0.372896	0.338372	0.295591	0.257967	0.229071	0.199387	0.171774	0.152591	0.128181	0.108881	0.0927651	0.0822053	0.0713132	0.0618401	0.0536109	0.0456655	0.0374394
-5.17626e-16	0.197994	0.339868	0.403006	0.418133	0.398885	0.37642	0.338708	0.310928	0.284009	0.249116	0.213243	0.183622	0.161369	0.132422	0.112738	0.0888385	0.0728757	0.0579718	0.0436923	0.0360906	0.0301796	0.0256608	0.01945
-5.17626e-16	0.194616	0.344152	0.417187	0.434063	0.412498	0.371856	0.329235	0.296759	0.263122	0.229144	0.204603	0.17726	0.147939	0.125892	0.103124	0.0858325	0.0727035	0.0614846	0.0501209	0.0402914	0.0323742	0.027087	0.0215955
-5.17626e-16	0.192624	0.339037	0.405096	0.4216	0.394449	0.359044	0.313737	0.277367	0.242713	0.203017	0.173954	0.145544	0.119675	0.0957216	0.0737016	0.0564756	0.0467752	0.0375389	0.029723	0.0232227	0.0181829	0.0141833	0.011075
-5.17626e-16	0.191732	0.34087	0.393048	0.407919	0.383827	0.365384	0.333976	0.290348	0.250206	0.207283	0.17448	0.147299	0.123125	0.100936	0.0824779	0.0674675	0.0534999	0.0419185	0.0319725	0.0257193	0.0195538	0.0157065	0.0124294
