# Supplementary material for: Research on the dynamic spillover of stock markets under COVID-19—Taking the stock markets of China, Japan, and South Korea as an example
Source: Front Public Health. 2022 Nov 11;10:1008348. doi: 10.3389/fpubh.2022.1008348 (PMC9691647; doi:10.3389/fpubh.2022.1008348)
Supplement: Supplementary file 6 [file Data_Sheet_4.ZIP › CM_JPN (1).xls]

## Sheet: Sheet6
0	0	0	0	0	0	0	0	0	0	0	0	0	0	0	0	0	0	0	0	0	0	0	0
0	0	0	0	0	0	0	0	0	0	0	0	0	0	0	0	0	0	0	0	0	0	0	0
-2.1463e-16	0.0617804	0.07791	0.0868773	0.0891698	0.0991034	0.100628	0.0966352	0.0983807	0.10772	0.106343	0.0981326	0.0999147	0.100013	0.101833	0.103879	0.104843	0.104032	0.106004	0.106358	0.108282	0.104811	0.104811	0.105197
-2.1463e-16	0.0635214	0.0809505	0.0812161	0.0814916	0.0879515	0.0942802	0.0992683	0.101677	0.10008	0.105516	0.107505	0.10734	0.105806	0.10029	0.0951362	0.0984301	0.103266	0.0966623	0.0967653	0.0970476	0.0985101	0.0958532	0.0936832
-2.1463e-16	0.0652013	0.0814153	0.0899094	0.092382	0.0968686	0.0984126	0.100199	0.100372	0.102669	0.109712	0.115969	0.121051	0.127439	0.130936	0.12519	0.116094	0.112791	0.113701	0.115948	0.117703	0.119869	0.116863	0.113932
-2.1463e-16	0.0694304	0.0869077	0.0937728	0.099892	0.102518	0.108231	0.106846	0.105943	0.109125	0.109203	0.104862	0.0997616	0.10328	0.106201	0.10555	0.109	0.114016	0.11867	0.11689	0.114625	0.114554	0.114331	0.113503
-2.1463e-16	0.0714795	0.0861732	0.091681	0.0980908	0.104617	0.106331	0.105482	0.110553	0.112598	0.116901	0.113226	0.11839	0.127098	0.130982	0.131866	0.119272	0.119906	0.12066	0.121536	0.124067	0.119535	0.115305	0.117009
-2.1463e-16	0.0709095	0.0809631	0.0884632	0.0918364	0.0937359	0.0984718	0.100238	0.103034	0.103663	0.104241	0.105424	0.106829	0.107845	0.111085	0.113871	0.112517	0.114515	0.116362	0.117886	0.121106	0.121288	0.119669	0.11848
-2.1463e-16	0.0697228	0.0798284	0.0872286	0.0909552	0.0950049	0.0966745	0.100121	0.099078	0.0993207	0.100436	0.104065	0.110842	0.113704	0.113388	0.109266	0.107207	0.107069	0.105564	0.108356	0.111298	0.114397	0.122253	0.125094
-2.1463e-16	0.0673437	0.0879085	0.0847125	0.0843845	0.0873703	0.088369	0.0875576	0.0870513	0.0896883	0.0955342	0.102065	0.101089	0.101762	0.103567	0.103661	0.107338	0.112101	0.11282	0.117535	0.121557	0.123073	0.124635	0.126245
-2.1463e-16	0.0585482	0.0776926	0.0828692	0.0864626	0.0880121	0.0902979	0.0945475	0.0970249	0.0963504	0.0931525	0.0930572	0.0959722	0.0923214	0.0958062	0.102176	0.107123	0.108776	0.114449	0.114639	0.118651	0.120329	0.12205	0.125569
-2.1463e-16	0.0594432	0.0667864	0.0718688	0.0812781	0.0807594	0.086445	0.0835428	0.0847647	0.0868435	0.0904173	0.0941511	0.101433	0.10718	0.105968	0.107822	0.10836	0.107245	0.106616	0.108403	0.112963	0.113916	0.113487	0.113159
-2.1463e-16	0.0594453	0.0734288	0.0740521	0.0772887	0.0793777	0.0789721	0.0802971	0.083067	0.0857427	0.0821056	0.0864562	0.0899123	0.0961829	0.0980199	0.0996686	0.101305	0.102858	0.10024	0.0978271	0.104714	0.109327	0.108167	0.107331
-2.1463e-16	0.0604047	0.0701506	0.0700949	0.0747499	0.0776057	0.07694	0.0773592	0.0794636	0.0814532	0.0811572	0.0810899	0.0813685	0.0811681	0.0782221	0.0772727	0.0776676	0.0747106	0.0758046	0.0792055	0.07888	0.0790467	0.0792668	0.0767018
-2.1463e-16	0.0545143	0.0657503	0.0633637	0.0659538	0.0679539	0.069448	0.0720501	0.0744591	0.0752758	0.0779082	0.0797067	0.082119	0.0827463	0.0792595	0.0801927	0.0827675	0.0860182	0.0879097	0.0865469	0.0852227	0.0843357	0.0853972	0.086893
-2.1463e-16	0.0590516	0.0704046	0.0755813	0.0815343	0.0853609	0.0881433	0.0907637	0.0912082	0.093174	0.0962011	0.0970646	0.0960612	0.0967008	0.0991047	0.0986541	0.101082	0.103588	0.106176	0.10885	0.11212	0.114874	0.116795	0.117035
-2.1463e-16	0.0587463	0.0689822	0.0764179	0.0798386	0.0838331	0.0908755	0.0933918	0.0938276	0.0902152	0.090158	0.0947357	0.0981267	0.100726	0.0992835	0.09756	0.0981477	0.0999748	0.0989204	0.0993381	0.0984674	0.0976065	0.0978146	0.0980083
-2.1463e-16	0.0565378	0.0677574	0.0714092	0.0762731	0.0787231	0.0842315	0.0888466	0.0924312	0.0961901	0.0959293	0.099562	0.100859	0.104859	0.107226	0.109653	0.107864	0.108461	0.108259	0.10509	0.105084	0.106832	0.109436	0.112984
-2.1463e-16	0.0603776	0.0718939	0.076264	0.0734658	0.0755208	0.0778086	0.0802885	0.0780213	0.0812443	0.0839208	0.0841235	0.0874271	0.0894508	0.0893864	0.0925822	0.093396	0.0917118	0.089273	0.0883716	0.0890845	0.0891193	0.0882135	0.0878593
-2.1463e-16	0.064533	0.0798582	0.0826406	0.0817553	0.0802268	0.0809404	0.0813498	0.0843703	0.0825536	0.0801718	0.0787436	0.0767082	0.0741996	0.0718705	0.0696246	0.0675276	0.0666074	0.0649039	0.0641575	0.0653428	0.0649664	0.0648282	0.0650703
-2.1463e-16	0.0665115	0.0797621	0.0814071	0.0825721	0.0811595	0.082108	0.0827887	0.0836317	0.0815651	0.0796763	0.0762308	0.0740726	0.0724944	0.072557	0.071676	0.0729255	0.074199	0.0754971	0.073981	0.0722385	0.0688039	0.0668617	0.0673863
-2.1463e-16	0.0708253	0.0842667	0.0837618	0.0829008	0.0821515	0.0817552	0.081451	0.0810098	0.0758773	0.0747677	0.0736181	0.0697959	0.0713357	0.072001	0.0695587	0.0695113	0.0656949	0.0659879	0.0677463	0.0689332	0.0680304	0.0688241	0.0682748
-2.1463e-16	0.0780565	0.0914178	0.0937552	0.0946437	0.0905614	0.0913776	0.0915958	0.0895915	0.087826	0.0844512	0.0823496	0.0817147	0.0815566	0.0804054	0.0792668	0.0776952	0.0771608	0.0758747	0.0760555	0.0744197	0.0727749	0.0711697	0.0691186
-2.1463e-16	0.0766099	0.0938262	0.0965003	0.096088	0.0936131	0.0879503	0.0832013	0.0805819	0.0771885	0.073194	0.0696893	0.067455	0.0639477	0.0616508	0.0604829	0.0612339	0.0608806	0.0613569	0.0601355	0.0578801	0.0548876	0.0539576	0.052905
-2.1463e-16	0.0766497	0.0909475	0.0895423	0.0837469	0.0828564	0.0766986	0.0727027	0.0700164	0.0662568	0.0639428	0.0606243	0.0577008	0.0553952	0.0545556	0.0521906	0.0495992	0.0471598	0.045134	0.0436257	0.0418867	0.0419762	0.0402457	0.0389694
-2.1463e-16	0.0748787	0.0871816	0.0851759	0.0791599	0.0758715	0.0709525	0.0643051	0.0610386	0.0575018	0.0535833	0.0505408	0.0479392	0.0454929	0.042073	0.0398378	0.0372886	0.0361646	0.0348607	0.0327801	0.0305974	0.0288588	0.0272855	0.0258039
-2.1463e-16	0.0781756	0.0914523	0.0883497	0.0795047	0.0759674	0.0701126	0.0631343	0.0592811	0.0543938	0.050578	0.0471688	0.0440878	0.0399028	0.0361671	0.0343507	0.0320525	0.0290378	0.0273106	0.0255243	0.0231459	0.0217227	0.0204621	0.0190632
-2.1463e-16	0.0858608	0.101324	0.0991981	0.092438	0.0850244	0.0784159	0.0723116	0.0676416	0.0627597	0.0590727	0.053131	0.0486443	0.0452843	0.0412702	0.039057	0.0367856	0.0348728	0.0330438	0.0306826	0.0281992	0.0261877	0.0241907	0.0231408
-2.1463e-16	0.0838347	0.105711	0.100134	0.0906463	0.0809083	0.0760046	0.0690769	0.0616166	0.055783	0.0500318	0.0464167	0.0417469	0.0384988	0.0350397	0.0315378	0.0289412	0.0263223	0.0237711	0.0220626	0.020484	0.0186975	0.0171373	0.0160667
-2.1463e-16	0.0827847	0.0971872	0.0961899	0.0853141	0.079257	0.0716898	0.0673719	0.0606978	0.0538043	0.0494759	0.0441542	0.0411553	0.0381563	0.0343636	0.0308947	0.0281208	0.0253132	0.0235846	0.0219745	0.0204747	0.0190777	0.0181533	0.0171112
-2.1463e-16	0.0807957	0.0973481	0.0901576	0.0818305	0.0718939	0.0648415	0.0590327	0.0540687	0.0481577	0.0430227	0.0379523	0.0346307	0.031451	0.0290138	0.0260037	0.0239354	0.0211766	0.0197646	0.0181246	0.0169664	0.0157593	0.0144463	0.0132442
-2.1463e-16	0.0757137	0.0934367	0.0830868	0.0719398	0.0671206	0.0600238	0.0515095	0.0448253	0.0401853	0.03522	0.0317798	0.0284994	0.0255755	0.023423	0.0207452	0.0183779	0.0168245	0.014882	0.0131656	0.0118093	0.0105049	0.00931931	0.00838518
-2.1463e-16	0.077475	0.0947245	0.0888308	0.081121	0.0744975	0.0664269	0.0563965	0.0509524	0.0438334	0.0391082	0.0360684	0.0342062	0.0303459	0.027019	0.0239686	0.0219882	0.0201864	0.0182106	0.0158149	0.0139803	0.0125853	0.011374	0.0102
-2.1463e-16	0.0798903	0.0945999	0.0866749	0.0783464	0.0714926	0.065146	0.0610061	0.055681	0.0493964	0.0459023	0.0417392	0.0385078	0.0348528	0.0322437	0.0300029	0.0278848	0.0253442	0.0234572	0.0220241	0.0202245	0.0185733	0.0168226	0.0155097
-2.1463e-16	0.0839534	0.097071	0.0902462	0.0855062	0.0810353	0.0741751	0.0696231	0.0618547	0.0571801	0.0523205	0.0489225	0.0457011	0.0422346	0.0375828	0.0342748	0.0311789	0.0284492	0.0261554	0.0242301	0.0228001	0.0201168	0.0184461	0.016999
-2.1463e-16	0.0773051	0.0955354	0.0888849	0.077027	0.0740016	0.0699567	0.0634402	0.0573242	0.0555652	0.0530084	0.0497214	0.0456707	0.0417054	0.0382996	0.0354166	0.0333267	0.0313603	0.0290834	0.0265289	0.0242901	0.0225424	0.0209232	0.019423
-2.1463e-16	0.0791549	0.0910163	0.0859181	0.0786592	0.0706933	0.0646428	0.0579804	0.0544084	0.0511265	0.0473363	0.0414994	0.0390375	0.0374602	0.0369076	0.0361058	0.0338345	0.0307375	0.0283285	0.0261642	0.023612	0.0212776	0.0195946	0.0180961
-2.1463e-16	0.0751632	0.0880589	0.0840208	0.0800304	0.0733269	0.0669533	0.0618256	0.0569781	0.0532068	0.0495236	0.0464365	0.0433048	0.039398	0.0378881	0.0349103	0.0333403	0.0313696	0.0288142	0.0271131	0.0255999	0.023536	0.0218722	0.0212249
-2.1463e-16	0.0745824	0.0891387	0.0814335	0.0743693	0.0721471	0.0697758	0.0666403	0.0589807	0.0553837	0.0533987	0.0507532	0.0479338	0.0455716	0.043211	0.0395625	0.0362382	0.0343457	0.0322529	0.0313132	0.0286975	0.0258741	0.0233982	0.0212971
-2.1463e-16	0.0724282	0.0881581	0.0855076	0.0812857	0.0777526	0.0743681	0.0690583	0.0644865	0.0640786	0.060433	0.0561414	0.0544216	0.052244	0.048706	0.048044	0.0469091	0.0463721	0.0453104	0.0426644	0.039327	0.0359821	0.0333441	0.0324251
-2.1463e-16	0.0753992	0.0904239	0.0859683	0.0824823	0.078962	0.0736754	0.0700451	0.0653132	0.0598616	0.0566374	0.0547291	0.0524802	0.0491668	0.0476323	0.0470108	0.0460138	0.0441995	0.0423001	0.0396975	0.0386858	0.0360601	0.0340149	0.0330849
-2.1463e-16	0.0715644	0.0828659	0.0853088	0.0797958	0.0760173	0.0724899	0.0699047	0.0670306	0.0649129	0.0591752	0.0557064	0.0521168	0.0485664	0.0461053	0.0447327	0.0439629	0.0426354	0.0403131	0.0383152	0.0366665	0.0349126	0.0342305	0.0331558
-2.1463e-16	0.0722101	0.0830236	0.0819143	0.0780991	0.0745215	0.0711905	0.0698367	0.0673603	0.0645156	0.0636847	0.0586088	0.0548132	0.0524829	0.0500846	0.0502126	0.0491235	0.0466125	0.0447453	0.0425769	0.0403137	0.0385313	0.036443	0.0340697
-2.1463e-16	0.0721139	0.0826227	0.079364	0.0752872	0.0715562	0.06919	0.0671131	0.0647188	0.0619403	0.0556665	0.0533637	0.0494523	0.045238	0.0418377	0.0393257	0.0381478	0.036076	0.0328267	0.0301872	0.0278634	0.0262507	0.0253575	0.0241417
-2.1463e-16	0.0718337	0.0834896	0.0757734	0.0726044	0.067397	0.0613567	0.0562149	0.0516855	0.0469622	0.0424338	0.0395928	0.035459	0.0334343	0.0318213	0.0292806	0.0291137	0.027829	0.0265253	0.0252965	0.023885	0.0220289	0.0204427	0.0190764
-2.1463e-16	0.0618831	0.072769	0.0644362	0.0584899	0.0546109	0.0514702	0.0517545	0.0507817	0.0460937	0.0441497	0.0413707	0.0389346	0.0355664	0.0323292	0.0304994	0.0293706	0.0274613	0.0257041	0.0240855	0.0223339	0.0207325	0.0195575	0.0181927
-2.1463e-16	0.0609222	0.063184	0.059959	0.0576594	0.0550716	0.0530384	0.0504828	0.047375	0.0438752	0.041286	0.0383344	0.0361864	0.034662	0.0320606	0.0295037	0.0271814	0.0250255	0.022482	0.0202859	0.0183141	0.0165429	0.0150608	0.0142086
-2.1463e-16	0.0604585	0.0684463	0.0644377	0.060954	0.0552621	0.0524002	0.0495857	0.0456435	0.0405728	0.0377796	0.034117	0.0324187	0.0309442	0.0293764	0.0272034	0.0248269	0.0228942	0.0212221	0.0194855	0.0173745	0.0159431	0.0151664	0.014428
-2.1463e-16	0.0617803	0.0671554	0.0618263	0.0587827	0.0530823	0.0507129	0.0466842	0.0418204	0.0383673	0.0350525	0.0326711	0.0303584	0.0285828	0.0260432	0.0239139	0.0219688	0.0197494	0.0182476	0.016821	0.0153149	0.013833	0.0129009	0.0121605
-2.1463e-16	0.0612031	0.0659934	0.0598363	0.0565479	0.0525232	0.0479796	0.0437954	0.0404261	0.0378095	0.035761	0.0320579	0.0290171	0.0274956	0.025584	0.0247708	0.0241475	0.0221812	0.0204134	0.0189204	0.0180065	0.0173869	0.0160694	0.0148633
-2.1463e-16	0.0534666	0.059516	0.0554243	0.0473522	0.0441319	0.0420399	0.0384814	0.0359439	0.0319394	0.0290814	0.0271505	0.0253393	0.0233163	0.0215912	0.0205844	0.0197747	0.0185035	0.0172306	0.0167074	0.015981	0.0149094	0.0138703	0.0127571
-2.1463e-16	0.0586441	0.0608277	0.0556182	0.0481959	0.045001	0.0396882	0.0355973	0.0308889	0.029051	0.0278473	0.0265136	0.0255413	0.0243312	0.0227314	0.0207438	0.01884	0.0174562	0.016621	0.0153571	0.014022	0.0128033	0.0116908	0.0106015
-2.1463e-16	0.0526291	0.0543261	0.0485866	0.0440742	0.0398296	0.0375534	0.0334337	0.0302703	0.0293453	0.0271311	0.0242209	0.0226874	0.0207131	0.0196911	0.0183694	0.0162579	0.014772	0.0137857	0.01324	0.0127186	0.0122204	0.0118052	0.0112118
-2.1463e-16	0.0522559	0.0589018	0.0543182	0.0486986	0.0437506	0.0395999	0.0363246	0.0346102	0.032663	0.029116	0.026679	0.0246818	0.0228433	0.022313	0.0218641	0.0204507	0.0187564	0.0172289	0.016104	0.0148607	0.0136421	0.0124841	0.0114259
-2.1463e-16	0.0540258	0.0630565	0.0557012	0.0509856	0.0513757	0.0483406	0.0435143	0.0389444	0.0353846	0.0327155	0.0308264	0.0286756	0.0271896	0.0263788	0.0241541	0.0213562	0.0195961	0.018901	0.0174909	0.0167951	0.0160936	0.0146179	0.0132784
-2.1463e-16	0.0552583	0.0631838	0.0591344	0.0560931	0.0525499	0.0493049	0.0487648	0.0448111	0.0417671	0.0396551	0.0375943	0.0355628	0.0334843	0.0298896	0.0270127	0.0242776	0.0219825	0.0199073	0.0178816	0.0160948	0.0146279	0.0129835	0.0114987
-2.1463e-16	0.054437	0.0649374	0.0646964	0.0592283	0.0558114	0.0528166	0.0495928	0.0473128	0.0441026	0.0403778	0.0371289	0.0347674	0.0317742	0.03116	0.0305603	0.0277813	0.0244363	0.0223421	0.0199037	0.0181525	0.0168815	0.0149982	0.0137162
-2.1463e-16	0.0568696	0.0664389	0.0641148	0.0625845	0.0602944	0.0564392	0.0531746	0.0472543	0.0463352	0.045071	0.0405298	0.0357782	0.0339051	0.0331923	0.0300672	0.0264787	0.0237545	0.0223002	0.0203326	0.018332	0.0169544	0.0156906	0.0141897
-2.1463e-16	0.0529354	0.0607266	0.0647076	0.0604915	0.0572788	0.0571535	0.0500779	0.0440476	0.039833	0.0374821	0.0354715	0.0333597	0.0324021	0.0302904	0.028341	0.0259483	0.0242185	0.0223779	0.0205637	0.0186	0.0170643	0.0158986	0.0148191
-2.1463e-16	0.0555866	0.0680519	0.067073	0.0634188	0.059039	0.0524012	0.0474817	0.0438774	0.040456	0.0370662	0.0331022	0.0311854	0.0295627	0.0281098	0.0266944	0.0254933	0.0243499	0.0230656	0.0216208	0.0199599	0.0184195	0.0173381	0.0162992
-2.1463e-16	0.0477752	0.0566325	0.0557261	0.0507576	0.0470122	0.0434737	0.0397717	0.036118	0.0335684	0.0310214	0.0289076	0.0281357	0.0256259	0.0241236	0.0227062	0.0215129	0.0209098	0.0198215	0.0187054	0.0176523	0.0166586	0.015393	0.0140016
-2.1463e-16	0.050008	0.0603103	0.0593099	0.055381	0.0510334	0.0467136	0.0422454	0.0369947	0.0333427	0.0306058	0.0290399	0.0271684	0.0253213	0.0229056	0.0210468	0.0193494	0.0177987	0.0163813	0.0150852	0.0141148	0.0131179	0.0121758	0.0113043
-2.1463e-16	0.049548	0.0550166	0.0522619	0.0493016	0.0453868	0.0427612	0.0404536	0.0367823	0.0342937	0.0310508	0.028095	0.0253192	0.0243082	0.0228927	0.0209827	0.0194884	0.0183692	0.0173158	0.0163243	0.0147555	0.0134185	0.0128953	0.0119125
-2.1463e-16	0.053367	0.0578666	0.052379	0.0481938	0.0450613	0.0432407	0.0381554	0.035452	0.0338303	0.0322057	0.0308665	0.0293161	0.0259865	0.0242157	0.0229649	0.0225614	0.0216093	0.0203347	0.0191423	0.0179118	0.0161967	0.014699	0.014041
-2.1463e-16	0.0536086	0.0556997	0.050021	0.0454465	0.0415684	0.0384371	0.0356585	0.0342932	0.0319039	0.0307172	0.0287976	0.0263245	0.0251064	0.0229089	0.0208855	0.0193591	0.0179851	0.0167092	0.0155568	0.0145414	0.0135427	0.0126278	0.011789
-2.1463e-16	0.0554713	0.0614165	0.0562502	0.0510527	0.0468349	0.0414494	0.0397302	0.0355623	0.0333243	0.0303378	0.0277245	0.0267199	0.0252159	0.0233282	0.0207844	0.0190664	0.017438	0.0158064	0.0143876	0.0129343	0.0116858	0.0105671	0.00955546
-2.1463e-16	0.0561047	0.0624547	0.0571963	0.0536079	0.0476572	0.0419509	0.037353	0.0336577	0.0314087	0.0278378	0.025737	0.023127	0.0210112	0.0193857	0.0179754	0.0168964	0.0157983	0.0146312	0.0129764	0.0117738	0.0105619	0.00952913	0.00849965
-2.1463e-16	0.0535523	0.06132	0.0568547	0.0504522	0.0446155	0.040795	0.0367128	0.0337406	0.0306689	0.0278731	0.0249967	0.0226668	0.0201207	0.0187106	0.0169171	0.0150136	0.0135775	0.0121924	0.0108551	0.00956716	0.00870274	0.0077327	0.00687134
-2.1463e-16	0.048137	0.0562587	0.051678	0.0434471	0.0401066	0.0360868	0.0311659	0.0268978	0.0240698	0.021222	0.0184987	0.0161183	0.0140417	0.0122318	0.0108526	0.00951461	0.00811818	0.00765498	0.00710429	0.00621476	0.00550205	0.0049164	0.00439393
-2.1463e-16	0.0408929	0.0446962	0.0394026	0.0319323	0.0297797	0.0262719	0.0221083	0.0198818	0.0180516	0.0157818	0.0142691	0.0135672	0.0120104	0.0104397	0.00907445	0.00788782	0.0068564	0.00595988	0.00518061	0.00450324	0.00391445	0.00340265	0.00295778
-2.1463e-16	0.0338975	0.036315	0.0349519	0.0300254	0.0244568	0.0209913	0.0181132	0.0158191	0.0142931	0.0122927	0.0104725	0.00908739	0.00789664	0.00713904	0.00649977	0.0057961	0.00492761	0.00449989	0.00429794	0.00420248	0.00394953	0.00370039	0.00331706
-2.1463e-16	0.0239843	0.0276529	0.0252603	0.0218717	0.0203123	0.0177408	0.0150796	0.0135345	0.0119695	0.0102295	0.00908513	0.00868655	0.00795134	0.00706296	0.00631698	0.00553678	0.00487822	0.00430687	0.003809	0.0033752	0.0031019	0.00288202	0.00267791
-2.1463e-16	0.0358578	0.0439226	0.037573	0.0335832	0.0265877	0.0221814	0.0188949	0.0168904	0.0145689	0.0124532	0.0115428	0.0104746	0.0096263	0.00859739	0.00741647	0.00656764	0.00577649	0.00503168	0.00454065	0.00396567	0.00340048	0.00291628	0.00253771
-2.1463e-16	0.0333881	0.0393501	0.0373396	0.0330387	0.0294468	0.0250286	0.0214261	0.0190269	0.0166379	0.0152259	0.0140994	0.0124485	0.01101	0.0101336	0.00877243	0.00761041	0.00662752	0.00597123	0.00533717	0.00473808	0.0042494	0.0038277	0.00335431
-2.1463e-16	0.0301558	0.0376676	0.0342192	0.0306238	0.0276509	0.0253125	0.0228576	0.0204694	0.0183979	0.0170606	0.0155361	0.0142749	0.0118346	0.0102592	0.00920438	0.0083076	0.0072822	0.00631944	0.00539527	0.00484179	0.00441948	0.00402388	0.00361843
-2.1463e-16	0.0339488	0.0426528	0.0412923	0.0362898	0.0317214	0.0275392	0.0236656	0.0207845	0.0180234	0.0155696	0.0130765	0.0115892	0.00999695	0.00884613	0.00806959	0.00740878	0.00661657	0.00577022	0.00515362	0.00461967	0.00399492	0.00337718	0.00285497
-2.1463e-16	0.029688	0.0347044	0.0337676	0.0305788	0.0264838	0.0209967	0.0184092	0.0157199	0.0137521	0.0125528	0.0114676	0.00971601	0.0091904	0.00876192	0.00763251	0.00690685	0.00607072	0.00534101	0.00479424	0.00422203	0.00372175	0.00330955	0.00293639
-2.1463e-16	0.0243386	0.0274545	0.0255537	0.0234032	0.0212312	0.0193863	0.0171016	0.0154396	0.0140523	0.0113658	0.00979767	0.00777708	0.00678795	0.00579075	0.00534379	0.00492111	0.00451168	0.00409184	0.00354284	0.00313729	0.00267441	0.00237356	0.00201486
-2.1463e-16	0.0265129	0.0317183	0.0293487	0.0279044	0.0255348	0.0230448	0.0206767	0.0190366	0.0172434	0.0139899	0.0116939	0.0100759	0.00838599	0.00727502	0.00678598	0.00605943	0.00517126	0.00447417	0.00382175	0.00330604	0.00295155	0.00261946	0.0022268
-2.1463e-16	0.0316044	0.0385529	0.0383478	0.0358276	0.0306187	0.0259007	0.0233269	0.0200151	0.0174153	0.0157684	0.01391	0.0120828	0.0101697	0.00882395	0.00769169	0.00668963	0.00553199	0.00474423	0.00398041	0.00334013	0.00282607	0.00235514	0.00204251
-2.1463e-16	0.0337246	0.0360434	0.0365286	0.0339594	0.0302354	0.0247898	0.0213871	0.019393	0.0177974	0.0151599	0.0131974	0.0107159	0.00878519	0.00771969	0.00685295	0.00609978	0.00547913	0.00476791	0.00408258	0.00349709	0.0029915	0.00257669	0.0022609
-2.1463e-16	0.0311728	0.0341107	0.0332726	0.0318724	0.0284885	0.0261128	0.0217275	0.0190532	0.0172945	0.0147321	0.011775	0.0102663	0.00922217	0.00865064	0.00761076	0.00650816	0.00558287	0.0049417	0.0046055	0.00415842	0.00351905	0.00291441	0.00250346
-2.1463e-16	0.0361271	0.0400691	0.037003	0.0312264	0.0287723	0.0244437	0.0222254	0.0185706	0.016614	0.0152016	0.0132783	0.0114092	0.0102796	0.00939373	0.00807944	0.00691896	0.00602982	0.00519232	0.00435617	0.00362089	0.0030913	0.00260864	0.00221202
-2.1463e-16	0.035671	0.0408497	0.0426273	0.0365145	0.0331217	0.0274014	0.0237051	0.0214825	0.0183872	0.0154756	0.0132842	0.0118201	0.0104972	0.00885023	0.00735875	0.00613436	0.00533099	0.00468931	0.00405067	0.00345087	0.00299524	0.00261393	0.00235704
-2.1463e-16	0.0310709	0.03967	0.0387314	0.0355609	0.0309189	0.0275587	0.0243314	0.0213308	0.0178198	0.0154725	0.0135309	0.0121294	0.0107628	0.00920196	0.00786234	0.00682187	0.00616439	0.00526212	0.00449184	0.00394049	0.00334128	0.00285116	0.00241218
-2.1463e-16	0.0295285	0.0332194	0.0331189	0.0296209	0.0257941	0.021776	0.0188032	0.0165601	0.0144324	0.0130382	0.0111271	0.00973797	0.00867617	0.00773507	0.00665367	0.00586751	0.00524511	0.00484017	0.00395665	0.00358854	0.00309524	0.00267029	0.00232803
-2.1463e-16	0.0304334	0.0312643	0.0323439	0.0316143	0.0261688	0.0217045	0.0198242	0.0171589	0.0144307	0.0117074	0.00950116	0.00795045	0.00666178	0.00579448	0.00480673	0.00438545	0.00401197	0.0035398	0.00310865	0.00267603	0.00231884	0.00199247	0.00168482
-2.1463e-16	0.0337926	0.0396976	0.0357917	0.0293613	0.0240436	0.0210928	0.0189617	0.0172033	0.0154744	0.0135322	0.0111489	0.0100506	0.00873977	0.00768136	0.00693842	0.00607008	0.00514256	0.00436098	0.00364293	0.00312454	0.00267887	0.00222304	0.00186652
-2.1463e-16	0.0371757	0.0415974	0.0386758	0.0312862	0.0253516	0.0222335	0.0202014	0.0180997	0.0167366	0.014826	0.0120222	0.0106913	0.00944359	0.00809509	0.00678066	0.00563307	0.00466541	0.00397363	0.00349539	0.00310187	0.00272746	0.00239338	0.00209663
-2.1463e-16	0.0419729	0.0426629	0.0398078	0.0344386	0.031112	0.0259693	0.0239413	0.0206124	0.0179411	0.0142285	0.0111175	0.00902772	0.0079539	0.00684628	0.00568154	0.00475364	0.00417779	0.00351288	0.00299624	0.00261386	0.00220041	0.00190099	0.00156876
-2.1463e-16	0.0443641	0.0455069	0.0439164	0.0393454	0.0348341	0.0305971	0.0249783	0.020869	0.0170443	0.0139791	0.0118745	0.0102633	0.00877765	0.0075821	0.006519	0.0054128	0.00442674	0.00384663	0.00317199	0.0026455	0.00221952	0.0018432	0.00150075
-2.1463e-16	0.0470207	0.04803	0.0436516	0.0369952	0.0325414	0.0272746	0.0234799	0.0191406	0.0171256	0.014218	0.012112	0.0100202	0.00860258	0.00742179	0.00645642	0.00558472	0.00482822	0.0040545	0.00340789	0.00298543	0.00265048	0.00235466	0.00209325
-2.1463e-16	0.0382016	0.0381982	0.0379367	0.0314783	0.0282156	0.023437	0.0213042	0.016527	0.0144806	0.0125275	0.0102529	0.0088611	0.00780602	0.00711308	0.0061179	0.00513217	0.00444399	0.00386314	0.00324455	0.0027403	0.00227641	0.00193684	0.00164675
-2.1463e-16	0.0347224	0.0322937	0.0341598	0.0301306	0.027013	0.0243321	0.020832	0.0186627	0.0161764	0.0136624	0.0123803	0.0108763	0.00951759	0.00878057	0.00805768	0.00732139	0.00627677	0.00534423	0.00459662	0.00369037	0.00308353	0.00270799	0.00241046
-2.1463e-16	0.031078	0.0327554	0.0317817	0.0279685	0.0252019	0.0234042	0.0213375	0.0187144	0.0163922	0.0146033	0.0132792	0.0119771	0.0103004	0.00928426	0.00826335	0.00733905	0.00656701	0.00552253	0.00464534	0.00390847	0.00337767	0.00293357	0.00265867
-2.1463e-16	0.0325651	0.0351759	0.0308671	0.0269725	0.0243365	0.022886	0.0207972	0.0189219	0.0170052	0.0154674	0.0128277	0.0104813	0.00941403	0.00799189	0.00729281	0.00695368	0.00633406	0.00563194	0.00495762	0.00422607	0.00345942	0.00298366	0.00264641
-2.1463e-16	0.0325659	0.0354478	0.0327013	0.0295561	0.027025	0.0259431	0.0240116	0.0221317	0.020131	0.0172681	0.0146941	0.0120806	0.0100948	0.00889156	0.00791111	0.00712712	0.00628375	0.0054666	0.00457711	0.00383237	0.00327181	0.00293043	0.0026024
-2.1463e-16	0.0361058	0.0401425	0.040621	0.0400544	0.0368514	0.0326539	0.029349	0.0250181	0.0201772	0.017481	0.0161132	0.0140425	0.0121997	0.0109903	0.00987815	0.00831959	0.00675493	0.00599441	0.00525203	0.00438138	0.00385208	0.00339841	0.00298896
-2.1463e-16	0.0342223	0.0345745	0.0339614	0.0330782	0.0308212	0.0286765	0.025115	0.0237616	0.0218063	0.0195281	0.0165796	0.0151723	0.0129263	0.011293	0.0104534	0.00958888	0.00817944	0.00697183	0.00586103	0.00493333	0.00418544	0.00357851	0.00315349
-2.1463e-16	0.0377403	0.0422031	0.0388327	0.0345961	0.0323282	0.0304135	0.0277918	0.0239339	0.0209832	0.0182175	0.0159101	0.0137727	0.0110054	0.0089362	0.00734742	0.00651921	0.00556932	0.00479189	0.00428372	0.003926	0.0036075	0.00313367	0.00272585
-2.1463e-16	0.0405893	0.0416317	0.0389904	0.030712	0.0286533	0.0258465	0.0241682	0.0202496	0.0190377	0.0178257	0.0162835	0.0153226	0.0135907	0.0122118	0.010587	0.00916178	0.00783542	0.00670177	0.00576611	0.00517957	0.00462187	0.00404028	0.00367822
-2.1463e-16	0.0437777	0.0430813	0.037522	0.0311761	0.0292231	0.0254661	0.0241171	0.0221845	0.0190271	0.0175218	0.0159387	0.0145364	0.0127952	0.011446	0.00992512	0.00827129	0.00689221	0.00585493	0.00514731	0.00452781	0.00391446	0.00331737	0.00292995
-2.1463e-16	0.0396238	0.0358022	0.0334455	0.0295209	0.0259151	0.0226732	0.0205104	0.017044	0.0155915	0.0142114	0.0129442	0.0121048	0.0113066	0.0104696	0.00953557	0.00872987	0.0079919	0.0073175	0.00670006	0.00612236	0.00542745	0.00490227	0.00444392
-2.1463e-16	0.0458093	0.0468709	0.0364807	0.0362668	0.0329472	0.0274908	0.0223235	0.018536	0.0159885	0.0140219	0.0136244	0.01325	0.012618	0.0116753	0.00985014	0.00862387	0.00718846	0.00617354	0.00558109	0.0052717	0.00513491	0.0047386	0.00424971
-2.1463e-16	0.0405927	0.0405854	0.0398472	0.0379252	0.0326669	0.0286911	0.0234138	0.0198094	0.0186252	0.0164156	0.0150692	0.0136849	0.0122477	0.0100962	0.00834514	0.00772823	0.00683802	0.00569325	0.00473941	0.00408909	0.00357181	0.00328768	0.00293654
-2.1463e-16	0.0370491	0.0377813	0.0390185	0.0295103	0.0243949	0.0230952	0.0221779	0.0182473	0.0153372	0.0127592	0.0108449	0.00925118	0.00790865	0.00658934	0.0060157	0.00553605	0.00509527	0.004643	0.0042907	0.0040743	0.00366215	0.00315632	0.00274601
-2.1463e-16	0.0341997	0.031647	0.030945	0.0268465	0.0256597	0.0248872	0.0209189	0.0178567	0.0152577	0.012694	0.0106748	0.00925528	0.00843402	0.00740705	0.00651518	0.00581833	0.00523249	0.00455053	0.00395869	0.00344491	0.00299876	0.00261122	0.00227448
-2.1463e-16	0.0330717	0.0352266	0.0263566	0.0227115	0.0233563	0.0220791	0.0216976	0.0193565	0.0153715	0.0124223	0.0110425	0.0101438	0.00923973	0.00863368	0.00760156	0.00660178	0.0057566	0.00504009	0.0045373	0.00387951	0.00326908	0.0028236	0.00245035
-2.1463e-16	0.0322907	0.039271	0.0344262	0.0330768	0.0316499	0.0290917	0.026963	0.0245799	0.0208691	0.0195393	0.0191748	0.0178389	0.0169516	0.0153621	0.0131089	0.0111371	0.00946126	0.0080377	0.00682848	0.00580129	0.00492873	0.00418748	0.00370227
-2.1463e-16	0.0398671	0.0412353	0.0349037	0.0308413	0.027909	0.0235629	0.0217981	0.0216533	0.019641	0.0182029	0.0170728	0.0151329	0.0133716	0.0120476	0.0109687	0.00975931	0.00906413	0.00768875	0.00652205	0.00553236	0.00469284	0.00398071	0.00340607
