# Supplementary material for: Research on the dynamic spillover of stock markets under COVID-19—Taking the stock markets of China, Japan, and South Korea as an example
Source: Front Public Health. 2022 Nov 11;10:1008348. doi: 10.3389/fpubh.2022.1008348 (PMC9691647; doi:10.3389/fpubh.2022.1008348)
Supplement: Supplementary file 6 [file Data_Sheet_4.ZIP › CM_KR (1).xls]

## Sheet: Sheet8
0	0	0	0	0	0	0	0	0	0	0	0	0	0	0	0	0	0	0	0	0	0	0	0
0	0	0	0	0	0	0	0	0	0	0	0	0	0	0	0	0	0	0	0	0	0	0	0
1.58288e-16	0.0305079	0.0489672	0.0608009	0.0594626	0.0596628	0.0536824	0.0447693	0.040512	0.0356613	0.0284367	0.0223268	0.0182131	0.0159842	0.0139934	0.0124414	0.0109659	0.00984848	0.00883393	0.00767966	0.00694461	0.00587722	0.00485712	0.00433562
1.58288e-16	0.0238992	0.0436876	0.0608349	0.0591201	0.0577007	0.0546034	0.0434933	0.0384623	0.035786	0.0301768	0.026707	0.0232502	0.0200796	0.0172091	0.0157362	0.0147499	0.0128097	0.0103519	0.00914669	0.00821632	0.00750983	0.00694694	0.00630652
1.58288e-16	0.0270588	0.0429669	0.0547707	0.0566652	0.0542259	0.047241	0.0456004	0.040431	0.0368327	0.0311033	0.0265521	0.0229161	0.01956	0.0163867	0.0142506	0.0111054	0.0097193	0.00819703	0.00728832	0.0066199	0.00621883	0.00582879	0.00544038
1.58288e-16	0.0245374	0.0439427	0.0582039	0.0584052	0.051069	0.0497078	0.0473786	0.0427171	0.0343187	0.0294794	0.0258199	0.0222684	0.017926	0.0152352	0.0132016	0.0121351	0.0107238	0.0096077	0.00860558	0.00785474	0.00717678	0.00630529	0.00543649
1.58288e-16	0.0288535	0.0521011	0.0702655	0.0710628	0.0726818	0.0704132	0.0621005	0.0513075	0.043923	0.0389029	0.0330629	0.0280401	0.0244264	0.0218578	0.0201165	0.0183639	0.0161384	0.0140707	0.0124261	0.0111915	0.00982479	0.00873614	0.00772632
1.58288e-16	0.0341549	0.058119	0.0766296	0.0768347	0.0763678	0.0736801	0.0688663	0.0615875	0.049475	0.0431412	0.037943	0.0316086	0.0296479	0.0261622	0.0233748	0.0206951	0.018033	0.0159485	0.0143834	0.0118143	0.0103739	0.00915004	0.00814296
1.58288e-16	0.0370996	0.0625543	0.0766306	0.0807685	0.0791706	0.0734365	0.0693737	0.0608272	0.0529075	0.044704	0.0387778	0.0338752	0.0284819	0.0257414	0.0232862	0.020821	0.0186113	0.016635	0.0162382	0.0150853	0.013636	0.0119922	0.0105623
1.58288e-16	0.0378535	0.0667273	0.0774792	0.0815058	0.0832083	0.081827	0.0755232	0.0668265	0.0577702	0.0493996	0.0442232	0.0392106	0.0349847	0.0301814	0.0268879	0.0243566	0.0229813	0.0208329	0.01809	0.0157018	0.0136246	0.012174	0.0114872
1.58288e-16	0.0369678	0.0644616	0.0826383	0.0876842	0.0866093	0.0842145	0.0782237	0.0732684	0.0659263	0.0596214	0.049991	0.0441734	0.0400103	0.0355407	0.0324292	0.0292182	0.0258559	0.0231032	0.0198702	0.0184107	0.0171435	0.0152124	0.0140284
1.58288e-16	0.0382007	0.0693486	0.0881154	0.0874916	0.08904	0.0865011	0.07922	0.0723728	0.0674109	0.0607783	0.0557287	0.0483126	0.0447056	0.0372526	0.0343345	0.0323262	0.0300356	0.0268684	0.0239727	0.0211206	0.0191407	0.0173489	0.0155379
1.58288e-16	0.0363441	0.0740517	0.0916643	0.0967661	0.0914283	0.0834606	0.0797404	0.0760168	0.0701618	0.0641705	0.05871	0.051674	0.0445141	0.0394497	0.0363292	0.032085	0.0295356	0.0271723	0.0247454	0.0228375	0.0209278	0.0191783	0.0176207
1.58288e-16	0.0381927	0.0696628	0.0895514	0.0945809	0.0901302	0.0889138	0.0809981	0.0742793	0.0673527	0.0611787	0.054505	0.0485393	0.0453199	0.0403417	0.0355336	0.0320747	0.0293064	0.0266104	0.0239075	0.0214825	0.019203	0.0174033	0.0166249
1.58288e-16	0.0402437	0.0714611	0.0875706	0.0926912	0.0907621	0.0856408	0.0777074	0.0736097	0.0670921	0.0587996	0.0518903	0.0483305	0.0462574	0.0433726	0.0401622	0.0350655	0.030923	0.0284172	0.0256754	0.0237753	0.0225162	0.0213274	0.0196375
1.58288e-16	0.0411962	0.077466	0.0930968	0.0978842	0.0973837	0.0935734	0.0887085	0.0829111	0.078767	0.0739615	0.0685924	0.0617025	0.0583876	0.0538461	0.0499569	0.0469524	0.0451689	0.0429746	0.0404002	0.037401	0.0349305	0.0330979	0.0301155
1.58288e-16	0.0396189	0.0740911	0.0902952	0.0986374	0.0975091	0.0936273	0.0895067	0.0818139	0.0767174	0.0666799	0.0603587	0.0542476	0.0516094	0.0495007	0.0447118	0.0431353	0.0415949	0.0398494	0.0370497	0.034448	0.0310135	0.0294057	0.0273232
1.58288e-16	0.0381574	0.0727707	0.0890849	0.0883533	0.090131	0.084686	0.0771899	0.0702604	0.0615978	0.0584512	0.0540459	0.052546	0.0491614	0.0438054	0.0398319	0.0369479	0.0347066	0.0323219	0.0305009	0.0285319	0.0261848	0.0241664	0.0219819
1.58288e-16	0.0320978	0.0636363	0.0838236	0.0852058	0.0858074	0.0819966	0.0776182	0.0687944	0.0604916	0.0540668	0.0505581	0.0469892	0.0449399	0.0421094	0.0405763	0.0369855	0.0338488	0.0306314	0.0285377	0.0262089	0.0236399	0.021838	0.0208877
1.58288e-16	0.0264982	0.056407	0.0730696	0.0758107	0.0756156	0.0732012	0.0644565	0.0609488	0.0553834	0.0511177	0.0465538	0.0433354	0.0407671	0.0365615	0.0326887	0.0307919	0.0294246	0.0280651	0.0256727	0.0247244	0.0234828	0.022051	0.0211318
1.58288e-16	0.0289422	0.0503239	0.0643042	0.068553	0.0656175	0.0611813	0.0583055	0.0549536	0.0499031	0.0469552	0.0425741	0.0405646	0.0374608	0.0352963	0.0331429	0.0310349	0.030134	0.0277678	0.0248656	0.0233475	0.0220451	0.0210412	0.0201742
1.58288e-16	0.0278654	0.04795	0.0623763	0.0639653	0.0642745	0.0634773	0.0582573	0.0538799	0.0503082	0.0467868	0.0424428	0.0371577	0.0336676	0.0321725	0.0294547	0.0269142	0.0252459	0.0243691	0.0224283	0.0205445	0.0194726	0.0189837	0.0182809
1.58288e-16	0.0214543	0.0458794	0.0616768	0.0620452	0.0598317	0.0572046	0.0544914	0.0498311	0.0471577	0.0436471	0.0392251	0.0367824	0.0337675	0.0320151	0.0305001	0.02838	0.0263345	0.0240081	0.0222642	0.0202139	0.0194024	0.0195781	0.0186041
1.58288e-16	0.0240449	0.048979	0.0652574	0.0688952	0.0666992	0.064421	0.0644485	0.0597572	0.0545273	0.0463428	0.0419584	0.0377325	0.0348739	0.0334101	0.0304025	0.0274318	0.0254023	0.0231296	0.0204313	0.0184749	0.0169165	0.0155133	0.0142411
1.58288e-16	0.0251291	0.0492624	0.0669655	0.0714279	0.0711412	0.0668815	0.0639851	0.0586517	0.0531222	0.0485041	0.0440607	0.0402837	0.03668	0.0333014	0.0292495	0.0264602	0.024375	0.0218824	0.0201138	0.0190301	0.0170004	0.0158276	0.0146738
1.58288e-16	0.0260468	0.0545373	0.073229	0.0741943	0.0724618	0.0672328	0.0626309	0.0593	0.055119	0.0484922	0.043463	0.0374655	0.0335167	0.0310106	0.0269858	0.0249948	0.0230455	0.0215016	0.0202865	0.0178037	0.016249	0.0152885	0.0142207
1.58288e-16	0.0233562	0.0529132	0.0675227	0.0698132	0.0702303	0.0664855	0.062024	0.0581448	0.0545944	0.0493877	0.0438681	0.0380812	0.0359281	0.0322725	0.0282538	0.0247452	0.0209566	0.0179538	0.0167505	0.0149001	0.0129951	0.011994	0.0105208
1.58288e-16	0.0228283	0.057682	0.071109	0.0742022	0.0729375	0.0701007	0.0641678	0.0611379	0.0586694	0.0508187	0.046653	0.0421526	0.0378471	0.0357687	0.0322003	0.0290934	0.0267944	0.0245668	0.0221442	0.0204356	0.0187404	0.0175939	0.0162595
1.58288e-16	0.0240534	0.0529468	0.0665719	0.0722136	0.0699113	0.0649098	0.0598559	0.0544458	0.0503541	0.0476893	0.0430806	0.0401662	0.0369399	0.0345641	0.0309804	0.0280327	0.0250456	0.0238151	0.0222147	0.0205366	0.0194523	0.0187827	0.0178405
1.58288e-16	0.0256603	0.0515399	0.0609534	0.0635721	0.0640937	0.0596477	0.0547495	0.051545	0.0476202	0.045148	0.0397609	0.0380134	0.0350479	0.0321885	0.0278879	0.0252118	0.0232857	0.0209464	0.0197725	0.0187944	0.0176212	0.0165999	0.0154098
1.58288e-16	0.0261013	0.0484204	0.060039	0.0593873	0.0549292	0.0515999	0.0503872	0.0476722	0.0438544	0.0409321	0.0378729	0.0347371	0.0309564	0.0289787	0.0295601	0.0273653	0.0243443	0.0215998	0.0195413	0.017444	0.0160047	0.0152699	0.0143513
1.58288e-16	0.024282	0.0464473	0.0527324	0.0553884	0.0541486	0.0492377	0.0444558	0.0422077	0.0399742	0.0376286	0.0352101	0.0330154	0.029787	0.0281671	0.0264897	0.0251288	0.0241042	0.0232418	0.0217644	0.0201865	0.018385	0.0171335	0.0156476
1.58288e-16	0.021159	0.048177	0.0579056	0.0597911	0.0582199	0.054229	0.0508233	0.0494071	0.0467039	0.0426939	0.0381522	0.0342323	0.0314863	0.0290533	0.0285045	0.0264622	0.0254047	0.0246682	0.023062	0.0214522	0.0199564	0.0183268	0.0165939
1.58288e-16	0.0242127	0.0463906	0.0547401	0.059078	0.0591896	0.0558675	0.0522555	0.0479182	0.0438014	0.0391209	0.0360521	0.0327691	0.0301786	0.0265592	0.0238213	0.0219717	0.0205191	0.0198825	0.0192662	0.01847	0.0168848	0.0157276	0.0145995
1.58288e-16	0.0170544	0.0437925	0.0514719	0.0526551	0.0510288	0.0485145	0.046304	0.0421104	0.0397536	0.0371628	0.0355647	0.0323668	0.0303656	0.0277187	0.0258455	0.0237804	0.0220297	0.0198584	0.0183014	0.0171898	0.0159709	0.0145562	0.0135849
1.58288e-16	0.0192109	0.0412427	0.0553993	0.0631934	0.0609487	0.0572848	0.0514036	0.0470982	0.04528	0.0407253	0.0377048	0.0353629	0.0337238	0.0309752	0.0273653	0.0249907	0.0239161	0.0228355	0.0213889	0.0199855	0.018486	0.0172742	0.016153
1.58288e-16	0.016546	0.0450935	0.0486901	0.0498243	0.0508145	0.049778	0.0494265	0.0478377	0.0434483	0.0388163	0.0339945	0.0321772	0.0311635	0.0303765	0.0282849	0.0252793	0.0221981	0.0201681	0.0184962	0.017299	0.0162802	0.0149282	0.0139912
1.58288e-16	0.0173459	0.0404624	0.0464162	0.0468452	0.0471514	0.0459515	0.0445723	0.0403518	0.0376148	0.0365438	0.032789	0.0291503	0.0262923	0.0245844	0.0228624	0.0209216	0.0190845	0.0174983	0.0163123	0.015176	0.0139501	0.012872	0.0120892
1.58288e-16	0.0134004	0.0399834	0.0505643	0.0520178	0.0499495	0.0478083	0.0457811	0.0419255	0.0378424	0.0335322	0.0311115	0.0288021	0.026394	0.0239224	0.0215718	0.0192408	0.0175354	0.0156136	0.0141801	0.0125956	0.0112986	0.0105196	0.00982099
1.58288e-16	0.0098036	0.0342007	0.0476451	0.0505832	0.0512044	0.0514822	0.0496069	0.0453711	0.0418902	0.0390932	0.0351907	0.0309423	0.0272375	0.0253365	0.0216436	0.0202807	0.019553	0.018405	0.0178526	0.0165524	0.0154308	0.0143395	0.0130308
1.58288e-16	0.00481801	0.0311332	0.0440951	0.046369	0.0459896	0.0443674	0.0419491	0.0382093	0.0362347	0.0333577	0.0308221	0.0298241	0.0267957	0.023595	0.0212123	0.0192191	0.017132	0.0151915	0.0137336	0.0125487	0.0118996	0.0111132	0.00995021
1.58288e-16	0.00658502	0.0302041	0.0404972	0.0421142	0.0395706	0.0373049	0.0377565	0.0377555	0.0354581	0.0331134	0.0289844	0.0272702	0.0246726	0.0215159	0.0187991	0.0180138	0.0157206	0.0143733	0.0136292	0.0129426	0.012111	0.0112142	0.0101267
1.58288e-16	0.0104174	0.0343802	0.0451847	0.0439694	0.0432435	0.0424661	0.0407999	0.0385703	0.0353597	0.0321496	0.0305162	0.0275658	0.0248902	0.0230876	0.0211663	0.0195739	0.0180041	0.0155896	0.0144002	0.0136642	0.0128487	0.0123737	0.0115724
1.58288e-16	0.016753	0.0375678	0.0475026	0.0475016	0.0489812	0.0478807	0.0454447	0.0421928	0.0381591	0.0345598	0.0318126	0.0283586	0.0264592	0.0238502	0.0215436	0.0196722	0.0178948	0.0165035	0.0152721	0.0143279	0.0127009	0.0112914	0.0101019
1.58288e-16	0.0129509	0.0447789	0.0542447	0.0580775	0.0600804	0.0574567	0.0553343	0.0517736	0.047067	0.0411996	0.0373226	0.033452	0.0306772	0.0286211	0.0261833	0.0236714	0.0216646	0.019583	0.0178148	0.0159841	0.0143729	0.0129892	0.0117674
1.58288e-16	0.0176934	0.0428092	0.0539673	0.0590761	0.0582527	0.0570482	0.0525517	0.0463312	0.0418513	0.0387399	0.0359829	0.0339397	0.0313243	0.0288953	0.0258902	0.0230284	0.0205424	0.0186809	0.0172981	0.0154035	0.0136633	0.0121687	0.0111391
1.58288e-16	0.0120808	0.034074	0.0471415	0.0535016	0.0539309	0.0514494	0.0477332	0.0446509	0.0410999	0.0395074	0.0362599	0.0327667	0.030039	0.0281959	0.0268794	0.0261827	0.023402	0.0214986	0.0197142	0.0174494	0.0155302	0.0140389	0.0128019
1.58288e-16	0.0101525	0.0393826	0.0545886	0.0578159	0.0553479	0.0510728	0.0490247	0.0444158	0.040457	0.0369345	0.0339912	0.0316808	0.0294985	0.0272649	0.0246885	0.0219637	0.0200766	0.0185145	0.0165133	0.0146804	0.0131387	0.0118684	0.0110702
1.58288e-16	0.00976718	0.0379249	0.048144	0.0518863	0.0514643	0.0494709	0.046363	0.0432932	0.0404393	0.0370651	0.0337656	0.0303564	0.027708	0.0255314	0.0232746	0.0210141	0.0186283	0.0174419	0.0159581	0.0145648	0.0133079	0.0119856	0.0103729
1.58288e-16	0.0193834	0.040844	0.0478025	0.0485807	0.0465011	0.0427791	0.041276	0.037904	0.0343211	0.0301278	0.0272159	0.0254127	0.0236254	0.0208667	0.0188402	0.0174004	0.0162082	0.0146501	0.0132014	0.011892	0.0107807	0.00977253	0.00878437
1.58288e-16	0.0161808	0.0405076	0.0492416	0.0543624	0.0519453	0.0483206	0.045529	0.0415183	0.0358622	0.031296	0.0271525	0.0246831	0.0219601	0.020769	0.0197066	0.0184158	0.015895	0.0136575	0.0127802	0.0120692	0.0111967	0.0101583	0.00902197
1.58288e-16	0.0193717	0.0416269	0.0538027	0.0553415	0.0553918	0.0503602	0.044135	0.0405133	0.0391222	0.0335288	0.0296037	0.0259738	0.0226995	0.0195642	0.0181593	0.0169375	0.0152303	0.0138543	0.012539	0.0111219	0.0102547	0.00972742	0.00888313
1.58288e-16	0.0249088	0.0408855	0.0492055	0.0493577	0.0465048	0.0425051	0.0399332	0.0380997	0.0341796	0.0305311	0.0281066	0.0252552	0.0217337	0.0197467	0.0174116	0.0157214	0.0141507	0.01236	0.0111319	0.00983206	0.00862469	0.00778303	0.00718172
1.58288e-16	0.0223113	0.0414587	0.0496658	0.0461461	0.0427571	0.0400799	0.0379256	0.0357044	0.0323886	0.0286696	0.0252444	0.0220173	0.0188215	0.0160378	0.0140788	0.0132758	0.0117304	0.0102749	0.00924878	0.00832843	0.00741087	0.00662712	0.00608612
1.58288e-16	0.0256466	0.0459141	0.0504979	0.051006	0.047524	0.0425885	0.0380825	0.0339639	0.0297615	0.0257183	0.022137	0.0189948	0.0165926	0.0139007	0.012295	0.0109648	0.00979162	0.00882697	0.00817321	0.0073583	0.00632711	0.00554454	0.00469705
1.58288e-16	0.0217713	0.0406002	0.0465658	0.0475949	0.0426496	0.0400838	0.0379403	0.0349141	0.0308456	0.0252138	0.0226084	0.0210781	0.0187377	0.0164621	0.0144413	0.0127984	0.0110251	0.00978051	0.00851699	0.00743671	0.00642803	0.00539031	0.00455343
1.58288e-16	0.0160218	0.038559	0.0523632	0.0530744	0.0489305	0.0461926	0.0434466	0.0389768	0.0347065	0.0307166	0.027369	0.0236426	0.019869	0.0182981	0.0156051	0.0134833	0.0115864	0.0099386	0.00863927	0.00728667	0.0064951	0.00579207	0.0051855
1.58288e-16	0.0228815	0.0445831	0.0588547	0.0646412	0.0599217	0.0531304	0.0471471	0.0418607	0.0387409	0.0346004	0.032185	0.028583	0.0257323	0.022026	0.0188936	0.0163009	0.0147881	0.0133324	0.0120246	0.0108493	0.00910603	0.00760584	0.00661482
1.58288e-16	0.0186179	0.0534976	0.0690639	0.0692808	0.0646461	0.0611201	0.0567378	0.0474112	0.0444382	0.0407687	0.0358333	0.0313778	0.0286273	0.0251214	0.0221731	0.0189986	0.0166414	0.0143924	0.0124191	0.0111755	0.0100739	0.00892717	0.00785704
1.58288e-16	0.0296348	0.0548131	0.0693587	0.0722629	0.07055	0.0687588	0.0616899	0.0513625	0.0486331	0.042618	0.0374667	0.0332981	0.0304483	0.0268433	0.022545	0.0188837	0.0159643	0.0145052	0.012867	0.0110158	0.0094617	0.00813347	0.00729569
1.58288e-16	0.0329394	0.0620071	0.075902	0.0735382	0.0699998	0.0616201	0.0533082	0.0487936	0.0453097	0.0419098	0.0352718	0.031391	0.0292404	0.0247588	0.0195584	0.0171054	0.0155241	0.0143194	0.0129534	0.0117418	0.0105351	0.00929454	0.00841277
1.58288e-16	0.029682	0.0580257	0.0705089	0.0661042	0.0651562	0.0620059	0.0554261	0.048492	0.0417072	0.0382552	0.0332796	0.0311369	0.0261608	0.0224946	0.0203802	0.0188078	0.0169382	0.0154645	0.0137725	0.0120775	0.0108547	0.0099041	0.00895467
1.58288e-16	0.0312301	0.059532	0.0725469	0.0713856	0.0664991	0.061692	0.0568412	0.0507805	0.0470635	0.0420887	0.0360301	0.0317861	0.0282202	0.0243853	0.0206039	0.0180746	0.0158172	0.0140759	0.0125817	0.0116027	0.0107003	0.00943749	0.00815926
1.58288e-16	0.0358971	0.0646029	0.0748662	0.0750039	0.0709294	0.0634824	0.0597596	0.0573841	0.0520218	0.0444127	0.0381443	0.0315048	0.0288018	0.0254144	0.0224416	0.0197072	0.0172569	0.0152916	0.0137086	0.0123652	0.0111632	0.0100523	0.00880953
1.58288e-16	0.0361222	0.060631	0.0728157	0.0734859	0.0696874	0.0629229	0.0603176	0.0530281	0.0486629	0.0445185	0.0405926	0.0347779	0.0319156	0.0278716	0.024568	0.0220982	0.019863	0.0177068	0.0158598	0.0142082	0.0127311	0.0114098	0.0100604
1.58288e-16	0.0359956	0.0632958	0.0770194	0.0770287	0.0737204	0.0691022	0.0650591	0.0602461	0.052699	0.045891	0.039935	0.0352618	0.0329905	0.0290475	0.0248909	0.0219357	0.0193367	0.0170478	0.015189	0.0138103	0.0125608	0.0114279	0.0101003
1.58288e-16	0.0359525	0.055359	0.0771783	0.0712447	0.0685418	0.0632922	0.058519	0.0563114	0.0508233	0.043907	0.0410125	0.0366756	0.0309932	0.0257019	0.0226892	0.0192644	0.017137	0.0159152	0.0141744	0.0129053	0.011746	0.0104723	0.00902554
1.58288e-16	0.0388523	0.067162	0.0752868	0.0761965	0.0720756	0.0671786	0.0622005	0.0565194	0.0522341	0.0436433	0.038384	0.032032	0.029039	0.0251271	0.0217393	0.0188086	0.0162737	0.014081	0.0122966	0.0107709	0.00942636	0.00817196	0.00699216
1.58288e-16	0.0381995	0.0667446	0.0798442	0.0811477	0.0754671	0.0715602	0.064652	0.0553637	0.0530199	0.0453117	0.037563	0.0306557	0.0252811	0.0231056	0.020635	0.0180091	0.0143488	0.0118287	0.00965759	0.00804896	0.00676622	0.00621837	0.00557348
1.58288e-16	0.0429708	0.0672206	0.0789063	0.0784899	0.0741932	0.0677714	0.0605751	0.0546422	0.0487152	0.0411968	0.0336748	0.0282716	0.0237909	0.0204082	0.0173824	0.0149659	0.013259	0.0115973	0.0103074	0.00955681	0.00840103	0.00736134	0.00671397
1.58288e-16	0.0423978	0.0656384	0.0777176	0.0754029	0.0729283	0.065548	0.0603247	0.0544882	0.0492093	0.0416324	0.0355148	0.0315753	0.0260899	0.0228988	0.01965	0.0169486	0.0145739	0.0127199	0.0111514	0.0101035	0.00917214	0.00789491	0.00722119
1.58288e-16	0.0454746	0.0671368	0.0849332	0.0808351	0.0733505	0.0684232	0.0630124	0.0583714	0.0545848	0.0483957	0.0415887	0.0370084	0.0317174	0.0266123	0.0231463	0.021279	0.0183028	0.0159667	0.0143005	0.0122595	0.0101388	0.00864374	0.00811479
1.58288e-16	0.0453062	0.0700286	0.082426	0.0801004	0.074429	0.0697287	0.0634515	0.0606694	0.0526289	0.0483422	0.0441066	0.0385023	0.0359921	0.0329501	0.0289809	0.0253326	0.0221403	0.0197724	0.0174274	0.0151799	0.0130141	0.0115462	0.0103035
1.58288e-16	0.0397693	0.0679265	0.0840457	0.0853861	0.0813024	0.0764472	0.0703916	0.0630566	0.0569466	0.0511977	0.0469488	0.0424653	0.0350142	0.0305589	0.0268233	0.0217489	0.0193804	0.0183898	0.0170482	0.0148275	0.0129664	0.0117553	0.0109644
1.58288e-16	0.050943	0.0730622	0.089342	0.089298	0.08581	0.0779803	0.0683694	0.0614913	0.0552371	0.0493144	0.0438892	0.0378765	0.0329375	0.0289203	0.0244021	0.0210781	0.018937	0.0168693	0.0151676	0.0133766	0.0116777	0.0099814	0.00916369
1.58288e-16	0.0474581	0.078883	0.0926692	0.0909565	0.0854526	0.0766438	0.0681284	0.0542321	0.0503022	0.0445515	0.0386035	0.0323176	0.0266052	0.0225365	0.0196866	0.0174502	0.0142162	0.011954	0.0100465	0.00894468	0.00800386	0.00725327	0.00657865
1.58288e-16	0.0493334	0.0830839	0.0938973	0.0941241	0.0876249	0.0800754	0.070204	0.0610599	0.0549598	0.0456396	0.0371777	0.0310341	0.0270587	0.023275	0.0186611	0.016791	0.0150076	0.0134152	0.012285	0.0109554	0.00977697	0.00843901	0.0072398
1.58288e-16	0.0543961	0.0838096	0.0959895	0.0971959	0.092543	0.0822935	0.0722706	0.0650739	0.0551479	0.0458294	0.0384514	0.0301088	0.0256016	0.0216904	0.0184711	0.0163716	0.0135691	0.0112367	0.009392	0.00801255	0.00701659	0.00632679	0.00584101
1.58288e-16	0.0522208	0.0734756	0.0922958	0.0885285	0.0831556	0.0780175	0.0682533	0.0605473	0.0499805	0.0409966	0.0331146	0.025701	0.0218863	0.0175261	0.0141425	0.0127497	0.0110607	0.00899797	0.00759005	0.00646135	0.00570675	0.00507922	0.00452129
1.58288e-16	0.0529961	0.0881658	0.09154	0.0866577	0.0805133	0.0754467	0.0634225	0.0556909	0.0472327	0.0373492	0.0314717	0.0263077	0.021404	0.0183579	0.0151673	0.0131379	0.0117249	0.0103179	0.00848221	0.00630797	0.00500186	0.00407768	0.0034204
1.58288e-16	0.0589482	0.0881959	0.0946343	0.0911433	0.0880354	0.0799776	0.0669556	0.055184	0.04413	0.0343789	0.0282205	0.0230639	0.0194494	0.0161002	0.012167	0.0106393	0.00890524	0.00762119	0.00635566	0.00552821	0.00476599	0.00414569	0.00359884
1.58288e-16	0.0523945	0.0871862	0.108187	0.103601	0.0915887	0.0771722	0.0598841	0.0529736	0.0427191	0.0345773	0.0263315	0.0223871	0.0186379	0.0149834	0.0130528	0.0114543	0.0102455	0.00865226	0.00655799	0.00538181	0.00454504	0.00387999	0.00333254
1.58288e-16	0.060252	0.0847487	0.0941255	0.0884731	0.0777055	0.0710079	0.0593326	0.0518426	0.0414864	0.0342505	0.0277176	0.0218728	0.0174782	0.0152868	0.0132077	0.0107034	0.00852596	0.00648529	0.00515464	0.00398353	0.00334882	0.00268699	0.00215605
1.58288e-16	0.0606614	0.0922866	0.100864	0.0887091	0.0839386	0.0747203	0.060338	0.0470018	0.0360767	0.0277841	0.0239127	0.0204388	0.0167733	0.0146081	0.0121379	0.0094368	0.00769467	0.0062133	0.00508394	0.00405245	0.00325942	0.00257949	0.00203619
1.58288e-16	0.0600978	0.0797636	0.0866561	0.0812449	0.0766024	0.0654429	0.0577558	0.0466157	0.0360607	0.028195	0.0228086	0.0175749	0.0145907	0.0114426	0.00933676	0.00737931	0.00584135	0.00480148	0.00375926	0.00318496	0.00276047	0.00232812	0.00189999
1.58288e-16	0.0619117	0.0823454	0.0845831	0.0834456	0.0771456	0.0654462	0.0552423	0.0460562	0.0390867	0.0315356	0.0239796	0.0182944	0.0148101	0.0121583	0.0102698	0.00840486	0.00668337	0.00555361	0.00455331	0.00365221	0.00301111	0.00257699	0.00226857
1.58288e-16	0.0582267	0.0789096	0.0834703	0.0768362	0.0669373	0.0560164	0.0498244	0.0420677	0.0343977	0.0267316	0.0220825	0.0175925	0.0129328	0.0102844	0.00846165	0.00700572	0.00578766	0.00454995	0.00351336	0.00284106	0.00244592	0.00211134	0.00182261
1.58288e-16	0.0682329	0.0817059	0.0850819	0.0732611	0.0638538	0.0591618	0.0500269	0.04237	0.030687	0.0263484	0.0252875	0.0206566	0.0166064	0.013603	0.0111977	0.00915076	0.0071506	0.00571633	0.00473953	0.00387838	0.00319879	0.00285351	0.00238472
1.58288e-16	0.0666901	0.0835048	0.0877642	0.0781214	0.0674596	0.0576712	0.0493879	0.0412234	0.034512	0.0269316	0.0216661	0.0185834	0.0142701	0.011391	0.00889437	0.00720796	0.00574506	0.00471203	0.00395388	0.00316722	0.00254694	0.00211694	0.00169479
1.58288e-16	0.0669926	0.0912687	0.0934759	0.0848076	0.0733504	0.0640547	0.0531149	0.0432329	0.0337975	0.0258409	0.0197766	0.0154599	0.0125745	0.010093	0.00836353	0.00693603	0.00543032	0.00440296	0.00352692	0.00269753	0.00207953	0.00167586	0.00135663
1.58288e-16	0.0686398	0.0867783	0.0942754	0.0828764	0.0700682	0.0605997	0.0513268	0.0417481	0.0307825	0.0261518	0.0199834	0.0155904	0.0127883	0.010393	0.0083937	0.00663529	0.00544927	0.00443283	0.0038378	0.00283557	0.00218041	0.00177023	0.00143738
1.58288e-16	0.0673545	0.0804662	0.0833175	0.0747316	0.0646485	0.0570713	0.0480158	0.0370673	0.0288233	0.0221584	0.0186195	0.014904	0.0113327	0.00898448	0.00745137	0.00613023	0.0049581	0.00405911	0.00312373	0.00255626	0.00209058	0.00164698	0.00131644
1.58288e-16	0.0695175	0.0898043	0.0869037	0.0767384	0.0667244	0.0543451	0.0432302	0.0346196	0.0288406	0.0234093	0.0186341	0.014843	0.0125394	0.0100808	0.00757314	0.00622886	0.00494732	0.00393621	0.00336788	0.00265964	0.0022318	0.00179976	0.00147161
1.58288e-16	0.0710209	0.0846234	0.0848831	0.0755745	0.0672925	0.0546958	0.0454617	0.0359224	0.0281893	0.0233689	0.0185399	0.0153363	0.0119606	0.00945536	0.00769044	0.00623798	0.00527077	0.00454343	0.0037993	0.00329913	0.00278162	0.00224952	0.00178654
1.58288e-16	0.0698807	0.0852845	0.0874296	0.0773327	0.0667319	0.057039	0.0473496	0.0359699	0.0279274	0.0219321	0.0174888	0.0140696	0.0112419	0.00954492	0.00809977	0.00636112	0.00500621	0.00392032	0.0031069	0.00252693	0.00203169	0.00159682	0.00138736
1.58288e-16	0.0681819	0.0870538	0.0873116	0.0773999	0.0628839	0.0531276	0.0451273	0.0339812	0.0282114	0.0199988	0.0158583	0.0134472	0.011742	0.00881883	0.00720208	0.00572916	0.00467367	0.0037767	0.00298081	0.00235416	0.00186207	0.00150933	0.00122341
1.58288e-16	0.0701107	0.0822871	0.0802561	0.0746035	0.0640226	0.0548461	0.0425069	0.0345663	0.025009	0.0188172	0.014619	0.0120252	0.00900482	0.00712266	0.00593522	0.00471138	0.00392253	0.00276887	0.00213285	0.00167578	0.00135685	0.00109868	0.000953874
1.58288e-16	0.076737	0.088902	0.0878725	0.0747487	0.0624847	0.0520398	0.0417777	0.0325882	0.0246806	0.0197612	0.0164375	0.0127912	0.0100156	0.0078205	0.00625713	0.00501558	0.00411276	0.00323008	0.00239826	0.00191163	0.00143825	0.00107986	0.000867029
1.58288e-16	0.0756322	0.0924589	0.0865291	0.0764685	0.0655816	0.0527825	0.0431978	0.0347707	0.0279924	0.0213142	0.0164581	0.0126969	0.0103673	0.00867131	0.00699768	0.00557559	0.00443906	0.00350521	0.00257657	0.00212739	0.00175672	0.00145071	0.00118993
1.58288e-16	0.0770977	0.0904714	0.0819584	0.0706775	0.0574483	0.0465885	0.0380909	0.0315171	0.0250565	0.0196263	0.0144238	0.0114009	0.00927613	0.00737998	0.00604613	0.00485049	0.0040146	0.00345623	0.00279703	0.00208553	0.00177618	0.0014535	0.00116819
1.58288e-16	0.0786376	0.0926104	0.0861789	0.0714616	0.05794	0.0459029	0.0374215	0.030835	0.0260864	0.0206397	0.0167318	0.0131133	0.0100548	0.00861666	0.00748976	0.00620638	0.00520277	0.00398032	0.00326845	0.00278195	0.0021584	0.00159874	0.00127341
1.58288e-16	0.0807173	0.0922679	0.0876902	0.0694986	0.0603338	0.0480237	0.0371925	0.030777	0.024966	0.0202503	0.01575	0.0135485	0.0116618	0.0100001	0.00834003	0.00682612	0.0056129	0.00441457	0.00346986	0.00273082	0.00215281	0.00174739	0.00144734
1.58288e-16	0.0799027	0.0892437	0.0855077	0.0700113	0.0558776	0.0451976	0.0386825	0.0322575	0.0255226	0.0210112	0.0184367	0.0143158	0.0112402	0.00904679	0.00762354	0.00613554	0.00480021	0.00388413	0.00320003	0.00277898	0.00238765	0.00190693	0.0015544
1.58288e-16	0.0788654	0.0938501	0.0823833	0.0781291	0.0634641	0.0518893	0.0399033	0.033241	0.0257799	0.0208712	0.0168403	0.0134171	0.0109365	0.00848129	0.00689727	0.00536361	0.00436448	0.0036805	0.0028309	0.00216644	0.0016488	0.00130575	0.00109778
1.58288e-16	0.0837716	0.0962972	0.0920669	0.0802049	0.064491	0.0511055	0.0412942	0.0344793	0.0270233	0.0209281	0.0162868	0.0140259	0.0114359	0.00971949	0.00802331	0.00663845	0.00527024	0.00417951	0.00338356	0.00271069	0.00210726	0.0016682	0.00137571
1.58288e-16	0.0831294	0.0973714	0.0923628	0.0789697	0.0679833	0.0516192	0.0402097	0.034847	0.0264335	0.0217166	0.0181222	0.014936	0.0118255	0.00959782	0.00779611	0.00650667	0.00512237	0.00393754	0.00312697	0.00262594	0.00211631	0.00147	0.0011942
1.58288e-16	0.0833712	0.0938481	0.0894221	0.0782789	0.0638545	0.0516588	0.0420051	0.0339531	0.0262617	0.0246855	0.0204206	0.015982	0.013011	0.0102394	0.00763556	0.00602223	0.00484916	0.00382432	0.00305328	0.00255143	0.00213951	0.00179125	0.00151237
1.58288e-16	0.0836344	0.0959496	0.0893596	0.0694447	0.0609052	0.0498691	0.0398185	0.0339468	0.0283903	0.0231909	0.019269	0.0152272	0.011858	0.010139	0.00873713	0.00752383	0.00648076	0.00500678	0.00384299	0.00308774	0.00257363	0.00222368	0.0019225
1.58288e-16	0.0803233	0.0939814	0.0862979	0.0743421	0.0641098	0.0518827	0.0421851	0.0351866	0.0284001	0.0212935	0.0191578	0.0167723	0.0136531	0.011107	0.00904992	0.00805209	0.00707976	0.00594875	0.00506394	0.00419768	0.00350731	0.00298436	0.00247685
1.58288e-16	0.0857708	0.0949902	0.0857915	0.0739692	0.0643405	0.0530881	0.0453417	0.0355813	0.030704	0.0232047	0.0197445	0.0158912	0.0132709	0.011524	0.00979207	0.00841439	0.00735631	0.0061902	0.00521005	0.00438828	0.00362127	0.00291647	0.00250124
