# Supplementary material for: Research on the dynamic spillover of stock markets under COVID-19—Taking the stock markets of China, Japan, and South Korea as an example
Source: Front Public Health. 2022 Nov 11;10:1008348. doi: 10.3389/fpubh.2022.1008348 (PMC9691647; doi:10.3389/fpubh.2022.1008348)
Supplement: Supplementary file 6 [file Data_Sheet_4.ZIP › COM_CHN (3).xls]

## Sheet: Sheet8
0	0	0	0	0	0	0	0	0	0	0	0	0	0	0	0	0	0	0	0	0	0	0	0
0	0	0	0	0	0	0	0	0	0	0	0	0	0	0	0	0	0	0	0	0	0	0	0
7.30256e-17	0.0414322	0.0444442	0.0454393	0.0447369	0.0459992	0.0426675	0.0395294	0.0368356	0.0348505	0.032303	0.0298846	0.0259028	0.0232146	0.0204577	0.0186981	0.01652	0.0150989	0.0141047	0.0130922	0.0121157	0.0112122	0.010376	0.00961974
7.30256e-17	0.0453559	0.0466127	0.0542398	0.056488	0.0540766	0.0494153	0.049278	0.0453813	0.0431496	0.0402129	0.0375106	0.0344082	0.0300255	0.0267243	0.0238739	0.0216403	0.0205572	0.0189941	0.0170227	0.0154011	0.01387	0.0124923	0.0112523
7.30256e-17	0.0444076	0.0468123	0.0528484	0.0550778	0.0511581	0.0478821	0.045707	0.0423609	0.041321	0.0389723	0.0349504	0.03231	0.0289265	0.0255608	0.0230579	0.0206982	0.0194559	0.0178549	0.0163542	0.0148543	0.0131932	0.0119093	0.0108937
7.30256e-17	0.0509771	0.0571126	0.0604926	0.0611229	0.0580327	0.055697	0.0535476	0.0539269	0.0496536	0.046308	0.0430816	0.0374613	0.0339044	0.0300598	0.0270245	0.0242921	0.0231777	0.0224652	0.0211592	0.0191055	0.0171258	0.0156698	0.0141027
7.30256e-17	0.0566172	0.0678938	0.0725995	0.0719139	0.0693069	0.0685714	0.0666749	0.0640879	0.0602169	0.057579	0.0538664	0.0495485	0.0449032	0.0411535	0.0387591	0.0373969	0.0357542	0.0328434	0.0310067	0.0285336	0.025761	0.0237521	0.0221471
7.30256e-17	0.0575031	0.0669883	0.0784351	0.081715	0.078212	0.0742736	0.0730232	0.0689991	0.0662625	0.0651754	0.0611425	0.0561866	0.0532633	0.051398	0.0480915	0.043928	0.0420109	0.0381991	0.035603	0.0325303	0.030184	0.028164	0.025898
7.30256e-17	0.0545342	0.0694931	0.0807396	0.0813504	0.0803079	0.0769796	0.0737449	0.072966	0.0665471	0.0630037	0.0591161	0.0534103	0.0499767	0.0461706	0.042754	0.0393004	0.0366715	0.0335084	0.0307609	0.028345	0.0263573	0.0252936	0.0245441
7.30256e-17	0.0515371	0.0633014	0.0681199	0.0722948	0.0727679	0.0704211	0.06664	0.0623212	0.0588948	0.0570878	0.0536428	0.0513312	0.0494759	0.0453489	0.0424567	0.039623	0.0387498	0.0362821	0.0332091	0.031244	0.0288748	0.0266879	0.0247943
7.30256e-17	0.048132	0.0596516	0.0663937	0.0661562	0.0653853	0.0651186	0.0613297	0.0589357	0.0566354	0.0548094	0.0533038	0.0507202	0.0482383	0.0463531	0.0436207	0.0416644	0.0396648	0.0374235	0.0342922	0.0318929	0.0310772	0.0302857	0.0295175
7.30256e-17	0.049206	0.0548346	0.0688613	0.0683442	0.0678698	0.0641344	0.0617242	0.0604201	0.0586773	0.0559968	0.0533831	0.0509586	0.0490865	0.0473375	0.0440624	0.0433216	0.0418659	0.0397807	0.0371188	0.0359812	0.0350881	0.0341263	0.0327523
7.30256e-17	0.0466671	0.0621687	0.0665341	0.0680858	0.068932	0.0671122	0.0651644	0.0628167	0.0625787	0.0625666	0.0594875	0.0540001	0.0526367	0.0535091	0.051896	0.0495064	0.0466151	0.0438973	0.0422486	0.0406271	0.0389941	0.0374391	0.0362516
7.30256e-17	0.0405207	0.0516455	0.0603089	0.0627467	0.0612978	0.0578672	0.0565659	0.0556558	0.0534916	0.0487735	0.0457887	0.0436012	0.0409095	0.0395025	0.0384175	0.0366529	0.0350676	0.033623	0.0324125	0.0313029	0.0310992	0.0306104	0.0297433
7.30256e-17	0.0344554	0.0405791	0.0509091	0.0513532	0.0503799	0.048076	0.0459333	0.0440868	0.0422346	0.0414393	0.0392905	0.037138	0.0354377	0.0350977	0.034216	0.0334309	0.0330396	0.0318004	0.0291113	0.0273305	0.0258831	0.0250782	0.0243
7.30256e-17	0.0296987	0.0402218	0.0477839	0.046946	0.0472615	0.0451346	0.0444099	0.0424377	0.041153	0.0397751	0.03905	0.0383296	0.0381248	0.0375359	0.0370186	0.0368429	0.0358519	0.034891	0.033959	0.0332544	0.0324689	0.0326874	0.0329277
7.30256e-17	0.0259461	0.034114	0.0400812	0.0416736	0.0425173	0.043111	0.044043	0.0429317	0.0408504	0.0391366	0.0378275	0.0360192	0.0350628	0.0342165	0.0340537	0.0328506	0.0326087	0.0317407	0.031076	0.0300324	0.0290242	0.0280502	0.0271092
7.30256e-17	0.0202037	0.0285082	0.0360488	0.0395842	0.0403768	0.0391983	0.0386407	0.03763	0.0370696	0.0364875	0.0352493	0.0330455	0.03115	0.0299469	0.0289049	0.0299116	0.0303602	0.0293606	0.0282911	0.0276731	0.0268484	0.0256458	0.0244996
7.30256e-17	0.0275077	0.0385605	0.0469513	0.0472543	0.0485031	0.0481973	0.0456746	0.0435795	0.0422448	0.0402185	0.0376804	0.0351543	0.0333395	0.0321229	0.0313007	0.0305763	0.0295957	0.028989	0.0283132	0.0270742	0.0263143	0.0249115	0.0241199
7.30256e-17	0.0264646	0.0359531	0.0432379	0.0461282	0.0448959	0.0438403	0.0415717	0.0403199	0.039744	0.0382484	0.0374028	0.0352131	0.0338024	0.0316837	0.0296088	0.0280291	0.0266136	0.0252679	0.0236403	0.0221703	0.0212901	0.0204466	0.0195035
7.30256e-17	0.0261669	0.0387256	0.0455159	0.0457508	0.0448746	0.043875	0.0426463	0.0401903	0.0382351	0.036566	0.0356947	0.034564	0.0333437	0.0321086	0.0303043	0.0289231	0.0272982	0.025903	0.0251262	0.0242701	0.0232343	0.0220106	0.0206513
7.30256e-17	0.0276191	0.0368848	0.0445965	0.0438618	0.0421588	0.0419762	0.0404876	0.0392548	0.0381701	0.036927	0.0354226	0.0342468	0.0339027	0.0330172	0.0320379	0.0312223	0.0293986	0.0273725	0.025999	0.0251333	0.0239086	0.0225675	0.0212951
7.30256e-17	0.0305147	0.0380957	0.0457103	0.0423708	0.0432951	0.0426091	0.0414011	0.0415012	0.0405036	0.0382588	0.0353324	0.032909	0.030947	0.0292839	0.0278317	0.026507	0.0254164	0.0245387	0.0235278	0.0220194	0.0202304	0.0189438	0.0176922
7.30256e-17	0.024058	0.0315309	0.0365645	0.0367904	0.0352164	0.0331947	0.0312445	0.0292269	0.0276886	0.0263715	0.0255997	0.0252522	0.0248791	0.024378	0.023199	0.023154	0.022266	0.0204279	0.0185582	0.0174763	0.0161208	0.0148706	0.0138427
7.30256e-17	0.0203951	0.024201	0.0311951	0.0320241	0.0322155	0.0312771	0.0301264	0.0296445	0.0278371	0.0276587	0.026592	0.0246336	0.0237633	0.0227299	0.0217486	0.0197238	0.0184871	0.0172643	0.0160781	0.0150936	0.014289	0.013528	0.0128021
7.30256e-17	0.0216128	0.0313323	0.0412531	0.0437697	0.0433764	0.0406717	0.0386926	0.036759	0.0342993	0.0320842	0.0297755	0.027998	0.0267382	0.0247849	0.0233012	0.0224822	0.020484	0.0193513	0.0188114	0.0182917	0.0175187	0.0167106	0.0159398
7.30256e-17	0.0226205	0.0352401	0.0372491	0.0359324	0.0349421	0.034024	0.0343812	0.0335096	0.033824	0.0324924	0.0303234	0.0275867	0.0272143	0.0270381	0.0265869	0.0250573	0.0234363	0.0217996	0.0206133	0.0198052	0.0186569	0.0176045	0.016341
7.30256e-17	0.0182965	0.028633	0.0348694	0.035859	0.0358082	0.0358778	0.035248	0.0342028	0.0333696	0.031716	0.030945	0.0299973	0.0281619	0.0268908	0.0256823	0.0244017	0.0229291	0.0218063	0.0206143	0.0195799	0.0189644	0.0188094	0.0178958
7.30256e-17	0.0236249	0.033101	0.0352232	0.0367341	0.0358897	0.0348374	0.0332957	0.030996	0.0291807	0.0278813	0.0270549	0.0254524	0.0238542	0.0224362	0.0210173	0.0199001	0.0185801	0.0171621	0.0157311	0.0145168	0.0134436	0.0126069	0.0118457
7.30256e-17	0.0282769	0.0403841	0.046209	0.0478993	0.0448058	0.0406838	0.0390602	0.0361963	0.0336204	0.0309501	0.0295364	0.0286678	0.0278331	0.0255914	0.0238592	0.0224189	0.0204923	0.0189314	0.0178964	0.0166608	0.0153094	0.014221	0.013736
7.30256e-17	0.0389394	0.0518561	0.0566352	0.0570359	0.0551411	0.0522192	0.0485253	0.0444624	0.0410321	0.0376596	0.0347974	0.0327175	0.0310085	0.0287736	0.0265985	0.0245822	0.0235288	0.0225353	0.0215979	0.0202452	0.0188122	0.0176865	0.0163104
7.30256e-17	0.037894	0.0528195	0.0560171	0.0539938	0.0514151	0.0489105	0.0461366	0.0440672	0.0416272	0.0392504	0.0356306	0.0337135	0.0313233	0.0285512	0.026316	0.0246514	0.0229548	0.0211105	0.0195968	0.0183557	0.0171489	0.0158804	0.0149767
7.30256e-17	0.0396094	0.0580823	0.0589151	0.0580335	0.0548233	0.0536666	0.050114	0.0442636	0.0405463	0.0393359	0.0366247	0.0337918	0.0315827	0.029422	0.0274585	0.0253909	0.0235964	0.0227747	0.0219913	0.0204061	0.0189875	0.0179965	0.0168804
7.30256e-17	0.0446671	0.0591772	0.0637969	0.0612036	0.058164	0.0540134	0.0504486	0.0469654	0.0444015	0.0420425	0.0390726	0.0353594	0.0330862	0.0308379	0.0286175	0.0267671	0.025604	0.0248539	0.0231268	0.0218224	0.020107	0.0185404	0.0169501
7.30256e-17	0.0496983	0.0703344	0.0737829	0.0688561	0.0641446	0.0602148	0.0573265	0.0532349	0.0495446	0.0461312	0.0432648	0.040113	0.0368848	0.0343069	0.0316594	0.0292585	0.0279333	0.0270977	0.024989	0.0231901	0.0212974	0.0195612	0.0182352
7.30256e-17	0.0566293	0.0731376	0.0746168	0.074378	0.0692639	0.06376	0.0580334	0.0540065	0.0508201	0.0465339	0.0432871	0.0387448	0.0358737	0.0330141	0.0312137	0.0293935	0.0275942	0.0256031	0.0237674	0.0229548	0.0213772	0.0198159	0.0183689
7.30256e-17	0.0568332	0.0746918	0.0747733	0.0735795	0.0689159	0.0645243	0.0626098	0.061021	0.0574337	0.052003	0.047644	0.0446512	0.0417372	0.0396366	0.0377066	0.0347255	0.0318534	0.0294423	0.0269018	0.0249105	0.0232288	0.0217759	0.0205599
7.30256e-17	0.0428553	0.05796	0.0575763	0.0584566	0.0527655	0.0498795	0.0485337	0.0446449	0.0439712	0.0414582	0.0393073	0.036133	0.0347902	0.0329558	0.0302934	0.0284096	0.0268472	0.0250745	0.0234564	0.021458	0.0198699	0.018944	0.0179211
7.30256e-17	0.0329272	0.0543443	0.0545602	0.0539567	0.0502125	0.0496217	0.0476075	0.0456184	0.0430646	0.0407078	0.0391917	0.0368673	0.0344988	0.0329732	0.0299302	0.028248	0.0267454	0.0248576	0.0231033	0.021473	0.0202451	0.0192237	0.0181073
7.30256e-17	0.0357292	0.0518195	0.0531508	0.0521164	0.049928	0.0488509	0.0470444	0.0436573	0.0402528	0.0375406	0.0353252	0.0327595	0.0309831	0.0290963	0.0269351	0.0243658	0.0231512	0.0215582	0.0208041	0.0200107	0.0186449	0.0171235	0.0158883
7.30256e-17	0.0308496	0.038471	0.0422593	0.040243	0.0381827	0.0363474	0.0343691	0.0324864	0.0315791	0.0314533	0.0305111	0.0299197	0.0282684	0.0274498	0.0256586	0.0242863	0.0222411	0.0207989	0.0200991	0.0185583	0.0166287	0.0147315	0.0130556
7.30256e-17	0.0356911	0.044082	0.0450598	0.0466062	0.0457327	0.0441487	0.0418664	0.039058	0.0379086	0.0361444	0.0337773	0.0317116	0.0301845	0.0277498	0.0260843	0.0240281	0.022087	0.0205563	0.0191477	0.0183533	0.0167669	0.0152084	0.0141578
7.30256e-17	0.0351671	0.0469354	0.0521202	0.0510432	0.0498186	0.048052	0.0459098	0.0436192	0.0423301	0.0404485	0.0370513	0.033672	0.030413	0.0279547	0.0254364	0.0233893	0.0215213	0.0195413	0.0176496	0.016539	0.0151909	0.0144322	0.0138316
7.30256e-17	0.0431913	0.0530803	0.0563432	0.0533338	0.0505585	0.0488063	0.0462145	0.0432959	0.0403446	0.0374388	0.0357401	0.0338357	0.0336804	0.0316795	0.028587	0.0258228	0.0236953	0.0212075	0.0202604	0.0195589	0.0183393	0.0173604	0.0160801
7.30256e-17	0.0477456	0.0635642	0.0666976	0.0661128	0.0634703	0.0602552	0.0552055	0.0517123	0.0474753	0.0426288	0.0386622	0.0371132	0.0346042	0.0316863	0.028928	0.0269289	0.025205	0.0224128	0.0205106	0.0188996	0.017351	0.0161568	0.0151565
7.30256e-17	0.0569927	0.0775298	0.0786611	0.0763924	0.0728974	0.0644043	0.0598041	0.0539268	0.0498236	0.0452705	0.0415658	0.0380968	0.0354653	0.031899	0.0287791	0.0259347	0.0237896	0.0222942	0.0210514	0.0194502	0.0170091	0.0157562	0.014606
7.30256e-17	0.0601861	0.0801593	0.0810458	0.0723513	0.0665313	0.0631913	0.0573788	0.0518632	0.0475972	0.0434352	0.0424295	0.0394002	0.0361089	0.03235	0.0292482	0.0264322	0.0244423	0.0219258	0.0199478	0.0185406	0.0174452	0.0158509	0.0143647
7.30256e-17	0.0666997	0.0833244	0.0800748	0.077362	0.070312	0.0649376	0.0590533	0.051483	0.0482541	0.0436488	0.0415852	0.0373952	0.0341988	0.0313153	0.0283803	0.0256906	0.0229157	0.0206816	0.0186655	0.0168594	0.0159886	0.0149913	0.0142634
7.30256e-17	0.0729132	0.0870184	0.0867559	0.0814962	0.0756263	0.0670136	0.0602424	0.0556397	0.0489334	0.0452023	0.0417924	0.0388902	0.0350134	0.0323648	0.0292925	0.0271387	0.024933	0.0227429	0.0205377	0.018814	0.0169737	0.0158768	0.0151278
7.30256e-17	0.0728064	0.0879497	0.0858243	0.0787894	0.0734777	0.0647089	0.0583547	0.0523405	0.0489028	0.0445091	0.0404554	0.0372649	0.0347315	0.0310208	0.0278684	0.0247125	0.0223103	0.0215265	0.019764	0.0181301	0.016635	0.0152668	0.0140144
7.30256e-17	0.0706627	0.0835798	0.0790516	0.0765173	0.0697581	0.065795	0.0605596	0.054498	0.0497244	0.0440679	0.0397919	0.0359266	0.0332496	0.030579	0.0280188	0.0262871	0.02474	0.0228832	0.0210781	0.0193926	0.0177508	0.0162051	0.0144109
7.30256e-17	0.071153	0.079538	0.0797461	0.0749957	0.068857	0.0614291	0.0587058	0.0526396	0.0469381	0.0422744	0.0381599	0.0345773	0.0316954	0.0308434	0.0297632	0.0268338	0.025152	0.0228883	0.0203957	0.0183691	0.0165442	0.0149015	0.0134871
7.30256e-17	0.0751646	0.0932006	0.0891114	0.0814224	0.074176	0.0678312	0.0628057	0.0537595	0.0477659	0.0443583	0.0406767	0.0380575	0.0352874	0.0324359	0.0293805	0.0269275	0.0242955	0.0219233	0.0198891	0.0176606	0.0158116	0.0141833	0.0126254
7.30256e-17	0.0797476	0.0900743	0.0846248	0.0775179	0.072039	0.0667416	0.058091	0.0534679	0.0467427	0.0418316	0.0393406	0.0357978	0.032282	0.0290939	0.0266036	0.0234532	0.0216349	0.019553	0.0177078	0.0161208	0.0147303	0.0134597	0.0122828
7.30256e-17	0.0800552	0.0928683	0.0887902	0.0826476	0.0782054	0.071434	0.0637419	0.0534482	0.0463582	0.0417063	0.0393037	0.0361476	0.0334942	0.0306388	0.0273316	0.0244803	0.0211241	0.0189278	0.0170957	0.0153616	0.0139668	0.0124871	0.0109905
7.30256e-17	0.0851088	0.0985974	0.0920715	0.0873393	0.0789112	0.0700773	0.0626799	0.057452	0.0514278	0.0455473	0.0412952	0.0374509	0.0345034	0.0311773	0.0286489	0.0262072	0.0235977	0.0216065	0.0198254	0.0179654	0.0161329	0.0147557	0.0133562
7.30256e-17	0.080152	0.0946561	0.0897977	0.08294	0.0754316	0.0663332	0.0603341	0.0549419	0.048988	0.0454007	0.0413307	0.0391348	0.0359767	0.0333219	0.0292692	0.027321	0.0253168	0.0230136	0.0207531	0.0186284	0.0166131	0.0150393	0.0140161
7.30256e-17	0.0829232	0.106	0.0965896	0.0877454	0.0816439	0.0759653	0.0682888	0.0587827	0.0513211	0.0453142	0.0411897	0.036647	0.0325936	0.0302575	0.0274064	0.0258577	0.0249387	0.0231571	0.0207796	0.0183897	0.0166126	0.0150874	0.0139647
7.30256e-17	0.0908275	0.105644	0.100443	0.0895389	0.0872243	0.0759696	0.0684859	0.0604421	0.0526674	0.0460571	0.0402856	0.0365582	0.0335093	0.0305894	0.0271978	0.0247951	0.022768	0.0210163	0.0190844	0.0173344	0.0158515	0.0144973	0.0132598
7.30256e-17	0.0957633	0.114961	0.110684	0.100282	0.0907879	0.0789965	0.0708036	0.061815	0.0541068	0.0488547	0.0442478	0.0402185	0.0360198	0.0324784	0.0295223	0.0268984	0.0242867	0.021357	0.018679	0.0165991	0.015102	0.0137693	0.0124207
7.30256e-17	0.099484	0.120878	0.114183	0.104211	0.0930656	0.0810742	0.0691277	0.0603622	0.052587	0.0463133	0.0411338	0.0362078	0.03275	0.0290813	0.0267901	0.0241988	0.0216745	0.0192708	0.0173216	0.0155696	0.0139947	0.0125791	0.0113067
7.30256e-17	0.108126	0.120433	0.111896	0.0974661	0.0879315	0.0774031	0.0671919	0.0608908	0.0521501	0.0460368	0.0398121	0.034512	0.0312501	0.0276354	0.024599	0.0214836	0.0189027	0.0172406	0.0159138	0.014099	0.012443	0.0111285	0.00973985
7.30256e-17	0.117764	0.131335	0.11757	0.105239	0.0925526	0.0805215	0.0682715	0.060295	0.0545156	0.0493442	0.0432064	0.0393906	0.0356714	0.0315476	0.0278551	0.0241821	0.0221674	0.0202364	0.0183863	0.0164227	0.0149425	0.0128886	0.0104874
7.30256e-17	0.128103	0.139932	0.125618	0.107236	0.0960682	0.0815013	0.0706569	0.0632101	0.0564719	0.0469159	0.0449964	0.0392783	0.0330645	0.0289234	0.0266602	0.0238746	0.0208842	0.0183958	0.0164768	0.014965	0.0131225	0.0117442	0.0106302
7.30256e-17	0.124259	0.138706	0.123636	0.105338	0.0896683	0.0776355	0.0689806	0.0574605	0.0507744	0.0452375	0.0397401	0.0330367	0.0291719	0.0257656	0.0242182	0.0211534	0.0181866	0.0158811	0.0138701	0.0121169	0.0107365	0.00934139	0.00803751
7.30256e-17	0.120788	0.130652	0.113253	0.0951033	0.0836272	0.07313	0.0621605	0.0558594	0.0492755	0.042298	0.0362722	0.030003	0.0261533	0.0230777	0.0201591	0.0176739	0.0152139	0.0132379	0.0111623	0.0100246	0.00881227	0.0074227	0.00643501
7.30256e-17	0.112013	0.120421	0.104704	0.0935312	0.0818591	0.070734	0.0627097	0.0537319	0.046372	0.038747	0.0324955	0.027625	0.0239659	0.019727	0.0171474	0.0143262	0.0125185	0.0109123	0.0095492	0.00860969	0.00741468	0.00666522	0.00594751
7.30256e-17	0.107369	0.113909	0.100391	0.087446	0.0777424	0.0664285	0.0553033	0.0465125	0.0392749	0.033082	0.0279803	0.023603	0.0208741	0.0177357	0.0149056	0.0126668	0.0111396	0.00950681	0.00828404	0.00716722	0.00619725	0.0054541	0.00466462
7.30256e-17	0.108296	0.110124	0.0996113	0.0867099	0.0732049	0.0615771	0.0513188	0.0439859	0.0382673	0.0325959	0.0274108	0.0226698	0.0190987	0.0158734	0.0133896	0.0116435	0.0101743	0.00872397	0.00748078	0.00641505	0.00523294	0.00437531	0.0037204
7.30256e-17	0.102399	0.111618	0.0987375	0.083265	0.0693065	0.0580557	0.0506647	0.0437472	0.0364374	0.0303055	0.0251104	0.0211924	0.0183399	0.0160888	0.0136255	0.011969	0.0104622	0.00896087	0.00781197	0.00681386	0.00594341	0.00518411	0.00452186
7.30256e-17	0.0991865	0.11163	0.100323	0.0860017	0.0679233	0.058926	0.0510227	0.0461044	0.0396292	0.0334546	0.0280931	0.0243649	0.0214062	0.0188375	0.0161777	0.0142775	0.0129015	0.0114828	0.0101939	0.00896071	0.00781982	0.00685134	0.00602082
7.30256e-17	0.0987056	0.101584	0.0887087	0.0769543	0.0664165	0.0551397	0.0458312	0.0407698	0.0357676	0.0313275	0.0286003	0.02238	0.0187315	0.0171194	0.0150105	0.0126946	0.0110413	0.00964533	0.00848169	0.00745844	0.00655863	0.00569697	0.00495684
7.30256e-17	0.0936769	0.0969888	0.0838163	0.0728443	0.0622407	0.053816	0.045673	0.0393623	0.0332239	0.0279691	0.0229921	0.0190084	0.0171056	0.0139568	0.0116581	0.0102786	0.00905473	0.0081311	0.0073074	0.00630752	0.00539526	0.00461687	0.00377723
7.30256e-17	0.0955621	0.0956622	0.0798737	0.0695598	0.0617342	0.0516969	0.0444847	0.0383611	0.0328806	0.0272908	0.0223389	0.0192082	0.016173	0.0137421	0.0123733	0.0110348	0.00950838	0.00824888	0.00731968	0.00653945	0.00584356	0.00522277	0.00462598
7.30256e-17	0.0977096	0.0975578	0.0805876	0.0684407	0.0591025	0.0505948	0.0438778	0.0367844	0.0323212	0.0279377	0.0250343	0.0219382	0.017861	0.0152799	0.0129742	0.0113379	0.00985192	0.0083328	0.00708912	0.00604115	0.00499693	0.00436469	0.00384469
7.30256e-17	0.098383	0.100333	0.0815118	0.0713341	0.0609492	0.0520119	0.0453659	0.0393268	0.0338559	0.0286476	0.0253885	0.0219389	0.0187266	0.0160901	0.0142675	0.0124018	0.0111422	0.00942177	0.00787845	0.00667891	0.00580514	0.00509141	0.00452771
7.30256e-17	0.102219	0.105221	0.0876358	0.0726973	0.0623459	0.0530139	0.0436995	0.0368254	0.0311323	0.0272862	0.0236746	0.0206818	0.0184119	0.0155787	0.0134004	0.0123031	0.0107006	0.00928957	0.00805776	0.0072076	0.00644701	0.00569605	0.00503264
7.30256e-17	0.098808	0.0991785	0.084848	0.0729007	0.0630118	0.0526511	0.0452149	0.0395669	0.032755	0.0290331	0.0267754	0.0220337	0.0182695	0.0154806	0.0131032	0.0112393	0.00983473	0.00848779	0.00731301	0.00649073	0.00585863	0.00528888	0.00466631
7.30256e-17	0.0994781	0.0982129	0.0889965	0.0758056	0.0633381	0.0534071	0.0454019	0.0382751	0.0317979	0.0262872	0.0212513	0.0178645	0.0158112	0.0135583	0.0115117	0.0102258	0.00908986	0.00801164	0.00700147	0.00619524	0.00545095	0.00476203	0.00436251
7.30256e-17	0.101933	0.100535	0.0928961	0.0818302	0.0680552	0.0518962	0.0436565	0.0355991	0.0294593	0.0258483	0.0209925	0.0173849	0.0150091	0.0137252	0.0120077	0.0105838	0.00917875	0.00769944	0.00653739	0.00555126	0.00471433	0.00400397	0.00340097
7.30256e-17	0.0971306	0.0943195	0.0849234	0.0731115	0.064109	0.0529844	0.0414029	0.0343294	0.0286768	0.0243315	0.0204378	0.0170519	0.014223	0.0119376	0.00975896	0.00808068	0.00686919	0.00614583	0.00518064	0.00435567	0.00361841	0.00315125	0.00282486
7.30256e-17	0.0899886	0.0932255	0.0833973	0.0694196	0.0608443	0.0518979	0.0418053	0.0363411	0.0307752	0.0253485	0.0226058	0.0193933	0.016599	0.0142071	0.0120992	0.0101737	0.00850806	0.00711497	0.00588585	0.00492945	0.0041612	0.00347997	0.0029103
7.30256e-17	0.0855386	0.0857642	0.0778546	0.0672568	0.0588664	0.050241	0.0401518	0.0331905	0.0277665	0.0244816	0.0211991	0.0169133	0.013408	0.0108382	0.00899747	0.00800273	0.006722	0.00562422	0.00465889	0.00388563	0.00324162	0.00275665	0.00238548
7.30256e-17	0.0754392	0.0801282	0.0711244	0.0629774	0.0541601	0.0459962	0.0406918	0.0348732	0.0293503	0.0244737	0.0214732	0.0183087	0.0153847	0.0124737	0.0104408	0.00860367	0.00690586	0.00554337	0.00461897	0.00391753	0.00347667	0.00304409	0.00257331
7.30256e-17	0.0784188	0.0818474	0.0678938	0.0583055	0.0517518	0.04312	0.0366777	0.0328048	0.0282238	0.0241741	0.0199927	0.0167357	0.014173	0.0116521	0.00939115	0.0076318	0.00626294	0.00522839	0.00444765	0.00381025	0.00329901	0.0027644	0.00238128
7.30256e-17	0.0782357	0.0833676	0.0692194	0.060838	0.0529311	0.0446521	0.0381257	0.0312314	0.0259039	0.0215648	0.0172418	0.0138525	0.01195	0.00986741	0.00824118	0.0070612	0.00621986	0.00532479	0.00434203	0.00365728	0.00306952	0.00252749	0.0021316
7.30256e-17	0.0804592	0.0798657	0.0708572	0.0606908	0.0523162	0.0434463	0.0387054	0.0313875	0.0269227	0.022395	0.0189867	0.0161053	0.013242	0.0110715	0.00962129	0.00820928	0.00703271	0.00604051	0.00518926	0.00439119	0.00363066	0.00315604	0.00265592
7.30256e-17	0.0858921	0.0902959	0.0790795	0.065125	0.0520606	0.04339	0.0367447	0.0313162	0.0265066	0.0228052	0.0194922	0.0165659	0.014097	0.0120349	0.0102124	0.00849935	0.00739885	0.00655442	0.0054626	0.00451155	0.00387385	0.00329634	0.00270113
7.30256e-17	0.0893143	0.0923051	0.0806016	0.0674346	0.0545285	0.0469003	0.0403376	0.0339752	0.0304976	0.0264404	0.0226451	0.0181194	0.014426	0.0116564	0.00997618	0.00823121	0.00697675	0.00595627	0.00501811	0.00439486	0.00384921	0.00323808	0.00274009
7.30256e-17	0.0935654	0.0960458	0.0868456	0.0717597	0.0585336	0.0465551	0.0396429	0.0322092	0.028101	0.0243901	0.02012	0.0164305	0.0144118	0.0126072	0.0104636	0.00850457	0.00712145	0.00603304	0.0050545	0.00423893	0.00362284	0.00314061	0.00246649
7.30256e-17	0.0892609	0.0963047	0.0848987	0.072933	0.0592221	0.0517614	0.0437586	0.0366802	0.0307189	0.0251438	0.0206589	0.0167793	0.0141489	0.0119775	0.0102172	0.00847129	0.00721913	0.00641625	0.00563283	0.00481322	0.00415428	0.00349503	0.00294168
7.30256e-17	0.0829862	0.0925746	0.0862215	0.0697686	0.0584247	0.0480213	0.0412377	0.034073	0.028302	0.0240211	0.0191432	0.0162336	0.0133203	0.0112193	0.00983797	0.00859362	0.00695363	0.00571736	0.00479824	0.00400982	0.00343242	0.00290976	0.00249385
7.30256e-17	0.087513	0.091225	0.079754	0.07014	0.0595019	0.0488776	0.0431038	0.0356554	0.0295302	0.0249125	0.0198242	0.0169237	0.0145788	0.0124515	0.0106413	0.00909746	0.00756183	0.00616298	0.00502568	0.00414648	0.00352502	0.00304269	0.00262652
7.30256e-17	0.0887079	0.0891483	0.0809194	0.0692819	0.0607533	0.0514283	0.0439538	0.0369608	0.0315883	0.0265229	0.0222402	0.0176748	0.0148272	0.0126691	0.0107124	0.00903381	0.00766883	0.00651434	0.00553459	0.00470299	0.00391204	0.00321719	0.0027394
7.30256e-17	0.0908472	0.0908565	0.0824157	0.0671364	0.0596321	0.0494924	0.0425971	0.0366669	0.0324149	0.0275372	0.0221633	0.0186556	0.0158238	0.0131862	0.0113979	0.00989877	0.00844762	0.00700605	0.00586963	0.0049597	0.00426474	0.00373778	0.00321655
7.30256e-17	0.0927122	0.0971629	0.0875342	0.0741054	0.0633342	0.0526462	0.0476573	0.0402489	0.0331815	0.0281109	0.0248759	0.0215516	0.0182786	0.0158245	0.0134261	0.0113659	0.00959999	0.00808014	0.00685069	0.00586977	0.0050122	0.00425338	0.00363677
7.30256e-17	0.0999677	0.100782	0.0880542	0.0774188	0.0659895	0.0552061	0.047344	0.0418025	0.0356152	0.0300164	0.0255275	0.0215441	0.0178969	0.0146698	0.0117527	0.0096148	0.00785816	0.00673449	0.00571411	0.0047937	0.00411378	0.00343917	0.00287532
7.30256e-17	0.103103	0.107228	0.0965621	0.0858008	0.0691148	0.0617733	0.0530268	0.0454528	0.0389153	0.0339082	0.0277454	0.022992	0.0195942	0.0165381	0.0136803	0.0119706	0.0097277	0.00768564	0.0063426	0.00523381	0.00428996	0.0034315	0.00284272
7.30256e-17	0.115089	0.120992	0.101778	0.0879669	0.0740836	0.0584961	0.0506599	0.0421735	0.0354231	0.0296101	0.0241439	0.0205771	0.0168886	0.0136802	0.0110992	0.00920912	0.00760299	0.0062388	0.00515962	0.00430328	0.00344897	0.00288826	0.00237131
7.30256e-17	0.118024	0.129861	0.111673	0.0963978	0.0796413	0.0638367	0.0535847	0.0432768	0.0351645	0.0300106	0.0239128	0.0193368	0.015691	0.0124457	0.0103051	0.00831968	0.00670455	0.00544636	0.00442239	0.00368222	0.00299241	0.00243089	0.00194385
7.30256e-17	0.128377	0.141047	0.119728	0.0981704	0.078158	0.0643302	0.0546416	0.045379	0.0371775	0.0293496	0.0243225	0.0195515	0.015906	0.0125715	0.00993928	0.0078665	0.00622738	0.00499479	0.00412729	0.00341346	0.00259992	0.00213295	0.00175056
7.30256e-17	0.141417	0.149664	0.127284	0.104283	0.0797355	0.0661543	0.0537114	0.0438549	0.035366	0.0287343	0.0217377	0.0176688	0.0135526	0.0106452	0.00862005	0.0067623	0.00528889	0.00413805	0.00323666	0.00253225	0.00198081	0.00154971	0.00121233
7.30256e-17	0.139965	0.152499	0.13162	0.106885	0.0812481	0.0654576	0.0542516	0.0457443	0.0387449	0.0329661	0.0257723	0.019814	0.0159041	0.012289	0.00992217	0.00801246	0.00639614	0.00505943	0.00400058	0.00325724	0.0026526	0.00215643	0.00171143
7.30256e-17	0.147619	0.162304	0.14284	0.114952	0.0898442	0.0706267	0.0615203	0.0540971	0.0443697	0.035424	0.0288025	0.0234048	0.0181188	0.014303	0.0115894	0.009502	0.00825922	0.00687444	0.00553143	0.00442244	0.00347117	0.00272477	0.0021863
7.30256e-17	0.147264	0.161078	0.141587	0.120458	0.0955117	0.0751484	0.0585396	0.0477193	0.0366064	0.0283394	0.0235317	0.020061	0.0163362	0.0130637	0.0113686	0.0101873	0.00864952	0.00714268	0.00590484	0.00489834	0.00409636	0.00340682	0.00276563
7.30256e-17	0.151104	0.158272	0.138323	0.118683	0.0973318	0.0771366	0.0617023	0.0485235	0.0401679	0.0326827	0.0286192	0.0241446	0.0203441	0.0163938	0.0132201	0.010995	0.00915036	0.00762029	0.00616318	0.00490663	0.00390703	0.00332359	0.00264455
7.30256e-17	0.140915	0.155206	0.138108	0.117703	0.0953266	0.0799823	0.0637821	0.0523315	0.0411559	0.0335436	0.0279924	0.0237451	0.0194417	0.0154495	0.012962	0.0109871	0.00917668	0.00744976	0.00608593	0.00492867	0.00393012	0.00312996	0.00249285
7.30256e-17	0.143876	0.150706	0.130913	0.115704	0.0960999	0.0801015	0.0649733	0.0511741	0.0412508	0.0341888	0.0278298	0.0219826	0.0172008	0.014568	0.0118032	0.00950326	0.00784048	0.00637929	0.00507068	0.00438422	0.00369944	0.00298093	0.00240533
7.30256e-17	0.148122	0.150865	0.137141	0.113786	0.0956758	0.0778468	0.0644765	0.0526428	0.0414019	0.0334241	0.0268196	0.0208851	0.0159652	0.0126652	0.0100969	0.00833719	0.00645867	0.00536489	0.00413541	0.00316671	0.0025722	0.00209838	0.0016158
7.30256e-17	0.145776	0.156928	0.133272	0.110015	0.089871	0.0771207	0.0628855	0.0502301	0.0392412	0.0313431	0.0258232	0.0216588	0.0182696	0.014171	0.0113025	0.00915033	0.00755677	0.00610214	0.00474462	0.00371237	0.00290716	0.00237693	0.00195186
