# Supplementary material for: Research on the dynamic spillover of stock markets under COVID-19—Taking the stock markets of China, Japan, and South Korea as an example
Source: Front Public Health. 2022 Nov 11;10:1008348. doi: 10.3389/fpubh.2022.1008348 (PMC9691647; doi:10.3389/fpubh.2022.1008348)
Supplement: Supplementary file 6 [file Data_Sheet_4.ZIP › COM_HK (3).xls]

## Sheet: Sheet7
0	0	0	0	0	0	0	0	0	0	0	0	0	0	0	0	0	0	0	0	0	0	0	0
0	0	0	0	0	0	0	0	0	0	0	0	0	0	0	0	0	0	0	0	0	0	0	0
2.33201e-16	0.0185735	0.0262281	0.0341699	0.0328035	0.0336502	0.0302506	0.0261403	0.0234173	0.02016	0.0175742	0.0149561	0.0131824	0.0109112	0.00927095	0.00798654	0.00663646	0.00559858	0.00542322	0.00482032	0.00425372	0.00390773	0.00360348	0.00332998
2.33201e-16	0.0247885	0.0288666	0.035837	0.0352015	0.0326116	0.0308006	0.0254637	0.0224763	0.0216434	0.018823	0.0160035	0.0145905	0.0129087	0.0115989	0.0103699	0.00954047	0.00845758	0.00706251	0.00628215	0.00558795	0.00497046	0.0044212	0.00388879
2.33201e-16	0.0228999	0.0302558	0.0347482	0.0355392	0.0362388	0.0338518	0.0329409	0.0291109	0.0284503	0.0255357	0.0240617	0.0201076	0.0159529	0.0142698	0.011976	0.00989787	0.00858374	0.0075707	0.00672524	0.00600008	0.00545903	0.00491514	0.00451226
2.33201e-16	0.0247546	0.0276603	0.0339219	0.032188	0.0315928	0.0299381	0.028135	0.0251	0.023879	0.0217964	0.020547	0.0186358	0.0155904	0.0140818	0.0117482	0.009792	0.00816674	0.00734963	0.00670087	0.00630024	0.00554726	0.00494832	0.00441897
2.33201e-16	0.0237888	0.0300917	0.0339142	0.0323904	0.0309432	0.0289835	0.0276603	0.0252022	0.0243613	0.0226885	0.0214116	0.020515	0.0172278	0.0151438	0.0141943	0.0125724	0.0108662	0.00952189	0.00838983	0.00738754	0.00650154	0.00571936	0.00531201
2.33201e-16	0.0235667	0.0258223	0.0353854	0.0349144	0.0336161	0.0325673	0.03009	0.0260875	0.0240609	0.0210969	0.0206381	0.0174858	0.0159787	0.0125926	0.0109488	0.0101438	0.00911156	0.00821473	0.00742582	0.00660353	0.00590329	0.00534827	0.0048114
2.33201e-16	0.0201053	0.021482	0.0317895	0.031623	0.0308468	0.0284964	0.0293336	0.0254766	0.0219742	0.0199919	0.0186775	0.0157808	0.0117219	0.0104972	0.00800956	0.00690906	0.00608755	0.00566025	0.00528824	0.00491521	0.00445361	0.00403554	0.00365686
2.33201e-16	0.0237104	0.0264757	0.0356037	0.0330568	0.0334348	0.029787	0.0262354	0.0236654	0.0219789	0.0202238	0.0186734	0.0169019	0.0154387	0.0135177	0.0122005	0.0113654	0.0099134	0.00865319	0.00827808	0.0075373	0.00678878	0.00611341	0.00557934
2.33201e-16	0.0294674	0.030418	0.0410805	0.0410177	0.0369025	0.0332157	0.0290426	0.0255452	0.0230218	0.0218532	0.0205534	0.0187288	0.0153662	0.0131282	0.0110011	0.0100863	0.00924524	0.00846921	0.0076933	0.00728666	0.0068842	0.00637683	0.00599233
2.33201e-16	0.0299446	0.032104	0.0368934	0.0357091	0.0356843	0.0346151	0.0324915	0.0289154	0.0260573	0.0252514	0.0225336	0.0195119	0.0184895	0.0174421	0.0166613	0.015021	0.0131781	0.0110305	0.0102873	0.00955138	0.00863808	0.00795784	0.00728337
2.33201e-16	0.0317375	0.0337302	0.0467224	0.0472897	0.0446924	0.0414635	0.0387885	0.0362352	0.0331912	0.0287535	0.0276123	0.0244063	0.021673	0.019285	0.0170058	0.0150847	0.012913	0.0113357	0.0102002	0.00906314	0.00799134	0.00706986	0.00649552
2.33201e-16	0.0348924	0.0389197	0.046597	0.0445563	0.0416213	0.0377473	0.0339806	0.0304633	0.0283463	0.0248824	0.0243996	0.0210183	0.0186113	0.0164701	0.0147862	0.0134717	0.0119967	0.0106872	0.00959456	0.00862516	0.00775354	0.00702886	0.006325
2.33201e-16	0.0367241	0.04186	0.0447585	0.0436751	0.0427822	0.040026	0.0365901	0.0334214	0.0299518	0.0264612	0.02536	0.0225905	0.0214455	0.0203262	0.0186565	0.0170659	0.0153633	0.0138308	0.0123749	0.0112034	0.0102403	0.00917777	0.00822121
2.33201e-16	0.0411094	0.0478622	0.0557617	0.0495147	0.0445086	0.0409176	0.0389362	0.0364256	0.0329667	0.0277685	0.0245057	0.0225851	0.0219118	0.0198841	0.0187071	0.0171918	0.0164243	0.0149983	0.0135714	0.0122814	0.0111149	0.0102192	0.00951847
2.33201e-16	0.0410177	0.0444849	0.0529029	0.0481064	0.0459293	0.0427715	0.0394096	0.0349238	0.0322808	0.0283038	0.0267457	0.0245496	0.0223668	0.0202328	0.0185129	0.0175841	0.0156058	0.0142942	0.0131887	0.0121723	0.0112378	0.0103781	0.00958715
2.33201e-16	0.0405816	0.0434429	0.0499119	0.0463807	0.0452535	0.0424378	0.0394608	0.0350479	0.0320837	0.0286911	0.0267806	0.0250414	0.0222633	0.020025	0.0182953	0.0173126	0.0161047	0.0144274	0.0130644	0.0118159	0.0103767	0.00929708	0.00833031
2.33201e-16	0.039365	0.0412891	0.0476723	0.0479303	0.0433461	0.0366922	0.0340876	0.0294061	0.0271669	0.0239402	0.0231556	0.0216599	0.0187498	0.0167905	0.015483	0.0140837	0.0127651	0.0122772	0.0114966	0.0106478	0.00982503	0.00873762	0.00762729
2.33201e-16	0.0397854	0.038857	0.0459019	0.0433449	0.0394163	0.035608	0.0315177	0.028192	0.0248919	0.0226054	0.0214175	0.0203064	0.0184577	0.0170794	0.0151843	0.0138294	0.0120094	0.0108879	0.010094	0.00929584	0.00851715	0.0078047	0.00684375
2.33201e-16	0.0356943	0.039247	0.0432581	0.0391574	0.0362024	0.0324712	0.0286912	0.0251048	0.0215344	0.0201894	0.0190669	0.0181556	0.0174674	0.0157574	0.0139054	0.0121915	0.0107627	0.00932441	0.00813524	0.00739395	0.00660502	0.00605811	0.00534803
2.33201e-16	0.0315172	0.0374517	0.0394641	0.0362081	0.0325224	0.0289357	0.0264652	0.0240358	0.0220947	0.0195022	0.017429	0.0159421	0.0149539	0.0140202	0.0119468	0.0103648	0.00938971	0.00851929	0.00764184	0.00681601	0.00598774	0.00526015	0.00472894
2.33201e-16	0.0281713	0.0300513	0.0314065	0.029465	0.0266901	0.0234866	0.021639	0.0195091	0.0166472	0.0148548	0.0120063	0.0104621	0.00954088	0.00870273	0.00783855	0.00694983	0.00644008	0.00589762	0.00541344	0.00519938	0.00467051	0.00404549	0.00350305
2.33201e-16	0.0305523	0.0354708	0.032899	0.0273139	0.0266025	0.0232482	0.0200695	0.0178134	0.0166602	0.0135442	0.0113326	0.0102607	0.00873207	0.00803086	0.00727066	0.00694638	0.00677749	0.00601648	0.00528477	0.00455163	0.00392056	0.00333081	0.00277945
2.33201e-16	0.0331206	0.0318248	0.0299575	0.0266041	0.0221141	0.0207339	0.0181876	0.015766	0.0144716	0.0125818	0.0112255	0.0101669	0.0091953	0.00806754	0.0069805	0.0064436	0.00595233	0.00557256	0.0052717	0.00469926	0.00447599	0.00407554	0.00363525
2.33201e-16	0.0345943	0.0329256	0.0298817	0.0218072	0.0195471	0.017047	0.0153737	0.0132886	0.0127408	0.0113875	0.0106677	0.00905128	0.0084422	0.00759401	0.00695463	0.00616924	0.00567576	0.005393	0.0051087	0.00472584	0.00437497	0.00402767	0.00364941
2.33201e-16	0.0303014	0.0294679	0.0277595	0.0229962	0.0187902	0.0155003	0.0133984	0.0116379	0.0106941	0.0093942	0.0084369	0.00745174	0.00696737	0.00653956	0.00590232	0.00495781	0.00440797	0.00418273	0.00390165	0.00356504	0.00316482	0.00281378	0.00248293
2.33201e-16	0.0345622	0.0347522	0.0283271	0.0222692	0.0192336	0.0172365	0.0155007	0.0141974	0.0123231	0.00991864	0.00893119	0.00835704	0.00767584	0.00688664	0.005871	0.0050608	0.00436759	0.00402873	0.00372933	0.00348829	0.00312091	0.00280189	0.0024923
2.33201e-16	0.0303289	0.0307522	0.0214959	0.0157461	0.0139945	0.0109369	0.00927729	0.00785954	0.00671977	0.00610096	0.00568513	0.00534692	0.00468263	0.00397274	0.00338535	0.00268075	0.00223223	0.00194534	0.00188649	0.00169762	0.00151689	0.00135835	0.00121904
2.33201e-16	0.0326946	0.032574	0.0287661	0.0225628	0.0172713	0.015145	0.0138004	0.0119008	0.0089847	0.00769407	0.00644714	0.00542428	0.00485145	0.00444441	0.00392583	0.00344215	0.00291581	0.00252759	0.0021919	0.00190249	0.00170428	0.00152511	0.00136418
2.33201e-16	0.0331508	0.0276733	0.0212068	0.0160124	0.0113043	0.00983027	0.00870589	0.00784764	0.00721679	0.00657669	0.00599448	0.00510637	0.00439464	0.00374043	0.0032756	0.00286204	0.00240774	0.00200608	0.00171305	0.00148156	0.00128442	0.00106682	0.000889254
2.33201e-16	0.0299089	0.0280693	0.0230201	0.0149697	0.0107	0.00835726	0.00687022	0.00620802	0.00621098	0.00606283	0.00600903	0.00553583	0.0048855	0.00428792	0.00392364	0.00344793	0.00298618	0.00247897	0.00205877	0.00171049	0.00145382	0.00126402	0.00108106
2.33201e-16	0.0327299	0.0234946	0.0207376	0.0166749	0.0137644	0.0121772	0.0109324	0.0102015	0.00905048	0.00793953	0.00667573	0.00619876	0.00575578	0.00546173	0.00469192	0.0037912	0.00316847	0.00285144	0.00262457	0.00234157	0.00193535	0.00162243	0.00143109
2.33201e-16	0.0363423	0.0326011	0.0276203	0.0242796	0.0187307	0.016239	0.0147414	0.0131039	0.0117221	0.00965786	0.00866198	0.00803034	0.00686447	0.00595177	0.00522257	0.00454908	0.00390554	0.00325175	0.00268393	0.00224714	0.00189433	0.00165771	0.00145183
2.33201e-16	0.0371498	0.0383307	0.0352703	0.0285915	0.0203324	0.0175333	0.0145605	0.0130954	0.0114316	0.0104571	0.00879101	0.00769471	0.00682267	0.00590338	0.00525882	0.00461426	0.00389809	0.00341914	0.00300021	0.00278318	0.00246461	0.00221609	0.00201071
2.33201e-16	0.0345208	0.0337743	0.0297518	0.0252929	0.0213061	0.0187447	0.0168272	0.0159434	0.0144269	0.0127478	0.0109863	0.00959964	0.00800843	0.00704683	0.00581115	0.00490058	0.00446095	0.00414734	0.00383341	0.00325213	0.00288178	0.00259994	0.00235339
2.33201e-16	0.0418755	0.0431412	0.0383858	0.0346269	0.0310283	0.0280813	0.0244999	0.021292	0.0191452	0.016941	0.0144261	0.0123861	0.0106243	0.00899193	0.0079706	0.00706327	0.0064721	0.00584698	0.00499545	0.00426742	0.00369355	0.00332098	0.00289574
2.33201e-16	0.0412977	0.0461955	0.0450046	0.0392163	0.0344432	0.0311236	0.0275642	0.0244883	0.0213076	0.0175845	0.0153249	0.0140359	0.0124163	0.0104908	0.00909239	0.00786505	0.00680578	0.00589132	0.00510163	0.00454259	0.00405059	0.00361223	0.00317362
2.33201e-16	0.0427279	0.0461211	0.0419337	0.0371501	0.032833	0.0289338	0.0257492	0.0226142	0.0194661	0.0171705	0.0147544	0.012818	0.0116501	0.0106353	0.0095422	0.00804418	0.00669619	0.00560806	0.00488618	0.00426657	0.00372664	0.00325601	0.00284565
2.33201e-16	0.0384214	0.0407988	0.0377394	0.0354519	0.028739	0.0248881	0.0207133	0.0187186	0.0173805	0.015894	0.0129787	0.0115403	0.0105298	0.00992598	0.00883911	0.00789502	0.00672046	0.00571945	0.00486695	0.00416789	0.00352388	0.00309992	0.00271243
2.33201e-16	0.0386971	0.04023	0.0398301	0.0386421	0.0334416	0.0302327	0.0277873	0.0261304	0.0222269	0.0198507	0.0171119	0.0153564	0.0135706	0.011701	0.0100199	0.00909475	0.0085719	0.007849	0.00661344	0.00568746	0.00483981	0.00419331	0.00366274
2.33201e-16	0.0413419	0.0435584	0.043064	0.0373024	0.0320813	0.027592	0.0241001	0.0218182	0.0193734	0.0180103	0.0159564	0.01329	0.0108201	0.00954035	0.00875642	0.00799851	0.00699988	0.00625497	0.00549029	0.00482618	0.0042912	0.00382586	0.00348015
2.33201e-16	0.0330458	0.0431453	0.0375676	0.0339751	0.0309403	0.0290015	0.0265917	0.0223147	0.0217472	0.018749	0.0162701	0.014441	0.0128311	0.010802	0.00917277	0.00820924	0.00785666	0.00710201	0.00637615	0.00572725	0.00506719	0.00445679	0.00391992
2.33201e-16	0.0374475	0.0425529	0.0431937	0.0400807	0.03416	0.0309001	0.0273906	0.02516	0.0230169	0.0209233	0.0182097	0.015872	0.013516	0.0124413	0.0114543	0.0105791	0.00948139	0.00844845	0.00752585	0.00662162	0.00597459	0.00537824	0.00498483
2.33201e-16	0.044321	0.0540205	0.0512919	0.046087	0.0420015	0.0379844	0.0341979	0.0306928	0.0275068	0.0230341	0.0193463	0.0174013	0.0151461	0.0125886	0.0106877	0.009379	0.00858944	0.00802654	0.00739494	0.00667993	0.00591002	0.00536297	0.00485327
2.33201e-16	0.043372	0.052087	0.0499134	0.0474657	0.0428609	0.0387366	0.0353655	0.0302276	0.026011	0.0216672	0.0190689	0.0171428	0.0154129	0.013918	0.0123833	0.0115698	0.0110847	0.0102375	0.00888608	0.00771303	0.00669484	0.00584656	0.00523598
2.33201e-16	0.0501015	0.0550226	0.0539062	0.0520512	0.0466813	0.0424268	0.0378297	0.0335153	0.0286245	0.0252889	0.0223846	0.0198161	0.0174309	0.0155365	0.0140431	0.0124519	0.01065	0.00912082	0.00788617	0.00725681	0.00673556	0.00570577	0.00494872
2.33201e-16	0.0540434	0.0686236	0.0598279	0.0578376	0.050776	0.0442536	0.0404685	0.0349571	0.029863	0.0265325	0.0227912	0.0206065	0.0179048	0.016529	0.0150074	0.0131992	0.0119444	0.0106603	0.00967939	0.00854724	0.0075678	0.00691903	0.00609925
2.33201e-16	0.0624698	0.0722859	0.0646906	0.0533799	0.0461055	0.042468	0.0371752	0.0322767	0.0299106	0.0273956	0.0243784	0.022078	0.0195516	0.0171442	0.0150336	0.0132072	0.0113299	0.0098958	0.00865683	0.00761479	0.00672789	0.00602252	0.00544912
2.33201e-16	0.0581409	0.0670106	0.0631013	0.0574273	0.0488402	0.0442349	0.0390905	0.035194	0.0320513	0.0291922	0.0244948	0.0215519	0.0187689	0.0163926	0.0150787	0.0131276	0.0113082	0.00988782	0.00891331	0.00768001	0.00653573	0.00590439	0.00513835
2.33201e-16	0.0590811	0.0696345	0.0635804	0.0573221	0.0519737	0.0433127	0.0373037	0.034704	0.0303936	0.0270201	0.0239129	0.020801	0.0188996	0.0170058	0.0150937	0.0136003	0.0121362	0.0103943	0.00919675	0.00807424	0.00695568	0.00617042	0.00539414
2.33201e-16	0.059771	0.0670671	0.0624085	0.0563137	0.0511646	0.0470621	0.0398723	0.0358059	0.0322506	0.0276284	0.0245622	0.0220508	0.0205317	0.018149	0.0164135	0.0151284	0.0135021	0.0120305	0.010712	0.00952317	0.00846641	0.00751649	0.00667198
2.33201e-16	0.055803	0.0562209	0.0545453	0.0517943	0.0489586	0.0430039	0.0392161	0.0332223	0.0280564	0.0243741	0.0218035	0.0198916	0.0181453	0.0160289	0.0147491	0.013271	0.0119472	0.0105255	0.00891056	0.0080901	0.00724707	0.00636962	0.00559844
2.33201e-16	0.0440977	0.0530332	0.0493695	0.0450413	0.0430913	0.0374047	0.0310324	0.0280981	0.0248324	0.0231583	0.0213915	0.0193167	0.016869	0.014676	0.0126509	0.0112188	0.0101385	0.00946457	0.00840969	0.00747439	0.0066449	0.00590906	0.00531908
2.33201e-16	0.0435116	0.0499418	0.0529343	0.0492921	0.0444361	0.0396497	0.034869	0.030754	0.0282006	0.0250042	0.0223346	0.0203852	0.0187367	0.0163748	0.0140386	0.0126842	0.0115945	0.0105596	0.00941659	0.00822669	0.00716019	0.00623306	0.0053384
2.33201e-16	0.0486242	0.0515125	0.0505026	0.0445769	0.0401837	0.0372659	0.0324815	0.028453	0.0255812	0.0224857	0.0210404	0.0198753	0.0178165	0.0159464	0.0137028	0.0125441	0.0116681	0.0101859	0.00888997	0.00791243	0.00689755	0.00591977	0.00524437
2.33201e-16	0.0542097	0.0549698	0.051851	0.047448	0.0438333	0.0401272	0.0364797	0.0326229	0.030326	0.0271595	0.0241213	0.0214587	0.0196422	0.0185562	0.0169043	0.0141752	0.0124229	0.011766	0.0106694	0.00937543	0.00824234	0.00725441	0.00657493
2.33201e-16	0.0596561	0.0640564	0.0628894	0.0555714	0.0517862	0.0449396	0.0364265	0.03323	0.0298388	0.0266536	0.0243842	0.0219958	0.0202062	0.0181031	0.0156811	0.0136421	0.0127034	0.0116338	0.0104879	0.00938222	0.00821043	0.00736764	0.00660282
2.33201e-16	0.0637509	0.0730651	0.0669224	0.055612	0.0515095	0.0458225	0.041986	0.0377409	0.0318771	0.0289232	0.0261553	0.0233501	0.0209671	0.0195567	0.0174302	0.0160345	0.014344	0.0128255	0.0116252	0.0103727	0.00915087	0.00807691	0.00713242
2.33201e-16	0.067082	0.0721166	0.0688818	0.0622637	0.0526283	0.0461651	0.0421389	0.0388817	0.0333956	0.0294209	0.0266783	0.0240449	0.0217999	0.0184963	0.0160418	0.0143931	0.0131921	0.0122126	0.01097	0.00965225	0.00849916	0.00748946	0.00660468
2.33201e-16	0.0782619	0.086487	0.0853011	0.0740904	0.0645508	0.0562553	0.0474341	0.0416142	0.035056	0.0306684	0.0276964	0.0245212	0.0224254	0.0192501	0.0168107	0.0147016	0.0127533	0.0110222	0.00952722	0.00823454	0.00712043	0.00633959	0.00561071
2.33201e-16	0.0798028	0.0913745	0.0859419	0.0751732	0.0653849	0.0563993	0.0480627	0.0406146	0.0341535	0.0291748	0.0246911	0.0212314	0.0179423	0.0154758	0.0133315	0.0119885	0.0105793	0.009195	0.00793014	0.00683929	0.00589852	0.00514085	0.00451592
2.33201e-16	0.0867703	0.0960078	0.0864495	0.0796043	0.0707077	0.0614465	0.0510837	0.0433869	0.0366532	0.0306009	0.0270311	0.0231242	0.0196317	0.01694	0.014714	0.0129409	0.0114481	0.0099823	0.00858344	0.00732987	0.00626445	0.00535523	0.00457799
2.33201e-16	0.0947501	0.103788	0.0926823	0.0822744	0.0702371	0.0636413	0.0547472	0.0464801	0.0394342	0.0331853	0.028682	0.0248805	0.0212255	0.0179107	0.0154456	0.0134227	0.0118323	0.0100344	0.00844141	0.00761456	0.00684842	0.00596981	0.00513143
2.33201e-16	0.0950151	0.107235	0.0979236	0.0860489	0.075504	0.0634137	0.0539981	0.0465871	0.0392074	0.0337876	0.029253	0.0254875	0.021978	0.0189312	0.016526	0.0140368	0.011945	0.010127	0.00866532	0.00780745	0.00683553	0.00582148	0.00495871
2.33201e-16	0.0983209	0.107167	0.0940027	0.0814141	0.0740804	0.0613161	0.054308	0.0481143	0.0428222	0.0371983	0.0309144	0.0259783	0.0234124	0.0205924	0.0179869	0.0155343	0.0138417	0.0124118	0.0107524	0.00939742	0.00822226	0.00723177	0.00636412
2.33201e-16	0.103789	0.108488	0.0998263	0.082515	0.0735604	0.0596884	0.0555692	0.0497369	0.0415977	0.0358316	0.030636	0.026683	0.0234679	0.0202463	0.0177032	0.0165225	0.0154773	0.0141054	0.0127518	0.0111669	0.0101199	0.0088778	0.00770024
2.33201e-16	0.102044	0.103066	0.0933636	0.0795916	0.0677774	0.0609573	0.053478	0.0483506	0.0428544	0.0375531	0.0327939	0.0280354	0.0251633	0.0233024	0.0214975	0.0200345	0.0183296	0.0167758	0.0150529	0.0132282	0.0116299	0.0101791	0.00882768
2.33201e-16	0.0951611	0.104573	0.0979497	0.0809653	0.0747237	0.0658433	0.0560082	0.0501642	0.0437339	0.0376747	0.0337133	0.028813	0.0258085	0.0223687	0.0191473	0.0164852	0.0140926	0.0122675	0.0109483	0.00988917	0.00884889	0.00772218	0.00688329
2.33201e-16	0.0971399	0.102701	0.0930163	0.0799765	0.0705588	0.0611874	0.0533993	0.0479267	0.0416039	0.03805	0.0327127	0.0280473	0.0255254	0.0237077	0.0204701	0.018053	0.0166084	0.0151024	0.0133403	0.0116748	0.0100906	0.00887094	0.00789634
2.33201e-16	0.0946496	0.104761	0.0917952	0.0830865	0.0716007	0.062013	0.0528824	0.0456241	0.040383	0.0351187	0.0308463	0.0289124	0.024426	0.022088	0.0205244	0.018721	0.0159777	0.0140018	0.012349	0.010901	0.00960203	0.00858842	0.00769677
2.33201e-16	0.0995784	0.101492	0.0916478	0.0781252	0.0697904	0.059887	0.0500469	0.0423297	0.0377072	0.0319201	0.0281845	0.0237146	0.0208154	0.0186516	0.0162816	0.0153305	0.013151	0.0110818	0.00963416	0.00836859	0.00736114	0.00627942	0.00535395
2.33201e-16	0.0935095	0.0975021	0.0885504	0.0775451	0.068816	0.0591208	0.0503387	0.0423433	0.0377083	0.0353615	0.0291273	0.0232523	0.0210194	0.0181616	0.0160759	0.0146835	0.0129566	0.0113008	0.0101795	0.00906427	0.00790542	0.00676434	0.00585846
2.33201e-16	0.0964162	0.103312	0.0945531	0.0820067	0.0698703	0.0569142	0.0480072	0.0426933	0.0371081	0.0319517	0.0283685	0.0253867	0.0237975	0.0207752	0.0180947	0.015609	0.0136129	0.0120666	0.0108011	0.00976985	0.00840286	0.00748709	0.00656133
2.33201e-16	0.092496	0.0991437	0.0905497	0.0811012	0.0648632	0.0568365	0.0489601	0.0417657	0.0396801	0.033277	0.0294122	0.026219	0.0228794	0.0198705	0.0168552	0.0143903	0.0129713	0.0110841	0.00943415	0.00803624	0.00697164	0.00617595	0.00530884
2.33201e-16	0.0882572	0.0984518	0.0875912	0.0764173	0.0677047	0.0560951	0.0505051	0.0445355	0.0380658	0.0343108	0.0296561	0.0271687	0.0239898	0.0212483	0.0193068	0.0170856	0.0147953	0.0126756	0.0108745	0.00959495	0.00846664	0.0072902	0.00627412
2.33201e-16	0.089444	0.0948862	0.0869241	0.0764241	0.0639787	0.0558171	0.049734	0.0447879	0.0413338	0.035899	0.0298893	0.0265888	0.0226727	0.0193273	0.0171586	0.0152553	0.0131943	0.0113671	0.00981239	0.00820962	0.00721679	0.00615441	0.00522985
2.33201e-16	0.0868753	0.0948369	0.0863778	0.0736429	0.0634962	0.0584454	0.0519463	0.0435121	0.0373513	0.0314587	0.0277886	0.0245801	0.0217463	0.0192659	0.017412	0.0152906	0.0131566	0.0115741	0.010201	0.0089261	0.00781068	0.00683475	0.0060642
2.33201e-16	0.0881348	0.0943493	0.0837005	0.0787674	0.0704764	0.0600789	0.0521416	0.0442131	0.0391825	0.0343761	0.0302521	0.02745	0.0243659	0.0210836	0.0182606	0.0158189	0.0137065	0.0120992	0.0107805	0.00975747	0.00898542	0.00819722	0.00758952
2.33201e-16	0.0863995	0.0943028	0.085599	0.0730389	0.0671196	0.0593306	0.0525177	0.0454952	0.0407793	0.0368007	0.0298913	0.0273743	0.0237594	0.0210161	0.0177988	0.0156744	0.0139278	0.0121034	0.0108373	0.00973612	0.00867317	0.0077316	0.006897
2.33201e-16	0.0937973	0.0999219	0.0973748	0.0815359	0.0712711	0.0606675	0.0559559	0.0464896	0.0385104	0.0334531	0.0311448	0.0268875	0.0243758	0.0211516	0.0182482	0.0158473	0.0139183	0.0122215	0.0109222	0.00943621	0.0080931	0.00696839	0.0060487
2.33201e-16	0.0998113	0.10833	0.0955092	0.0851706	0.0730933	0.0621412	0.0529663	0.0471941	0.0400838	0.0369761	0.0324403	0.0275061	0.0244519	0.021045	0.0182253	0.0158602	0.0131951	0.011726	0.0103493	0.00909974	0.00778001	0.00689279	0.00611215
2.33201e-16	0.0970115	0.106052	0.0973354	0.0837573	0.0737028	0.0652705	0.0544155	0.046959	0.0426649	0.0366628	0.0306995	0.0275849	0.0235139	0.0201028	0.01719	0.0155495	0.013452	0.0116151	0.0100292	0.00865994	0.00747778	0.00645711	0.00554883
2.33201e-16	0.107975	0.108612	0.0899743	0.0782822	0.068744	0.0604705	0.0518892	0.0452064	0.0389806	0.0326524	0.0274201	0.0229491	0.0192094	0.0163146	0.0139876	0.0119904	0.0102809	0.008619	0.00730382	0.00650928	0.0055361	0.00468999	0.00394373
2.33201e-16	0.121768	0.124756	0.10614	0.0877622	0.0748802	0.0597808	0.0506554	0.0422387	0.0371766	0.0318383	0.0280372	0.0245052	0.0212044	0.0174336	0.0144157	0.0129388	0.0108835	0.00912712	0.0076935	0.00639118	0.00528304	0.00445166	0.00378806
2.33201e-16	0.120083	0.124984	0.11292	0.0933171	0.0806321	0.0684319	0.0603673	0.0500907	0.0394583	0.033122	0.0279831	0.023187	0.0187116	0.0148398	0.0125577	0.0107643	0.00907316	0.0076506	0.00620257	0.00521397	0.004463	0.00386745	0.00335171
2.33201e-16	0.122932	0.134616	0.118884	0.0976344	0.0825176	0.070984	0.0591144	0.0474593	0.038333	0.0314296	0.0251988	0.0194808	0.015725	0.0134657	0.0116426	0.0098175	0.0082858	0.00697896	0.00520065	0.00415775	0.00343056	0.0028308	0.0023361
2.33201e-16	0.138987	0.148999	0.120138	0.0995235	0.0819093	0.0686288	0.0567939	0.0456335	0.0375321	0.0298919	0.0240978	0.0196337	0.0161887	0.0133962	0.0106799	0.00868713	0.00710023	0.00576956	0.00466452	0.00374831	0.00301133	0.00245632	0.001981
2.33201e-16	0.138094	0.143453	0.12439	0.105123	0.089677	0.0734616	0.062249	0.0507712	0.0414488	0.0349761	0.0280612	0.0231802	0.0187516	0.0155825	0.0127876	0.0101553	0.00834688	0.00672018	0.00537474	0.00431535	0.00346469	0.00278198	0.0022338
2.33201e-16	0.138587	0.143826	0.124851	0.10433	0.0835821	0.0705519	0.0588476	0.0499393	0.0395712	0.0322552	0.0264681	0.021973	0.0180353	0.0145722	0.0115913	0.0094249	0.00776607	0.00626946	0.00506105	0.00403306	0.00316057	0.00260241	0.00210929
2.33201e-16	0.142778	0.144433	0.122962	0.102775	0.0864581	0.0719191	0.0585472	0.0482146	0.041246	0.0326162	0.0256162	0.0210413	0.0171585	0.0142411	0.0117878	0.00955776	0.00774928	0.00628284	0.00509385	0.00421015	0.00350387	0.00294408	0.00249692
2.33201e-16	0.141889	0.146753	0.122619	0.0977326	0.0822725	0.0683016	0.0551501	0.0465738	0.0365147	0.0304872	0.0239979	0.0207182	0.0169621	0.0137898	0.0110957	0.00911884	0.00741687	0.00620224	0.00518233	0.00423626	0.00341422	0.00275185	0.0022213
2.33201e-16	0.139453	0.147401	0.12474	0.102287	0.0828141	0.0661479	0.0556656	0.047558	0.0391592	0.0318363	0.0275477	0.0230769	0.0190221	0.0157902	0.0132777	0.0114398	0.00949628	0.00788486	0.00654885	0.00544797	0.00468333	0.00403181	0.00347287
2.33201e-16	0.142389	0.145213	0.123856	0.100661	0.08361	0.0714678	0.0615147	0.0520034	0.0438195	0.0360582	0.0301678	0.0263837	0.0223026	0.0196766	0.0167275	0.013809	0.0114934	0.0097025	0.00820969	0.00696849	0.00591497	0.00501766	0.00418345
2.33201e-16	0.137862	0.146004	0.125602	0.109105	0.0862992	0.0743228	0.0639462	0.055071	0.0484562	0.0406842	0.034598	0.0295939	0.0252524	0.0217304	0.0186718	0.0153496	0.0129696	0.0110532	0.00938049	0.00793904	0.00670917	0.00567392	0.00479917
2.33201e-16	0.134479	0.142975	0.127525	0.10541	0.0909209	0.0777544	0.0675034	0.0564384	0.0495732	0.042762	0.0369061	0.0312722	0.0250953	0.0207518	0.0173216	0.0146582	0.0127726	0.0111862	0.00963496	0.00836901	0.00719667	0.00618877	0.00531436
2.33201e-16	0.144869	0.142881	0.127535	0.111206	0.097921	0.0779333	0.0651297	0.0550988	0.04803	0.0420936	0.0359305	0.0312081	0.0268242	0.0229403	0.0196592	0.0165912	0.0147032	0.0131185	0.0116258	0.0102709	0.00895152	0.00773058	0.00665296
2.33201e-16	0.155921	0.15303	0.136921	0.118695	0.103993	0.0849968	0.0714705	0.0614902	0.054095	0.0479218	0.0399254	0.0336487	0.0282246	0.0232597	0.0195818	0.0166559	0.0143781	0.0126553	0.0112814	0.00976816	0.00832772	0.00711649	0.00613288
2.33201e-16	0.157912	0.159614	0.141055	0.121083	0.104571	0.0862138	0.074781	0.0630745	0.0541635	0.0467049	0.0385761	0.0337958	0.0297242	0.0254705	0.0215251	0.018471	0.0159763	0.0134659	0.0115775	0.00959461	0.00848567	0.00748055	0.00637151
2.33201e-16	0.162381	0.161837	0.146543	0.127161	0.107888	0.0888766	0.0805033	0.070788	0.061328	0.052553	0.0445871	0.0375131	0.0320195	0.0279293	0.0225278	0.0191562	0.0163522	0.0141823	0.0124847	0.0108225	0.009154	0.00774323	0.00655026
2.33201e-16	0.166131	0.163746	0.148496	0.126664	0.106579	0.0937367	0.0836883	0.0707231	0.0616205	0.0531766	0.0439304	0.0345088	0.0293228	0.024837	0.0219748	0.0190844	0.0157426	0.0133932	0.0112872	0.00952408	0.00818199	0.00702901	0.00603852
2.33201e-16	0.173373	0.170034	0.149877	0.129024	0.114769	0.0946255	0.0815935	0.0712832	0.0593747	0.049483	0.0414721	0.0345389	0.0293628	0.0247158	0.0206876	0.0173177	0.0148396	0.0128301	0.0110071	0.00953226	0.00820002	0.00705441	0.00594123
2.33201e-16	0.175157	0.173189	0.150749	0.129394	0.114023	0.0952981	0.0814619	0.0712651	0.0612076	0.0501887	0.0422746	0.0366497	0.0315221	0.0274908	0.0233963	0.0194442	0.0159334	0.012673	0.010321	0.00868175	0.0073085	0.00630109	0.00533311
2.33201e-16	0.177112	0.178441	0.159708	0.138063	0.112289	0.0960337	0.0816452	0.0720673	0.0606988	0.0517935	0.0424753	0.0374138	0.0327147	0.0275686	0.0226812	0.0186399	0.0154737	0.0131578	0.0112688	0.00926587	0.00771481	0.00654672	0.00555687
2.33201e-16	0.175388	0.176903	0.166	0.14713	0.118856	0.101901	0.0832536	0.0732854	0.0642836	0.0567026	0.0490167	0.0432148	0.0378298	0.033628	0.0296416	0.0259045	0.0222355	0.0194773	0.0170304	0.014728	0.0128933	0.0112871	0.00988552
2.33201e-16	0.174003	0.180402	0.170461	0.152934	0.125174	0.110702	0.0908668	0.0839772	0.0697203	0.0598401	0.051494	0.0455093	0.037659	0.0335828	0.0283779	0.0249896	0.0209766	0.0182371	0.0148033	0.012813	0.0103639	0.00900302	0.00724322
2.33201e-16	0.174578	0.187875	0.172289	0.147005	0.128093	0.109944	0.0936037	0.0840039	0.0732117	0.0628673	0.0534472	0.0459506	0.0388305	0.0344084	0.0294746	0.0263097	0.0223194	0.0196112	0.0164109	0.0141606	0.0119617	0.0102507	0.00871546
2.33201e-16	0.174751	0.182122	0.169095	0.150376	0.122197	0.106381	0.0934177	0.0853598	0.0753322	0.0650234	0.0560691	0.0493347	0.0411289	0.0358997	0.0296779	0.0269208	0.0225215	0.0199938	0.01649	0.0149188	0.0124209	0.0108306	0.0090287
2.33201e-16	0.171857	0.180351	0.161081	0.143698	0.121257	0.107206	0.0934495	0.0842915	0.0725325	0.0634844	0.0527694	0.0454097	0.0370029	0.0327593	0.0274477	0.0239844	0.0203213	0.0174326	0.0142172	0.0121781	0.00995371	0.00864204	0.00722177
2.33201e-16	0.174109	0.180293	0.171625	0.152764	0.126004	0.114383	0.104614	0.0924142	0.0805009	0.0685749	0.058932	0.0512455	0.045621	0.0388415	0.0343307	0.0287917	0.0242124	0.020361	0.0171271	0.0144085	0.0122586	0.0104485	0.00890359
