# Supplementary material for: Research on the dynamic spillover of stock markets under COVID-19—Taking the stock markets of China, Japan, and South Korea as an example
Source: Front Public Health. 2022 Nov 11;10:1008348. doi: 10.3389/fpubh.2022.1008348 (PMC9691647; doi:10.3389/fpubh.2022.1008348)
Supplement: Supplementary file 6 [file Data_Sheet_4.ZIP › COM_JPN (1).xls]

## Sheet: Sheet8
0	0	0	0	0	0	0	0	0	0	0	0	0	0	0	0	0	0	0	0	0	0	0	0
0	0	0	0	0	0	0	0	0	0	0	0	0	0	0	0	0	0	0	0	0	0	0	0
-2.96689e-17	0.195254	0.090548	0.0377125	0.0230323	0.00851763	0.00375012	0.00222619	0.000952978	0.000434887	0.000331789	8.51636e-05	4.45543e-05	2.80423e-05	1.28672e-05	2.71718e-06	1.55211e-06	3.26884e-07	1.87809e-07	1.17768e-07	8.84542e-08	6.20404e-08	2.54777e-08	1.40631e-08
-2.96689e-17	0.209473	0.0847886	0.0438597	0.0241615	0.00933265	0.00374308	0.00227601	0.000834248	0.000421024	0.00024883	8.33338e-05	5.51353e-05	3.90744e-05	1.42937e-05	3.48627e-06	1.77346e-06	6.4659e-07	2.31781e-07	1.31774e-07	6.18057e-08	2.19708e-08	8.69522e-09	8.0455e-09
-2.96689e-17	0.209157	0.0958317	0.0451411	0.0231643	0.0100808	0.00427672	0.00232144	0.00105373	0.000458661	0.000206912	7.32708e-05	3.65305e-05	1.92955e-05	1.02911e-05	4.34435e-06	1.68797e-06	6.24809e-07	2.73209e-07	1.55381e-07	6.63363e-08	2.8365e-08	2.27849e-08	1.15521e-08
-2.96689e-17	0.208915	0.0977107	0.0461703	0.0250345	0.0103636	0.00408445	0.00241484	0.000832621	0.000262098	0.000171735	6.24806e-05	3.45848e-05	2.13828e-05	1.17968e-05	4.20563e-06	1.54514e-06	6.90433e-07	2.99976e-07	1.65128e-07	7.3991e-08	4.24179e-08	2.02441e-08	9.37806e-09
-2.96689e-17	0.206904	0.097769	0.0464008	0.0230513	0.0108418	0.00510465	0.00274502	0.00144229	0.000582462	0.000330299	0.000141002	9.04234e-05	3.79921e-05	2.35111e-05	1.19327e-05	5.84008e-06	3.03093e-06	1.52409e-06	7.4416e-07	3.77756e-07	1.67091e-07	9.46243e-08	4.74413e-08
-2.96689e-17	0.204629	0.0951646	0.0495449	0.0272263	0.0127257	0.00698785	0.00396281	0.00223715	0.00113623	0.000595195	0.000288749	0.000175273	0.000119496	6.28207e-05	3.4211e-05	2.13019e-05	1.1198e-05	6.61546e-06	3.30945e-06	2.02283e-06	6.89153e-07	4.792e-07	2.06955e-07
-2.96689e-17	0.196341	0.100453	0.0569715	0.0305584	0.0146956	0.00834018	0.00441411	0.00264256	0.00141118	0.000775162	0.000436977	0.00022829	0.000144767	6.70734e-05	4.25555e-05	2.08938e-05	1.25058e-05	6.44781e-06	3.68302e-06	1.99377e-06	1.16026e-06	5.86392e-07	3.4185e-07
-2.96689e-17	0.207754	0.100163	0.0624257	0.0335935	0.0170349	0.00833198	0.00420583	0.00230632	0.00123797	0.000651882	0.000324682	0.000153049	9.27132e-05	3.83837e-05	2.46641e-05	1.05176e-05	6.30002e-06	2.68861e-06	1.37962e-06	7.41102e-07	3.55475e-07	1.83461e-07	1.0678e-07
-2.96689e-17	0.195808	0.10134	0.0648112	0.0331177	0.0160454	0.00838959	0.00492377	0.00239885	0.00118988	0.000724418	0.000366364	0.000187157	0.000121913	5.43465e-05	3.02392e-05	1.47697e-05	9.80921e-06	3.70547e-06	2.86855e-06	1.55154e-06	8.39295e-07	2.25797e-07	2.45612e-07
-2.96689e-17	0.188025	0.101315	0.0761402	0.0376166	0.0177991	0.00929446	0.00481511	0.00220544	0.00133399	0.000700623	0.000367733	0.000155581	0.000105605	4.93319e-05	2.95812e-05	1.32867e-05	8.41511e-06	4.48328e-06	3.09985e-06	1.4727e-06	7.11732e-07	3.91376e-07	2.09846e-07
-2.96689e-17	0.182207	0.0974088	0.0813628	0.03747	0.0148666	0.0100914	0.00478436	0.00203396	0.0010225	0.000524266	0.000330766	0.000121547	7.24584e-05	4.47735e-05	1.91063e-05	1.01733e-05	5.73978e-06	3.91167e-06	2.04599e-06	8.95402e-07	5.14478e-07	2.4486e-07	1.20448e-07
-2.96689e-17	0.186633	0.0921721	0.074969	0.0352192	0.0170633	0.00963132	0.00514664	0.00247542	0.00107997	0.000535295	0.000387039	0.000147175	6.10038e-05	4.09106e-05	1.84689e-05	7.38534e-06	4.68924e-06	3.52584e-06	1.44701e-06	1.18245e-06	7.45057e-07	3.00125e-07	1.83076e-07
-2.96689e-17	0.182783	0.0964397	0.0728491	0.0360176	0.0161639	0.00852818	0.00470635	0.00216373	0.00107567	0.000534643	0.000307931	0.000141962	7.76929e-05	3.99962e-05	1.77166e-05	7.89992e-06	3.5691e-06	1.82712e-06	9.82031e-07	4.96357e-07	3.78823e-07	1.90794e-07	9.75955e-08
-2.96689e-17	0.178179	0.104952	0.0785558	0.0382563	0.0177488	0.0113198	0.00521526	0.00252105	0.00143137	0.000890741	0.000464969	0.000201873	0.000113157	5.94279e-05	2.81758e-05	1.51994e-05	1.10547e-05	5.09876e-06	3.31505e-06	1.54606e-06	1.01087e-06	5.06246e-07	2.91603e-07
-2.96689e-17	0.181076	0.107105	0.0746556	0.035779	0.0167328	0.0104811	0.00445123	0.00222267	0.00124062	0.000610065	0.000345811	0.000164689	8.66544e-05	4.7602e-05	2.31516e-05	8.81662e-06	6.9583e-06	3.47486e-06	1.77598e-06	9.40138e-07	4.95337e-07	3.26736e-07	1.79797e-07
-2.96689e-17	0.182355	0.101765	0.0699836	0.0343756	0.0173336	0.00925025	0.00435696	0.0020955	0.0010757	0.000555657	0.000268912	0.000139789	6.41981e-05	3.30061e-05	1.44939e-05	7.2058e-06	4.01765e-06	1.82666e-06	1.13037e-06	5.33585e-07	2.88469e-07	1.46359e-07	7.53049e-08
-2.96689e-17	0.185715	0.0913549	0.0650807	0.0303875	0.0122966	0.00674258	0.00298328	0.00118677	0.000550853	0.000329981	0.00018355	7.54895e-05	3.58822e-05	1.0556e-05	6.32667e-06	3.29316e-06	1.38178e-06	8.07425e-07	3.58011e-07	1.81425e-07	1.12919e-07	6.52166e-08	2.57305e-08
-2.96689e-17	0.203301	0.0926299	0.0610109	0.0283897	0.00938423	0.00477081	0.00207844	0.00100096	0.000507777	0.000296131	0.000123912	5.08155e-05	3.26521e-05	1.39722e-05	5.48137e-06	2.40159e-06	1.24213e-06	6.24329e-07	3.39784e-07	1.81921e-07	9.26081e-08	7.067e-08	2.16034e-08
-2.96689e-17	0.204419	0.0994891	0.0626175	0.0275007	0.00788916	0.00380637	0.00144903	0.000521764	0.000354156	0.000172752	7.04186e-05	3.43381e-05	1.26701e-05	6.28848e-06	2.89807e-06	1.44628e-06	8.28356e-07	2.9553e-07	2.72305e-07	6.4472e-08	5.11131e-08	2.85661e-08	1.22281e-08
-2.96689e-17	0.20418	0.0976747	0.0574879	0.0275526	0.00842996	0.00465908	0.00208352	0.000476199	0.000301629	0.000143692	5.99683e-05	3.0809e-05	1.47845e-05	6.9867e-06	3.17795e-06	1.7061e-06	5.05245e-07	3.15341e-07	2.68319e-07	6.55025e-08	4.47879e-08	3.94659e-08	1.0402e-08
-2.96689e-17	0.206129	0.0960484	0.053909	0.0244915	0.00625451	0.00326827	0.00140966	0.000484893	0.000236917	8.91358e-05	7.3136e-05	1.80147e-05	9.06801e-06	2.70595e-06	2.14307e-06	9.70594e-07	2.14431e-07	1.26564e-07	8.44848e-08	1.56004e-08	1.51162e-08	1.34197e-08	4.7401e-09
-2.96689e-17	0.205778	0.0864818	0.0523187	0.0264252	0.00606815	0.0027271	0.00118128	0.00046306	0.000250682	0.000101907	4.90295e-05	2.25252e-05	7.15902e-06	4.57052e-06	4.81864e-06	8.61376e-07	5.39896e-07	2.90855e-07	6.72003e-08	1.1457e-08	2.00217e-08	8.14095e-09	3.17564e-09
-2.96689e-17	0.211689	0.0837137	0.0486262	0.0210897	0.00473087	0.00184562	0.00103144	0.000464162	0.000168179	8.41598e-05	4.80824e-05	1.82026e-05	4.63781e-06	3.90931e-06	3.49039e-06	9.72553e-07	3.12047e-07	1.81365e-07	6.90327e-08	2.00947e-08	6.50979e-09	6.44135e-09	1.33198e-09
-2.96689e-17	0.214028	0.0798484	0.0434073	0.0173057	0.00383768	0.00156881	0.000787876	0.000349063	0.000133005	7.83723e-05	4.96234e-05	2.16058e-05	6.76247e-06	2.93687e-06	1.96195e-06	6.05399e-07	1.24707e-07	1.0491e-07	6.70667e-08	8.40067e-09	1.19681e-08	1.0093e-08	8.99475e-10
-2.96689e-17	0.217181	0.0876435	0.0429907	0.0178884	0.00363804	0.00102596	0.000803482	0.000373542	0.000131627	8.30632e-05	5.52696e-05	2.17344e-05	5.90425e-06	3.48959e-06	1.6956e-06	6.26855e-07	2.38683e-07	1.51867e-07	7.53066e-08	1.63912e-08	1.19026e-08	8.77992e-09	3.35642e-09
-2.96689e-17	0.23067	0.0840064	0.0369502	0.0141802	0.00353769	0.00121368	0.000896597	0.000415514	0.000100812	6.10557e-05	3.71847e-05	1.47798e-05	4.32219e-06	2.30634e-06	2.189e-06	5.91913e-07	1.29354e-07	1.26669e-07	9.27957e-08	1.04607e-08	4.5259e-09	9.17086e-09	2.00409e-09
-2.96689e-17	0.237518	0.0809731	0.0363034	0.0156277	0.00314962	0.00104023	0.000873876	0.000410125	0.000140877	0.000105694	4.82802e-05	1.19643e-05	2.28964e-06	2.67681e-06	1.62769e-06	8.31658e-07	2.26278e-07	8.82117e-08	6.82587e-08	8.04499e-09	9.45948e-09	7.02842e-09	2.63042e-09
-2.96689e-17	0.228255	0.0891705	0.0354604	0.0142268	0.00297232	0.000561244	0.00119228	0.000490836	0.000158225	8.38501e-05	6.21623e-05	1.26681e-05	7.68127e-06	3.17133e-06	1.40451e-06	9.23396e-07	2.18416e-07	1.11825e-07	9.17507e-08	2.86961e-08	1.63862e-09	6.57738e-09	3.65822e-09
-2.96689e-17	0.234884	0.092562	0.0348296	0.0109119	0.00259583	0.000628424	0.000823192	0.000267119	0.000152001	6.72634e-05	1.7462e-05	1.3231e-05	2.84763e-06	1.51057e-06	8.96371e-07	6.0846e-07	1.19793e-07	9.40334e-09	3.07934e-08	1.1516e-08	1.87604e-09	5.0057e-09	2.89782e-09
-2.96689e-17	0.225914	0.0891844	0.0367961	0.0101971	0.00174993	0.000197735	0.000877547	0.000455754	0.000201908	6.97319e-05	4.05692e-05	1.11921e-05	7.17381e-06	3.32601e-06	1.28208e-06	1.26713e-06	2.17127e-07	5.37112e-08	4.90905e-08	1.68307e-08	4.15698e-09	3.54343e-09	1.93798e-09
-2.96689e-17	0.217791	0.0912556	0.0415885	0.0130039	0.00177357	0.00147634	0.00104345	0.000708243	0.000217142	9.23217e-05	4.06571e-05	9.81641e-06	4.22148e-06	5.18229e-06	2.15062e-06	8.02654e-07	5.98338e-07	1.34521e-07	4.00418e-08	4.64058e-08	1.823e-08	7.16936e-09	4.31532e-09
-2.96689e-17	0.210016	0.0973027	0.0539238	0.0141356	0.000966492	0.000848293	0.0014237	0.000669291	0.000330176	0.000129672	5.2162e-05	8.32699e-06	3.39984e-06	3.517e-06	2.57142e-06	1.1869e-06	2.78896e-07	2.26894e-07	6.4798e-08	1.61127e-08	1.52517e-08	1.45683e-08	5.74199e-09
-2.96689e-17	0.205861	0.096098	0.0543875	0.014865	0.00122836	0.00165045	0.00100127	0.000505767	0.000258215	0.000144755	5.6173e-05	4.0301e-06	4.17844e-06	1.87875e-06	8.79379e-07	1.99021e-07	2.46004e-07	1.57202e-07	5.27528e-08	1.81302e-08	1.32715e-08	9.95771e-09	1.65112e-09
-2.96689e-17	0.211089	0.0919649	0.0618216	0.0152299	0.000588342	0.00102168	0.000636181	0.000475404	0.000259195	0.000145476	3.3639e-05	3.79021e-06	8.43446e-07	1.02519e-06	1.37336e-06	1.40289e-07	8.01182e-08	1.21826e-07	2.67878e-09	1.10753e-09	4.53881e-09	1.13791e-09	5.64467e-10
-2.96689e-17	0.203951	0.0919693	0.0550776	0.012676	-8.95123e-05	0.000464904	0.000894609	0.000406727	0.000133115	8.97505e-05	2.24294e-05	4.88049e-06	1.1e-06	1.40116e-06	1.5874e-06	1.75779e-07	1.18003e-07	5.16962e-08	7.2713e-09	1.44771e-08	2.32817e-09	2.80771e-09	1.70589e-10
-2.96689e-17	0.209798	0.0917211	0.0514114	0.011464	-0.000597511	0.000112338	0.000715097	0.000398176	0.000163667	8.0322e-05	1.7333e-05	5.18959e-06	2.8807e-06	1.997e-06	1.40882e-06	3.17665e-07	2.25767e-07	9.12529e-08	2.30734e-08	9.14986e-09	3.25296e-09	4.41617e-09	2.8064e-09
-2.96689e-17	0.213713	0.0873944	0.0489793	0.0136909	0.000728471	0.000303896	0.000603621	0.000226119	9.64652e-05	4.66392e-05	1.58486e-05	7.83043e-06	3.30559e-06	9.27523e-07	7.11313e-07	3.70351e-07	5.046e-08	3.01424e-08	1.17859e-08	3.97465e-09	5.35811e-09	6.05435e-10	4.42239e-10
-2.96689e-17	0.221293	0.0908865	0.0512479	0.0141693	0.00146774	0.000386512	0.000750385	0.000175413	6.99535e-05	4.35793e-05	1.85023e-05	3.61328e-06	4.33868e-06	1.13081e-06	5.72304e-07	1.98631e-07	5.0025e-08	2.64049e-08	3.12408e-08	2.49336e-09	1.75652e-09	3.7375e-10	2.06859e-10
-2.96689e-17	0.217404	0.086425	0.0483215	0.0152214	0.0023933	0.000759262	0.000796698	0.000372948	9.58998e-05	7.66554e-05	2.2348e-05	6.93294e-06	3.38892e-06	1.25017e-06	4.75072e-07	4.65638e-07	3.58397e-08	4.58967e-08	1.83191e-08	3.12991e-09	5.02464e-09	2.74305e-09	2.21153e-10
-2.96689e-17	0.216507	0.0904986	0.0523481	0.0168311	0.00351172	0.000816434	0.00082079	0.000246617	0.000197727	8.21282e-05	2.29054e-05	1.07463e-05	4.52074e-06	1.81544e-06	7.03585e-07	6.94041e-07	1.1139e-07	5.03284e-08	1.50735e-08	6.59974e-09	3.68058e-09	1.2866e-09	1.01215e-09
-2.96689e-17	0.221759	0.0893333	0.0520934	0.0152245	0.00253876	0.00102902	0.000741292	0.000227894	0.000129338	5.23284e-05	2.05237e-05	7.60404e-06	7.12553e-06	6.44533e-07	2.57264e-07	2.54134e-07	5.8221e-08	4.24416e-08	4.00551e-08	2.322e-09	7.86385e-10	1.97475e-09	1.86067e-10
-2.96689e-17	0.227843	0.0914809	0.0524559	0.0149307	0.00407215	0.00177632	0.000862642	0.000238323	0.000169862	8.04669e-05	2.73428e-05	9.00059e-06	9.18186e-06	5.72327e-07	7.91965e-07	1.82993e-07	9.35714e-08	5.79673e-08	1.80623e-08	1.25479e-08	6.3758e-09	6.63794e-09	7.78834e-10
-2.96689e-17	0.222527	0.0926422	0.0548014	0.0193643	0.00601125	0.000941774	0.00108844	0.000424166	0.000191962	8.19109e-05	1.98617e-05	1.37734e-05	9.49715e-06	2.39839e-06	9.75201e-07	4.07399e-07	7.14533e-08	6.04978e-08	1.35538e-08	1.88202e-08	6.94048e-09	3.77593e-09	1.19549e-09
-2.96689e-17	0.222581	0.0938067	0.0559237	0.0180942	0.00463047	0.00108323	0.000622454	0.000339307	0.000172467	6.5782e-05	2.37748e-05	1.39206e-05	9.85291e-06	1.38443e-06	7.02485e-07	4.2192e-07	1.62815e-07	9.04901e-08	1.27368e-07	1.53213e-08	4.17422e-09	2.30492e-09	8.11856e-10
-2.96689e-17	0.232124	0.094687	0.0516629	0.0168125	0.00477016	0.00179479	0.000752407	0.000341673	0.00018098	9.29565e-05	3.39004e-05	1.37567e-05	6.78674e-06	1.85302e-06	4.70139e-07	2.97868e-07	1.30232e-07	7.9996e-08	3.73106e-08	1.64813e-08	5.6327e-09	3.81273e-09	9.46161e-10
-2.96689e-17	0.228434	0.087365	0.0515133	0.0177647	0.00575843	0.00224167	0.00105238	0.000401546	0.000204788	0.00010001	4.55631e-05	1.74968e-05	8.66052e-06	2.55486e-06	1.24054e-06	4.0284e-07	1.67971e-07	1.23642e-07	6.26058e-08	2.47475e-08	5.18349e-09	4.94419e-09	4.90252e-10
-2.96689e-17	0.225812	0.0901376	0.0497964	0.0164149	0.00696674	0.00246758	0.00129553	0.000342479	0.000185685	7.206e-05	3.27141e-05	1.43842e-05	7.36455e-06	3.0812e-06	8.23805e-07	4.28099e-07	9.8436e-08	7.23389e-08	5.38898e-08	1.30338e-08	6.17792e-09	5.68976e-09	1.87767e-09
-2.96689e-17	0.228913	0.088794	0.049946	0.0171555	0.00533637	0.00212436	0.000962069	0.000265183	0.000132842	8.21821e-05	1.94062e-05	1.32546e-05	7.58479e-06	1.76121e-06	7.22153e-07	3.38096e-07	3.29883e-08	3.25712e-08	6.68775e-08	1.92163e-08	6.75558e-09	4.32914e-09	2.72478e-09
-2.96689e-17	0.222959	0.0882804	0.0506684	0.0174057	0.00569153	0.00212119	0.000894378	0.000389144	0.000176133	9.93151e-05	2.81415e-05	1.25454e-05	5.17715e-06	2.03796e-06	8.1302e-07	7.22786e-07	1.43984e-07	7.95718e-08	5.39046e-08	1.46083e-08	4.13969e-09	6.32147e-09	1.19211e-09
-2.96689e-17	0.225083	0.0823426	0.0469368	0.0178709	0.0057747	0.00224501	0.00108649	0.000404363	0.000207803	9.6258e-05	3.75336e-05	1.78055e-05	7.93486e-06	3.5329e-06	1.38853e-06	5.9549e-07	1.97292e-07	9.52817e-08	4.91755e-08	1.87531e-08	7.278e-09	4.75581e-09	1.53137e-09
-2.96689e-17	0.219274	0.0810887	0.0436135	0.0177432	0.00501235	0.00154154	0.000949417	0.00035772	0.000173364	7.94928e-05	2.84624e-05	1.0969e-05	5.13544e-06	1.73697e-06	8.48393e-07	2.07886e-07	5.01361e-08	2.84102e-08	2.69759e-08	7.46347e-09	2.53475e-09	1.30767e-09	6.01834e-10
-2.96689e-17	0.224962	0.0820798	0.044407	0.0151082	0.00434327	0.00158301	0.000766558	0.000354946	0.000243813	0.000131157	4.23954e-05	1.55565e-05	7.53883e-06	2.46116e-06	1.15337e-06	4.3311e-07	1.53433e-07	1.45465e-07	5.05792e-08	1.53558e-08	1.06068e-08	5.18134e-09	1.12824e-09
-2.96689e-17	0.222563	0.0799234	0.0479219	0.0159425	0.00499218	0.00191131	0.00105868	0.000475414	0.000181009	9.86797e-05	3.77314e-05	1.30462e-05	6.37547e-06	3.41965e-06	1.12346e-06	2.36104e-07	7.21026e-08	4.56908e-08	1.40225e-08	5.37301e-09	3.56939e-09	5.27249e-09	1.19724e-09
-2.96689e-17	0.215003	0.0760321	0.0485438	0.0133924	0.00420627	0.0016187	0.000692492	0.00037266	0.000173379	8.63978e-05	2.89161e-05	1.39873e-05	4.6919e-06	2.08422e-06	1.20764e-06	4.54709e-07	1.23212e-07	2.43132e-07	6.01242e-08	2.46731e-08	9.00147e-09	3.07076e-09	1.09334e-09
-2.96689e-17	0.213594	0.0822696	0.0522783	0.0122446	0.00496845	0.00153793	0.00109266	0.000391293	0.000270593	0.000130382	5.64567e-05	2.30377e-05	8.0266e-06	3.46059e-06	1.65592e-06	6.7154e-07	3.83517e-07	1.89868e-07	8.61448e-08	5.21343e-08	1.50536e-08	7.82173e-09	2.54379e-09
-2.96689e-17	0.219204	0.0809741	0.0540444	0.01712	0.0078414	0.00296523	0.00130023	0.000778297	0.000365604	0.000175189	8.58429e-05	4.03302e-05	1.66694e-05	6.51554e-06	2.40904e-06	1.40144e-06	4.03042e-07	2.76953e-07	1.00434e-07	4.72137e-08	2.07936e-08	1.29627e-08	3.26242e-09
-2.96689e-17	0.217958	0.078111	0.0531533	0.0207219	0.00834335	0.00267954	0.00124206	0.000530288	0.000424667	0.000206319	0.000103662	4.46965e-05	1.82232e-05	7.99091e-06	3.34142e-06	1.79893e-06	7.2298e-07	3.97973e-07	1.92078e-07	8.68789e-08	2.79164e-08	2.0735e-08	3.14854e-09
-2.96689e-17	0.214677	0.0764132	0.0536713	0.0213409	0.0082157	0.00289391	0.00136363	0.000616993	0.000319084	0.000159699	9.28345e-05	3.53532e-05	1.94872e-05	8.70034e-06	3.57208e-06	1.4547e-06	4.78671e-07	2.71002e-07	1.17002e-07	5.18951e-08	3.24148e-08	3.10602e-08	8.97481e-09
-2.96689e-17	0.223622	0.0853566	0.0489189	0.0184616	0.00813494	0.00313956	0.00150009	0.000711233	0.000335243	0.000167264	8.30631e-05	3.85181e-05	1.97866e-05	7.89862e-06	4.33849e-06	1.87862e-06	5.52815e-07	3.17662e-07	1.63936e-07	2.73365e-08	1.96502e-08	8.77541e-09	9.03886e-09
-2.96689e-17	0.220851	0.0903962	0.0558356	0.0226749	0.0097325	0.00342382	0.00200883	0.000982745	0.000409562	0.000190788	7.96769e-05	4.95412e-05	2.48327e-05	1.36713e-05	5.48768e-06	3.31002e-06	8.2521e-07	4.97227e-07	2.04973e-07	1.58702e-07	4.34816e-08	2.40657e-08	8.51366e-09
-2.96689e-17	0.217732	0.0936243	0.0544953	0.02402	0.00954781	0.00396825	0.00176317	0.000589037	0.000275737	0.000159749	5.84114e-05	2.19038e-05	1.03083e-05	5.6485e-06	1.9632e-06	1.26391e-06	6.14143e-07	2.45171e-07	1.37157e-07	6.54273e-08	2.84123e-08	1.2593e-08	5.63284e-09
-2.96689e-17	0.222342	0.0934345	0.054643	0.0226746	0.00844181	0.00342603	0.00173083	0.000774963	0.000308116	0.000175484	7.82282e-05	3.81309e-05	1.99645e-05	8.86507e-06	4.15147e-06	1.87902e-06	7.29335e-07	3.34313e-07	1.56434e-07	9.06788e-08	3.75335e-08	1.7464e-08	7.51912e-09
-2.96689e-17	0.221867	0.0970972	0.0534215	0.0216512	0.00771328	0.0028975	0.00119365	0.000474961	0.000170145	8.5271e-05	3.66558e-05	1.82303e-05	8.73263e-06	3.96579e-06	1.86402e-06	8.60109e-07	3.87135e-07	1.86557e-07	8.68625e-08	3.72569e-08	1.75283e-08	7.68753e-09	3.83077e-09
-2.96689e-17	0.223232	0.0935245	0.0516913	0.0211208	0.00817709	0.00383352	0.00165689	0.000622804	0.000297453	0.000151331	6.473e-05	2.90149e-05	1.64261e-05	8.78024e-06	3.60746e-06	1.56205e-06	6.50444e-07	2.94616e-07	1.30638e-07	5.86742e-08	1.81657e-08	1.09454e-08	4.72282e-09
-2.96689e-17	0.229503	0.0998089	0.0523155	0.0207678	0.00959	0.00410714	0.00196652	0.000828284	0.000343104	0.00020015	8.96493e-05	4.10209e-05	1.91393e-05	1.03706e-05	4.61255e-06	2.3962e-06	9.37374e-07	5.4159e-07	2.21418e-07	1.13077e-07	4.60141e-08	2.02612e-08	7.99977e-09
-2.96689e-17	0.237983	0.0966491	0.0424126	0.018504	0.00940949	0.0035054	0.00162312	0.000734	0.000342341	0.000182658	8.35651e-05	3.92554e-05	1.90323e-05	9.38884e-06	3.80394e-06	1.70264e-06	7.53549e-07	4.05325e-07	1.4787e-07	9.87466e-08	3.17657e-08	1.89338e-08	6.71101e-09
-2.96689e-17	0.227243	0.0894006	0.036875	0.0143335	0.00708103	0.00276139	0.00140424	0.000639963	0.000236405	9.50803e-05	4.14721e-05	1.72835e-05	9.79524e-06	6.45472e-06	2.706e-06	1.13066e-06	4.38547e-07	2.02578e-07	5.06106e-08	2.26455e-08	8.12173e-09	3.4661e-09	1.40433e-09
-2.96689e-17	0.236419	0.0876125	0.0336941	0.0144141	0.00633547	0.00245284	0.00160116	0.000725849	0.000293196	0.000141322	5.86374e-05	2.37712e-05	1.0459e-05	6.40195e-06	2.59694e-06	1.30974e-06	4.33301e-07	2.74683e-07	8.89939e-08	3.96344e-08	2.65416e-08	1.39199e-08	5.10473e-09
-2.96689e-17	0.238243	0.085265	0.0319105	0.013645	0.00596339	0.00209677	0.00101955	0.000641742	0.000218801	9.9821e-05	2.77725e-05	1.174e-05	4.23616e-06	3.96833e-06	1.18313e-06	8.96679e-07	1.71135e-07	2.66871e-07	3.89441e-08	2.60019e-08	1.04246e-08	1.06492e-08	2.68612e-09
-2.96689e-17	0.250992	0.0880208	0.0339332	0.0146755	0.00447017	0.00181053	0.000925115	0.000520053	0.000201281	9.41644e-05	3.91953e-05	1.77262e-05	7.09133e-06	3.12013e-06	1.7124e-06	6.7136e-07	2.58453e-07	1.59137e-07	7.00735e-08	2.34491e-08	1.0632e-08	8.93626e-09	2.39489e-09
-2.96689e-17	0.24752	0.0838958	0.0313762	0.0139869	0.00589304	0.00224554	0.00103755	0.000500043	0.000215248	0.00010335	4.0678e-05	1.70583e-05	5.15626e-06	3.60491e-06	1.57838e-06	6.7381e-07	2.60498e-07	1.34677e-07	4.59019e-08	2.44126e-08	1.07407e-08	5.00356e-09	1.3729e-09
-2.96689e-17	0.245105	0.0805669	0.0288755	0.013946	0.0061576	0.00216242	0.000969271	0.000527348	0.000262108	0.00010121	4.02039e-05	1.30177e-05	3.88446e-06	2.76018e-06	1.14257e-06	5.46527e-07	2.71347e-07	1.44916e-07	4.61446e-08	2.03877e-08	4.63249e-09	2.09473e-09	7.55249e-10
-2.96689e-17	0.258321	0.0862048	0.0270051	0.0125932	0.00557868	0.00230626	0.000946094	0.000453794	0.000153382	7.3694e-05	2.51112e-05	1.25335e-05	2.92018e-06	2.09502e-06	5.85378e-07	6.30821e-07	1.52562e-07	1.22572e-07	1.84944e-08	1.69433e-08	2.92313e-09	2.16171e-09	4.18623e-10
-2.96689e-17	0.254085	0.0832412	0.0245426	0.00896119	0.00280825	0.00149177	0.000718694	0.000417937	0.000170439	7.62662e-05	2.17361e-05	7.96771e-06	2.65386e-06	1.83578e-06	5.58399e-07	4.80862e-07	9.96799e-08	1.10807e-07	2.7831e-08	1.98938e-08	1.83624e-09	1.76398e-09	3.25235e-10
-2.96689e-17	0.255631	0.0861098	0.0273499	0.0112891	0.00324235	0.00164112	0.000699659	0.000413925	0.000188174	8.85243e-05	2.59486e-05	1.22073e-05	4.30544e-06	2.09644e-06	7.87942e-07	4.51385e-07	1.58465e-07	7.37767e-08	2.53149e-08	1.12151e-08	3.31748e-09	1.65762e-09	4.52049e-10
-2.96689e-17	0.248771	0.0813059	0.0196497	0.00726998	0.00239927	0.00148473	0.000691582	0.000356364	0.000121826	5.95562e-05	1.78841e-05	8.0878e-06	3.26323e-06	1.51652e-06	5.89028e-07	3.14127e-07	1.10563e-07	6.31026e-08	1.91464e-08	1.43457e-08	3.16639e-09	7.1458e-10	3.09019e-10
-2.96689e-17	0.253815	0.0855138	0.0202366	0.00569296	0.00230686	0.00166598	0.000786976	0.000329045	0.000138058	5.67423e-05	2.21577e-05	1.03201e-05	3.85074e-06	1.60738e-06	4.81045e-07	2.71594e-07	7.01579e-08	5.58078e-08	1.71965e-08	1.44858e-08	2.88132e-09	1.48556e-09	3.13688e-10
-2.96689e-17	0.250634	0.0785353	0.0123764	0.00182504	0.000839618	0.000931293	0.000498897	0.000254101	0.000113323	5.07277e-05	1.51084e-05	1.07802e-05	2.12826e-06	9.872e-07	3.07589e-07	2.0796e-07	6.06382e-08	4.01403e-08	1.47741e-08	7.26709e-09	2.52202e-09	1.48194e-09	2.39429e-10
-2.96689e-17	0.262628	0.0767793	0.016527	0.00332531	0.00103213	0.000920203	0.000451822	0.000186566	0.000137367	5.49489e-05	1.80378e-05	5.46254e-06	1.9828e-06	7.84987e-07	4.23303e-07	2.74925e-07	1.08781e-07	3.32326e-08	1.1679e-08	5.56863e-09	2.41433e-09	2.25139e-09	6.5279e-10
-2.96689e-17	0.256601	0.0810521	0.019532	0.00674133	0.0040232	0.00150978	0.000632469	0.00033691	0.000145117	5.67037e-05	2.20051e-05	9.36399e-06	3.64194e-06	1.34765e-06	6.14434e-07	2.9004e-07	1.35656e-07	5.55418e-08	2.2164e-08	1.17789e-08	4.97786e-09	2.70359e-09	1.01631e-09
-2.96689e-17	0.256064	0.0800936	0.0237108	0.00836105	0.00421599	0.00180667	0.000958781	0.000370048	0.000162211	9.00509e-05	2.78183e-05	1.43502e-05	6.0286e-06	2.70147e-06	8.74055e-07	4.73228e-07	1.89635e-07	1.13009e-07	4.91413e-08	2.47776e-08	8.5016e-09	4.16202e-09	1.21284e-09
-2.96689e-17	0.266109	0.0825952	0.0285957	0.0115158	0.00471009	0.0021935	0.000875557	0.000540761	0.000311145	0.000141303	5.2935e-05	2.44827e-05	7.68124e-06	4.51051e-06	2.0995e-06	8.46085e-07	3.76512e-07	1.75123e-07	7.75445e-08	5.72134e-08	1.45549e-08	6.16465e-09	3.71006e-09
-2.96689e-17	0.263356	0.0795506	0.027432	0.0105248	0.00510665	0.00243444	0.00121671	0.00059349	0.000246721	0.000119858	4.61545e-05	2.0454e-05	7.20244e-06	6.04277e-06	2.05873e-06	1.02052e-06	4.30156e-07	1.92749e-07	4.75675e-08	2.33768e-08	9.20342e-09	3.9713e-09	2.15525e-09
-2.96689e-17	0.237959	0.0795348	0.0356343	0.0185816	0.00907802	0.0051085	0.00214521	0.000936685	0.000403092	0.000171125	8.06784e-05	4.81386e-05	1.9261e-05	1.06796e-05	4.89171e-06	2.0813e-06	7.72534e-07	3.371e-07	1.68224e-07	7.69993e-08	3.26001e-08	1.48967e-08	6.08136e-09
-2.96689e-17	0.249512	0.0854233	0.0451962	0.021684	0.0111766	0.00575739	0.00309801	0.00161696	0.000788654	0.000376656	0.000171188	8.82823e-05	3.81293e-05	2.35851e-05	1.16285e-05	6.16462e-06	3.3147e-06	1.69866e-06	8.3678e-07	4.07319e-07	2.00288e-07	9.76514e-08	4.79562e-08
-2.96689e-17	0.259411	0.0893558	0.0407896	0.0180592	0.00906317	0.00439493	0.00251986	0.00124136	0.000633699	0.000372991	0.000184889	9.46188e-05	4.25124e-05	2.11211e-05	1.09549e-05	5.7614e-06	2.75251e-06	1.29082e-06	6.08782e-07	2.84953e-07	1.22082e-07	6.0915e-08	2.50313e-08
-2.96689e-17	0.251618	0.0869905	0.0396479	0.0181839	0.0109849	0.0048545	0.00237868	0.00121625	0.000600189	0.000279534	0.000128363	7.10805e-05	3.04015e-05	1.4942e-05	6.343e-06	3.03851e-06	1.43673e-06	7.25266e-07	3.63617e-07	1.69246e-07	9.11929e-08	3.91841e-08	2.22247e-08
-2.96689e-17	0.264762	0.0891184	0.0346056	0.0152087	0.00696838	0.00305299	0.0015487	0.000700193	0.000340698	0.000167598	8.53796e-05	3.96661e-05	1.65743e-05	7.76351e-06	3.28062e-06	1.64684e-06	8.40108e-07	3.79414e-07	1.80838e-07	1.01586e-07	4.68531e-08	2.6978e-08	1.01447e-08
-2.96689e-17	0.251371	0.0894485	0.0306586	0.0133	0.00581499	0.00300945	0.00141792	0.000709083	0.000327528	0.000156766	7.72183e-05	3.08226e-05	1.29022e-05	5.58385e-06	2.9996e-06	1.57199e-06	6.01446e-07	3.18698e-07	1.3768e-07	7.69219e-08	3.21369e-08	1.71391e-08	7.13889e-09
-2.96689e-17	0.255948	0.0860714	0.0306847	0.0112956	0.00528426	0.00225677	0.000961983	0.000521485	0.000231668	0.00011481	4.4185e-05	1.63755e-05	7.1926e-06	3.24068e-06	1.38795e-06	8.11039e-07	3.16767e-07	2.84867e-07	9.4312e-08	5.98934e-08	2.43599e-08	1.66643e-08	7.65629e-09
-2.96689e-17	0.249222	0.0857479	0.0317922	0.0124778	0.00462908	0.00222811	0.00100645	0.000467384	0.00018401	0.000106433	3.26151e-05	2.01718e-05	7.99088e-06	3.05593e-06	1.30884e-06	4.05507e-07	3.15963e-07	8.16979e-08	7.76762e-08	2.82229e-08	1.82673e-08	8.93917e-09	5.3228e-09
-2.96689e-17	0.250487	0.0859531	0.0305808	0.0118956	0.00510787	0.00178023	0.000920685	0.000434844	0.000184552	7.41844e-05	3.90154e-05	1.63657e-05	5.56143e-06	1.8584e-06	1.1715e-06	4.29919e-07	1.8895e-07	1.07641e-07	4.60812e-08	2.3702e-08	8.44756e-09	4.76011e-09	1.84598e-09
-2.96689e-17	0.258535	0.0833964	0.0305108	0.00998645	0.0040925	0.00113098	0.00071994	0.000308146	0.000168932	7.5559e-05	1.91662e-05	5.4006e-06	3.77701e-06	1.81617e-06	9.42202e-07	4.42688e-07	1.89535e-07	1.07718e-07	4.73121e-08	1.30704e-08	7.50655e-09	4.41896e-09	1.93934e-09
-2.96689e-17	0.276551	0.0832673	0.0276547	0.00633664	0.0016517	0.000330451	0.000477628	0.000217611	6.34518e-05	6.78509e-06	6.89771e-06	2.09569e-06	1.67844e-06	7.47553e-07	4.91894e-07	1.92513e-07	1.04254e-07	1.6275e-08	9.56204e-09	1.9732e-09	2.94373e-09	5.78495e-10	5.25242e-10
-2.96689e-17	0.273429	0.0810592	0.0311657	0.00795807	0.0022928	0.000727964	0.000484389	0.000173031	9.46127e-05	3.09551e-05	1.85434e-05	8.28638e-06	4.16164e-06	1.81569e-06	1.0923e-06	2.96912e-07	2.12294e-07	6.56658e-08	2.95412e-08	8.74933e-09	7.83594e-09	2.63941e-09	1.76699e-09
-2.96689e-17	0.267978	0.0901051	0.0274829	0.00759919	0.00123898	0.000771458	0.000433	0.0001788	9.88786e-05	4.00324e-05	2.94178e-05	1.06648e-05	5.26478e-06	1.68943e-06	1.11315e-06	3.13319e-07	1.3455e-07	4.75301e-08	2.41932e-08	1.80393e-09	4.09835e-09	3.53138e-10	5.18238e-10
-2.96689e-17	0.263118	0.0906443	0.0340368	0.00785905	0.00274625	0.000852231	0.000383975	0.000156078	5.35787e-05	3.14499e-05	1.52085e-05	6.61028e-06	3.51496e-06	1.36069e-06	7.30866e-07	1.32357e-07	1.01042e-07	1.62112e-08	2.2578e-08	1.25606e-09	3.47703e-09	3.32293e-10	7.06012e-10
-2.96689e-17	0.255783	0.0874179	0.0312068	0.00879119	0.00275692	0.00125435	0.000449705	0.000173232	8.55025e-05	2.9969e-05	2.08747e-05	8.8757e-06	5.21734e-06	1.10527e-06	3.78463e-07	4.6924e-08	2.19144e-08	1.15632e-08	7.03667e-09	2.14148e-09	3.7401e-09	9.82993e-10	9.13528e-10
-2.96689e-17	0.254097	0.0920555	0.0307283	0.00774063	0.00225204	0.000956616	0.000493636	0.000219358	0.000100994	5.86818e-05	3.57408e-05	2.01018e-05	5.56875e-06	1.26266e-06	5.45465e-07	2.24484e-07	9.21028e-08	3.38506e-08	1.48851e-08	4.03994e-09	3.74762e-09	6.93972e-10	6.00338e-10
-2.96689e-17	0.256603	0.098099	0.0317457	0.00880308	0.00231554	0.00114737	0.000545355	0.000242795	6.55972e-05	4.32581e-05	2.61852e-05	1.21766e-05	6.12719e-06	2.21973e-06	4.97459e-07	1.74524e-07	1.32639e-07	5.52974e-08	2.98123e-08	9.39805e-09	5.00397e-09	4.14375e-09	1.96622e-09
-2.96689e-17	0.251296	0.0954105	0.0380321	0.0156479	0.0055509	0.00215118	0.000812809	0.000384931	0.000119949	5.55294e-05	2.54499e-05	1.12107e-05	4.88189e-06	2.81289e-06	1.17676e-06	3.28793e-07	1.84383e-07	8.34156e-08	2.02962e-08	5.71111e-09	4.83358e-09	2.19387e-09	4.27411e-10
-2.96689e-17	0.248217	0.104241	0.0401776	0.0136249	0.00383948	0.00175735	0.000587082	0.000243131	4.83518e-05	3.38123e-05	1.07744e-05	4.53899e-06	1.81011e-06	9.75816e-07	8.49837e-07	2.72347e-07	1.40186e-07	6.17238e-08	1.37715e-08	3.71135e-09	1.53839e-09	3.61205e-10	1.55072e-10
-2.96689e-17	0.253487	0.10589	0.0430519	0.0133342	0.00459148	0.00132938	0.000504323	0.000133694	4.32522e-05	1.76868e-05	1.14701e-05	6.51136e-06	3.13507e-06	1.57419e-06	7.94714e-07	1.50735e-07	1.52679e-07	5.49498e-08	4.20979e-08	7.8328e-09	6.68526e-09	2.62005e-09	1.20522e-09
-2.96689e-17	0.252847	0.104698	0.0391621	0.010407	0.00368404	0.00118192	0.000520748	0.000162701	3.77997e-05	1.63514e-05	5.64175e-06	2.53911e-06	1.59122e-06	2.45256e-07	8.34008e-08	7.54462e-09	1.9524e-08	2.1321e-09	4.30212e-09	1.83921e-11	1.0337e-09	1.22254e-10	2.11087e-10
-2.96689e-17	0.252304	0.102081	0.0390459	0.0133155	0.00438242	0.0017133	0.000732671	0.000302239	0.000129047	3.96205e-05	1.8296e-05	6.22972e-06	2.97224e-06	1.0065e-06	6.2276e-07	1.27749e-07	1.0992e-07	1.363e-08	8.91551e-09	5.4692e-10	9.04995e-10	4.54154e-12	1.65777e-10
-2.96689e-17	0.250378	0.101875	0.0381374	0.0115223	0.00419753	0.00138873	0.000475398	0.000152639	6.45856e-05	2.31187e-05	2.00002e-05	6.99161e-06	4.40015e-06	9.75939e-07	4.10963e-07	8.95216e-08	9.95799e-08	2.48784e-08	1.77837e-08	1.91673e-09	1.68465e-09	4.16267e-10	3.35853e-10
-2.96689e-17	0.25299	0.0928009	0.0363945	0.0119753	0.00388495	0.00111565	0.000418024	9.29475e-05	3.96946e-05	5.62138e-06	1.13929e-05	3.79688e-06	2.40813e-06	6.58452e-07	5.36393e-07	1.06549e-07	7.88792e-08	1.06238e-08	1.44333e-08	2.55877e-09	2.61356e-09	2.03953e-10	4.81738e-10
-2.96689e-17	0.258859	0.0970863	0.0361479	0.0106666	0.00381592	0.000777383	0.000369302	0.000251071	0.000125325	4.51292e-05	1.91344e-05	6.28338e-06	6.12515e-06	1.91637e-06	1.29625e-06	2.16137e-07	3.03855e-07	1.59957e-08	2.71111e-08	7.24277e-09	5.48333e-09	3.52844e-10	1.26958e-09
