# Supplementary material for: Research on the dynamic spillover of stock markets under COVID-19—Taking the stock markets of China, Japan, and South Korea as an example
Source: Front Public Health. 2022 Nov 11;10:1008348. doi: 10.3389/fpubh.2022.1008348 (PMC9691647; doi:10.3389/fpubh.2022.1008348)
Supplement: Supplementary file 6 [file Data_Sheet_4.ZIP › COM_KR (1).xls]

## Sheet: Sheet7
0	0	0	0	0	0	0	0	0	0	0	0	0	0	0	0	0	0	0	0	0	0	0	0
0	0	0	0	0	0	0	0	0	0	0	0	0	0	0	0	0	0	0	0	0	0	0	0
1.50146e-16	0.183901	0.0249374	0.0153942	0.00438544	0.00205298	0.000673191	0.000306008	0.000113889	6.75394e-05	1.42903e-05	8.73701e-06	3.96727e-06	2.57422e-06	8.7396e-07	5.55905e-07	7.41414e-08	8.57783e-08	9.53728e-09	6.56721e-09	1.52472e-09	2.52014e-09	1.91479e-10	4.91191e-10
1.50146e-16	0.171114	0.0192583	0.0185658	0.00484718	0.00263655	0.001037	0.000404073	0.00014049	9.7677e-05	1.60528e-05	8.8991e-06	5.23999e-06	3.2483e-06	5.31938e-07	6.51992e-07	8.17527e-08	1.15059e-07	2.52471e-08	1.03154e-08	5.15191e-09	1.17979e-08	5.85656e-10	1.65746e-09
1.50146e-16	0.176202	0.0219948	0.0186941	0.00535993	0.00294523	0.00107201	0.000321682	0.000178095	9.33874e-05	1.38976e-05	5.24004e-06	2.63129e-06	2.7858e-06	3.12694e-07	7.60605e-07	8.08076e-08	1.33443e-07	4.06381e-08	1.33926e-08	1.03921e-08	9.56006e-09	5.04342e-10	6.64182e-10
1.50146e-16	0.183617	0.0211329	0.0183788	0.00707055	0.00298058	0.00103229	0.000473288	0.000189639	0.000105105	1.71062e-05	7.2701e-06	3.09504e-06	2.31935e-06	2.80386e-07	4.66703e-07	1.26942e-07	5.60452e-08	3.75849e-08	8.27084e-09	9.30914e-09	4.57471e-09	1.02015e-09	9.23548e-10
1.50146e-16	0.17839	0.0202307	0.0212631	0.00599915	0.00291135	0.00142279	0.000512051	0.000216124	0.00011174	3.1884e-05	9.25897e-06	5.21451e-06	2.11807e-06	6.40134e-07	4.40906e-07	1.96728e-07	6.36825e-08	4.41736e-08	1.12045e-08	9.62164e-09	2.69651e-09	5.00525e-10	8.96552e-10
1.50146e-16	0.183756	0.0202906	0.0230806	0.00558784	0.00243794	0.00105705	0.000618489	0.000196088	0.000106649	3.99265e-05	1.66874e-05	9.1669e-06	4.1269e-06	1.01369e-06	9.05438e-07	2.32242e-07	5.79977e-08	5.99216e-08	9.0943e-09	4.54229e-09	1.98732e-09	1.89194e-10	8.05355e-10
1.50146e-16	0.186883	0.0154725	0.0206091	0.0047715	0.00229992	0.000947856	0.0003675	0.000171718	9.15701e-05	2.01238e-05	1.29424e-05	5.51303e-06	2.39664e-06	8.77472e-07	6.44655e-07	2.12509e-07	3.25821e-08	1.46886e-08	5.23995e-09	5.08034e-09	2.6958e-09	5.17399e-10	6.20011e-10
1.50146e-16	0.187011	0.0128366	0.0213032	0.00428719	0.00226026	0.000804591	0.000395294	0.000196737	9.38127e-05	1.86477e-05	1.85574e-05	6.83082e-06	3.95267e-06	1.12246e-06	8.49998e-07	2.01512e-07	6.00477e-08	5.54598e-08	5.71208e-09	6.86352e-09	5.39656e-09	4.87173e-10	1.10513e-09
1.50146e-16	0.185583	0.00603203	0.0195506	0.00451911	0.00238976	0.0009706	0.000478902	0.000133679	0.000104212	2.20039e-05	1.49646e-05	6.25058e-06	4.06628e-06	9.12403e-07	9.19973e-07	1.01258e-07	9.2016e-08	2.58631e-08	1.71722e-08	7.15145e-09	6.76353e-09	2.46298e-10	1.28772e-09
1.50146e-16	0.184559	0.0123931	0.0205525	0.00448325	0.00276853	0.000959299	0.000450311	0.000166095	8.93956e-05	1.69515e-05	1.65768e-05	5.46752e-06	4.30391e-06	4.13885e-07	8.59823e-07	1.14285e-07	1.64436e-07	1.53611e-08	4.14457e-08	8.84599e-09	6.94383e-09	2.25423e-10	1.92659e-09
1.50146e-16	0.189889	0.0120858	0.0224284	0.0043728	0.00288191	0.00100779	0.000443725	0.000140328	7.09599e-05	2.0655e-05	1.04109e-05	5.96037e-06	2.65029e-06	2.97009e-07	3.22901e-07	9.63617e-08	5.21499e-08	1.17588e-08	9.59974e-09	5.20156e-09	4.13966e-09	7.97423e-10	7.02015e-10
1.50146e-16	0.188717	0.00454645	0.0202513	0.00374301	0.00202116	0.00067665	0.000448222	0.000153065	5.84882e-05	2.39587e-05	9.081e-06	6.70864e-06	1.85418e-06	4.59277e-07	5.55022e-07	1.63223e-07	5.35031e-08	8.2867e-09	1.65178e-08	3.79741e-09	1.676e-09	1.63945e-10	5.29926e-10
1.50146e-16	0.201126	0.00750502	0.019433	0.00397868	0.00245017	0.000528676	0.000427075	0.000109344	5.76035e-05	2.0453e-05	9.25366e-06	3.74358e-06	2.00442e-06	1.85696e-07	1.08913e-07	6.89678e-08	8.00728e-08	4.98506e-09	1.4234e-08	2.35821e-09	2.7666e-09	5.5952e-11	6.10013e-10
1.50146e-16	0.193435	0.0038321	0.0169148	0.00409854	0.00201432	0.000878461	0.000535294	0.000187379	7.08014e-05	2.64963e-05	1.44213e-05	5.16243e-06	3.40296e-06	7.15854e-07	3.09266e-07	1.11508e-07	9.9746e-08	1.02137e-08	1.03138e-08	3.98959e-09	2.31663e-09	2.8585e-10	1.26925e-09
1.50146e-16	0.18791	-0.00133078	0.0141917	0.00358055	0.00251252	0.000617737	0.00059924	0.000143297	6.8142e-05	2.88968e-05	8.44407e-06	3.9902e-06	4.46954e-06	8.11255e-07	3.88428e-07	6.85852e-08	8.87408e-08	3.60901e-09	9.17705e-09	2.09771e-09	2.22007e-09	6.93358e-11	5.53344e-10
1.50146e-16	0.188311	-0.000843198	0.0164406	0.00308691	0.00228075	0.000360658	0.000377475	0.000138655	5.35411e-05	1.77645e-05	7.98863e-06	2.37778e-06	2.71013e-06	2.5225e-07	3.42947e-07	2.23785e-08	9.0881e-08	3.65618e-09	6.3152e-09	3.8074e-09	3.86675e-09	3.20886e-10	5.01237e-10
1.50146e-16	0.193567	0.00695695	0.018813	0.0032691	0.00270537	0.000360508	0.000504426	9.57656e-05	6.50973e-05	1.06396e-05	4.47185e-06	1.15734e-06	1.73934e-06	1.18892e-07	1.81048e-07	1.30766e-08	2.45139e-08	3.98597e-09	7.26731e-09	1.60848e-09	1.81111e-09	1.73629e-10	2.27541e-10
1.50146e-16	0.189296	0.0100143	0.0174216	0.00462696	0.00244453	0.000697605	0.00041851	0.000106073	4.94345e-05	2.21658e-05	5.49658e-06	1.79648e-06	1.64728e-06	2.22257e-07	2.10736e-07	2.51929e-09	1.65894e-08	3.51385e-09	7.08402e-09	2.84263e-09	3.12869e-09	2.72367e-10	1.28256e-10
1.50146e-16	0.194749	0.004189	0.0157875	0.00384541	0.00258343	0.000687644	0.000477703	0.000121269	4.89068e-05	1.35754e-05	6.71338e-06	1.62891e-06	9.30383e-07	4.42652e-07	1.93395e-07	1.38179e-08	3.63664e-08	3.69812e-09	6.08943e-09	5.37111e-10	1.359e-09	4.52881e-10	3.38151e-10
1.50146e-16	0.18056	0.00340461	0.0153485	0.00447697	0.00205994	0.000764592	0.00033476	0.000128281	4.15576e-05	1.30404e-05	6.15407e-06	1.24298e-06	1.26169e-06	2.70087e-07	1.82928e-07	2.28656e-08	1.37393e-08	5.67397e-09	2.21876e-09	6.11289e-10	7.20431e-10	2.04966e-10	3.01573e-10
1.50146e-16	0.175374	-0.00365358	0.0145258	0.00389713	0.00160498	0.000684741	0.000215855	0.00011338	4.6093e-05	2.77458e-05	5.47655e-06	3.79866e-06	1.83632e-06	3.87692e-07	1.93828e-07	5.45519e-08	4.39569e-08	3.5514e-09	2.59444e-09	1.84427e-09	1.16927e-09	2.77216e-10	1.35088e-10
1.50146e-16	0.180933	-0.000620992	0.0160665	0.00165941	0.00144097	0.000543706	0.000405693	8.33308e-05	5.03159e-05	2.66577e-05	6.24862e-06	1.92503e-06	1.523e-06	2.18783e-07	1.22447e-07	1.23938e-08	2.95384e-08	2.66663e-09	2.42137e-09	5.79035e-10	4.39781e-10	1.11902e-10	8.31551e-11
1.50146e-16	0.179501	-0.0087009	0.0129339	0.00196928	0.00168241	0.000447508	0.000325152	5.21611e-05	4.9409e-05	1.61248e-05	1.00943e-05	4.37191e-06	2.34659e-06	1.13625e-07	1.06249e-07	1.34773e-08	1.61649e-08	5.35773e-09	3.39592e-09	7.92711e-10	1.88448e-09	3.21279e-10	5.13639e-11
1.50146e-16	0.181261	-0.0120967	0.009154	0.000962828	0.00177764	0.000490673	0.000186026	7.03319e-05	4.67876e-05	8.3917e-06	5.87103e-06	3.90696e-06	7.99565e-07	2.43376e-07	1.21345e-07	3.02647e-08	2.84396e-08	1.0912e-08	2.65578e-09	2.80168e-10	6.63104e-10	9.56681e-11	1.70597e-10
1.50146e-16	0.181653	-0.0189389	0.00516378	0.00115957	0.00124882	0.000634434	0.000362598	0.000104355	5.07771e-05	9.60471e-06	6.36545e-06	1.70021e-06	1.08738e-06	9.19963e-08	1.03004e-07	1.43206e-08	3.13368e-08	6.55281e-09	2.41451e-09	3.33919e-10	1.38073e-09	5.11882e-10	2.01802e-10
1.50146e-16	0.183062	-0.01393	0.00376927	0.000445846	0.000917853	0.000266366	0.00033422	0.000100361	6.47976e-05	7.4954e-06	4.9811e-06	1.56045e-06	1.86833e-06	9.12131e-08	1.65724e-07	1.57989e-08	7.8108e-09	5.42366e-09	1.77466e-09	5.96324e-10	2.63941e-10	1.5446e-10	2.58621e-10
1.50146e-16	0.174511	-0.0138494	0.00127042	0.00130196	0.000979244	0.000161541	0.000228025	9.601e-05	4.30571e-05	1.56911e-05	6.73288e-06	2.54728e-06	9.10882e-07	1.56472e-07	1.25618e-07	1.10125e-08	4.13451e-09	4.38246e-09	3.62034e-09	1.1626e-09	6.54488e-10	1.09564e-10	8.83989e-11
1.50146e-16	0.184061	-0.0136393	0.00408918	0.000742764	0.000592045	0.000126817	0.000158766	5.93025e-05	3.16097e-05	8.6631e-06	5.32869e-06	1.16003e-06	6.04595e-07	-8.80827e-09	6.49031e-08	1.00947e-08	8.59298e-09	-6.05069e-12	1.6455e-09	7.27344e-10	2.84843e-10	5.61976e-11	7.7878e-11
1.50146e-16	0.195433	-0.0134919	0.00720631	0.00111362	0.000880043	0.000270089	0.000129504	0.000106394	3.44552e-05	6.13799e-06	1.81862e-06	1.05528e-06	7.98736e-07	6.47465e-08	4.02731e-08	2.27269e-08	2.85718e-09	1.01521e-08	9.45032e-10	3.85351e-09	3.07189e-10	5.30121e-10	7.10542e-11
1.50146e-16	0.18965	-0.0129095	0.00840424	0.00125317	0.000615558	0.00042822	0.000191387	0.000115594	3.04646e-05	1.31833e-05	2.88713e-06	1.59071e-06	1.01183e-06	9.82562e-08	1.25542e-07	5.65033e-08	1.92632e-08	9.29748e-09	3.13161e-09	2.1381e-09	5.37388e-10	4.34116e-10	1.26307e-10
1.50146e-16	0.182465	-0.0139141	0.00796035	0.00166775	0.00105299	0.000435384	0.00018172	0.000168436	5.01648e-05	2.58635e-05	3.40747e-06	2.11608e-06	6.28549e-07	1.68346e-07	1.15845e-07	3.58365e-08	1.44573e-08	5.45674e-09	2.31316e-09	1.74249e-09	2.77802e-10	2.31902e-10	5.25154e-11
1.50146e-16	0.195255	-0.00978817	0.0108567	0.00123005	0.00112194	0.000487152	0.000143864	0.000101088	4.6406e-05	2.29538e-05	5.33564e-06	3.42921e-06	6.62841e-07	1.21655e-07	1.55568e-07	2.2098e-08	2.17114e-08	1.03338e-08	3.86712e-09	1.68037e-09	8.62428e-10	2.75056e-10	1.0731e-10
1.50146e-16	0.197271	-0.011524	0.0114891	0.00166034	0.0010422	0.000385062	0.000160009	0.000134174	2.77697e-05	2.59206e-05	2.81309e-06	2.02292e-06	4.89704e-07	8.99397e-08	6.58607e-08	5.05112e-08	1.04607e-08	7.59614e-09	1.23193e-09	2.112e-09	6.66108e-10	2.6217e-10	9.16638e-11
1.50146e-16	0.199485	-0.0108374	0.0118547	0.00137411	0.00118543	0.000481944	0.000273867	0.000104912	4.55781e-05	3.32733e-05	6.2665e-06	4.00206e-06	1.31211e-06	1.63323e-07	2.69528e-07	5.90925e-08	2.90863e-08	4.62544e-09	4.94328e-09	2.12774e-09	1.36206e-09	4.09057e-10	3.11377e-10
1.50146e-16	0.20158	-0.00601675	0.00891854	0.00186796	0.000599891	0.000468504	0.00026853	0.000107212	3.92536e-05	2.3806e-05	3.22875e-06	2.89791e-06	5.98416e-07	2.5586e-08	1.04674e-07	3.85194e-08	1.61676e-08	6.01705e-09	2.86094e-09	1.77644e-09	6.71304e-10	4.06225e-10	1.85415e-11
1.50146e-16	0.203134	-0.00984537	0.0060126	0.00257187	0.000692806	0.000599834	0.000260635	0.000134107	3.42694e-05	2.88622e-05	5.93016e-06	3.80287e-06	4.02348e-07	2.08983e-07	1.65313e-07	4.2012e-08	7.70691e-09	1.33218e-08	4.20841e-09	2.70868e-09	5.39093e-10	3.96655e-10	5.80968e-11
1.50146e-16	0.20912	-0.00531209	0.00499268	0.00270375	0.000746611	0.000617084	0.000134682	0.000101069	1.63742e-05	2.09972e-05	4.61791e-06	2.88861e-06	2.59989e-07	3.8482e-07	1.05605e-07	2.95119e-08	8.84475e-09	3.0652e-09	7.77578e-10	4.33588e-10	6.97275e-11	1.12642e-10	2.88956e-11
1.50146e-16	0.210007	0.00101925	0.00450696	0.00257203	0.00048797	0.00054621	0.000169907	0.000125474	2.35022e-05	1.32926e-05	3.28895e-06	2.02899e-06	3.76809e-07	4.72028e-07	8.69677e-08	4.92116e-08	7.62649e-09	2.74133e-09	7.29305e-11	2.77701e-09	1.0511e-10	8.25444e-10	9.13379e-11
1.50146e-16	0.218899	0.00672704	0.00520573	0.00200519	0.000715293	0.000731879	0.00014254	0.000109722	2.25794e-05	1.69523e-05	7.04813e-06	2.86756e-06	4.07532e-07	4.06588e-07	6.31952e-08	4.32794e-08	7.84805e-09	8.41911e-09	3.42601e-10	2.14905e-09	2.05703e-10	5.52256e-10	8.11719e-11
1.50146e-16	0.222131	0.00403185	0.0051189	0.00164935	0.000791395	0.000509479	0.000116215	0.000110517	3.07981e-05	2.44801e-05	7.81107e-06	4.44453e-06	1.06648e-06	9.18209e-07	1.42109e-07	5.09067e-08	2.46653e-08	6.9449e-09	5.34717e-09	4.274e-09	2.76315e-10	6.18985e-10	1.45531e-10
1.50146e-16	0.2137	0.0153633	0.00537758	0.00144728	0.000659038	0.000646431	0.000157357	7.6055e-05	2.70384e-05	1.98593e-05	3.19067e-06	2.14646e-06	5.24561e-07	5.0449e-07	9.51952e-08	4.84124e-08	1.59342e-08	1.06601e-08	2.6171e-09	2.77268e-09	4.07819e-10	5.02638e-10	2.27956e-11
1.50146e-16	0.221597	0.0131782	0.00488949	0.00260397	0.000434446	0.000574793	0.000108967	9.38858e-05	1.80411e-05	2.2909e-05	3.39593e-06	2.62035e-06	8.38384e-07	4.13539e-07	1.29668e-07	3.35994e-08	2.05994e-08	4.65019e-09	1.82347e-09	8.54872e-10	3.61064e-10	1.4509e-10	6.4383e-11
1.50146e-16	0.219491	0.0172367	0.00504053	0.00300596	0.00075747	0.000603904	0.000130231	0.000102873	1.99463e-05	1.40108e-05	4.44842e-06	1.97839e-06	6.41618e-07	3.20197e-07	7.96421e-08	2.69867e-08	1.02416e-08	3.47022e-09	1.43075e-09	4.31714e-10	2.22375e-10	7.54077e-11	9.59795e-11
1.50146e-16	0.214895	0.0152507	0.00635731	0.0016789	0.00047839	0.000368356	9.84978e-05	8.01983e-05	1.74362e-05	1.72496e-05	3.40164e-06	1.77927e-06	4.06985e-07	2.82691e-07	2.19021e-08	1.40608e-08	4.74046e-09	3.28742e-10	1.26844e-09	3.88529e-10	4.61991e-11	4.74915e-11	1.73347e-11
1.50146e-16	0.218295	0.0202615	0.0040981	0.00202258	0.000681534	0.000465244	9.37467e-05	7.98158e-05	2.42958e-05	1.46788e-05	3.48212e-06	1.52598e-06	4.11287e-07	1.99591e-07	3.19234e-08	6.46608e-09	7.35877e-09	6.88993e-10	1.13975e-09	3.42504e-10	1.05118e-10	1.46245e-10	4.86949e-11
1.50146e-16	0.228655	0.0240509	0.00657232	0.00175672	0.00071811	0.000510671	0.000129638	8.20992e-05	3.28291e-05	1.46873e-05	4.96634e-06	9.70005e-07	6.70497e-07	1.99991e-07	4.90139e-09	8.96621e-10	2.42949e-09	1.3777e-09	1.25365e-09	1.9211e-10	1.73094e-10	1.45902e-10	5.2087e-11
1.50146e-16	0.229733	0.0205551	0.00715093	0.00206282	0.00108421	0.000399858	0.000216255	8.18029e-05	3.43289e-05	1.11529e-05	5.84266e-06	1.48528e-06	7.85177e-07	2.80974e-07	1.13966e-07	3.23978e-08	2.51771e-08	3.03929e-09	2.42101e-09	4.39496e-10	4.31001e-10	2.09795e-10	1.28963e-10
1.50146e-16	0.238758	0.0225092	0.00675041	0.00228803	0.00109828	0.000566158	0.000254882	0.000108231	2.61221e-05	1.93584e-05	5.77136e-06	1.89963e-06	9.84763e-07	3.536e-07	1.65009e-07	5.01754e-08	3.15937e-08	7.35688e-09	2.97856e-09	9.94026e-10	1.59451e-10	1.74235e-10	1.48357e-10
1.50146e-16	0.233736	0.020496	0.00756871	0.00170187	0.000563855	0.00044341	0.000226679	0.000119675	2.30688e-05	1.73666e-05	7.29368e-06	2.93091e-06	1.07768e-06	3.81921e-07	1.22588e-07	4.01563e-08	1.78394e-08	2.83889e-09	2.93025e-09	5.87352e-10	2.2138e-10	4.79384e-11	4.54036e-11
1.50146e-16	0.247172	0.0218897	0.0083538	0.00270376	0.00130254	0.000376157	0.000189258	0.000129574	4.06233e-05	2.12141e-05	5.77504e-06	2.41521e-06	8.96953e-07	3.77079e-07	1.25957e-07	5.65536e-08	2.76283e-08	4.52751e-09	4.65159e-09	1.70194e-10	1.01618e-10	6.27946e-11	2.08966e-11
1.50146e-16	0.246862	0.0245838	0.0119866	0.00333785	0.0015987	0.000835838	0.000285645	0.000168338	3.95979e-05	2.5674e-05	8.89538e-06	3.24013e-06	8.34877e-07	5.55972e-07	1.50639e-07	8.90336e-08	3.11551e-08	1.26203e-08	5.7699e-09	2.81411e-09	5.56556e-10	4.43538e-10	1.72225e-10
1.50146e-16	0.255029	0.0287699	0.00843768	0.00181283	0.00137466	0.000583415	0.000225719	0.00014021	4.08205e-05	1.83933e-05	7.59839e-06	3.22744e-06	9.3411e-07	3.14435e-07	2.35407e-07	3.1946e-08	1.97438e-08	5.95156e-09	3.82243e-09	1.21643e-09	4.74783e-10	2.35062e-10	1.56946e-10
1.50146e-16	0.260471	0.013922	0.00525117	0.000712683	8.28063e-05	0.000655433	0.000231515	0.000133408	4.22196e-05	2.24252e-05	7.37884e-06	2.13305e-06	8.15747e-07	4.69178e-07	1.63809e-07	6.12431e-08	1.28478e-08	2.65929e-09	1.34708e-09	1.49318e-10	9.47084e-11	7.91342e-11	4.18226e-11
1.50146e-16	0.259726	0.0182504	0.00177722	-0.000684462	0.000246362	0.000175538	0.000135234	6.34147e-05	4.66113e-05	1.21924e-05	7.76399e-06	8.76547e-07	7.16478e-07	5.5493e-08	7.90031e-08	5.36114e-09	9.1824e-09	9.53529e-10	1.22403e-09	8.73025e-11	1.14765e-10	5.97572e-11	2.59355e-11
1.50146e-16	0.260862	0.0214725	0.000290244	-0.00108131	-2.85519e-05	0.000144641	0.000156274	6.48861e-05	2.45321e-05	6.90462e-06	6.17889e-06	6.59852e-07	6.33518e-07	7.8901e-08	1.03172e-07	8.52872e-09	1.20803e-08	4.65583e-10	1.89926e-09	5.6154e-11	4.97164e-11	5.7733e-12	3.78319e-11
1.50146e-16	0.25836	0.0242999	0.000236008	0.000169533	-8.52273e-05	0.000114593	0.000105688	4.12352e-05	2.59949e-05	3.67605e-06	2.87327e-06	2.95603e-07	9.68999e-07	1.4677e-08	7.06382e-08	1.18765e-09	1.42194e-08	1.27144e-09	4.6424e-09	2.74306e-11	4.31313e-10	5.94365e-12	3.45879e-11
1.50146e-16	0.261924	0.0265792	0.00182066	0.000725619	0.000226162	0.000131028	0.000119661	5.41455e-05	1.73165e-05	6.92361e-06	3.76013e-06	4.76491e-07	3.59346e-07	1.37981e-08	8.55868e-09	6.03687e-10	2.75805e-09	1.91045e-10	1.05057e-09	1.52768e-11	1.1571e-10	8.15403e-12	4.00641e-11
1.50146e-16	0.274359	0.029383	0.00251369	0.000168796	0.000281832	0.000217418	0.000157515	4.55327e-05	2.09834e-05	5.96612e-06	3.16726e-06	7.26609e-07	3.70986e-07	5.94192e-08	4.43696e-08	7.36859e-10	6.67301e-09	2.00829e-10	1.50204e-09	4.19401e-11	2.57646e-10	1.82363e-11	6.16109e-11
1.50146e-16	0.276317	0.0290306	0.00187185	0.000624686	0.000377728	0.000111158	0.000110319	2.01915e-05	9.72698e-06	5.88753e-06	1.18241e-06	6.96523e-07	1.59761e-07	4.91278e-08	3.60565e-08	1.30776e-08	8.35025e-09	5.32155e-09	1.48536e-09	7.81688e-10	2.64469e-10	1.113e-10	2.16185e-11
1.50146e-16	0.270614	0.0331263	0.000196151	6.84928e-06	0.000221799	2.54255e-05	7.59239e-05	1.56342e-05	8.9766e-06	1.85349e-06	1.26064e-06	2.11259e-07	1.26425e-07	1.76904e-08	3.71722e-08	1.41996e-09	2.2718e-09	5.91998e-10	2.15974e-10	6.81739e-11	4.35452e-11	4.28281e-12	4.61167e-12
1.50146e-16	0.28484	0.0401343	0.00166807	0.000520729	0.000179987	4.26695e-05	4.27447e-05	5.59975e-06	1.1369e-05	3.17669e-06	1.25855e-06	2.09514e-07	1.98893e-07	1.02964e-08	2.44764e-08	2.10494e-09	2.16461e-09	4.01595e-10	4.24648e-10	3.17986e-11	8.4281e-11	1.15715e-12	7.64404e-12
1.50146e-16	0.285158	0.0435572	0.00328801	0.000479088	0.000191388	0.000113677	8.17427e-05	2.13438e-05	9.12125e-06	2.57569e-06	4.31154e-07	3.32556e-07	9.41226e-08	2.5101e-08	7.76121e-09	5.27862e-09	9.74628e-10	9.67321e-10	2.33277e-10	8.4983e-12	3.51522e-11	3.91149e-12	2.29961e-12
1.50146e-16	0.289131	0.047364	0.00527069	-0.000223951	0.000194719	0.000188089	0.000107093	1.9825e-05	7.94774e-06	3.0183e-06	8.43282e-07	3.575e-07	1.2735e-07	4.63812e-08	3.72497e-08	8.04723e-09	1.43237e-09	1.11059e-09	1.25865e-10	3.98654e-11	3.96354e-11	1.94418e-11	1.26361e-12
1.50146e-16	0.290851	0.0547254	0.00706466	0.00140045	0.00026401	0.000173258	7.08255e-05	1.42266e-05	7.14668e-06	2.93986e-06	1.61165e-06	5.30141e-07	2.12673e-07	6.73158e-08	2.59121e-08	1.79502e-08	5.08928e-09	2.13517e-09	3.30111e-10	2.18087e-10	4.14828e-11	4.38677e-11	4.59243e-12
1.50146e-16	0.297467	0.0551933	0.00862349	0.00204369	0.000352943	0.000127344	8.22517e-05	8.78175e-06	4.51485e-06	2.08162e-06	1.49023e-06	3.45055e-07	1.72256e-07	3.44647e-08	2.9984e-08	8.56005e-09	3.19615e-09	9.30394e-10	7.12066e-10	3.78041e-11	6.49581e-11	8.55243e-12	6.64165e-12
1.50146e-16	0.301922	0.0640247	0.00691965	0.000977532	-1.42657e-05	4.90707e-05	6.47864e-05	6.18804e-06	7.14424e-06	1.71401e-06	2.52644e-06	3.36242e-07	2.48544e-07	6.03131e-08	4.60509e-08	2.12628e-09	7.23086e-09	1.49875e-09	5.95107e-10	5.65367e-11	1.17262e-11	2.28179e-12	3.79567e-12
1.50146e-16	0.284845	0.0638884	0.0039257	0.000360144	-3.63147e-06	0.000103921	5.5352e-05	2.3242e-05	1.20245e-05	1.58655e-06	2.28036e-06	3.2008e-07	1.45633e-07	2.73151e-08	2.18986e-08	3.38175e-09	3.40103e-09	1.21874e-09	1.35668e-09	3.53013e-11	5.33278e-11	8.191e-12	9.50241e-12
1.50146e-16	0.288291	0.0657319	0.00720817	0.000485103	3.78547e-05	8.81531e-05	7.25806e-05	2.46561e-05	1.315e-05	1.28742e-06	1.75607e-06	1.47732e-07	3.91141e-07	2.69437e-08	7.73453e-08	2.26361e-09	1.42126e-08	4.66179e-10	1.96224e-09	2.82952e-12	1.99572e-10	6.35855e-13	7.95114e-11
1.50146e-16	0.301461	0.0688311	0.00944327	0.000580175	-0.000393032	5.06371e-05	8.5912e-05	2.30599e-05	2.19526e-05	3.37532e-06	3.38892e-06	2.11754e-07	6.43385e-07	1.15805e-08	3.81058e-08	7.96078e-10	7.30893e-09	2.35224e-11	4.73338e-10	-4.08058e-12	1.09476e-10	-2.25522e-13	2.51958e-11
1.50146e-16	0.310016	0.066312	0.0096954	-0.000221284	-0.000121665	-3.86426e-05	2.32731e-05	7.36252e-06	7.66022e-06	9.37507e-07	1.25501e-06	1.28554e-07	1.74613e-07	1.86483e-08	4.45e-08	3.13076e-09	1.23408e-09	3.77644e-11	3.25869e-10	8.1426e-12	5.65767e-11	4.80353e-12	4.07602e-11
1.50146e-16	0.299824	0.0708171	0.010964	-4.26774e-05	-8.81302e-05	-4.79875e-05	0.000117151	2.42525e-05	1.20182e-05	1.55283e-06	2.3585e-06	3.20436e-07	3.03232e-07	4.30536e-08	4.58762e-08	4.9891e-09	4.4064e-09	2.14898e-11	4.36057e-10	1.82768e-12	7.17859e-11	4.46758e-12	8.88758e-12
1.50146e-16	0.303498	0.0787311	0.0110914	0.000392085	6.04738e-05	3.69314e-08	7.44398e-05	2.08546e-05	6.71314e-06	-3.3346e-07	1.50721e-06	1.47655e-08	2.88841e-07	2.8433e-09	3.23611e-08	2.11659e-10	3.93395e-09	-4.81018e-11	4.97527e-10	-2.7385e-12	5.76635e-11	1.22499e-11	1.48051e-11
1.50146e-16	0.309268	0.10061	0.0186202	0.00190258	8.34313e-05	-2.03e-06	6.33088e-05	-3.23136e-07	6.426e-06	5.97386e-07	1.9986e-06	-4.82539e-08	5.46785e-07	-7.64538e-09	8.89384e-08	-3.73161e-11	2.01215e-08	-1.86434e-10	7.12233e-10	-4.80986e-11	6.1596e-11	-3.28935e-12	1.95251e-11
1.50146e-16	0.308639	0.101356	0.0179541	0.00128552	0.0005954	1.8925e-05	9.05984e-05	-7.04601e-08	1.31234e-05	-9.01915e-07	2.0939e-06	-5.11625e-07	3.19437e-07	-2.91337e-08	1.38142e-07	-8.75031e-11	6.66913e-09	7.40072e-11	1.6394e-09	-9.49822e-11	1.2072e-10	-9.08702e-12	4.33689e-12
1.50146e-16	0.312318	0.10896	0.0187517	0.00163819	0.000166042	-3.70376e-05	8.12295e-05	2.43935e-05	2.13983e-05	2.35647e-06	2.23733e-06	-1.31502e-07	5.20812e-07	3.36225e-09	1.05674e-07	6.1232e-09	1.77489e-08	1.09576e-10	3.15134e-09	1.39093e-12	3.67755e-10	-8.75875e-13	6.46692e-11
1.50146e-16	0.321085	0.114933	0.0216987	0.00171947	0.000729965	3.16933e-05	0.000102681	5.6318e-05	1.84393e-05	1.84914e-06	1.94428e-06	-1.83528e-07	3.64059e-07	5.98795e-09	1.3984e-07	1.50577e-08	1.80433e-08	2.97119e-09	3.6204e-09	2.60331e-11	5.2173e-11	-9.45418e-13	1.16521e-11
1.50146e-16	0.314425	0.112396	0.0202848	0.00222736	0.000310639	0.000208301	0.000215984	4.83914e-05	2.16355e-05	8.16182e-07	4.60526e-06	3.86335e-07	6.40216e-07	9.16568e-09	9.51404e-08	9.9694e-09	3.02434e-08	5.752e-09	5.61089e-09	2.47887e-10	3.41398e-10	1.73239e-12	1.73848e-11
1.50146e-16	0.322023	0.106267	0.025821	0.00354956	0.000278544	0.000155802	0.000112899	2.62146e-05	2.83688e-05	4.15489e-06	6.95866e-06	-2.17978e-08	8.73659e-07	-2.19079e-08	7.82144e-08	-1.07396e-09	3.73549e-08	3.43309e-10	5.38904e-09	-1.78229e-12	1.06186e-09	8.79392e-13	1.05448e-10
1.50146e-16	0.317845	0.112596	0.0204012	0.00254966	0.000383905	9.48797e-05	0.000148597	5.41212e-05	2.72818e-05	4.60793e-06	3.69629e-06	1.37196e-07	7.71526e-07	1.40677e-08	7.9629e-08	1.58459e-09	1.27331e-08	1.57004e-10	1.3524e-09	1.53266e-11	2.17568e-10	1.32057e-12	3.89907e-11
1.50146e-16	0.327052	0.108934	0.0222998	0.0014316	9.90743e-05	-5.33829e-06	0.000124584	3.42623e-05	2.28579e-05	6.39292e-06	2.53587e-06	3.27218e-07	4.61546e-07	4.47436e-08	4.97934e-08	2.90067e-09	4.07033e-09	4.26627e-10	1.00718e-09	3.8543e-11	1.66261e-10	1.96862e-12	1.83861e-11
1.50146e-16	0.325768	0.110027	0.0198038	0.00276833	0.000434805	-3.18721e-05	0.000171107	2.90592e-05	1.34601e-05	1.76829e-06	9.0496e-07	-6.53328e-09	2.89821e-07	7.04948e-08	3.67496e-08	4.71223e-09	6.14829e-09	4.35648e-10	1.9378e-09	2.31956e-10	3.78334e-10	2.60533e-11	3.55877e-11
1.50146e-16	0.322968	0.108755	0.0203953	0.00201106	0.000341932	3.53762e-05	7.89498e-05	3.26347e-05	1.79826e-05	1.18502e-06	1.00905e-06	3.56779e-08	3.97993e-07	5.06654e-08	5.05917e-08	9.85084e-09	6.81469e-09	1.16564e-09	4.07944e-10	1.01215e-10	1.38289e-10	5.26126e-12	9.93495e-12
1.50146e-16	0.331349	0.114284	0.0190962	4.24048e-05	-0.000537437	-6.75813e-06	4.08271e-05	8.71453e-06	5.33168e-06	1.15405e-07	1.77471e-07	3.0904e-09	1.04406e-08	3.88882e-10	4.59361e-09	1.86847e-09	1.08866e-09	1.30655e-10	1.02032e-10	1.47163e-13	2.17836e-11	4.45916e-13	1.27226e-11
1.50146e-16	0.339115	0.115511	0.0208405	0.000405051	-0.000780435	6.48616e-05	-1.90527e-05	3.29001e-05	4.21534e-06	2.38704e-07	-6.04031e-08	1.82151e-07	-2.58722e-08	6.70038e-09	2.70983e-09	7.02756e-09	4.56542e-09	3.46473e-10	8.545e-11	2.28903e-11	6.3306e-12	1.96993e-11	2.54094e-11
1.50146e-16	0.339097	0.121808	0.0199804	0.000421369	-0.000710971	-0.000165875	2.25101e-05	2.78687e-05	1.49982e-05	4.42195e-06	2.0059e-06	-4.52182e-08	-1.06729e-09	6.84641e-09	6.90097e-08	9.08302e-09	1.04472e-08	4.17e-10	1.3141e-09	9.68988e-11	1.56597e-10	8.38145e-12	2.92223e-11
1.50146e-16	0.340832	0.123638	0.020141	0.000239736	-0.000619936	-6.85301e-05	4.12779e-05	2.16753e-05	7.50709e-06	7.5853e-07	-2.82778e-08	-5.16458e-08	2.42669e-10	2.57378e-09	3.34711e-08	1.12042e-08	7.74671e-09	-2.66767e-12	-1.84604e-11	-4.29312e-11	7.16238e-11	-2.25781e-14	5.79496e-11
1.50146e-16	0.336649	0.135036	0.0258049	-0.000905453	-0.000679715	-0.000186735	2.77152e-05	1.69974e-05	1.20464e-05	2.79078e-07	1.95605e-06	-1.12766e-08	2.92637e-07	-8.55863e-09	4.24175e-08	2.06323e-10	1.12934e-08	-4.90102e-11	2.16143e-10	-1.33755e-10	-1.20251e-12	-9.46219e-13	2.10143e-12
1.50146e-16	0.34099	0.138849	0.0252705	-0.000906857	-0.00143507	-0.000240741	1.28704e-05	-9.0103e-06	4.00193e-06	8.28239e-07	1.60966e-06	2.37253e-07	6.28131e-08	1.85393e-09	3.52688e-09	1.03753e-09	5.86948e-09	4.85237e-10	3.905e-11	7.89386e-12	7.05913e-13	2.36098e-13	3.81422e-13
1.50146e-16	0.343465	0.128592	0.0208453	-0.00289756	-0.00152423	-0.000387711	6.92431e-05	1.82911e-05	1.3639e-05	1.90432e-06	1.1563e-06	1.11977e-07	2.70681e-07	8.76078e-08	3.24977e-08	5.15633e-09	4.38023e-09	3.89709e-10	2.90513e-10	1.09414e-11	1.36246e-10	2.21583e-11	1.637e-11
1.50146e-16	0.342384	0.135502	0.0188229	-0.00184538	-0.00137284	-0.000147418	3.27191e-05	3.50073e-05	2.03302e-06	1.76736e-06	-5.73093e-08	7.22514e-07	2.97915e-07	2.57686e-08	6.06127e-09	-1.67927e-09	1.36278e-10	-3.96203e-12	2.21727e-10	5.95442e-13	2.10483e-11	-6.80771e-14	7.99367e-12
1.50146e-16	0.35602	0.128525	0.0163213	-0.00218642	-0.00172012	-0.000236014	-2.62745e-05	1.5113e-05	2.94711e-06	2.59689e-07	1.58115e-07	5.39567e-07	2.59556e-07	4.10845e-08	2.33213e-09	-1.45767e-09	6.85467e-11	1.78936e-11	3.60358e-11	2.59072e-11	4.99785e-12	8.29782e-14	1.85435e-12
1.50146e-16	0.365011	0.127418	0.015611	-0.00375513	-0.00215987	-0.000256481	-1.9035e-06	1.89303e-05	-4.90711e-06	-1.34942e-06	-8.39958e-07	7.17846e-07	1.72437e-07	1.20661e-08	1.19984e-09	-6.63267e-10	2.33737e-10	2.02354e-10	1.94549e-10	2.76051e-11	5.27893e-12	6.80673e-13	5.84547e-13
1.50146e-16	0.36826	0.124956	0.014309	-0.00394669	-0.00154453	-0.00020244	4.84223e-05	6.03261e-06	-1.09584e-05	-2.36522e-06	-1.81408e-07	3.65947e-07	2.92585e-07	5.60297e-08	-5.41783e-09	-3.67829e-10	-5.14089e-09	-2.70306e-11	1.7585e-11	2.48917e-11	2.0914e-13	7.37655e-12	-6.27357e-15
1.50146e-16	0.355605	0.132548	0.0132965	-0.00478439	-0.00183725	-7.44913e-05	4.30126e-05	1.58345e-05	-1.46363e-06	-1.43856e-06	1.2696e-07	7.51438e-07	3.58026e-07	1.26821e-07	-3.9497e-11	5.34763e-10	9.15686e-11	1.0142e-09	1.29535e-11	1.28072e-10	3.18793e-12	1.4474e-11	2.85008e-14
1.50146e-16	0.361232	0.127897	0.00949522	-0.00454803	-0.00140625	1.02686e-05	2.44943e-05	1.1126e-05	-7.45155e-06	-2.79347e-06	1.10168e-08	8.94732e-07	3.93931e-07	7.31324e-08	-1.72157e-09	4.45587e-09	9.84452e-11	1.66849e-09	5.19704e-12	3.35274e-10	-9.26254e-13	3.36514e-13	6.49906e-15
1.50146e-16	0.365925	0.133271	0.0125128	-0.00476954	-0.00171638	-1.92979e-06	8.68116e-05	9.42311e-06	-6.58822e-06	-1.2886e-05	-4.97836e-08	3.55072e-07	4.0957e-07	4.12987e-08	7.94264e-09	-8.11469e-09	3.44985e-09	5.36394e-10	1.32603e-09	6.6706e-11	3.88361e-12	-1.83574e-12	4.97635e-12
1.50146e-16	0.35971	0.145298	0.0133318	-0.00476824	-0.00196903	-0.000146568	0.000116821	4.40523e-05	-1.32718e-06	-1.49068e-06	7.28342e-09	5.7653e-07	2.44805e-07	8.74034e-08	1.16615e-10	-1.33683e-08	-9.24959e-10	7.35935e-11	4.80138e-10	1.09228e-10	8.7256e-12	-1.21666e-12	-1.84494e-14
1.50146e-16	0.351024	0.146675	0.0113705	-0.00487758	-0.00126899	-0.000119848	5.47028e-05	5.45689e-05	7.3038e-06	6.45494e-07	7.25832e-07	3.71934e-07	2.19931e-07	1.40783e-07	2.67715e-08	-6.26838e-11	-3.05988e-11	1.18332e-09	9.32998e-11	6.81903e-11	4.38798e-12	6.73709e-12	2.9252e-12
1.50146e-16	0.359079	0.152007	0.0192043	-0.00528896	-0.00203689	-0.000205409	-1.51995e-05	2.23678e-05	2.58972e-06	3.89324e-07	6.44573e-08	-4.04933e-09	3.65058e-08	1.19572e-08	3.30781e-08	-1.4454e-09	9.82737e-10	1.38342e-10	6.53635e-10	2.30753e-12	5.97526e-11	-1.24965e-14	1.76622e-12
1.50146e-16	0.362372	0.1525	0.0219456	-0.00555866	-0.00257772	-0.000460898	2.70213e-05	1.19641e-05	8.12355e-06	-3.51491e-07	1.20656e-07	-2.53576e-07	3.22056e-07	6.82153e-08	2.06341e-08	-6.32932e-09	2.77099e-09	-2.44125e-11	7.00608e-10	3.21656e-12	1.13665e-10	2.72572e-13	1.56926e-11
1.50146e-16	0.363028	0.14623	0.0193834	-0.00405546	-0.0021919	-0.000297243	7.357e-05	1.70873e-05	4.424e-06	8.02508e-07	-4.31593e-07	1.87024e-07	6.54485e-08	2.81715e-08	5.28062e-10	-9.58053e-10	5.79252e-10	-1.73001e-10	4.8648e-11	-1.6778e-12	4.06187e-12	-8.79403e-12	3.17018e-12
1.50146e-16	0.359222	0.138641	0.0177249	-0.00403581	-0.001737	-0.000210171	2.74983e-05	1.66354e-05	1.07353e-05	4.00222e-07	2.56732e-07	-5.65849e-08	3.69257e-08	-2.69132e-08	6.64301e-09	-4.92463e-10	1.25561e-09	1.7637e-10	6.87761e-11	-5.40375e-12	1.64252e-12	-8.08368e-13	1.61051e-11
1.50146e-16	0.353027	0.124311	0.0142605	-0.0028752	-0.00145246	-0.000231279	4.86835e-05	7.57336e-06	2.85224e-06	-1.4161e-06	2.55758e-08	-1.94273e-07	-4.53839e-09	-4.69858e-08	1.37388e-09	-1.89071e-10	7.27074e-10	8.22796e-15	-7.30968e-13	-2.10789e-12	-7.33203e-15	-7.8211e-14	-9.15999e-15
1.50146e-16	0.361457	0.121075	0.0114564	-0.00350079	-0.00174574	-0.00031783	7.18863e-05	-3.10231e-06	8.04606e-06	-4.31057e-06	-7.5454e-08	-2.05226e-07	1.79079e-07	-1.35039e-08	2.53711e-08	-4.96819e-09	2.82649e-10	-4.15368e-10	3.7269e-10	-2.53535e-12	1.28379e-11	-4.832e-11	3.92736e-14
1.50146e-16	0.36064	0.115273	0.0133037	-0.0024488	-0.00155573	-0.000299003	3.86966e-05	1.05262e-05	6.70975e-06	-6.65615e-06	-4.28283e-07	-1.64337e-07	3.97778e-08	-2.8406e-10	1.38845e-08	-9.55203e-10	3.95721e-10	-1.30367e-10	9.96835e-12	-3.31523e-12	1.16472e-12	-2.04129e-11	-1.6565e-14
1.50146e-16	0.35604	0.114495	0.0145509	-0.00220582	-0.00103194	-0.000225373	6.33558e-05	-5.17187e-06	-9.87162e-07	-4.48302e-06	-6.27227e-08	-4.55531e-08	2.8575e-08	4.90844e-09	5.81828e-09	1.38202e-10	1.26407e-10	-2.30748e-10	2.42719e-12	1.25602e-12	5.92072e-12	-2.98478e-12	7.21511e-15
1.50146e-16	0.356579	0.119973	0.0150852	-0.00280469	-0.0016267	-0.000284029	2.68483e-05	-1.35814e-06	5.52797e-06	-2.41279e-06	4.04153e-08	3.58673e-08	2.5641e-07	-3.05815e-10	-9.75796e-12	-2.58041e-09	8.15901e-10	-1.51818e-13	2.52597e-10	-3.57948e-13	1.05289e-12	-1.92305e-12	1.78447e-14
1.50146e-16	0.343733	0.120182	0.0136722	-0.00198528	-0.00136916	-0.000238498	5.59918e-05	-4.29827e-06	5.16931e-06	-3.04993e-06	-3.03549e-07	2.21182e-07	1.03338e-07	2.83363e-08	2.43727e-09	-1.20898e-09	4.27926e-11	1.96636e-11	-2.30739e-11	-1.06674e-11	-4.06722e-12	-2.19995e-13	-1.79498e-13
