# Supplementary material for: Research on the dynamic spillover of stock markets under COVID-19—Taking the stock markets of China, Japan, and South Korea as an example
Source: Front Public Health. 2022 Nov 11;10:1008348. doi: 10.3389/fpubh.2022.1008348 (PMC9691647; doi:10.3389/fpubh.2022.1008348)
Supplement: Supplementary file 6 [file Data_Sheet_4.ZIP › FEM_CHN (1).xls]

## Sheet: Sheet8
0	0	0	0	0	0	0	0	0	0	0	0	0	0	0	0	0	0	0	0	0	0	0	0
0	0	0	0	0	0	0	0	0	0	0	0	0	0	0	0	0	0	0	0	0	0	0	0
-3.11497e-16	-0.0199378	-0.0295735	-0.0332427	-0.0295627	-0.0258106	-0.024501	-0.0227838	-0.0207609	-0.0185986	-0.017058	-0.0142398	-0.0120046	-0.0101153	-0.00871495	-0.00774647	-0.00674073	-0.00557993	-0.00495367	-0.00443654	-0.00399999	-0.00349588	-0.00296232	-0.00251594
-3.11497e-16	-0.0211917	-0.0255144	-0.0288566	-0.0253434	-0.0230847	-0.0221514	-0.0207763	-0.0184537	-0.0158328	-0.0141966	-0.0137018	-0.0126975	-0.0105442	-0.00855859	-0.00738331	-0.0063948	-0.00523928	-0.00468073	-0.00393049	-0.00345029	-0.00304301	-0.00264639	-0.00229078
-3.11497e-16	-0.0277295	-0.0275086	-0.0284051	-0.0292418	-0.0260479	-0.0253487	-0.0247708	-0.0206631	-0.0189125	-0.016903	-0.0157855	-0.0138298	-0.0133108	-0.0122185	-0.0109304	-0.0093949	-0.00807416	-0.00721681	-0.00615748	-0.00512344	-0.00440246	-0.00377052	-0.00325056
-3.11497e-16	-0.0240311	-0.0262813	-0.0254642	-0.024424	-0.0233886	-0.0221846	-0.0201701	-0.0188739	-0.0181555	-0.0169377	-0.0154177	-0.0137349	-0.0124992	-0.011119	-0.00976427	-0.00863157	-0.00780805	-0.00661415	-0.00622759	-0.00550504	-0.0048264	-0.00431795	-0.00382708
-3.11497e-16	-0.021365	-0.0181952	-0.0201223	-0.0202423	-0.0192499	-0.0180331	-0.0173615	-0.0153678	-0.0142573	-0.0133904	-0.0127093	-0.0117768	-0.0109137	-0.00995403	-0.00892166	-0.00794305	-0.00697106	-0.00619976	-0.00549161	-0.00468992	-0.00407942	-0.0035486	-0.00315643
-3.11497e-16	-0.0194661	-0.021773	-0.0223499	-0.0210347	-0.0205967	-0.0199503	-0.0176543	-0.0169557	-0.0161754	-0.0147844	-0.0131628	-0.011742	-0.0107683	-0.00986864	-0.00911137	-0.00860662	-0.00784751	-0.00749654	-0.00683881	-0.00613733	-0.00542184	-0.0047099	-0.00413573
-3.11497e-16	-0.0239563	-0.0270108	-0.0271354	-0.0255288	-0.0243718	-0.0220337	-0.0198575	-0.0188218	-0.0174101	-0.0160209	-0.0150939	-0.0140346	-0.012674	-0.0114392	-0.0104253	-0.00965955	-0.00895007	-0.008213	-0.00761326	-0.00713105	-0.00653849	-0.00590143	-0.00531339
-3.11497e-16	-0.0220823	-0.0257425	-0.0258799	-0.0253756	-0.0255526	-0.0237642	-0.0230187	-0.0205587	-0.0190809	-0.0178192	-0.0164237	-0.0153579	-0.0142632	-0.0124515	-0.0112052	-0.0102058	-0.00976064	-0.00903827	-0.00830126	-0.00737351	-0.00665985	-0.00633665	-0.00567885
-3.11497e-16	-0.0148676	-0.0171932	-0.0185607	-0.0179961	-0.0165211	-0.0153999	-0.0149505	-0.0146038	-0.0128564	-0.0120476	-0.0108252	-0.0099776	-0.00921031	-0.00849322	-0.00781211	-0.00711762	-0.00672067	-0.00600725	-0.00497606	-0.00450477	-0.00426366	-0.00397655	-0.00362088
-3.11497e-16	-0.0218886	-0.0251046	-0.0267809	-0.0256447	-0.0244552	-0.022152	-0.0206457	-0.019429	-0.0177835	-0.0160999	-0.0150527	-0.0145399	-0.013116	-0.0116014	-0.0102673	-0.0091182	-0.00824308	-0.00753778	-0.00692347	-0.00636046	-0.00582237	-0.00519227	-0.00480371
-3.11497e-16	-0.0299789	-0.0356058	-0.0368864	-0.0362863	-0.0333963	-0.0309321	-0.0290163	-0.0264918	-0.0249298	-0.0231465	-0.0219552	-0.0199646	-0.0184159	-0.0166119	-0.0155031	-0.0143905	-0.0126893	-0.0116395	-0.0106523	-0.00963421	-0.00871411	-0.00788249	-0.00713077
-3.11497e-16	-0.0278059	-0.0333695	-0.0328587	-0.0313798	-0.0309598	-0.0285601	-0.0264618	-0.0245276	-0.022572	-0.0215004	-0.0200344	-0.0184601	-0.0165077	-0.0147587	-0.0131936	-0.0121065	-0.0107718	-0.0099426	-0.00901241	-0.00803985	-0.0072573	-0.00656079	-0.00605384
-3.11497e-16	-0.0227857	-0.0314486	-0.033575	-0.0330832	-0.030899	-0.0297852	-0.0278705	-0.026378	-0.0257431	-0.0250434	-0.0243967	-0.0222903	-0.0202751	-0.018553	-0.0173142	-0.0168765	-0.015637	-0.014604	-0.0136643	-0.0130372	-0.0125584	-0.0113478	-0.0106701
-3.11497e-16	-0.0239171	-0.0318012	-0.0332148	-0.0332216	-0.0296807	-0.0283259	-0.0261888	-0.023467	-0.0218652	-0.020333	-0.0189184	-0.0176141	-0.0161817	-0.0146421	-0.0133904	-0.0124558	-0.0115957	-0.0107621	-0.00999383	-0.00978766	-0.00905456	-0.00844235	-0.00793397
-3.11497e-16	-0.0184977	-0.0274984	-0.0294827	-0.0296779	-0.0282187	-0.025949	-0.0245868	-0.0234818	-0.0216869	-0.0198903	-0.0178329	-0.0159863	-0.0143299	-0.0131918	-0.012182	-0.0116402	-0.0111924	-0.0101494	-0.00955612	-0.00912328	-0.0085604	-0.00781941	-0.00712297
-3.11497e-16	-0.0215735	-0.0297067	-0.0330677	-0.0318642	-0.0295075	-0.0281811	-0.0268093	-0.0257681	-0.0243902	-0.0229424	-0.0212471	-0.0202772	-0.0193453	-0.0184597	-0.0174799	-0.0161415	-0.0146147	-0.0139614	-0.0133143	-0.0125127	-0.0117747	-0.0110127	-0.0102216
-3.11497e-16	-0.031073	-0.0423553	-0.0456101	-0.0441494	-0.043023	-0.040634	-0.0382305	-0.0377821	-0.0367816	-0.0334967	-0.0313992	-0.0293609	-0.0266915	-0.0256127	-0.0237945	-0.0224802	-0.0212424	-0.0200768	-0.0189786	-0.017944	-0.0167477	-0.0155517	-0.0144413
-3.11497e-16	-0.0396531	-0.0477235	-0.0527985	-0.0511098	-0.0478281	-0.0456961	-0.0415145	-0.0390282	-0.0367834	-0.0335885	-0.031915	-0.0311324	-0.03014	-0.0291637	-0.0283473	-0.0266001	-0.0241296	-0.0218805	-0.0198361	-0.0183205	-0.0166779	-0.0155597	-0.0146099
-3.11497e-16	-0.03675	-0.049475	-0.0506512	-0.0509737	-0.049659	-0.047929	-0.0453883	-0.0431123	-0.040287	-0.0374138	-0.0346453	-0.0331329	-0.0314275	-0.0303265	-0.0291841	-0.0275888	-0.0263302	-0.0251418	-0.0236153	-0.0224667	-0.0222886	-0.0213835	-0.0200576
-3.11497e-16	-0.0374612	-0.0542272	-0.0632622	-0.0601247	-0.0559503	-0.0531768	-0.050694	-0.0493779	-0.0471391	-0.0443737	-0.0427793	-0.0415951	-0.0424025	-0.0406264	-0.0374599	-0.0344471	-0.0328938	-0.0314401	-0.0300791	-0.0284947	-0.0269859	-0.0258625	-0.0250587
-3.11497e-16	-0.0378616	-0.0524366	-0.0568962	-0.0593383	-0.0589323	-0.0564358	-0.0529756	-0.0513701	-0.0500389	-0.0489762	-0.0461718	-0.0432219	-0.0389125	-0.0355441	-0.0324832	-0.0301006	-0.0283963	-0.026728	-0.0255964	-0.0245133	-0.0233442	-0.0222393	-0.0208562
-3.11497e-16	-0.0369239	-0.0513692	-0.0591324	-0.0606948	-0.0591308	-0.0560366	-0.0538872	-0.0517449	-0.0493274	-0.0471179	-0.045221	-0.0439062	-0.0413968	-0.0395059	-0.0385837	-0.0373419	-0.0352471	-0.0333912	-0.0317556	-0.0306719	-0.0296709	-0.0274982	-0.0259875
-3.11497e-16	-0.0341035	-0.0464028	-0.0518451	-0.0500875	-0.0466042	-0.044368	-0.0414559	-0.0396578	-0.0389597	-0.0366914	-0.0356928	-0.0345433	-0.0315391	-0.0299416	-0.0285729	-0.0270286	-0.0255134	-0.0242934	-0.0228264	-0.0214494	-0.020192	-0.0193894	-0.0189092
-3.11497e-16	-0.0335959	-0.0441725	-0.0473679	-0.0473112	-0.0463351	-0.0464782	-0.0453038	-0.0433401	-0.0404059	-0.0368821	-0.0365987	-0.034848	-0.0332276	-0.0318233	-0.0309729	-0.0302025	-0.0287068	-0.0277217	-0.0267862	-0.0256815	-0.0242148	-0.0232526	-0.0223388
-3.11497e-16	-0.035368	-0.0471367	-0.0501889	-0.0500688	-0.0496254	-0.0469813	-0.0433914	-0.0404076	-0.0392873	-0.0365299	-0.0334054	-0.0316049	-0.0305589	-0.029619	-0.0285911	-0.0268494	-0.0265495	-0.0248325	-0.0232027	-0.0216804	-0.0200559	-0.0189304	-0.0178166
-3.11497e-16	-0.0321222	-0.044327	-0.0440056	-0.0432549	-0.0426308	-0.0425057	-0.0417765	-0.0394127	-0.0374639	-0.0350406	-0.0324737	-0.0306902	-0.02781	-0.0242803	-0.0223792	-0.0215503	-0.0208382	-0.0195677	-0.0183505	-0.0172192	-0.0165275	-0.016034	-0.015064
-3.11497e-16	-0.0306375	-0.0418893	-0.0438454	-0.0420019	-0.0386174	-0.0364549	-0.0342825	-0.0313572	-0.0295082	-0.0268373	-0.026054	-0.0243279	-0.0235307	-0.0224879	-0.0214295	-0.0198983	-0.0192103	-0.0176413	-0.0166177	-0.0155499	-0.0145815	-0.0134202	-0.0119813
-3.11497e-16	-0.0331779	-0.0374982	-0.037252	-0.0366248	-0.0354238	-0.0333273	-0.0295785	-0.0288726	-0.0274286	-0.0253791	-0.0236753	-0.0208168	-0.0185188	-0.0175209	-0.0164646	-0.0149651	-0.0141928	-0.0131018	-0.0122103	-0.0113716	-0.0107128	-0.0105474	-0.0100622
-3.11497e-16	-0.0269338	-0.0370492	-0.0404954	-0.039203	-0.0356816	-0.032545	-0.0304399	-0.0285746	-0.0271329	-0.0241093	-0.0216506	-0.0193442	-0.0179857	-0.0168995	-0.0154633	-0.0141503	-0.0127216	-0.0115801	-0.0106383	-0.00981199	-0.00917155	-0.0085028	-0.00788556
-3.11497e-16	-0.0317347	-0.0366339	-0.0410423	-0.0396704	-0.0378753	-0.0362597	-0.0333346	-0.0312051	-0.0284175	-0.0270639	-0.0260087	-0.0247776	-0.0228028	-0.021341	-0.0207684	-0.0183777	-0.0165997	-0.0163408	-0.0152812	-0.0139535	-0.0124445	-0.0110447	-0.00980281
-3.11497e-16	-0.0232545	-0.032818	-0.0364937	-0.0346916	-0.0314787	-0.0293032	-0.0263046	-0.0232442	-0.0204506	-0.0180205	-0.0159866	-0.0142503	-0.0127032	-0.0111403	-0.00985256	-0.00851193	-0.00774234	-0.00668014	-0.00608633	-0.00584216	-0.00531279	-0.0046381	-0.00392243
-3.11497e-16	-0.0199352	-0.0271562	-0.0293211	-0.0290289	-0.0284454	-0.0268773	-0.0250095	-0.0233983	-0.0215629	-0.0198976	-0.0184007	-0.0165676	-0.0147144	-0.0133134	-0.0124038	-0.0115614	-0.0104523	-0.00911623	-0.00777883	-0.00684717	-0.00624225	-0.00569105	-0.00518891
-3.11497e-16	-0.0223062	-0.0337178	-0.0379466	-0.0377718	-0.0360837	-0.0328802	-0.030991	-0.0293891	-0.0274926	-0.0249254	-0.0222946	-0.0200628	-0.0172129	-0.0149055	-0.0142005	-0.0129708	-0.0116388	-0.0103299	-0.00937081	-0.00872148	-0.0083431	-0.00762283	-0.00654158
-3.11497e-16	-0.0223389	-0.0344581	-0.0435982	-0.0423927	-0.0405199	-0.0382746	-0.0358521	-0.0333113	-0.0317975	-0.0302258	-0.0279259	-0.0248988	-0.0221703	-0.019742	-0.0175806	-0.0156571	-0.0132246	-0.01139	-0.0100423	-0.00866069	-0.00788478	-0.00712449	-0.00640267
-3.11497e-16	-0.0133693	-0.0213593	-0.0235818	-0.0246946	-0.0244743	-0.0236549	-0.0219659	-0.0211252	-0.019538	-0.0174415	-0.0161671	-0.0151737	-0.0142471	-0.0136816	-0.0134454	-0.0132418	-0.0125779	-0.0118672	-0.0110371	-0.0100918	-0.00914517	-0.00828765	-0.00751084
-3.11497e-16	-0.00955957	-0.0118017	-0.0149109	-0.0146157	-0.0168726	-0.0168256	-0.0156108	-0.0147614	-0.0139789	-0.0130043	-0.0118499	-0.0107993	-0.0098423	-0.00904688	-0.00849516	-0.00798111	-0.00750198	-0.00711029	-0.00681094	-0.00653491	-0.00612425	-0.00554712	-0.00509145
-3.11497e-16	-0.0118172	-0.01491	-0.0191728	-0.0195851	-0.0187918	-0.0164451	-0.0150528	-0.0136948	-0.0124405	-0.0112907	-0.010378	-0.00967223	-0.00902393	-0.00821675	-0.00736834	-0.00678501	-0.00640035	-0.00604297	-0.00533542	-0.0047111	-0.0041745	-0.00375729	-0.00340742
-3.11497e-16	-0.0172319	-0.0204554	-0.0215253	-0.0190699	-0.0175796	-0.0171137	-0.0155883	-0.0149719	-0.0137143	-0.0119274	-0.0109201	-0.0102591	-0.00964345	-0.00906996	-0.00844547	-0.00750227	-0.00667029	-0.00596719	-0.00550568	-0.00508004	-0.00468749	-0.00432542	-0.00399147
-3.11497e-16	-0.0226506	-0.0251687	-0.0221359	-0.0204642	-0.0199264	-0.0189011	-0.0171299	-0.0156143	-0.0142025	-0.0124371	-0.0109028	-0.0101407	-0.00943227	-0.0087796	-0.00797278	-0.00723496	-0.0065651	-0.00595739	-0.00540588	-0.00500542	-0.00487457	-0.00470753	-0.00429016
-3.11497e-16	-0.0230134	-0.0189481	-0.0208412	-0.0204946	-0.0192492	-0.0178467	-0.0165368	-0.0153592	-0.0148251	-0.0140347	-0.0135194	-0.0130586	-0.0126346	-0.0121908	-0.0110176	-0.00954931	-0.00853278	-0.00759554	-0.00672359	-0.0062097	-0.00602502	-0.00584685	-0.00557233
-3.11497e-16	-0.0255322	-0.0290813	-0.0276562	-0.0266887	-0.0243146	-0.0226325	-0.0221743	-0.0214771	-0.0211379	-0.0208686	-0.0204435	-0.0195338	-0.0190941	-0.0177664	-0.0160466	-0.0143095	-0.0129518	-0.0115692	-0.0101163	-0.00928866	-0.00853784	-0.00779111	-0.00696361
-3.11497e-16	-0.0240269	-0.0275267	-0.0284262	-0.027558	-0.0267941	-0.026253	-0.0259487	-0.0249397	-0.0235026	-0.0218997	-0.0207243	-0.0189504	-0.0176758	-0.0169894	-0.0164068	-0.0159376	-0.0146841	-0.0132908	-0.01207	-0.0115216	-0.011339	-0.0111599	-0.0109843
-3.11497e-16	-0.0357258	-0.0426485	-0.0463453	-0.0467027	-0.0445406	-0.0415418	-0.0371077	-0.0333314	-0.0321554	-0.0297641	-0.0271699	-0.0244936	-0.0232072	-0.0215742	-0.0196904	-0.0182149	-0.0171692	-0.016741	-0.0158954	-0.014128	-0.0125942	-0.0115651	-0.0107835
-3.11497e-16	-0.0414267	-0.0492522	-0.0509627	-0.0490405	-0.048318	-0.0470555	-0.0406309	-0.0363687	-0.0340836	-0.0323839	-0.0299313	-0.0277933	-0.0260871	-0.0247015	-0.0225694	-0.0209344	-0.0199171	-0.0194481	-0.018745	-0.0179865	-0.0171057	-0.016255	-0.0149837
-3.11497e-16	-0.0429012	-0.0552474	-0.0577841	-0.055129	-0.0499893	-0.0482561	-0.0459367	-0.0422319	-0.0401563	-0.0375373	-0.0343516	-0.0318355	-0.0298444	-0.0278637	-0.0260715	-0.0244429	-0.0229112	-0.0214727	-0.0201232	-0.0188579	-0.0174829	-0.0160152	-0.0146735
-3.11497e-16	-0.0375543	-0.0469685	-0.0519484	-0.0506341	-0.0492764	-0.0455525	-0.0421558	-0.0404074	-0.0387197	-0.0369831	-0.0330042	-0.0296598	-0.0273257	-0.0255705	-0.0238483	-0.0223932	-0.0210577	-0.0197887	-0.0179735	-0.0163906	-0.0151564	-0.0140184	-0.013129
-3.11497e-16	-0.0392859	-0.0499323	-0.0496707	-0.0493399	-0.0497509	-0.0470255	-0.0434198	-0.042281	-0.0397523	-0.0375628	-0.0356059	-0.0327144	-0.03076	-0.0290398	-0.0280079	-0.0264491	-0.0247326	-0.0232853	-0.0216414	-0.0196321	-0.0180656	-0.0166251	-0.0154341
-3.11497e-16	-0.0383155	-0.046509	-0.0469043	-0.0492658	-0.0470979	-0.0441074	-0.042066	-0.0410396	-0.0400182	-0.0379775	-0.0345608	-0.0315115	-0.0279896	-0.0249636	-0.0228223	-0.0207035	-0.0187218	-0.0170274	-0.016218	-0.0159568	-0.0152973	-0.0142949	-0.0137741
-3.11497e-16	-0.0506657	-0.0528041	-0.0522191	-0.0498557	-0.0477274	-0.0474236	-0.0458285	-0.0430266	-0.0424486	-0.0409775	-0.037393	-0.0340807	-0.0325159	-0.0310016	-0.0285779	-0.0269651	-0.0248219	-0.0226573	-0.0209963	-0.0206697	-0.0204492	-0.0196188	-0.0183626
-3.11497e-16	-0.0484083	-0.0588535	-0.0599821	-0.0571756	-0.0545919	-0.0523065	-0.0488848	-0.0455241	-0.0435133	-0.0411734	-0.0383387	-0.0358251	-0.0338317	-0.0316153	-0.0294029	-0.0276085	-0.0257999	-0.0241097	-0.0225302	-0.0210542	-0.0198105	-0.0185816	-0.0171815
-3.11497e-16	-0.0559379	-0.0551587	-0.0518293	-0.0483936	-0.0461789	-0.0458665	-0.0448279	-0.0428418	-0.0403251	-0.0384634	-0.0384531	-0.0361738	-0.0334467	-0.0300342	-0.026932	-0.0240934	-0.0215831	-0.0204721	-0.0193793	-0.0176179	-0.0164867	-0.0156268	-0.0148129
-3.11497e-16	-0.0556314	-0.0632252	-0.0617637	-0.0618563	-0.0620574	-0.0600958	-0.0580724	-0.0554868	-0.0527408	-0.0486245	-0.0441913	-0.0420524	-0.0385914	-0.0363554	-0.0333284	-0.0296658	-0.0273451	-0.0256872	-0.0246405	-0.0234691	-0.0222063	-0.0207835	-0.0193633
-3.11497e-16	-0.0565512	-0.0599956	-0.0645737	-0.0588209	-0.0584436	-0.0545133	-0.0517239	-0.0486623	-0.0465494	-0.0458619	-0.0415907	-0.0401365	-0.0379219	-0.034851	-0.0324949	-0.0312725	-0.0289494	-0.0260437	-0.0241008	-0.0227318	-0.0214711	-0.0199294	-0.0185099
-3.11497e-16	-0.0601417	-0.0688379	-0.0632011	-0.0611071	-0.060926	-0.0614932	-0.0543626	-0.0516454	-0.0472424	-0.0438613	-0.0411492	-0.0373642	-0.034461	-0.0324585	-0.0305783	-0.0280179	-0.0259955	-0.0259483	-0.0244185	-0.0221926	-0.0208827	-0.0201734	-0.0193854
-3.11497e-16	-0.0558324	-0.0579826	-0.0546889	-0.0501484	-0.0492988	-0.0498535	-0.0489691	-0.0478509	-0.0426475	-0.0391057	-0.0375844	-0.0363916	-0.0354814	-0.0322612	-0.0308684	-0.0283471	-0.0261249	-0.0244253	-0.0235937	-0.0230935	-0.0218508	-0.0210515	-0.0205563
-3.11497e-16	-0.0643872	-0.0692789	-0.0677377	-0.0610432	-0.0571625	-0.0566671	-0.0537873	-0.0506365	-0.0471711	-0.0479596	-0.0448268	-0.0402512	-0.0366894	-0.0346554	-0.0327467	-0.02993	-0.0267635	-0.0250707	-0.0240412	-0.0217616	-0.0199681	-0.0187844	-0.0176857
-3.11497e-16	-0.075891	-0.0718962	-0.071844	-0.0675938	-0.0661563	-0.0621205	-0.0579594	-0.0532575	-0.0527036	-0.0483028	-0.0455803	-0.0436607	-0.0405919	-0.0380268	-0.0361216	-0.0345907	-0.0323423	-0.0301716	-0.0282066	-0.0266654	-0.0252088	-0.0239614	-0.0231129
-3.11497e-16	-0.0791901	-0.0812265	-0.077528	-0.0754697	-0.0684994	-0.0615607	-0.0547046	-0.0536033	-0.0526089	-0.0488994	-0.0441279	-0.0398199	-0.0373757	-0.0362112	-0.0350858	-0.0332543	-0.0312987	-0.029155	-0.0272295	-0.0252325	-0.0233649	-0.0212242	-0.019602
-3.11497e-16	-0.075079	-0.0768622	-0.0667286	-0.0679565	-0.0656148	-0.0638352	-0.0619485	-0.0569925	-0.0551665	-0.0521159	-0.0481211	-0.0448643	-0.0428934	-0.0392642	-0.0356159	-0.0333977	-0.0311699	-0.028431	-0.026985	-0.0252743	-0.0229744	-0.021609	-0.0191352
-3.11497e-16	-0.0735311	-0.0809815	-0.0747119	-0.07369	-0.0676979	-0.0632709	-0.0560769	-0.0510348	-0.0487251	-0.0472505	-0.0456051	-0.0427372	-0.0404159	-0.0363148	-0.0327942	-0.0303249	-0.0285002	-0.0259312	-0.0239011	-0.0217729	-0.0200215	-0.0189237	-0.017654
-3.11497e-16	-0.0742894	-0.0787797	-0.0758067	-0.0713421	-0.0655328	-0.0632833	-0.0591753	-0.0554488	-0.0501017	-0.0490897	-0.0469895	-0.043032	-0.0408099	-0.0376034	-0.0344635	-0.03168	-0.0295062	-0.0269196	-0.0239412	-0.0227018	-0.0212004	-0.0196711	-0.0184651
-3.11497e-16	-0.0740343	-0.0797169	-0.0775378	-0.0710213	-0.0664337	-0.0611273	-0.0594906	-0.054445	-0.0520343	-0.0508228	-0.046613	-0.0438744	-0.0403215	-0.0372458	-0.0345395	-0.0329213	-0.030601	-0.0274858	-0.0257168	-0.0241522	-0.0229264	-0.0217372	-0.0203201
-3.11497e-16	-0.0784637	-0.0768972	-0.0722035	-0.0674358	-0.0632186	-0.0595036	-0.0586368	-0.056961	-0.0542951	-0.0505633	-0.0457341	-0.042344	-0.0392536	-0.0362587	-0.0328057	-0.0303944	-0.0277449	-0.0260723	-0.0255256	-0.0241254	-0.0227405	-0.0214346	-0.0198852
-3.11497e-16	-0.0782389	-0.0786448	-0.0735703	-0.0685386	-0.0651081	-0.0608451	-0.0591343	-0.0549142	-0.0510534	-0.0451339	-0.0394301	-0.0378551	-0.0348039	-0.0349117	-0.0330194	-0.0310215	-0.0291038	-0.0269978	-0.0258889	-0.02381	-0.0214894	-0.020546	-0.0193275
-3.11497e-16	-0.074615	-0.0764722	-0.0747869	-0.0678281	-0.0645078	-0.0593356	-0.05492	-0.0492158	-0.0459416	-0.0420927	-0.0400235	-0.0388919	-0.0382169	-0.0361045	-0.033002	-0.030154	-0.0285905	-0.0259146	-0.0234881	-0.0223248	-0.0223476	-0.0211253	-0.0199874
-3.11497e-16	-0.0759583	-0.083387	-0.0768142	-0.0705269	-0.0637561	-0.0577052	-0.0536885	-0.0512421	-0.0495888	-0.0469696	-0.0454906	-0.0406029	-0.0365971	-0.0343915	-0.0330734	-0.0297629	-0.0274952	-0.0264589	-0.0245867	-0.0237603	-0.0229621	-0.0217935	-0.0206354
-3.11497e-16	-0.0807072	-0.0778173	-0.0701981	-0.0652104	-0.0604967	-0.0584823	-0.0594034	-0.0567742	-0.052461	-0.0496353	-0.0462119	-0.0438272	-0.0411049	-0.0395708	-0.0369869	-0.0342942	-0.0314482	-0.0286292	-0.0260119	-0.0244172	-0.0221948	-0.020585	-0.0189025
-3.11497e-16	-0.0780493	-0.0747776	-0.0702655	-0.0611882	-0.0587556	-0.0564443	-0.0530029	-0.0478838	-0.0470249	-0.0454239	-0.0409979	-0.0385997	-0.0366665	-0.0351285	-0.0340358	-0.032263	-0.0296132	-0.0265782	-0.0240032	-0.0220586	-0.0196881	-0.0175969	-0.0160707
-3.11497e-16	-0.0710514	-0.0724399	-0.0652486	-0.0555756	-0.0528104	-0.0511667	-0.0494132	-0.0469495	-0.0440429	-0.0412329	-0.0390604	-0.0374171	-0.0351582	-0.03384	-0.0323234	-0.0305252	-0.0283882	-0.0261112	-0.0242214	-0.0225145	-0.0205863	-0.0184061	-0.0170575
-3.11497e-16	-0.0694155	-0.0701233	-0.0642967	-0.0586726	-0.0544638	-0.0517465	-0.0502528	-0.0448469	-0.0434192	-0.0407804	-0.0381917	-0.0364043	-0.0357398	-0.0324527	-0.0291805	-0.0273641	-0.0251421	-0.0225725	-0.0205502	-0.0187846	-0.0177316	-0.0166563	-0.015895
-3.11497e-16	-0.0667231	-0.0617159	-0.057641	-0.0527043	-0.0464492	-0.0444915	-0.0416651	-0.0376755	-0.0359421	-0.0343182	-0.031303	-0.0294059	-0.0276452	-0.0267649	-0.0245351	-0.022049	-0.0210355	-0.018778	-0.0166668	-0.0154196	-0.0145846	-0.0139588	-0.0133566
-3.11497e-16	-0.0634514	-0.0651275	-0.062064	-0.0593612	-0.0524639	-0.0472046	-0.0404172	-0.0348868	-0.0311513	-0.0289507	-0.0275392	-0.0260012	-0.0239565	-0.0220772	-0.0203506	-0.0182996	-0.0163396	-0.0147417	-0.0137628	-0.0129908	-0.0122053	-0.011481	-0.0108437
-3.11497e-16	-0.0697288	-0.070395	-0.0589078	-0.0516221	-0.0499357	-0.0453761	-0.0424353	-0.0388116	-0.0340544	-0.0306143	-0.0287727	-0.0252615	-0.0243742	-0.0226936	-0.0205732	-0.0192434	-0.018045	-0.0162126	-0.0147419	-0.013438	-0.0122878	-0.0112464	-0.0101264
-3.11497e-16	-0.07329	-0.0717038	-0.0666887	-0.0604283	-0.0551583	-0.0507803	-0.0451612	-0.0424616	-0.0401888	-0.0367166	-0.0341262	-0.0321972	-0.0292287	-0.0263658	-0.0235188	-0.0206958	-0.0183536	-0.0162154	-0.0146388	-0.0132777	-0.0120119	-0.0108902	-0.00985406
-3.11497e-16	-0.0711216	-0.0697784	-0.0640061	-0.0593151	-0.0558028	-0.0496906	-0.0447744	-0.0407719	-0.0382561	-0.0349698	-0.0320157	-0.0299888	-0.0279891	-0.025634	-0.0227755	-0.0203704	-0.0178842	-0.0159664	-0.0145075	-0.0137279	-0.0120354	-0.0103732	-0.00895788
-3.11497e-16	-0.0713923	-0.0692444	-0.0700115	-0.0623103	-0.0584662	-0.0517758	-0.045161	-0.0409704	-0.036428	-0.0332243	-0.0300456	-0.0265609	-0.0248287	-0.0230131	-0.0210177	-0.0187312	-0.0171913	-0.0158367	-0.0147164	-0.0136121	-0.0120787	-0.0105204	-0.00979854
-3.11497e-16	-0.0698706	-0.0784585	-0.0639982	-0.0609224	-0.0525527	-0.0475936	-0.0410437	-0.0370772	-0.0328908	-0.0308116	-0.0271317	-0.0252182	-0.0219475	-0.0192203	-0.0169035	-0.0154089	-0.0139832	-0.0123736	-0.0109272	-0.0095316	-0.0083918	-0.00747793	-0.00685501
-3.11497e-16	-0.0589783	-0.0569346	-0.0513049	-0.045699	-0.0405148	-0.0371596	-0.0339214	-0.0317889	-0.0286187	-0.0262833	-0.023743	-0.0219204	-0.0201388	-0.0178688	-0.0158121	-0.0140921	-0.0131411	-0.0122506	-0.0107896	-0.00970985	-0.00903325	-0.00758899	-0.0063764
-3.11497e-16	-0.0620036	-0.054908	-0.0504657	-0.043456	-0.0390756	-0.0357963	-0.0331609	-0.0290731	-0.0251469	-0.0217318	-0.019421	-0.0179061	-0.0165532	-0.0153149	-0.0136976	-0.0119401	-0.0104074	-0.00942115	-0.0085288	-0.00746419	-0.00670018	-0.00596567	-0.00525469
-3.11497e-16	-0.0513946	-0.0499735	-0.0446005	-0.0411249	-0.0394431	-0.0370581	-0.0323486	-0.0274899	-0.025222	-0.0227604	-0.0197565	-0.0174929	-0.0149943	-0.0134867	-0.0113905	-0.0098847	-0.00880333	-0.00809186	-0.00754017	-0.00665124	-0.00579101	-0.00504614	-0.00445809
-3.11497e-16	-0.048286	-0.0427685	-0.0369345	-0.0348428	-0.0317291	-0.0291872	-0.0281988	-0.0256021	-0.0234811	-0.0203414	-0.0178158	-0.0158587	-0.0148069	-0.0133089	-0.0113616	-0.00985907	-0.00835589	-0.00726456	-0.00620631	-0.00555766	-0.00502443	-0.00451656	-0.004032
-3.11497e-16	-0.0586499	-0.0447211	-0.0381005	-0.0331375	-0.0297721	-0.0262694	-0.0238392	-0.0205849	-0.0188548	-0.0175342	-0.0165188	-0.0155654	-0.0137157	-0.0122192	-0.0105556	-0.00899475	-0.00793776	-0.00711671	-0.00624048	-0.00537923	-0.00463827	-0.00418745	-0.00373169
-3.11497e-16	-0.0486046	-0.0406363	-0.0368749	-0.0321587	-0.028595	-0.0249628	-0.022157	-0.0202157	-0.0188553	-0.0172696	-0.0151208	-0.0140588	-0.0128875	-0.0117434	-0.0102884	-0.00926302	-0.00830109	-0.00740685	-0.00639605	-0.00570257	-0.00518936	-0.00474918	-0.00431312
-3.11497e-16	-0.0487718	-0.0402826	-0.0375036	-0.0336368	-0.0296625	-0.0274682	-0.0251782	-0.0226839	-0.0207868	-0.0195309	-0.0171231	-0.014749	-0.0129312	-0.011618	-0.00946294	-0.00763183	-0.0062793	-0.0051354	-0.00455483	-0.00394984	-0.0035679	-0.00322449	-0.00291555
-3.11497e-16	-0.044218	-0.0373846	-0.03417	-0.0316171	-0.0289937	-0.0271791	-0.0225168	-0.0196195	-0.01666	-0.0156089	-0.0140565	-0.0130159	-0.0116025	-0.0102126	-0.00888923	-0.00758733	-0.00628339	-0.00550915	-0.00514896	-0.0044651	-0.00376948	-0.00312932	-0.00257913
-3.11497e-16	-0.0465241	-0.042493	-0.041316	-0.0382224	-0.0337007	-0.0294524	-0.0254912	-0.0228325	-0.0193687	-0.0159901	-0.0140384	-0.0129497	-0.0119289	-0.0104112	-0.00906743	-0.00762122	-0.00672024	-0.00583102	-0.00498757	-0.00435389	-0.00378898	-0.00334096	-0.00300136
-3.11497e-16	-0.0454578	-0.0449437	-0.0418631	-0.0370651	-0.0327743	-0.0292452	-0.0250875	-0.020554	-0.0176749	-0.0156216	-0.0137511	-0.0119485	-0.0105457	-0.00870378	-0.00745348	-0.00667921	-0.00613777	-0.00541063	-0.00469123	-0.00405349	-0.00338216	-0.00286346	-0.00250394
-3.11497e-16	-0.049364	-0.0438768	-0.0387153	-0.0325418	-0.0292296	-0.0256859	-0.0229607	-0.0198108	-0.0171973	-0.0152848	-0.0132439	-0.0118553	-0.0104107	-0.00852037	-0.00752637	-0.00670739	-0.00571179	-0.00487379	-0.00416721	-0.00357037	-0.0031549	-0.00281061	-0.00244823
-3.11497e-16	-0.0431856	-0.0374116	-0.0315871	-0.0266695	-0.0227743	-0.0199677	-0.0169854	-0.0150499	-0.0134426	-0.0116274	-0.0101673	-0.00868827	-0.00743322	-0.00618119	-0.00536922	-0.00478561	-0.0042851	-0.00365114	-0.00303249	-0.00251867	-0.00209357	-0.00177584	-0.00154079
-3.11497e-16	-0.0353915	-0.0247731	-0.0227307	-0.0201571	-0.0191952	-0.0162313	-0.012828	-0.0123312	-0.0107266	-0.00951788	-0.00827208	-0.00699827	-0.00601461	-0.005312	-0.00445732	-0.0038432	-0.00331387	-0.00285787	-0.0023869	-0.00197214	-0.00163051	-0.00138117	-0.00123075
-3.11497e-16	-0.0349112	-0.0286281	-0.0209644	-0.0171645	-0.0144153	-0.0123495	-0.0104182	-0.009385	-0.00796664	-0.00715963	-0.00650031	-0.00571926	-0.00503701	-0.00434109	-0.0036867	-0.00321186	-0.00273681	-0.00207259	-0.00168672	-0.00134911	-0.00114519	-0.000974699	-0.000829599
-3.11497e-16	-0.0236913	-0.0138803	-0.0114133	-0.00883555	-0.0076526	-0.00591438	-0.00496048	-0.00498661	-0.00419001	-0.00349782	-0.0029257	-0.00243018	-0.00192524	-0.00153668	-0.00123431	-0.000998365	-0.00075886	-0.000417671	-0.000332419	-0.000266281	-0.000214662	-0.000174142	-0.000142132
-3.11497e-16	-0.0186045	-0.011615	-0.00885951	-0.00483671	-0.00160234	-0.00324525	-0.00277017	-0.00233134	-0.0020481	-0.00176276	-0.00148223	-0.00123089	-0.00101202	-0.000827795	-0.000674109	-0.000547823	-0.000428338	-0.000356253	-0.000291719	-0.000247751	-0.00021487	-0.000186799	-0.000148243
-3.11497e-16	-0.0219989	-0.0114417	-0.00502606	-0.00324583	-0.00339756	-0.00328635	-0.00234374	-0.00234235	-0.00234547	-0.00209822	-0.00179978	-0.00144793	-0.00121047	-0.00106049	-0.000922289	-0.000776539	-0.00065306	-0.000549065	-0.000355596	-0.00024446	-0.000182989	-0.000140919	-0.000108933
-3.11497e-16	-0.023682	-0.00966488	-0.00507041	-0.00612927	-0.00392167	-0.00252287	-0.00191709	-0.00214625	-0.00204013	-0.0016496	-0.00130134	-0.00103247	-0.000824725	-0.000663662	-0.000538206	-0.000439907	-0.000362371	-0.000227624	-0.000132771	-0.000102749	-7.9724e-05	-6.20219e-05	-4.87097e-05
-3.11497e-16	-0.0242279	-0.0103419	-0.00813418	-0.00598599	-0.00590361	-0.00604357	-0.00478838	-0.00383439	-0.00302035	-0.00249863	-0.00209203	-0.00176149	-0.00124439	-0.0011175	-0.0010061	-0.000881689	-0.000690649	-0.000525408	-0.000399359	-0.000303375	-0.000230327	-0.000174794	-0.000132596
-3.11497e-16	-0.0159328	-0.00218148	0.00120646	-0.000400256	0.00019443	-0.000341307	0.000205961	0.000495549	0.000511929	0.000442847	0.000363804	0.000295989	0.000242459	0.000200549	0.00016724	0.000363507	0.000306163	0.000257874	0.000217212	0.000182971	0.000154136	0.000129852	0.0001094
-3.11497e-16	-0.0160944	-0.0064163	-1.60088e-05	-0.000224112	0.00026967	0.000484391	0.000377193	0.000375707	0.000372768	0.000347097	0.000308659	0.000266878	0.000226841	0.000216227	0.000355365	0.000417373	0.000422693	0.000390172	0.000335743	0.000271885	0.000207617	0.000148843	9.88862e-05
-3.11497e-16	-0.00949314	0.00311814	0.00698294	0.00531765	0.00376537	0.00340301	0.00307761	0.00275805	0.00244618	0.00200106	0.00161388	0.00134872	0.00116123	0.000926552	0.000739557	0.000596433	0.000483902	0.000394967	0.000333922	0.000286051	0.000245246	0.000210433	0.000180707
-3.11497e-16	-0.00991315	-0.00365752	-0.00238128	-0.0013366	-0.00089167	-0.000733299	-0.000624199	-0.000564992	-0.000512762	-0.000482504	-0.000473677	-0.000456016	-0.00039844	-7.79045e-05	0.00020144	0.000335608	0.000277875	0.000230389	0.000191275	0.000184029	0.000184368	0.000147455	0.000111826
-3.11497e-16	-0.0157275	-0.00932769	-0.00700121	-0.00626293	-0.00546032	-0.00446175	-0.00344847	-0.00267289	-0.00216543	-0.00177023	-0.00152322	-0.00097922	-0.000775174	-0.000614378	-0.000487605	-0.00038757	-0.000308546	-0.000246034	-0.000196508	-0.000157206	-0.000125964	-9.72541e-05	-7.17959e-05
-3.11497e-16	-0.00756214	-0.00571999	-0.00677071	-0.00488246	-0.0058214	-0.0053696	-0.00477947	-0.00430521	-0.00392783	-0.00361736	-0.00307561	-0.00245706	-0.00194485	-0.00148653	-0.00102135	-0.000674442	-0.000434741	-0.000341195	-0.000269487	-0.000220903	-0.0001925	-0.000167804	-0.000146308
-3.11497e-16	-0.0096537	-0.00632003	-0.00596719	-0.0043519	-0.00403695	-0.00352377	-0.00299872	-0.0025545	-0.00216672	-0.00182741	-0.00153335	-0.00128115	-0.00106687	-0.000751933	-0.000285352	-0.000192149	-0.000176438	-0.000158529	-0.000121661	-9.16294e-05	-6.8884e-05	-5.17001e-05	-3.87464e-05
-3.11497e-16	-0.014247	-0.00409161	-0.00190315	-0.000401101	0.000828544	0.000835401	0.000751669	0.000709457	0.000669999	0.00064102	0.000618175	0.000576575	0.000408739	0.00029212	0.000339646	0.000411997	0.000339873	0.000253501	0.000193115	0.000149374	0.000115673	8.85605e-05	6.41141e-05
-3.11497e-16	-0.00317491	-0.00215393	-0.00417694	-0.00476189	-0.00311756	-0.00224817	-0.00176334	-0.00145575	-0.0012281	-0.0010459	-0.000896365	-0.000772711	-0.000578808	-0.000232833	-0.000186347	-0.000149203	-0.000120226	-9.7515e-05	-7.90657e-05	-6.40921e-05	-5.19462e-05	-4.20985e-05	-3.20426e-05
-3.11497e-16	-0.00118942	0.00151121	0.00159798	0.00246646	0.00192056	0.000984883	0.00026371	0.000271581	0.000344021	0.000367228	0.000370025	0.000365358	0.000358728	0.000342041	0.000236753	0.000164244	0.000114243	8.11536e-05	0.000110905	8.05128e-05	5.40079e-05	3.62387e-05	2.43227e-05
-3.11497e-16	0.0018519	-0.005217	-0.000943113	-0.000102132	0.000274394	0.000538815	0.00054185	-0.00035561	-0.000291996	-0.000242334	-0.000197535	-0.000161456	-0.000131106	-0.000106509	-8.63108e-05	-6.99388e-05	-5.66169e-05	-4.58281e-05	-3.70816e-05	-3.00033e-05	-1.7519e-05	2.79888e-07	-8.25792e-07
-3.11497e-16	0.00625908	0.00213672	0.00367941	0.00316186	0.00111513	0.000315061	-5.70564e-05	-0.000228763	-0.000147384	-9.88982e-05	-5.67367e-05	-2.9436e-05	-9.07914e-06	3.91342e-06	1.2474e-05	1.73702e-05	5.86335e-05	0.000118984	0.000111346	7.78934e-05	5.45416e-05	3.82257e-05	2.6815e-05
