# Supplementary material for: Research on the dynamic spillover of stock markets under COVID-19—Taking the stock markets of China, Japan, and South Korea as an example
Source: Front Public Health. 2022 Nov 11;10:1008348. doi: 10.3389/fpubh.2022.1008348 (PMC9691647; doi:10.3389/fpubh.2022.1008348)
Supplement: Supplementary file 6 [file Data_Sheet_4.ZIP › FEM_HK (1).xls]

## Sheet: Sheet2
0	0	0	0	0	0	0	0	0	0	0	0	0	0	0	0	0	0	0	0	0	0	0	0
0	0	0	0	0	0	0	0	0	0	0	0	0	0	0	0	0	0	0	0	0	0	0	0
8.45818e-16	-0.116446	-0.172125	-0.199271	-0.205897	-0.199785	-0.185118	-0.176467	-0.153329	-0.13698	-0.111685	-0.0897838	-0.0807642	-0.064279	-0.051718	-0.0453354	-0.04044	-0.0331507	-0.0251919	-0.0217409	-0.0191099	-0.0168107	-0.0151407	-0.0129294
8.45818e-16	-0.116745	-0.185088	-0.196973	-0.193392	-0.182443	-0.17666	-0.160906	-0.14642	-0.132477	-0.106602	-0.0949433	-0.0877702	-0.0785109	-0.0644865	-0.0513403	-0.0454147	-0.0398504	-0.0346157	-0.0301166	-0.0257642	-0.0224882	-0.0198861	-0.0173327
8.45818e-16	-0.109228	-0.191772	-0.216695	-0.228678	-0.227594	-0.222874	-0.191468	-0.177993	-0.15694	-0.129213	-0.108921	-0.0968481	-0.0915247	-0.0811723	-0.0716875	-0.0619031	-0.0513482	-0.0463535	-0.0409414	-0.0356105	-0.0309597	-0.0291883	-0.0233828
8.45818e-16	-0.114842	-0.179296	-0.21974	-0.234798	-0.225316	-0.216057	-0.195029	-0.171234	-0.149029	-0.122234	-0.109649	-0.0995671	-0.0869182	-0.0760492	-0.0649529	-0.0527538	-0.0408847	-0.0355756	-0.0317273	-0.0271242	-0.0253423	-0.0213912	-0.0174529
8.45818e-16	-0.0962235	-0.161681	-0.192464	-0.201473	-0.198252	-0.189792	-0.167182	-0.144247	-0.124667	-0.102634	-0.0915665	-0.0834213	-0.0730703	-0.0671103	-0.0574835	-0.0511836	-0.0471053	-0.0407064	-0.0355105	-0.030733	-0.0262529	-0.0216913	-0.0199233
8.45818e-16	-0.0988017	-0.157714	-0.175535	-0.171387	-0.170984	-0.160376	-0.148795	-0.135272	-0.118951	-0.0959258	-0.0841215	-0.0738313	-0.0636939	-0.0541676	-0.0467747	-0.0392349	-0.0336577	-0.0294581	-0.0263833	-0.0229598	-0.0195724	-0.0166961	-0.0144029
8.45818e-16	-0.105196	-0.156944	-0.170823	-0.17382	-0.171315	-0.155325	-0.144646	-0.124882	-0.110631	-0.0919507	-0.0752346	-0.0637723	-0.0568262	-0.0486617	-0.0418325	-0.0348094	-0.0289049	-0.0245706	-0.0213944	-0.0182891	-0.0156515	-0.013092	-0.0106403
8.45818e-16	-0.0960979	-0.144257	-0.164583	-0.170065	-0.173475	-0.156428	-0.135682	-0.12515	-0.11339	-0.0969153	-0.0835822	-0.0721156	-0.0609033	-0.0544444	-0.0466754	-0.0419491	-0.034714	-0.030923	-0.0266535	-0.0229061	-0.019837	-0.0171329	-0.0147572
8.45818e-16	-0.094422	-0.154515	-0.171678	-0.181882	-0.181808	-0.179497	-0.16602	-0.146668	-0.129504	-0.119931	-0.104967	-0.0916508	-0.0813315	-0.0697586	-0.0614139	-0.0537554	-0.0466468	-0.0401228	-0.0356462	-0.03109	-0.0273352	-0.0248292	-0.0225004
8.45818e-16	-0.0864482	-0.131912	-0.183765	-0.192843	-0.185568	-0.166312	-0.149532	-0.132158	-0.114657	-0.0960665	-0.0841694	-0.0710659	-0.0569576	-0.0524845	-0.044167	-0.0398143	-0.0330909	-0.0300363	-0.0278714	-0.0265044	-0.0241553	-0.0222741	-0.0212561
8.45818e-16	-0.0824612	-0.127064	-0.168167	-0.178647	-0.174797	-0.158524	-0.150035	-0.134427	-0.11779	-0.107152	-0.0948601	-0.080466	-0.0697077	-0.0603899	-0.0518176	-0.0449456	-0.0395988	-0.0351862	-0.0303531	-0.0270989	-0.0241337	-0.0218759	-0.0194556
8.45818e-16	-0.0706223	-0.113595	-0.142564	-0.160115	-0.158734	-0.14687	-0.136485	-0.118562	-0.102154	-0.0926896	-0.0824183	-0.0734214	-0.0624995	-0.0600571	-0.0563522	-0.0493583	-0.0424052	-0.0353567	-0.0302953	-0.0266389	-0.0233882	-0.0206717	-0.0188631
8.45818e-16	-0.0662738	-0.11458	-0.156783	-0.158861	-0.15023	-0.154788	-0.142231	-0.133277	-0.120225	-0.107291	-0.0997278	-0.0825103	-0.0692042	-0.0628515	-0.0568783	-0.0517689	-0.0471823	-0.0427195	-0.0390031	-0.0361468	-0.0352327	-0.0302711	-0.0257751
8.45818e-16	-0.053854	-0.0917928	-0.13013	-0.148089	-0.142071	-0.139709	-0.131661	-0.119234	-0.114964	-0.111104	-0.107849	-0.0968324	-0.0841031	-0.0682483	-0.0616587	-0.0568052	-0.0508675	-0.0441546	-0.0393317	-0.0346696	-0.0309116	-0.027564	-0.0249102
8.45818e-16	-0.0604255	-0.0993167	-0.135444	-0.157775	-0.154347	-0.157137	-0.148242	-0.135465	-0.131329	-0.116773	-0.1032	-0.0873534	-0.0790759	-0.0691919	-0.0586294	-0.0519061	-0.0496085	-0.0440679	-0.0418862	-0.0392851	-0.0351791	-0.031056	-0.0283688
8.45818e-16	-0.0636767	-0.0929148	-0.132419	-0.162527	-0.16587	-0.153692	-0.1388	-0.12811	-0.112974	-0.104969	-0.0908224	-0.0786896	-0.0717944	-0.070585	-0.0662228	-0.0608714	-0.0576998	-0.0503531	-0.0480723	-0.0442015	-0.0419041	-0.0392986	-0.0367231
8.45818e-16	-0.060816	-0.094967	-0.16083	-0.170046	-0.174604	-0.170959	-0.162748	-0.145924	-0.130748	-0.116682	-0.110548	-0.0925233	-0.0858589	-0.0830211	-0.0730217	-0.0661957	-0.058614	-0.0513658	-0.0451941	-0.0403356	-0.035634	-0.035698	-0.035214
8.45818e-16	-0.0567833	-0.110276	-0.169671	-0.190269	-0.207857	-0.19065	-0.169124	-0.166053	-0.143673	-0.121753	-0.101446	-0.0887899	-0.0788611	-0.0680038	-0.0588737	-0.0508101	-0.0460375	-0.042516	-0.0392664	-0.0360425	-0.0315086	-0.0265925	-0.0230309
8.45818e-16	-0.0615207	-0.101606	-0.156112	-0.182481	-0.178991	-0.176697	-0.157235	-0.141398	-0.122505	-0.111218	-0.0918695	-0.0841106	-0.0748121	-0.0662895	-0.059502	-0.0538115	-0.0471213	-0.0397973	-0.0346207	-0.028594	-0.0231161	-0.0197122	-0.0171851
8.45818e-16	-0.0561543	-0.099433	-0.139096	-0.161932	-0.162984	-0.161386	-0.152593	-0.145037	-0.121643	-0.105358	-0.0870551	-0.0719486	-0.0596756	-0.0551916	-0.0486677	-0.0432327	-0.038314	-0.0321413	-0.0248032	-0.0220522	-0.0199705	-0.01829	-0.0172826
8.45818e-16	-0.0540138	-0.103903	-0.144751	-0.174324	-0.167873	-0.154957	-0.136953	-0.120805	-0.113529	-0.102577	-0.0843439	-0.0729662	-0.0633617	-0.0530748	-0.0484611	-0.0415312	-0.0367652	-0.0336136	-0.0293329	-0.0230119	-0.0207291	-0.0191141	-0.0176855
8.45818e-16	-0.0567688	-0.108123	-0.14885	-0.166281	-0.172332	-0.156813	-0.143636	-0.141599	-0.126443	-0.115014	-0.100425	-0.0898877	-0.0823158	-0.0678495	-0.0589044	-0.0522425	-0.047341	-0.041788	-0.0377999	-0.0355863	-0.0307012	-0.025955	-0.0229296
8.45818e-16	-0.0611479	-0.0969141	-0.119126	-0.147859	-0.153636	-0.148865	-0.134339	-0.121368	-0.104215	-0.0953286	-0.0840148	-0.0778661	-0.0758081	-0.0671172	-0.0562688	-0.0481835	-0.0405182	-0.0345883	-0.0301782	-0.0266244	-0.0234842	-0.0207178	-0.0182752
8.45818e-16	-0.0549623	-0.0877848	-0.125061	-0.147968	-0.151601	-0.129422	-0.113428	-0.101964	-0.0997743	-0.0931752	-0.0847385	-0.0729681	-0.0702423	-0.0657393	-0.059553	-0.0514503	-0.0460313	-0.0441981	-0.0388312	-0.0359266	-0.0317764	-0.0287494	-0.0256881
8.45818e-16	-0.0544178	-0.0983094	-0.127902	-0.157653	-0.149142	-0.139562	-0.125905	-0.116276	-0.115459	-0.103926	-0.0816426	-0.079075	-0.069938	-0.0590517	-0.0489867	-0.0442859	-0.0375769	-0.0324346	-0.0282731	-0.0240107	-0.0206856	-0.017821	-0.0153529
8.45818e-16	-0.0547093	-0.101784	-0.117321	-0.143329	-0.140736	-0.137512	-0.12459	-0.115728	-0.105067	-0.094852	-0.0828035	-0.0731876	-0.071607	-0.0615802	-0.0566002	-0.0471249	-0.0401251	-0.0346491	-0.0288218	-0.0232307	-0.0204115	-0.0184553	-0.0161352
8.45818e-16	-0.05637	-0.100503	-0.13267	-0.156058	-0.159084	-0.144852	-0.125582	-0.114252	-0.0946432	-0.0884667	-0.0773984	-0.067419	-0.0611839	-0.0509631	-0.0454439	-0.0395109	-0.0343638	-0.0291966	-0.0251472	-0.0226603	-0.0197391	-0.0165202	-0.0139278
8.45818e-16	-0.0469452	-0.0993537	-0.13411	-0.155108	-0.156684	-0.142131	-0.131287	-0.115584	-0.110314	-0.0963298	-0.0815919	-0.0703831	-0.0612024	-0.0540088	-0.0511293	-0.0445183	-0.040765	-0.0364184	-0.0318922	-0.0277919	-0.0239145	-0.0193159	-0.0169751
8.45818e-16	-0.0591382	-0.102714	-0.119504	-0.136308	-0.13944	-0.131639	-0.114795	-0.10728	-0.0938891	-0.0856473	-0.0756696	-0.0659845	-0.057727	-0.0532756	-0.0480356	-0.0405157	-0.0359819	-0.0319405	-0.0283438	-0.0251471	-0.0223089	-0.0197902	-0.0175559
8.45818e-16	-0.0633545	-0.103903	-0.132602	-0.140316	-0.138544	-0.132808	-0.120545	-0.103873	-0.100182	-0.0947924	-0.0842004	-0.07517	-0.0692309	-0.0627728	-0.0569965	-0.0475454	-0.0405815	-0.0359431	-0.0324515	-0.0305698	-0.0292217	-0.0262889	-0.0231896
8.45818e-16	-0.0750861	-0.098994	-0.125327	-0.138122	-0.138021	-0.129555	-0.116539	-0.096185	-0.0850947	-0.079059	-0.0735438	-0.0647482	-0.0537356	-0.0475433	-0.0425016	-0.0374483	-0.0332752	-0.0320968	-0.0293552	-0.0254678	-0.0223777	-0.020922	-0.0183997
8.45818e-16	-0.0720708	-0.110833	-0.123634	-0.130612	-0.121203	-0.118174	-0.100819	-0.0911627	-0.0779929	-0.0714194	-0.0609227	-0.0552605	-0.0533341	-0.0496287	-0.0445554	-0.0392556	-0.0349917	-0.0301976	-0.0271261	-0.0236361	-0.0203533	-0.0175524	-0.0154241
8.45818e-16	-0.0781777	-0.109177	-0.13701	-0.137153	-0.134491	-0.12258	-0.107889	-0.0930741	-0.0828117	-0.0736105	-0.0589846	-0.0532491	-0.0480696	-0.0417294	-0.0379968	-0.034704	-0.0310752	-0.0273518	-0.0241749	-0.0225458	-0.02035	-0.0178408	-0.0156509
8.45818e-16	-0.0808806	-0.116012	-0.150055	-0.161363	-0.155218	-0.140301	-0.125888	-0.107446	-0.0903282	-0.0790495	-0.0688607	-0.0602273	-0.0507092	-0.0458785	-0.0397079	-0.0349431	-0.0304975	-0.0257797	-0.0217329	-0.0188123	-0.0162842	-0.0138046	-0.0121049
8.45818e-16	-0.072222	-0.115799	-0.14571	-0.148473	-0.138567	-0.125792	-0.116689	-0.103896	-0.093376	-0.0752088	-0.0622779	-0.0549386	-0.0495056	-0.0399904	-0.0345006	-0.0294492	-0.0241528	-0.0206651	-0.0173101	-0.0146148	-0.013093	-0.0111027	-0.00938115
8.45818e-16	-0.0632947	-0.104812	-0.145001	-0.147214	-0.143101	-0.1283	-0.112653	-0.0943004	-0.0804239	-0.0694088	-0.0610326	-0.0513108	-0.0419226	-0.0378086	-0.0314847	-0.02535	-0.0237809	-0.0193929	-0.0163586	-0.0140505	-0.0117806	-0.0097682	-0.00817288
8.45818e-16	-0.0676877	-0.109161	-0.149089	-0.159916	-0.151348	-0.138013	-0.127637	-0.111042	-0.0981472	-0.0838793	-0.0712997	-0.064772	-0.0581466	-0.0523881	-0.043513	-0.0361462	-0.0287818	-0.025109	-0.0217947	-0.0185401	-0.0171291	-0.0150692	-0.0132655
8.45818e-16	-0.079847	-0.117652	-0.143282	-0.157109	-0.142249	-0.128353	-0.112109	-0.100343	-0.088315	-0.077019	-0.065962	-0.0598641	-0.056104	-0.0483811	-0.0389055	-0.0315395	-0.0274685	-0.0238382	-0.0213812	-0.019106	-0.0164905	-0.0148776	-0.013537
8.45818e-16	-0.0702804	-0.115429	-0.149196	-0.15721	-0.162293	-0.14739	-0.126648	-0.106667	-0.0973878	-0.088058	-0.0775453	-0.069367	-0.0586318	-0.0476774	-0.0368786	-0.033245	-0.0279465	-0.0251707	-0.0213754	-0.0187392	-0.0163234	-0.0142345	-0.0124262
8.45818e-16	-0.0795047	-0.112742	-0.140266	-0.153364	-0.151754	-0.136215	-0.115031	-0.105085	-0.0997347	-0.0871635	-0.06981	-0.0612977	-0.0529556	-0.0502563	-0.0439618	-0.0391783	-0.0333039	-0.0283108	-0.0252021	-0.0217139	-0.0189239	-0.0167701	-0.0148682
8.45818e-16	-0.0823645	-0.112971	-0.141552	-0.151617	-0.14946	-0.138856	-0.125563	-0.10949	-0.0962415	-0.0872845	-0.0721447	-0.0646531	-0.0581066	-0.0532546	-0.0478526	-0.04339	-0.038671	-0.0354747	-0.0318305	-0.0289899	-0.0262407	-0.0240994	-0.0222484
8.45818e-16	-0.0859616	-0.115665	-0.150438	-0.163443	-0.158665	-0.14862	-0.128428	-0.120855	-0.108806	-0.0978037	-0.080934	-0.0704829	-0.0667828	-0.0643317	-0.0609732	-0.0525418	-0.0455372	-0.0405686	-0.0371083	-0.0345502	-0.0310555	-0.0276384	-0.027309
8.45818e-16	-0.0766222	-0.128917	-0.161085	-0.170632	-0.165748	-0.156347	-0.14252	-0.132462	-0.116503	-0.108205	-0.0995149	-0.0833644	-0.0721092	-0.0651251	-0.0572909	-0.0506886	-0.0475547	-0.0431192	-0.0403979	-0.0373362	-0.0348942	-0.0320222	-0.0277355
8.45818e-16	-0.0776653	-0.12313	-0.165098	-0.174047	-0.168986	-0.150565	-0.142145	-0.128096	-0.11737	-0.102434	-0.0905793	-0.0823459	-0.0750317	-0.0646197	-0.0575737	-0.053109	-0.0508961	-0.0469618	-0.0443231	-0.0412932	-0.0372804	-0.0328422	-0.0296161
8.45818e-16	-0.075833	-0.114226	-0.141992	-0.15965	-0.143663	-0.13084	-0.113931	-0.109695	-0.100342	-0.0925038	-0.0871565	-0.0786217	-0.0701253	-0.0614512	-0.0549743	-0.0516244	-0.0476631	-0.0430052	-0.0385045	-0.0363418	-0.0335922	-0.0313893	-0.0287752
8.45818e-16	-0.0816437	-0.135924	-0.164324	-0.17203	-0.169776	-0.152055	-0.136461	-0.13298	-0.123592	-0.10977	-0.0987436	-0.0952614	-0.0896177	-0.0813002	-0.0762519	-0.0707863	-0.0625372	-0.0577949	-0.0525923	-0.0464939	-0.0417233	-0.0360864	-0.0307626
8.45818e-16	-0.0793617	-0.13317	-0.163021	-0.172585	-0.163797	-0.159346	-0.144083	-0.129815	-0.116362	-0.10781	-0.0999614	-0.0874475	-0.0762624	-0.0647775	-0.0558883	-0.0512836	-0.0454462	-0.0412994	-0.0377368	-0.0360844	-0.033352	-0.0313987	-0.030151
8.45818e-16	-0.0767755	-0.13156	-0.164032	-0.176597	-0.165154	-0.14747	-0.137816	-0.128927	-0.125334	-0.106758	-0.0963623	-0.0868639	-0.074312	-0.0655105	-0.0590641	-0.0547069	-0.0494715	-0.0426056	-0.0366988	-0.0337817	-0.029393	-0.0270121	-0.0239487
8.45818e-16	-0.0823585	-0.14837	-0.166744	-0.173879	-0.164246	-0.150994	-0.138705	-0.125556	-0.114737	-0.098268	-0.0808357	-0.0703483	-0.0633366	-0.0558609	-0.0476725	-0.0425135	-0.0396698	-0.0361602	-0.0324517	-0.0294599	-0.0273691	-0.0240957	-0.0215704
8.45818e-16	-0.0796972	-0.138457	-0.172041	-0.178637	-0.167064	-0.15249	-0.134261	-0.121153	-0.105134	-0.0906569	-0.0770329	-0.0700381	-0.0636778	-0.0564278	-0.0489601	-0.0435903	-0.0395891	-0.0357045	-0.0305961	-0.026853	-0.0251195	-0.0222624	-0.0196569
8.45818e-16	-0.0872598	-0.141749	-0.169289	-0.164228	-0.15402	-0.139689	-0.12555	-0.112236	-0.100546	-0.0816324	-0.070995	-0.0635848	-0.0569283	-0.0510666	-0.0455721	-0.0402215	-0.0354991	-0.0313322	-0.0264251	-0.0229751	-0.0203261	-0.0178521	-0.0155555
8.45818e-16	-0.092462	-0.135971	-0.165097	-0.161989	-0.148992	-0.13065	-0.111766	-0.0941917	-0.0832117	-0.0721003	-0.061846	-0.0545264	-0.0468351	-0.0412396	-0.0356666	-0.0296844	-0.0247305	-0.0219467	-0.0201467	-0.0175687	-0.0155573	-0.013996	-0.0128515
8.45818e-16	-0.094962	-0.142899	-0.163658	-0.162514	-0.151627	-0.135704	-0.115071	-0.0913775	-0.0803156	-0.0705717	-0.0591957	-0.0530072	-0.0458865	-0.0409834	-0.0353774	-0.0299657	-0.0253354	-0.0214148	-0.0187769	-0.0162977	-0.0140705	-0.0123161	-0.0107833
8.45818e-16	-0.0993026	-0.145414	-0.15688	-0.155187	-0.143611	-0.128756	-0.110332	-0.0914427	-0.0816072	-0.0683381	-0.05827	-0.048588	-0.0417573	-0.036211	-0.0308491	-0.026522	-0.0233371	-0.0202216	-0.0177416	-0.0154685	-0.0131883	-0.0113979	-0.0099476
8.45818e-16	-0.114847	-0.161553	-0.172134	-0.15127	-0.137197	-0.12175	-0.109393	-0.0950332	-0.0825998	-0.0708988	-0.0588309	-0.0491287	-0.0432864	-0.036865	-0.0301223	-0.0261934	-0.0230681	-0.0205864	-0.0181672	-0.0152839	-0.0134448	-0.0114519	-0.0097241
8.45818e-16	-0.122365	-0.160659	-0.166239	-0.14771	-0.131143	-0.115335	-0.100268	-0.087004	-0.0768436	-0.0640174	-0.0559894	-0.0464441	-0.0389585	-0.0320191	-0.0267687	-0.0233508	-0.0210284	-0.0187358	-0.0169773	-0.0143278	-0.0118916	-0.0101504	-0.00844385
8.45818e-16	-0.122852	-0.163248	-0.170598	-0.149195	-0.133932	-0.116787	-0.102126	-0.0858412	-0.0744624	-0.0616573	-0.0518609	-0.0433486	-0.0362814	-0.0297329	-0.0247925	-0.0197166	-0.0165304	-0.0145771	-0.0125274	-0.0109644	-0.00926022	-0.00767551	-0.0064585
8.45818e-16	-0.121096	-0.162664	-0.157069	-0.148204	-0.130282	-0.112969	-0.0900748	-0.0765773	-0.0640498	-0.0549201	-0.0443057	-0.0367334	-0.0315793	-0.026884	-0.0215348	-0.0184059	-0.0153041	-0.0124743	-0.00988544	-0.00869057	-0.00710036	-0.0062018	-0.00510212
8.45818e-16	-0.119986	-0.161269	-0.158143	-0.144652	-0.127674	-0.107181	-0.0911852	-0.0767276	-0.0658155	-0.0522523	-0.0442028	-0.0359335	-0.028942	-0.0221804	-0.0192787	-0.0171363	-0.0147518	-0.0119367	-0.00959207	-0.00734549	-0.00594322	-0.00509403	-0.00419241
8.45818e-16	-0.120618	-0.148453	-0.137401	-0.119899	-0.107394	-0.0885789	-0.0798129	-0.0665047	-0.0541739	-0.0458	-0.0381182	-0.0324191	-0.0269791	-0.0209092	-0.0174522	-0.0143531	-0.0121427	-0.00916256	-0.00781052	-0.00666274	-0.00579694	-0.00474344	-0.00357288
8.45818e-16	-0.132072	-0.161491	-0.141595	-0.119364	-0.100125	-0.0833347	-0.0684542	-0.0613138	-0.0513753	-0.0406043	-0.0327254	-0.027938	-0.0236221	-0.0192462	-0.0143402	-0.0113253	-0.00936691	-0.00774703	-0.00585966	-0.00472053	-0.00393541	-0.00328095	-0.00273541
8.45818e-16	-0.131084	-0.153891	-0.139356	-0.125261	-0.110413	-0.0928406	-0.0744711	-0.063501	-0.0522997	-0.0400501	-0.0329895	-0.0283286	-0.0228556	-0.0188898	-0.0159015	-0.0124375	-0.00974004	-0.007724	-0.0050911	-0.00392269	-0.00317688	-0.00244789	-0.00192519
8.45818e-16	-0.132886	-0.162843	-0.141176	-0.118873	-0.108838	-0.0868821	-0.0714688	-0.0568179	-0.0466276	-0.0359355	-0.0311081	-0.0252296	-0.0193206	-0.0162002	-0.0128636	-0.00965678	-0.00735556	-0.00517819	-0.00383979	-0.00333072	-0.00272121	-0.00221751	-0.00174954
8.45818e-16	-0.122173	-0.164909	-0.150733	-0.124467	-0.108964	-0.0882739	-0.073321	-0.0611173	-0.0484335	-0.0388478	-0.0307128	-0.0234224	-0.0198784	-0.0152124	-0.0120034	-0.00904035	-0.00722228	-0.00580788	-0.00445202	-0.00351723	-0.00279041	-0.00205197	-0.00161529
8.45818e-16	-0.144126	-0.177821	-0.145587	-0.128856	-0.105439	-0.088201	-0.0748211	-0.0624782	-0.0502993	-0.0373503	-0.0292064	-0.0231134	-0.0188967	-0.0146395	-0.0121999	-0.0103061	-0.00835333	-0.00644922	-0.00488412	-0.00367098	-0.00275851	-0.00217757	-0.0014887
8.45818e-16	-0.141407	-0.165144	-0.149929	-0.127155	-0.0998082	-0.07684	-0.0625128	-0.0487167	-0.0385845	-0.0324151	-0.0249887	-0.0196256	-0.0158321	-0.0122544	-0.00894357	-0.0073658	-0.00606291	-0.00498372	-0.00404092	-0.00325465	-0.00260063	-0.00206056	-0.00150376
8.45818e-16	-0.146336	-0.164236	-0.153034	-0.143341	-0.115094	-0.0934877	-0.071477	-0.052128	-0.0431675	-0.0367335	-0.0271439	-0.0218297	-0.0165669	-0.0134917	-0.0106836	-0.00817591	-0.00604481	-0.00478099	-0.00387694	-0.00294366	-0.00241209	-0.0017846	-0.00142532
8.45818e-16	-0.140553	-0.163406	-0.163288	-0.134779	-0.115862	-0.0943777	-0.0736447	-0.0642219	-0.0515313	-0.0431001	-0.0330167	-0.0243698	-0.0199508	-0.0160689	-0.0133388	-0.0108492	-0.00862076	-0.00655661	-0.00525353	-0.00383671	-0.00309841	-0.00254686	-0.00203627
8.45818e-16	-0.150822	-0.16442	-0.168921	-0.148413	-0.134968	-0.11098	-0.0842931	-0.0635788	-0.0517832	-0.0413693	-0.0325781	-0.0275435	-0.0212338	-0.0172713	-0.01402	-0.0103888	-0.00817001	-0.0064434	-0.00518664	-0.0040331	-0.00296582	-0.00243214	-0.0019362
8.45818e-16	-0.149055	-0.165545	-0.169504	-0.152284	-0.135753	-0.111124	-0.0953396	-0.0855101	-0.0694854	-0.0570304	-0.0453496	-0.0355107	-0.0296247	-0.0243065	-0.0198014	-0.0161675	-0.0134317	-0.0106682	-0.00833144	-0.00685271	-0.00552315	-0.00442823	-0.0035505
8.45818e-16	-0.145363	-0.156441	-0.168089	-0.153377	-0.130297	-0.10968	-0.0963703	-0.0808519	-0.0658472	-0.0539015	-0.042977	-0.033952	-0.02781	-0.0210966	-0.0166902	-0.0131262	-0.00999748	-0.00806417	-0.00646698	-0.00489411	-0.00398626	-0.00331577	-0.00265661
8.45818e-16	-0.140393	-0.167661	-0.167224	-0.154056	-0.131743	-0.115268	-0.0978078	-0.0790685	-0.0644086	-0.0508882	-0.0411906	-0.0338636	-0.0263073	-0.0202849	-0.0166834	-0.0136866	-0.0116522	-0.00988754	-0.0085329	-0.0069427	-0.00542985	-0.00449837	-0.00372928
8.45818e-16	-0.139084	-0.166614	-0.16005	-0.150312	-0.133159	-0.109714	-0.0931022	-0.0804413	-0.0680938	-0.0567641	-0.0464759	-0.0337349	-0.028198	-0.0238965	-0.0194653	-0.01578	-0.0127357	-0.0105373	-0.00775364	-0.00622923	-0.0050988	-0.00417525	-0.00342043
8.45818e-16	-0.14024	-0.172566	-0.17031	-0.152697	-0.136602	-0.117804	-0.0955825	-0.0823611	-0.070325	-0.0566526	-0.0477877	-0.0384385	-0.0320748	-0.0256106	-0.0206623	-0.017072	-0.0139935	-0.0113285	-0.00955092	-0.00813019	-0.0068605	-0.00573592	-0.00479987
8.45818e-16	-0.145865	-0.175354	-0.167877	-0.151179	-0.128947	-0.113134	-0.0948251	-0.0772673	-0.0646977	-0.0522058	-0.0437416	-0.0367824	-0.0307528	-0.0256116	-0.0200623	-0.0161092	-0.0131626	-0.0110786	-0.00913085	-0.00771543	-0.00651033	-0.00540582	-0.00452115
8.45818e-16	-0.150604	-0.185074	-0.181242	-0.167761	-0.147599	-0.120218	-0.103212	-0.0856363	-0.0688276	-0.0539634	-0.0449454	-0.037575	-0.03083	-0.0243713	-0.0198925	-0.0164106	-0.013509	-0.0108346	-0.00891324	-0.00744241	-0.00628777	-0.00518716	-0.00424212
8.45818e-16	-0.151687	-0.191538	-0.188404	-0.167326	-0.155978	-0.129895	-0.114671	-0.0952922	-0.0783949	-0.0610564	-0.0487332	-0.0389377	-0.0325883	-0.0270125	-0.0228633	-0.0195069	-0.0168294	-0.0133692	-0.0110402	-0.00930265	-0.00760559	-0.00601962	-0.00493298
8.45818e-16	-0.15078	-0.181358	-0.184901	-0.170419	-0.151748	-0.132726	-0.113091	-0.0962177	-0.0814641	-0.0681747	-0.0553673	-0.0476785	-0.0357468	-0.030186	-0.025583	-0.0213186	-0.0178623	-0.0153361	-0.0131567	-0.011169	-0.00943289	-0.00751074	-0.00596445
8.45818e-16	-0.137217	-0.188293	-0.196704	-0.174162	-0.155856	-0.137199	-0.110621	-0.0943706	-0.085271	-0.0708814	-0.0556128	-0.0470418	-0.0394826	-0.0330247	-0.0274313	-0.0232249	-0.0201858	-0.0174572	-0.0144098	-0.0123205	-0.0105748	-0.00879975	-0.00732234
8.45818e-16	-0.141009	-0.188502	-0.188381	-0.177197	-0.154204	-0.13411	-0.112083	-0.0952258	-0.077428	-0.0661775	-0.0543688	-0.0463855	-0.0405892	-0.033669	-0.027388	-0.0213278	-0.0170317	-0.013801	-0.0118112	-0.0101154	-0.00835425	-0.00683475	-0.00556383
8.45818e-16	-0.142677	-0.182998	-0.177411	-0.163296	-0.153229	-0.136816	-0.119934	-0.0958042	-0.0799705	-0.0655928	-0.0529186	-0.0421223	-0.030648	-0.0250111	-0.0201786	-0.0168694	-0.0142039	-0.0112896	-0.00932754	-0.00791277	-0.00653092	-0.00545574	-0.00463357
8.45818e-16	-0.145403	-0.191443	-0.183571	-0.167233	-0.152006	-0.129549	-0.107134	-0.087607	-0.0699778	-0.0565338	-0.0471264	-0.0368897	-0.0317335	-0.0264086	-0.0224516	-0.0186162	-0.0147794	-0.0125392	-0.00962086	-0.00763317	-0.00646167	-0.00547422	-0.00464129
8.45818e-16	-0.155385	-0.186523	-0.185814	-0.173402	-0.147453	-0.136888	-0.115415	-0.0899873	-0.0713934	-0.0598879	-0.0497358	-0.0375595	-0.0293753	-0.0215693	-0.0187653	-0.0150448	-0.0126117	-0.0108403	-0.00873568	-0.00671489	-0.00563145	-0.00463158	-0.00396205
8.45818e-16	-0.151355	-0.173245	-0.181611	-0.176958	-0.152944	-0.13588	-0.107355	-0.0893892	-0.0687044	-0.0573534	-0.0464383	-0.0396503	-0.0322879	-0.0259589	-0.0208814	-0.0168226	-0.0133689	-0.0106222	-0.00861827	-0.0069936	-0.00564462	-0.00449113	-0.003812
8.45818e-16	-0.155091	-0.163964	-0.163792	-0.154364	-0.142389	-0.124424	-0.101004	-0.0820576	-0.0692235	-0.06021	-0.0515716	-0.0414352	-0.0312639	-0.0262582	-0.0214629	-0.0180575	-0.0147774	-0.0123423	-0.009916	-0.00799012	-0.00635621	-0.00505176	-0.00410417
8.45818e-16	-0.154302	-0.172335	-0.178003	-0.151475	-0.134234	-0.117627	-0.102591	-0.0855577	-0.0739825	-0.0626992	-0.0525888	-0.0405319	-0.0327603	-0.0267773	-0.0222248	-0.0173669	-0.0143864	-0.0119176	-0.00987262	-0.00791549	-0.00654019	-0.00528078	-0.00442434
8.45818e-16	-0.15397	-0.181102	-0.1904	-0.168548	-0.154635	-0.133577	-0.112851	-0.103605	-0.0829115	-0.0655687	-0.053642	-0.0445797	-0.0367739	-0.0293101	-0.0236091	-0.0189097	-0.0155683	-0.0125787	-0.0105377	-0.00880387	-0.00733715	-0.00610253	-0.00507608
8.45818e-16	-0.150705	-0.183983	-0.187761	-0.165949	-0.155703	-0.133585	-0.114231	-0.0976026	-0.0855744	-0.0672357	-0.0567957	-0.0452128	-0.0358202	-0.0284691	-0.022031	-0.0183252	-0.0142474	-0.0114816	-0.0104337	-0.00912092	-0.00728225	-0.00594343	-0.0050745
8.45818e-16	-0.142772	-0.178419	-0.188312	-0.176473	-0.151421	-0.128702	-0.118965	-0.104777	-0.08734	-0.0781307	-0.0675518	-0.0546163	-0.0426312	-0.0370268	-0.0308995	-0.0271797	-0.0231566	-0.0197522	-0.0165189	-0.0133907	-0.0112832	-0.00956602	-0.00801124
8.45818e-16	-0.143554	-0.19181	-0.203399	-0.192513	-0.171909	-0.147543	-0.127769	-0.112435	-0.0991873	-0.0822351	-0.0681363	-0.0595248	-0.0523613	-0.0424219	-0.0360204	-0.028787	-0.0245519	-0.02104	-0.0182549	-0.0160529	-0.0142509	-0.0124944	-0.0108499
8.45818e-16	-0.137992	-0.188974	-0.203155	-0.191697	-0.163823	-0.142324	-0.128817	-0.108271	-0.0916329	-0.0792062	-0.0651585	-0.0570522	-0.0410676	-0.0340206	-0.0295945	-0.0257304	-0.021598	-0.0175119	-0.0141266	-0.0113999	-0.00920272	-0.00759563	-0.00650186
8.45818e-16	-0.139318	-0.196601	-0.209863	-0.201286	-0.170354	-0.151063	-0.124856	-0.105329	-0.0841428	-0.0719511	-0.0591775	-0.0493379	-0.0390969	-0.0330353	-0.0275697	-0.0235771	-0.018985	-0.0157721	-0.0134446	-0.0119881	-0.0094884	-0.0085281	-0.00767077
8.45818e-16	-0.146251	-0.186386	-0.205165	-0.190049	-0.157972	-0.13461	-0.108552	-0.0931987	-0.0775662	-0.0620006	-0.0517031	-0.0439215	-0.0374698	-0.0332502	-0.0278159	-0.0239334	-0.021062	-0.0182864	-0.0153941	-0.013437	-0.0112247	-0.0091788	-0.00759847
8.45818e-16	-0.153787	-0.206325	-0.20633	-0.194956	-0.167644	-0.13622	-0.113584	-0.0958851	-0.0737236	-0.0633864	-0.0527189	-0.043906	-0.0339785	-0.0267356	-0.0215112	-0.0185923	-0.0160042	-0.0133047	-0.0111207	-0.00930332	-0.00758239	-0.00621059	-0.00522905
8.45818e-16	-0.149979	-0.212142	-0.199292	-0.193006	-0.174537	-0.150027	-0.125025	-0.102757	-0.0828794	-0.0747087	-0.0629106	-0.0536915	-0.0441121	-0.0360673	-0.0289633	-0.0233168	-0.0192925	-0.0160985	-0.0135236	-0.0112946	-0.00930685	-0.00783937	-0.0064638
8.45818e-16	-0.15375	-0.194802	-0.197044	-0.186554	-0.166895	-0.142971	-0.119322	-0.0982284	-0.0836462	-0.0700469	-0.0622395	-0.0524027	-0.0414754	-0.034249	-0.0287442	-0.0238569	-0.0190758	-0.0159251	-0.0136057	-0.0118917	-0.0097718	-0.00819389	-0.00665267
8.45818e-16	-0.152278	-0.204929	-0.205517	-0.190758	-0.169806	-0.147663	-0.12257	-0.0999359	-0.081314	-0.0665483	-0.0547795	-0.0429587	-0.0357162	-0.0286079	-0.0226673	-0.0189182	-0.0151939	-0.0121313	-0.00999957	-0.00824382	-0.00668852	-0.00565516	-0.00463753
8.45818e-16	-0.1544	-0.212848	-0.22362	-0.206008	-0.173202	-0.14366	-0.114535	-0.0927157	-0.0754775	-0.0638775	-0.0526081	-0.0439841	-0.0355481	-0.0288958	-0.0229234	-0.0192319	-0.0168066	-0.014127	-0.0118651	-0.00986167	-0.00834493	-0.00700307	-0.00587591
8.45818e-16	-0.147643	-0.215842	-0.219587	-0.192378	-0.165661	-0.136627	-0.114756	-0.0915788	-0.0759066	-0.0613285	-0.049711	-0.0408249	-0.0327797	-0.0266523	-0.0217627	-0.0171449	-0.0139715	-0.0114131	-0.00947048	-0.00767466	-0.00622171	-0.00502877	-0.00394344
8.45818e-16	-0.150339	-0.219457	-0.219356	-0.197656	-0.161789	-0.132592	-0.111227	-0.0931788	-0.0733349	-0.0585893	-0.0465843	-0.0387292	-0.0317026	-0.0256242	-0.0205889	-0.016456	-0.0135758	-0.0113276	-0.00873455	-0.00684216	-0.00547268	-0.0042364	-0.00344724
8.45818e-16	-0.158838	-0.221225	-0.225977	-0.19981	-0.168934	-0.1382	-0.111659	-0.0881213	-0.0729482	-0.0573359	-0.0454639	-0.0365291	-0.0303415	-0.0252916	-0.0213485	-0.0169653	-0.0137207	-0.0111025	-0.00867122	-0.00668034	-0.00527296	-0.00427356	-0.00351949
8.45818e-16	-0.15979	-0.222705	-0.225063	-0.192835	-0.169795	-0.145728	-0.113711	-0.0900328	-0.0694856	-0.0566747	-0.0435683	-0.0361777	-0.0291581	-0.0234225	-0.0176516	-0.0131385	-0.0104583	-0.00822275	-0.00652728	-0.00519083	-0.00416481	-0.00336453	-0.00268415
8.45818e-16	-0.15946	-0.223334	-0.228337	-0.196021	-0.166589	-0.142878	-0.119769	-0.0934948	-0.0722914	-0.0562152	-0.0441594	-0.0364654	-0.0295438	-0.0239477	-0.0191147	-0.0151918	-0.0123273	-0.0100357	-0.0081706	-0.00665239	-0.00541652	-0.00385626	-0.00304357
8.45818e-16	-0.15627	-0.228126	-0.22741	-0.20089	-0.172801	-0.136751	-0.110423	-0.0902383	-0.070718	-0.0560536	-0.0427169	-0.033072	-0.0252707	-0.0201707	-0.01617	-0.0132449	-0.0100863	-0.00777383	-0.00590431	-0.004532	-0.00356376	-0.00271302	-0.00217536
8.45818e-16	-0.151875	-0.208226	-0.212873	-0.192373	-0.156617	-0.123421	-0.10022	-0.0790554	-0.0644952	-0.050887	-0.0362101	-0.026473	-0.0210132	-0.0173249	-0.0146032	-0.0123094	-0.00976337	-0.00728316	-0.00558775	-0.00407884	-0.00324471	-0.00262593	-0.00210095
8.45818e-16	-0.155065	-0.210478	-0.213682	-0.185971	-0.15115	-0.119065	-0.0926185	-0.0687596	-0.0547545	-0.0435811	-0.0346524	-0.0269256	-0.0215542	-0.0164346	-0.0129739	-0.0100055	-0.00789425	-0.00573021	-0.00446111	-0.00347382	-0.00270459	-0.00210598	-0.00160259
8.45818e-16	-0.155585	-0.21845	-0.21989	-0.189436	-0.148971	-0.112931	-0.0885219	-0.0681255	-0.0514647	-0.0418426	-0.0317626	-0.0242243	-0.0188701	-0.014784	-0.0111209	-0.00823114	-0.00628137	-0.0048242	-0.00369249	-0.00282807	-0.00216502	-0.00166723	-0.00128845
8.45818e-16	-0.157283	-0.210734	-0.224297	-0.196589	-0.15455	-0.123883	-0.0925956	-0.0700818	-0.0542611	-0.0420414	-0.0342525	-0.0253005	-0.019765	-0.0163857	-0.0136618	-0.0106969	-0.00731052	-0.00555512	-0.00406015	-0.00302214	-0.00238682	-0.00184908	-0.00140437
