# Supplementary material for: Research on the dynamic spillover of stock markets under COVID-19—Taking the stock markets of China, Japan, and South Korea as an example
Source: Front Public Health. 2022 Nov 11;10:1008348. doi: 10.3389/fpubh.2022.1008348 (PMC9691647; doi:10.3389/fpubh.2022.1008348)
Supplement: Supplementary file 6 [file Data_Sheet_4.ZIP › FEM_JPN (1).xls]

## Sheet: Sheet2
0	0	0	0	0	0	0	0	0	0	0	0	0	0	0	0	0	0	0	0	0	0	0	0
0	0	0	0	0	0	0	0	0	0	0	0	0	0	0	0	0	0	0	0	0	0	0	0
-7.32985e-17	0.0838021	0.0954517	0.0788587	0.0662826	0.0540021	0.0420885	0.03331	0.0300965	0.0257937	0.0200599	0.016095	0.0124281	0.0095505	0.00744246	0.0059544	0.0051508	0.00464065	0.00387273	0.00341648	0.00354414	0.0029125	0.00239355	0.00196715
-7.32985e-17	0.08643	0.0940641	0.0586996	0.055779	0.0358024	0.0280268	0.0210832	0.0169591	0.014374	0.0124877	0.0101083	0.00710048	0.00535048	0.00493945	0.00370781	0.00287682	0.00242879	0.00232953	0.00231491	0.00212536	0.00190318	0.00171636	0.00173872
-7.32985e-17	0.0846231	0.0830846	0.0533787	0.0458097	0.0318715	0.0262844	0.0202648	0.0188536	0.0172595	0.0141772	0.0114359	0.00967222	0.0086264	0.00685184	0.00538684	0.00426537	0.00424423	0.00353778	0.00290031	0.00266796	0.00236944	0.00232232	0.0026965
-7.32985e-17	0.0802948	0.0665753	0.0315063	0.0213572	0.0153457	0.0129545	0.0103099	0.00688826	0.00452877	0.00294791	0.00198459	0.00126877	0.000805453	0.000630709	0.000463308	0.00035313	0.000278925	0.000225382	0.000935152	0.00105635	0.000834267	0.000659901	0.000522796
-7.32985e-17	0.0873742	0.0742621	0.0328892	0.0230266	0.0191766	0.0135147	0.0104315	0.00900833	0.00707494	0.0054575	0.00414881	0.00311385	0.00235121	0.0018156	0.00144003	0.000982505	0.000369952	-5.25446e-05	-0.000181394	0.000284726	0.000169583	9.92864e-05	5.35639e-05
-7.32985e-17	0.0904978	0.0841849	0.066177	0.0403652	0.026499	0.0187455	0.0146108	0.0117849	0.00962525	0.00839795	0.00740847	0.00648966	0.00573507	0.00464382	0.00371933	0.00283321	0.00174492	0.00123135	0.00126618	0.000977263	0.00092155	0.00117471	0.000971802
-7.32985e-17	0.088089	0.0906803	0.0612826	0.0572619	0.0465364	0.0428667	0.0384785	0.0341515	0.0266963	0.0215203	0.0175443	0.0144029	0.0112602	0.00871075	0.00674454	0.00522641	0.00422282	0.00354389	0.0029937	0.00254586	0.00252579	0.00220631	0.00190117
-7.32985e-17	0.0900165	0.0940117	0.0779882	0.0638043	0.052497	0.0429369	0.034827	0.032783	0.0309522	0.0249847	0.0230649	0.0198627	0.0168515	0.0148257	0.0131254	0.0116837	0.00961529	0.00795368	0.00830108	0.00723337	0.00600632	0.00488088	0.0044286
-7.32985e-17	0.0998668	0.0983603	0.075698	0.0523129	0.0391585	0.0364357	0.0303379	0.0270553	0.0210293	0.0153185	0.0111478	0.00812342	0.00585243	0.00432078	0.00315614	0.00230838	0.00403008	0.00437881	0.00366757	0.00295935	0.00232488	0.00183157	0.00144689
-7.32985e-17	0.0855384	0.0953757	0.0627462	0.0557521	0.0397873	0.0345395	0.0275818	0.0155783	0.0116443	0.00891346	0.007043	0.00559356	0.00449958	0.00368817	0.00305536	0.00779241	0.00850628	0.00671266	0.00530252	0.00419353	0.00350946	0.00302074	0.00260698
-7.32985e-17	0.0927382	0.109811	0.0963871	0.0830526	0.0689082	0.0561873	0.0485388	0.0363886	0.0314189	0.0274052	0.0219387	0.0167643	0.013648	0.0123635	0.0149417	0.0132493	0.0117638	0.0112378	0.0100242	0.00826881	0.00690575	0.00617893	0.0058316
-7.32985e-17	0.107774	0.117214	0.0924759	0.0861917	0.0691332	0.0634065	0.0564239	0.0508674	0.0428167	0.03525	0.030417	0.026562	0.0233549	0.0263481	0.0237385	0.0226755	0.0196968	0.0174161	0.0157182	0.0141888	0.0128102	0.011567	0.0104456
-7.32985e-17	0.108983	0.115131	0.0890586	0.0787022	0.0642176	0.0554004	0.0484785	0.0440729	0.0403923	0.0361515	0.0312772	0.0273228	0.0241007	0.0262731	0.0267978	0.0251486	0.0236127	0.0202802	0.0159348	0.0129113	0.01099	0.00937255	0.00800806
-7.32985e-17	0.0913481	0.111987	0.0804559	0.0695513	0.0526001	0.0324259	0.0266258	0.0205532	0.0161292	0.0129765	0.0106572	0.00910951	0.00780785	0.00670607	0.00733826	0.00606499	0.00502557	0.008193	0.00739493	0.00644352	0.00562156	0.0049098	0.00489323
-7.32985e-17	0.0995853	0.0962461	0.0622625	0.056356	0.0368858	0.0327591	0.0254069	0.0220764	0.0183063	0.014286	0.0112528	0.00898953	0.00761546	0.00733556	0.00517464	0.00467063	0.00423958	0.00386399	0.00353213	0.00323581	0.00296135	0.00249063	0.00221087
-7.32985e-17	0.104807	0.110672	0.0629632	0.0474353	0.0352976	0.0265679	0.0205275	0.0159595	0.0127271	0.00965507	0.00719636	0.00539134	0.00405192	0.00305491	0.00219402	0.00157185	0.00121135	0.000956827	0.00109937	0.00139298	0.00109899	0.00139924	0.00113707
-7.32985e-17	0.0992765	0.105452	0.0714806	0.0538099	0.0405379	0.0310496	0.0262182	0.0204706	0.0154655	0.0121677	0.0108961	0.00988664	0.00910219	0.00698229	0.00564186	0.00472042	0.00397109	0.00335733	0.0028512	0.00285688	0.00305949	0.00234858	0.00153802
-7.32985e-17	0.0995005	0.0997996	0.058756	0.0497618	0.0420431	0.0321958	0.028451	0.0246893	0.0218672	0.0196886	0.0169377	0.0148541	0.0123997	0.010418	0.00958241	0.00886996	0.00822005	0.00762194	0.00707297	0.00623704	0.00509611	0.00449989	0.00411877
-7.32985e-17	0.107677	0.112445	0.0695603	0.0677473	0.0529923	0.0415085	0.0347471	0.0320421	0.0271497	0.0256826	0.0245853	0.0229732	0.0248995	0.0245977	0.0237752	0.0228432	0.021235	0.0187711	0.0159287	0.0128665	0.00982528	0.0084658	0.0073059
-7.32985e-17	0.120254	0.127913	0.0754756	0.0726079	0.0733676	0.0556905	0.0543283	0.0481417	0.0416829	0.0361385	0.0313467	0.0278391	0.0299705	0.0282501	0.0257046	0.0234987	0.0209399	0.0177357	0.0156864	0.014847	0.0119021	0.00940331	0.00766722
-7.32985e-17	0.11298	0.128391	0.0846993	0.0890149	0.0868533	0.0773553	0.0647911	0.0562009	0.0483725	0.0420769	0.0365508	0.0323252	0.0302127	0.0275856	0.0257521	0.023965	0.0220143	0.0204797	0.018657	0.0167605	0.0148726	0.012783	0.0114616
-7.32985e-17	0.119926	0.119849	0.093681	0.0920274	0.0764383	0.064697	0.0630242	0.0649659	0.0636213	0.0532411	0.0439608	0.036059	0.0297421	0.0250208	0.0214924	0.0255558	0.0261826	0.02351	0.0208144	0.0181735	0.0155085	0.0129522	0.010596
-7.32985e-17	0.121435	0.114851	0.0955568	0.0932169	0.0874047	0.0838896	0.0793576	0.0730811	0.0733825	0.0727419	0.072092	0.0663611	0.0596488	0.0525024	0.0477365	0.0422998	0.0374921	0.0332285	0.0294539	0.0234164	0.0203138	0.0189382	0.0166434
-7.32985e-17	0.108042	0.106664	0.0829402	0.0876333	0.0871551	0.0819334	0.0757659	0.071226	0.0669419	0.0629812	0.0572972	0.0522495	0.0454013	0.04008	0.0353763	0.0312242	0.0311087	0.029353	0.0285025	0.0278	0.0259614	0.0232447	0.0200969
-7.32985e-17	0.119943	0.113485	0.0755408	0.0744852	0.0678927	0.0643606	0.0617088	0.0596	0.0618013	0.060746	0.0590345	0.0574171	0.0561929	0.0529834	0.0502124	0.0450773	0.0410444	0.0405498	0.0382043	0.0344249	0.0334128	0.0333474	0.0323975
-7.32985e-17	0.119807	0.10511	0.0639107	0.0620299	0.0553358	0.0604071	0.0567906	0.0507166	0.0441889	0.0393815	0.0375051	0.0370194	0.039244	0.0387917	0.0374757	0.0360465	0.0348421	0.0339183	0.0332586	0.0353377	0.0359063	0.0363996	0.0352162
-7.32985e-17	0.127503	0.123741	0.085803	0.0807911	0.0740767	0.0701432	0.0678704	0.0653609	0.0609561	0.0572572	0.0554134	0.0541892	0.0513222	0.0500865	0.0492643	0.0445323	0.0405976	0.0383192	0.0372394	0.0362219	0.035351	0.0353939	0.0354387
-7.32985e-17	0.137251	0.164592	0.107225	0.109443	0.105054	0.106142	0.100473	0.0913137	0.0879924	0.089698	0.0880435	0.0896373	0.0910727	0.0874189	0.0846814	0.0813294	0.0796764	0.0780876	0.0758108	0.0712177	0.066926	0.0629153	0.0591665
-7.32985e-17	0.14213	0.167851	0.134733	0.132461	0.118115	0.112668	0.104935	0.106748	0.105914	0.101124	0.0983398	0.0965213	0.0964493	0.0937703	0.0882665	0.0834426	0.0803797	0.0816144	0.0829136	0.0842368	0.0855853	0.0842913	0.0826161
-7.32985e-17	0.120744	0.124198	0.0910531	0.0917022	0.0812958	0.0737357	0.0740641	0.071408	0.0651036	0.0596865	0.0560091	0.0510513	0.0475874	0.0429172	0.0394046	0.0362002	0.0332624	0.0308603	0.0292672	0.0277603	0.0263345	0.0249868	0.0237125
-7.32985e-17	0.125931	0.14871	0.106414	0.100703	0.103413	0.102568	0.099827	0.088463	0.0789672	0.0731736	0.0692164	0.0657427	0.0624721	0.0578361	0.0555235	0.0535105	0.0526991	0.0505641	0.0474534	0.0446787	0.0422027	0.0390639	0.0352097
-7.32985e-17	0.151321	0.189957	0.142429	0.138214	0.129094	0.117289	0.113344	0.105557	0.0935775	0.0844439	0.0767635	0.0699291	0.0681499	0.0645134	0.0618545	0.0578942	0.0557421	0.0550309	0.0532487	0.0502989	0.0475254	0.0447911	0.0417274
-7.32985e-17	0.146084	0.171543	0.116893	0.107962	0.101319	0.0963555	0.0847787	0.0779088	0.0729549	0.0662755	0.0630904	0.0597059	0.0547877	0.0504137	0.0445987	0.0390931	0.0342699	0.0300425	0.0263376	0.02309	0.0202433	0.0177478	0.0156991
-7.32985e-17	0.132431	0.147156	0.118068	0.110197	0.0914716	0.0772348	0.0681078	0.062517	0.0591083	0.054798	0.0496275	0.0463193	0.0419774	0.0367072	0.0337183	0.0289115	0.0247921	0.0219642	0.0195453	0.017388	0.0151646	0.0136482	0.0122829
-7.32985e-17	0.134537	0.156856	0.0958322	0.0945464	0.0781136	0.0702491	0.0658677	0.0601835	0.0558585	0.0513177	0.0485148	0.0451766	0.0430443	0.0408304	0.0367609	0.0322621	0.029151	0.0260888	0.0227616	0.0199415	0.0181154	0.0161343	0.0143633
-7.32985e-17	0.142993	0.170023	0.107138	0.109195	0.0998729	0.0870399	0.0785104	0.0689151	0.060977	0.0521421	0.0456801	0.0422946	0.0395284	0.0353761	0.031608	0.0272443	0.0230919	0.0202744	0.0181302	0.0162229	0.0149634	0.0139346	0.0130084
-7.32985e-17	0.133252	0.143064	0.0909135	0.0950329	0.0850302	0.0755151	0.0703903	0.0578969	0.0511254	0.0450643	0.0401899	0.0358401	0.032122	0.0275551	0.0233093	0.0207098	0.0192743	0.0175852	0.0154948	0.0134952	0.0120343	0.0107944	0.0096844
-7.32985e-17	0.122933	0.144918	0.0865006	0.074599	0.0594296	0.0529596	0.0508268	0.0458008	0.0413918	0.0347227	0.0293078	0.0251643	0.0211822	0.0186788	0.017502	0.0166166	0.0155103	0.0144858	0.012933	0.0113465	0.0105876	0.00988688	0.00923698
-7.32985e-17	0.115907	0.113313	0.0823707	0.0735544	0.0560973	0.0489024	0.0393774	0.0342607	0.0285461	0.0244008	0.0204779	0.0168574	0.0140467	0.011385	0.0102976	0.00887104	0.00764711	0.00659596	0.0056924	0.00490352	0.00432609	0.00372062	0.00311175
-7.32985e-17	0.109575	0.106445	0.0480091	0.0360121	0.0287182	0.0246081	0.0200394	0.0192945	0.0168109	0.0154836	0.0133371	0.0112954	0.00959895	0.0088597	0.00826584	0.00746515	0.00625911	0.00541822	0.0047261	0.00418851	0.003621	0.003134	0.00271559
-7.32985e-17	0.107022	0.108219	0.0522374	0.0405829	0.0290289	0.0214783	0.0142425	0.0124394	0.00968785	0.00836798	0.00687636	0.00588517	0.0048013	0.00342678	0.00219909	0.00131129	0.000683074	0.000254149	-2.75914e-05	9.22496e-05	0.000760823	0.000762834	0.000709615
-7.32985e-17	0.0925973	0.0948038	0.035673	0.028704	0.006814	0.0010735	-0.00540516	-0.00893507	-0.00889644	-0.00758609	-0.00637278	-0.00527311	-0.00384333	-0.00220838	-0.00118385	-0.000652437	-0.000550708	-0.000344016	-0.000169148	0.0003636	0.000507174	0.00040332	0.000291235
-7.32985e-17	0.0897652	0.0854761	0.0136555	0.00814312	0.00011999	-0.00522121	-0.00850024	-0.00723839	-0.00864858	-0.00876465	-0.00869317	-0.00620885	-0.00442096	-0.00304954	-0.00211967	-0.00144534	-0.00109572	-0.000879571	-0.000726363	-0.000424565	-0.00031554	-0.000233445	-5.55807e-05
-7.32985e-17	0.0920683	0.0856664	0.014575	0.00909379	-0.00208228	-0.00592242	-0.00568949	-0.00530683	-0.00599724	-0.00587476	-0.00581181	-0.0060422	-0.00623005	-0.00533423	-0.00274944	-0.00226237	-0.00196445	-0.00147583	-0.0011782	-0.00066626	-0.000486488	-0.000355499	-0.00026036
-7.32985e-17	0.0949889	0.0721099	0.0163439	0.0133293	-0.00452385	-0.00871564	-0.0103457	-0.0096104	-0.00866697	-0.00798156	-0.00746427	-0.00709254	-0.00562378	-0.00433457	-0.00321426	-0.00222218	-0.00120857	-0.000981546	0.00016731	0.00076107	0.00058909	0.000456903	0.000673018
-7.32985e-17	0.0948584	0.0877204	0.00893523	0.00157904	-0.00494029	-0.00430725	-0.00455608	-0.00393615	-0.00341675	-0.00289959	-0.00255717	-0.00322564	-0.00176275	-0.000732098	-0.000442635	-0.000358387	-0.000291744	-0.000128195	4.61656e-05	3.85094e-05	2.59855e-05	1.72155e-05	2.66335e-05
-7.32985e-17	0.0953357	0.0984741	0.0428742	0.00851844	-5.11784e-05	-0.00403151	-0.00743638	-0.00619085	-0.00527696	-0.00425678	-0.00345189	-0.00275577	-0.00313005	-0.00318756	-0.00244965	-0.00112449	-0.000932595	-0.000654057	-0.000227589	-0.000122837	-5.92153e-05	4.7491e-05	5.19539e-05
-7.32985e-17	0.0982084	0.0760616	0.0274527	0.0147805	0.00190668	-0.00281427	-0.00391339	-0.00385982	-0.00407282	-0.00404751	-0.00382616	-0.0031472	-0.00265102	-0.00182722	-0.00135848	-0.00068361	-0.000552485	-0.000450718	-0.000131774	0.000131762	0.000109515	9.13989e-05	0.000159437
-7.32985e-17	0.0955217	0.0676193	0.0127487	0.00263916	-0.00161039	-0.00268821	-0.00273213	-0.00242149	-0.00235052	-0.0024808	-0.00203693	-0.00181378	-0.00155288	-0.00109274	-0.000684374	-0.000527612	-0.000415968	-0.000101487	-8.54594e-05	9.70287e-05	5.94164e-05	4.296e-05	2.63208e-05
-7.32985e-17	0.0896337	0.0635789	0.00337826	-0.00563648	-0.0139498	-0.0127354	-0.0110727	-0.0105408	-0.00980513	-0.00743542	-0.00566352	-0.00437631	-0.00359316	-0.00271429	-0.00182068	-0.00102848	-0.000778053	-0.0005483	-0.000406493	-0.000286967	-0.00020403	3.86749e-05	0.000111777
-7.32985e-17	0.0875308	0.0568809	0.00327707	0.00744737	-0.00783594	-0.0110499	-0.0110454	-0.00913825	-0.00757092	-0.00546502	-0.00396454	-0.00286432	-0.00221403	-0.00149872	-0.00108501	-0.000746364	-0.000569998	-8.33428e-05	0.000226619	0.000218758	0.000199525	0.00013044	0.000109643
-7.32985e-17	0.0817382	0.0517822	0.00291306	-0.0108451	-0.0208446	-0.0242542	-0.0211999	-0.0178424	-0.0150509	-0.0126597	-0.0106382	-0.0080706	-0.00439607	-0.00285111	-0.00221382	-0.00158572	-0.00069756	-0.0004798	-0.000247528	-0.000142227	-7.5321e-05	-4.77e-05	-3.34885e-05
-7.32985e-17	0.0784172	0.0493223	-0.00395971	-0.0123257	-0.0236114	-0.0219313	-0.0217524	-0.0191646	-0.0161287	-0.0132132	-0.0105696	-0.00839345	-0.00642724	-0.0053473	-0.0042798	-0.00297129	-0.00167849	-0.000923274	-0.000581704	-0.00040438	-0.000301965	-0.000165533	-0.000119714
-7.32985e-17	0.0698894	0.0391691	-0.0026201	-0.0104079	-0.0208558	-0.0198388	-0.0221224	-0.0196278	-0.0164766	-0.013825	-0.011256	-0.00772258	-0.00618575	-0.00389035	-0.00292012	-0.00242955	-0.00101337	-0.000523262	-0.000371402	-0.000185251	-5.03566e-05	-3.49902e-05	-2.4336e-05
-7.32985e-17	0.0741696	0.0524384	0.00653578	-0.000860957	-0.0127445	-0.0164526	-0.0120172	-0.0103534	-0.0126084	-0.0113915	-0.00986119	-0.00599314	-0.00499726	-0.00420749	-0.00338775	-0.0022546	-0.00114177	-0.000532296	-0.000420985	-0.000333179	-0.000119876	-8.37813e-05	-4.28897e-05
-7.32985e-17	0.0686791	0.0451318	-0.00550101	-0.00864459	-0.0140461	-0.0130193	-0.0117134	-0.00997	-0.00855044	-0.00740129	-0.00627677	-0.00499429	-0.00343988	-0.00278936	-0.00173975	-0.00132732	-0.00100654	-0.000768298	-0.00058277	-0.000417941	-0.000306109	-0.000215512	-0.000156511
-7.32985e-17	0.0734992	0.026936	-9.85547e-05	-0.0120902	-0.0178194	-0.0159387	-0.0166251	-0.0146272	-0.012188	-0.0102178	-0.00867768	-0.00750212	-0.00683333	-0.00434612	-0.00220324	-0.00178776	-0.00132248	-0.000998668	-0.000770583	-0.000551379	-0.000361228	-0.000210973	-0.000140956
-7.32985e-17	0.0736102	0.0287895	-0.0116449	-0.0147099	-0.01717	-0.0176096	-0.0160236	-0.0139965	-0.0134291	-0.0131344	-0.0106253	-0.008501	-0.00691903	-0.00529228	-0.00401605	-0.00297853	-0.00196485	-0.00135989	-0.00104216	-0.000783723	-0.000524964	-0.00034848	-0.000258289
-7.32985e-17	0.0716477	0.0547568	0.0205635	0.00889533	0.000170929	-0.000542479	-0.00114999	-0.00117157	-0.00103591	-0.00087509	-0.000724451	-0.00059304	-0.00048176	-0.000389447	4.95326e-05	3.58514e-05	2.59279e-05	1.8762e-05	0.000111754	0.000158629	0.000168837	0.000130815	0.000101461
-7.32985e-17	0.0657352	0.0478296	0.00541965	-0.00335594	-0.00992227	-0.010189	-0.0112319	-0.00991795	-0.00846112	-0.00779092	-0.00702594	-0.00587691	-0.00466447	-0.00311582	-0.00226893	-0.00140258	-0.0010502	-0.00078297	-0.000581641	-0.000370444	-0.00028501	-0.000219418	-0.000169054
-7.32985e-17	0.0532839	0.028615	-0.000839909	-0.0166394	-0.0183066	-0.0164211	-0.0163484	-0.014382	-0.0125772	-0.0104352	-0.00843643	-0.00647407	-0.00498008	-0.00344536	-0.00273966	-0.00218126	-0.00177981	-0.00141201	-0.00109645	-0.000827625	-0.000625131	-0.000472505	-0.000287888
-7.32985e-17	0.0508942	0.0256559	-0.011841	-0.029069	-0.0304688	-0.0292733	-0.0251067	-0.0217269	-0.0177055	-0.015277	-0.0139178	-0.011895	-0.00975904	-0.00840924	-0.00690902	-0.00559226	-0.00422128	-0.00337633	-0.00281089	-0.0023407	-0.00187412	-0.0014667	-0.000862598
-7.32985e-17	0.0377296	0.0249878	-0.0113719	-0.0342683	-0.0393127	-0.0367429	-0.0334002	-0.0288608	-0.0246494	-0.0217577	-0.0199207	-0.0159997	-0.0129645	-0.0107002	-0.00889151	-0.00601759	-0.00430105	-0.0035421	-0.00277793	-0.00226977	-0.00191605	-0.00162024	-0.00137249
-7.32985e-17	0.0409863	0.00705364	-0.0280774	-0.0334546	-0.0330738	-0.0284933	-0.0270194	-0.0236262	-0.0200774	-0.0170236	-0.0144153	-0.0121739	-0.0102993	-0.00791887	-0.00532684	-0.00433401	-0.00324769	-0.00198745	-0.00150044	-0.00109497	-0.000822714	-0.000629114	-0.000484876
-7.32985e-17	0.0325562	0.000291862	-0.0329969	-0.043694	-0.0399936	-0.0367156	-0.0349367	-0.0299245	-0.0255601	-0.023797	-0.0217818	-0.0184072	-0.0127838	-0.010051	-0.0079549	-0.00654058	-0.00539321	-0.00425647	-0.00337504	-0.00268644	-0.00209746	-0.00164054	-0.00118612
-7.32985e-17	0.0335114	0.00247599	-0.0370574	-0.0396169	-0.0394036	-0.0378906	-0.0326404	-0.0269811	-0.0224123	-0.017571	-0.0133676	-0.0105929	-0.00906985	-0.00787435	-0.0068039	-0.00585552	-0.00452082	-0.00384601	-0.00327211	-0.00265463	-0.00214417	-0.0016795	-0.00130545
-7.32985e-17	0.0321531	-0.00523718	-0.0273116	-0.0375916	-0.034277	-0.0314027	-0.0265767	-0.0227628	-0.0208802	-0.0181192	-0.0155718	-0.0134374	-0.0123488	-0.010642	-0.00696991	-0.00536782	-0.00412781	-0.00317099	-0.00243442	-0.00197554	-0.0014338	-0.00114378	-0.000920864
-7.32985e-17	0.0302027	-0.00474896	-0.0193792	-0.0374641	-0.0348122	-0.0331109	-0.0334295	-0.0297687	-0.024324	-0.0205873	-0.0175362	-0.0148819	-0.0126819	-0.0108063	-0.00892824	-0.00736113	-0.00624212	-0.00460711	-0.00301506	-0.00222362	-0.00160909	-0.00128762	-0.00103042
-7.32985e-17	0.0261622	-0.0110887	-0.0514157	-0.0665911	-0.0696333	-0.0621588	-0.0469823	-0.040892	-0.0319832	-0.0255324	-0.0205807	-0.0165668	-0.0133369	-0.0107458	-0.00866889	-0.00700344	-0.00394614	-0.00302014	-0.00246015	-0.002012	-0.00134884	-0.00108116	-0.000840375
-7.32985e-17	0.0149144	-0.0101871	-0.0564226	-0.0593245	-0.0591146	-0.0615829	-0.0582897	-0.0527117	-0.0413603	-0.0388747	-0.033847	-0.027622	-0.0225248	-0.0187164	-0.0132898	-0.00767662	-0.00615159	-0.005288	-0.00465545	-0.00356466	-0.00270848	-0.00221852	-0.00172762
-7.32985e-17	0.023237	-0.0183375	-0.047569	-0.0560005	-0.0572246	-0.0524557	-0.044901	-0.0395773	-0.0345393	-0.0267824	-0.0227817	-0.0192359	-0.0143235	-0.0117981	-0.00975144	-0.00727163	-0.00609656	-0.00444389	-0.00338118	-0.00273538	-0.00221468	-0.00168644	-0.00125472
-7.32985e-17	0.00956769	-0.027139	-0.0646958	-0.0895819	-0.0935796	-0.0801458	-0.0643877	-0.0557901	-0.0488554	-0.0429351	-0.0348488	-0.029503	-0.0254777	-0.0220398	-0.0182703	-0.0149669	-0.0117685	-0.00994718	-0.00834874	-0.00608855	-0.00498722	-0.00441721	-0.00327116
-7.32985e-17	-0.00501846	-0.0310384	-0.0920478	-0.0963311	-0.095972	-0.0868996	-0.0674359	-0.0586414	-0.050927	-0.0436238	-0.0376898	-0.0348169	-0.0279428	-0.0215457	-0.0193154	-0.0173247	-0.0157305	-0.013965	-0.0122132	-0.0103783	-0.00718527	-0.00583485	-0.00475253
-7.32985e-17	-0.00169932	-0.0654498	-0.105423	-0.134585	-0.132125	-0.109825	-0.0869296	-0.0856104	-0.0829979	-0.0715588	-0.0631831	-0.0477344	-0.0380038	-0.030148	-0.0254524	-0.0206454	-0.0148631	-0.0120954	-0.00994143	-0.0074851	-0.00596065	-0.00475785	-0.00307449
-7.32985e-17	-0.00479772	-0.0528943	-0.0992346	-0.108717	-0.104384	-0.0969964	-0.0808017	-0.0735086	-0.0661859	-0.0574823	-0.0476041	-0.0409911	-0.0337233	-0.0264273	-0.021509	-0.0192201	-0.0171573	-0.0134697	-0.0090972	-0.00729606	-0.00578157	-0.00439506	-0.00417638
-7.32985e-17	-0.00550933	-0.0749686	-0.108164	-0.125091	-0.12519	-0.111842	-0.0987829	-0.0833362	-0.0707581	-0.0615741	-0.0498704	-0.0401207	-0.0328824	-0.0262804	-0.020051	-0.0147689	-0.0107927	-0.00820852	-0.00627466	-0.00479018	-0.00356128	-0.00287041	-0.00231979
-7.32985e-17	0.00234394	-0.0470257	-0.10048	-0.113822	-0.114033	-0.0984151	-0.0885075	-0.07723	-0.0674151	-0.0564277	-0.0477083	-0.0401452	-0.0309321	-0.0226805	-0.0185213	-0.0146197	-0.0112983	-0.00863039	-0.0065981	-0.00511444	-0.0040473	-0.00336919	-0.00264729
-7.32985e-17	0.00582816	-0.0556435	-0.115027	-0.128555	-0.127411	-0.115889	-0.107196	-0.0954212	-0.0794025	-0.0664842	-0.056181	-0.0455507	-0.0333908	-0.0288599	-0.0232255	-0.018697	-0.0150567	-0.0121296	-0.00983882	-0.00847501	-0.0072837	-0.00583151	-0.00471504
-7.32985e-17	0.00944315	-0.0579062	-0.117485	-0.128775	-0.121323	-0.109474	-0.0990743	-0.0927292	-0.0770436	-0.066264	-0.0576481	-0.0445164	-0.0356152	-0.030735	-0.0249736	-0.0187466	-0.0134036	-0.0112699	-0.00903411	-0.00736923	-0.00627737	-0.00535684	-0.00457948
-7.32985e-17	0.0120656	-0.0535172	-0.114709	-0.127395	-0.122222	-0.106959	-0.0901766	-0.0805614	-0.0764773	-0.0612066	-0.0503866	-0.0410319	-0.0333447	-0.0287537	-0.0231555	-0.0195226	-0.0165774	-0.0140575	-0.011908	-0.0096987	-0.00817349	-0.00678407	-0.00574647
-7.32985e-17	0.0109064	-0.046552	-0.113423	-0.135764	-0.138805	-0.130444	-0.11814	-0.105223	-0.0894943	-0.0711913	-0.0588443	-0.0494871	-0.0392321	-0.0321426	-0.0252477	-0.019786	-0.0158595	-0.0135751	-0.011414	-0.00878197	-0.0071867	-0.0057815	-0.00515377
-7.32985e-17	0.0147682	-0.0451652	-0.107238	-0.131114	-0.129544	-0.117913	-0.103429	-0.0947128	-0.0863194	-0.0692319	-0.0552187	-0.044139	-0.037498	-0.0293916	-0.0231415	-0.0180687	-0.0140045	-0.0115802	-0.00926294	-0.00724413	-0.00574477	-0.00470426	-0.00377951
-7.32985e-17	0.0180723	-0.0337435	-0.0924358	-0.109329	-0.125425	-0.11943	-0.109596	-0.0973237	-0.0793812	-0.062916	-0.0488976	-0.0405994	-0.0328196	-0.0266733	-0.0215792	-0.0171599	-0.0141218	-0.0106289	-0.00830445	-0.00675581	-0.00548826	-0.00431519	-0.00339447
-7.32985e-17	0.0114187	-0.0335549	-0.0719546	-0.0800451	-0.0879192	-0.0892119	-0.0857447	-0.0746039	-0.0612945	-0.0460731	-0.042409	-0.0339618	-0.0275249	-0.0237675	-0.0193042	-0.0146967	-0.0120549	-0.0084653	-0.00650446	-0.00554436	-0.00444039	-0.00323601	-0.00234318
-7.32985e-17	0.00538477	-0.0324805	-0.0913151	-0.116936	-0.118067	-0.109097	-0.0969663	-0.0885848	-0.081748	-0.059071	-0.0476671	-0.0382611	-0.0321045	-0.0273545	-0.0201475	-0.0156081	-0.0127927	-0.0110053	-0.00881655	-0.00771406	-0.00602903	-0.00508166	-0.00402416
-7.32985e-17	0.0075582	-0.0227759	-0.0837749	-0.0929936	-0.0919404	-0.0921791	-0.0930619	-0.0895072	-0.0794226	-0.0623159	-0.0513042	-0.044586	-0.0376547	-0.0266213	-0.0197073	-0.0169984	-0.0141656	-0.0118813	-0.0103336	-0.00864347	-0.00706514	-0.00587089	-0.00485282
-7.32985e-17	0.00280024	-0.0300194	-0.0869259	-0.107161	-0.117069	-0.119151	-0.116414	-0.108197	-0.0897946	-0.0766243	-0.0614899	-0.0517463	-0.03943	-0.0324106	-0.0263947	-0.0210217	-0.0172483	-0.0148805	-0.0127158	-0.0119233	-0.0100836	-0.00799081	-0.00677649
-7.32985e-17	-0.0109392	-0.0669335	-0.125679	-0.140558	-0.14011	-0.133941	-0.125651	-0.106518	-0.0976793	-0.0817849	-0.0684804	-0.0603803	-0.0479366	-0.0385194	-0.0306634	-0.0253817	-0.0193707	-0.0152912	-0.0145792	-0.0134163	-0.0118092	-0.0100048	-0.00874222
-7.32985e-17	-0.0221125	-0.0891121	-0.135365	-0.140542	-0.139742	-0.132474	-0.122286	-0.109666	-0.092668	-0.0780397	-0.0671902	-0.0551159	-0.0462498	-0.0378217	-0.0330943	-0.0273423	-0.0250968	-0.0236429	-0.0215539	-0.0193947	-0.0168924	-0.0147129	-0.0128147
-7.32985e-17	-0.0142702	-0.081539	-0.138585	-0.162028	-0.149115	-0.138042	-0.12852	-0.116243	-0.102037	-0.0904158	-0.0777144	-0.0624384	-0.0561419	-0.0430901	-0.0365695	-0.031745	-0.0260023	-0.0217562	-0.0178664	-0.014674	-0.012977	-0.0116801	-0.0100206
-7.32985e-17	-0.0164166	-0.0705346	-0.112597	-0.133928	-0.135483	-0.124656	-0.115609	-0.102002	-0.0940188	-0.0875914	-0.0788685	-0.0693252	-0.0492081	-0.0400677	-0.0339517	-0.0284988	-0.0252118	-0.0223344	-0.019206	-0.0159705	-0.0132823	-0.0110865	-0.00974283
-7.32985e-17	-0.0141399	-0.0719963	-0.105531	-0.126483	-0.132186	-0.1238	-0.120041	-0.104541	-0.0959381	-0.0833777	-0.0739004	-0.0639009	-0.0584957	-0.0488851	-0.0411839	-0.0347061	-0.0292598	-0.0251662	-0.0215194	-0.0184445	-0.0155631	-0.0130574	-0.0110753
-7.32985e-17	-0.00244672	-0.0717905	-0.114094	-0.121334	-0.120844	-0.115295	-0.107858	-0.0996605	-0.0895535	-0.076365	-0.0675385	-0.0599068	-0.050409	-0.0404583	-0.0341684	-0.028512	-0.0234527	-0.0170117	-0.0143298	-0.0125852	-0.0111321	-0.00942464	-0.00828976
-7.32985e-17	0.00403654	-0.0522191	-0.0902627	-0.10642	-0.110386	-0.105521	-0.0976817	-0.0808829	-0.0745872	-0.0667366	-0.0559735	-0.049477	-0.039103	-0.0314594	-0.0257775	-0.0209403	-0.0176283	-0.014338	-0.012359	-0.0107167	-0.00929707	-0.00737675	-0.00598616
-7.32985e-17	0.00245797	-0.0437924	-0.0869516	-0.104124	-0.114286	-0.1023	-0.0924571	-0.0845272	-0.0758758	-0.0643517	-0.0536769	-0.0466694	-0.0397945	-0.0328708	-0.0255947	-0.0201755	-0.0163261	-0.0131886	-0.0113186	-0.00953338	-0.00830561	-0.00672717	-0.00513098
-7.32985e-17	0.0135796	-0.0421997	-0.0806437	-0.0828612	-0.0831989	-0.0779992	-0.0750463	-0.0637498	-0.0527651	-0.0417799	-0.0342958	-0.0301472	-0.0259134	-0.0218157	-0.0172956	-0.0137416	-0.0100516	-0.00825912	-0.00644417	-0.00493687	-0.00378322	-0.00296901	-0.00244953
-7.32985e-17	0.0262766	-0.0197949	-0.0627459	-0.0733522	-0.0705595	-0.0647396	-0.0565546	-0.0488968	-0.0404501	-0.0345	-0.0296724	-0.0245834	-0.0200437	-0.0151119	-0.0127435	-0.00973358	-0.00769491	-0.0062205	-0.00503432	-0.00405346	-0.00320965	-0.00254199	-0.0020136
-7.32985e-17	0.0259308	-0.00350644	-0.0476771	-0.0588244	-0.0569071	-0.0543989	-0.0447876	-0.0347643	-0.0295641	-0.0233384	-0.0185571	-0.0149569	-0.0131647	-0.0103313	-0.00748461	-0.00586902	-0.00475974	-0.00371391	-0.00273406	-0.00208008	-0.00155279	-0.00119278	-0.000841221
-7.32985e-17	0.0414975	-0.00242508	-0.04696	-0.0484147	-0.051555	-0.0466248	-0.0404944	-0.0332537	-0.0272352	-0.0230554	-0.0164717	-0.0127182	-0.00965954	-0.00726775	-0.0054658	-0.00411731	-0.002965	-0.00232762	-0.0018013	-0.00143976	-0.00117429	-0.000984314	-0.000742588
-7.32985e-17	0.0452644	0.0108846	-0.0107681	-0.0311419	-0.0304414	-0.0290719	-0.0295349	-0.0257161	-0.017945	-0.0144427	-0.0104272	-0.00765447	-0.00591435	-0.00495413	-0.00426143	-0.00342914	-0.00250503	-0.00186539	-0.00141894	-0.0010503	-0.0006895	-0.000432995	-0.000323074
-7.32985e-17	0.0611569	0.0268894	-0.0125073	-0.0357797	-0.0326416	-0.0260906	-0.0204004	-0.0167049	-0.0134465	-0.0114569	-0.00964398	-0.00737742	-0.00541887	-0.00385404	-0.00285027	-0.00224247	-0.00176946	-0.00135584	-0.00105342	-0.000821106	-0.000642167	-0.000443518	-0.000261714
-7.32985e-17	0.0647445	0.0318503	-0.004991	-0.0231051	-0.0245727	-0.0217566	-0.0183554	-0.0157755	-0.013154	-0.0109036	-0.00845627	-0.00620427	-0.00465099	-0.00331809	-0.00241986	-0.00176214	-0.00126063	-0.000898866	-0.000632651	-0.000439832	-0.000305789	-0.000215364	-0.000150364
-7.32985e-17	0.0579818	0.0400982	-0.000696338	-0.0183052	-0.0185719	-0.0168001	-0.0154116	-0.0118752	-0.0086781	-0.00634428	-0.0050467	-0.00393215	-0.00299199	-0.00198681	-0.00145743	-0.00108271	-0.000765396	-0.000592589	-0.000432357	-0.000326103	-0.000240861	-0.000190318	-0.000152352
-7.32985e-17	0.0641191	0.059031	0.0252013	0.00712963	-0.000321418	-0.00272218	-0.00326182	-0.0041879	-0.00372936	-0.00300328	-0.00223282	-0.0016932	-0.00126169	-0.000933411	-0.000645489	-0.000443583	-0.000303174	-0.000206216	-5.54228e-05	-3.62761e-05	-2.38123e-05	-5.27177e-06	-1.42314e-06
-7.32985e-17	0.0628585	0.0514262	0.0191429	0.0143057	0.00699198	0.0035179	0.000963468	0.000717981	-0.000919453	-0.000802662	-0.000888343	-0.000681654	-0.00050046	-0.000328595	-0.000219713	-0.000147359	-0.000100123	-7.16653e-05	-3.25222e-05	-7.46125e-06	-4.61809e-06	-2.84719e-06	-1.75906e-06
-7.32985e-17	0.0613574	0.0501567	0.0296073	0.0201518	0.00926167	0.00565124	0.001977	0.000198305	-0.000242601	-0.00015837	-0.000128608	-0.000112671	-0.000102115	-5.51118e-05	-4.28154e-05	-3.3218e-05	-2.49085e-05	2.38013e-05	1.44288e-05	1.02163e-05	1.51504e-05	2.99087e-06	1.83264e-06
-7.32985e-17	0.0611606	0.0487275	0.0289011	0.0123621	0.00716998	0.00161256	0.000740671	0.00084812	0.000174849	-0.000309263	-0.000431012	-0.000352049	-0.000216308	7.51242e-05	6.53166e-05	5.4781e-05	4.9074e-05	7.72513e-05	5.7458e-05	3.9651e-05	2.54614e-05	1.61096e-05	1.2556e-05
-7.32985e-17	0.0619428	0.0535939	0.0172278	0.000356613	-0.00586296	-0.00357815	-0.00520313	-0.0046754	-0.00364541	-0.00270729	-0.00191146	-0.00127582	-0.000857472	-0.000400499	-0.000260358	-0.000179823	-0.000124321	-5.89452e-05	-4.03135e-05	-2.76773e-05	-1.91699e-05	-1.26054e-05	-2.17001e-06
