# Supplementary material for: Research on the dynamic spillover of stock markets under COVID-19—Taking the stock markets of China, Japan, and South Korea as an example
Source: Front Public Health. 2022 Nov 11;10:1008348. doi: 10.3389/fpubh.2022.1008348 (PMC9691647; doi:10.3389/fpubh.2022.1008348)
Supplement: Supplementary file 6 [file Data_Sheet_4.ZIP › FEM_KR (1).xls]

## Sheet: Sheet1
0	0	0	0	0	0	0	0	0	0	0	0	0	0	0	0	0	0	0	0	0	0	0	0
0	0	0	0	0	0	0	0	0	0	0	0	0	0	0	0	0	0	0	0	0	0	0	0
-4.74137e-16	-0.0596658	-0.0984112	-0.131897	-0.163304	-0.173782	-0.179868	-0.180443	-0.180727	-0.181723	-0.180974	-0.173992	-0.161225	-0.154007	-0.144543	-0.140027	-0.130435	-0.12371	-0.116361	-0.109035	-0.102686	-0.0965792	-0.0907531	-0.0843122
-4.74137e-16	-0.0527823	-0.0992915	-0.141066	-0.164124	-0.177248	-0.191601	-0.198759	-0.190427	-0.189092	-0.183202	-0.175989	-0.163407	-0.156731	-0.148762	-0.147742	-0.146399	-0.139359	-0.132143	-0.122629	-0.113693	-0.105326	-0.0959422	-0.0896617
-4.74137e-16	-0.0572805	-0.0985319	-0.137147	-0.167383	-0.182322	-0.191009	-0.195474	-0.195206	-0.196052	-0.197151	-0.188236	-0.183674	-0.168652	-0.160733	-0.148694	-0.136572	-0.125055	-0.116745	-0.10938	-0.100474	-0.0930918	-0.0844784	-0.076539
-4.74137e-16	-0.0610439	-0.106991	-0.15198	-0.181816	-0.201223	-0.210889	-0.212813	-0.212733	-0.212575	-0.209036	-0.202915	-0.197345	-0.194472	-0.188444	-0.178427	-0.164459	-0.155376	-0.149165	-0.13842	-0.127907	-0.125669	-0.122057	-0.118534
-4.74137e-16	-0.0579333	-0.117022	-0.15768	-0.18962	-0.206245	-0.231625	-0.23622	-0.22938	-0.230177	-0.214874	-0.206426	-0.204592	-0.188837	-0.17822	-0.167032	-0.162584	-0.151656	-0.141533	-0.130296	-0.122181	-0.113587	-0.0989677	-0.0945871
-4.74137e-16	-0.053709	-0.0941667	-0.132638	-0.161546	-0.181538	-0.192638	-0.19807	-0.204339	-0.202459	-0.192086	-0.187244	-0.178304	-0.165413	-0.158599	-0.150873	-0.143608	-0.137367	-0.130604	-0.124165	-0.117847	-0.108431	-0.096024	-0.0879382
-4.74137e-16	-0.054368	-0.101222	-0.139615	-0.171486	-0.192381	-0.206913	-0.217659	-0.224633	-0.218054	-0.203859	-0.20318	-0.192844	-0.184532	-0.174609	-0.163762	-0.150187	-0.137583	-0.125934	-0.115723	-0.105421	-0.0969781	-0.0930846	-0.0868662
-4.74137e-16	-0.0549102	-0.0945654	-0.123926	-0.154178	-0.170675	-0.178452	-0.18905	-0.193741	-0.189692	-0.17911	-0.167814	-0.164728	-0.158423	-0.149996	-0.139158	-0.13275	-0.120126	-0.107609	-0.0975214	-0.0892653	-0.0789689	-0.0708492	-0.0650382
-4.74137e-16	-0.0503695	-0.0885924	-0.128905	-0.154332	-0.162009	-0.180869	-0.187467	-0.187297	-0.178854	-0.170208	-0.157264	-0.150778	-0.142063	-0.132359	-0.12505	-0.112	-0.104414	-0.100018	-0.0915089	-0.0881935	-0.0823045	-0.0679805	-0.0610814
-4.74137e-16	-0.0462508	-0.0828283	-0.118228	-0.141074	-0.154861	-0.164759	-0.167343	-0.164757	-0.166128	-0.156858	-0.142484	-0.135008	-0.130413	-0.121654	-0.115872	-0.106834	-0.0991838	-0.0928968	-0.0900471	-0.0857425	-0.0783967	-0.068709	-0.058167
-4.74137e-16	-0.0423531	-0.0778876	-0.103573	-0.127022	-0.144578	-0.158284	-0.162282	-0.158791	-0.158018	-0.163384	-0.153637	-0.140488	-0.131463	-0.121922	-0.112031	-0.103848	-0.0966158	-0.0911435	-0.0869951	-0.0799244	-0.0749026	-0.0701464	-0.0631876
-4.74137e-16	-0.0412684	-0.0719234	-0.0995126	-0.11841	-0.131969	-0.139837	-0.149252	-0.147	-0.145563	-0.143788	-0.139366	-0.123387	-0.112676	-0.105663	-0.0986597	-0.0919914	-0.0850031	-0.0792907	-0.073409	-0.0678628	-0.0634545	-0.0594753	-0.0550021
-4.74137e-16	-0.030851	-0.0527723	-0.0713406	-0.0877848	-0.0983599	-0.112408	-0.120004	-0.123596	-0.119246	-0.119999	-0.119699	-0.115778	-0.104754	-0.101582	-0.0979683	-0.0891126	-0.0819809	-0.0804977	-0.0733651	-0.0655055	-0.0630905	-0.0603634	-0.0558038
-4.74137e-16	-0.0279643	-0.045076	-0.0642977	-0.0781431	-0.0886982	-0.0919567	-0.0934206	-0.094674	-0.0901061	-0.0912378	-0.0948963	-0.0921505	-0.088564	-0.0837683	-0.0779263	-0.0739308	-0.0690263	-0.0639311	-0.0574075	-0.0532828	-0.0492949	-0.0443484	-0.0396279
-4.74137e-16	-0.0294548	-0.0488785	-0.0659892	-0.0819768	-0.0961525	-0.101609	-0.103581	-0.10716	-0.10793	-0.110111	-0.111682	-0.107166	-0.0959215	-0.0889494	-0.0852852	-0.0783394	-0.0671438	-0.0637791	-0.0588041	-0.0505349	-0.0467156	-0.0436053	-0.0406488
-4.74137e-16	-0.0409928	-0.074556	-0.0994224	-0.118044	-0.134088	-0.141313	-0.148856	-0.148986	-0.14104	-0.141094	-0.136671	-0.128652	-0.11964	-0.11161	-0.104867	-0.095537	-0.0892027	-0.0812396	-0.0705918	-0.0626896	-0.0596935	-0.0568982	-0.0516631
-4.74137e-16	-0.043311	-0.0704784	-0.0985851	-0.118655	-0.132204	-0.140882	-0.144041	-0.149935	-0.148155	-0.145657	-0.143139	-0.134107	-0.125969	-0.118418	-0.110776	-0.105829	-0.0935577	-0.0833231	-0.075766	-0.0643128	-0.0568012	-0.052025	-0.0427379
-4.74137e-16	-0.0524194	-0.0847588	-0.113376	-0.138198	-0.161724	-0.171303	-0.181005	-0.178814	-0.170047	-0.166513	-0.157539	-0.1401	-0.126609	-0.116445	-0.104441	-0.0965225	-0.0907133	-0.0812745	-0.071571	-0.0654512	-0.0582291	-0.0524573	-0.0458802
-4.74137e-16	-0.0447045	-0.0842397	-0.10378	-0.130117	-0.149316	-0.156544	-0.161665	-0.159427	-0.156782	-0.146346	-0.134831	-0.125057	-0.111699	-0.102074	-0.0955577	-0.0822312	-0.0724853	-0.0649549	-0.0578742	-0.0524037	-0.048265	-0.0441133	-0.0391771
-4.74137e-16	-0.045357	-0.0714326	-0.0910986	-0.113017	-0.130776	-0.138009	-0.153698	-0.152439	-0.149145	-0.142248	-0.134231	-0.125253	-0.110562	-0.100627	-0.0928657	-0.0802377	-0.0729531	-0.0667171	-0.0592978	-0.0508768	-0.0434806	-0.0385047	-0.0331474
-4.74137e-16	-0.0406901	-0.0684679	-0.0848516	-0.0997289	-0.107727	-0.116075	-0.120857	-0.127308	-0.128703	-0.125927	-0.119504	-0.109167	-0.100145	-0.0907853	-0.0824778	-0.0757721	-0.0697543	-0.0625868	-0.0541104	-0.0501947	-0.0446145	-0.0392704	-0.0346573
-4.74137e-16	-0.0468698	-0.0749543	-0.0893071	-0.105838	-0.112802	-0.116565	-0.122031	-0.120661	-0.120748	-0.114132	-0.107197	-0.099612	-0.094012	-0.0877588	-0.083093	-0.0771395	-0.0687277	-0.0612527	-0.0563686	-0.0513101	-0.0462514	-0.0412658	-0.0368667
-4.74137e-16	-0.0293015	-0.0515288	-0.0641583	-0.0780342	-0.0839739	-0.0860247	-0.0928758	-0.0978916	-0.0940825	-0.0883404	-0.0874623	-0.0834265	-0.0812573	-0.07444	-0.0696891	-0.0630527	-0.0579303	-0.0513273	-0.0447028	-0.038836	-0.0352926	-0.0320431	-0.0287525
-4.74137e-16	-0.0279421	-0.0466055	-0.0605067	-0.0733776	-0.0826846	-0.0787859	-0.0788547	-0.0810573	-0.0813485	-0.0797058	-0.0728528	-0.0703174	-0.0703163	-0.0659554	-0.0596205	-0.0550353	-0.0466295	-0.0405983	-0.0369194	-0.0340767	-0.0293909	-0.0270146	-0.0243175
-4.74137e-16	-0.0286049	-0.0379462	-0.0526098	-0.060003	-0.0685989	-0.0688987	-0.0650417	-0.0656874	-0.0643736	-0.0646524	-0.06271	-0.0586596	-0.0570941	-0.052769	-0.0485575	-0.0434535	-0.0395926	-0.0359548	-0.0325741	-0.0294548	-0.0265754	-0.0239321	-0.0208216
-4.74137e-16	-0.0239139	-0.0340059	-0.0522162	-0.0613781	-0.0599322	-0.0615916	-0.0602628	-0.0574483	-0.0539301	-0.0501206	-0.0461682	-0.0424317	-0.0388908	-0.0367926	-0.0354459	-0.0291353	-0.0286905	-0.0251963	-0.0222835	-0.0197999	-0.0184846	-0.0162933	-0.0143406
-4.74137e-16	-0.0149483	-0.0247964	-0.0221579	-0.0271542	-0.0308818	-0.0327028	-0.0330531	-0.0329595	-0.0316577	-0.0304811	-0.0293403	-0.027781	-0.0265972	-0.0278421	-0.0265283	-0.0241803	-0.0208345	-0.0178308	-0.0162764	-0.0147259	-0.0129306	-0.010746	-0.00890112
-4.74137e-16	-0.0105429	-0.0169779	-0.0166164	-0.0169321	-0.0217298	-0.0221632	-0.0240319	-0.025541	-0.0247449	-0.0253717	-0.0252674	-0.0235866	-0.0214601	-0.019939	-0.0192422	-0.0184807	-0.0177012	-0.0159401	-0.0133235	-0.0111952	-0.00959732	-0.00815439	-0.0069059
-4.74137e-16	-0.0138311	-0.0163889	-0.0117003	-0.0141238	-0.0176341	-0.015611	-0.0150063	-0.0167925	-0.0142547	-0.0113324	-0.010619	-0.00984375	-0.00919684	-0.0088019	-0.00848925	-0.00764565	-0.00661071	-0.00571341	-0.00492378	-0.00423936	-0.00360403	-0.00252551	-0.00220639
-4.74137e-16	-0.00568216	-0.00649616	0.00786093	0.00244601	0.00330386	0.00423295	0.00323589	0.00264119	0.00215556	0.00173237	0.00089135	0.000326242	-0.000135963	-0.000539107	-0.000994214	-0.00144438	-0.00157918	-0.00140885	-0.00125822	-0.00111436	-0.000981016	-0.000863592	-0.000759319
-4.74137e-16	-0.0170543	-0.0184675	-0.0247015	-0.0288937	-0.0304675	-0.0305699	-0.0303504	-0.0297027	-0.0298587	-0.0287696	-0.0300691	-0.0280373	-0.0256761	-0.0234048	-0.020031	-0.0168144	-0.014247	-0.0121809	-0.010356	-0.00880452	-0.00749485	-0.00636234	-0.00538944
-4.74137e-16	-0.0215178	-0.0225321	-0.0182198	-0.02041	-0.0264301	-0.0218974	-0.022705	-0.0241543	-0.0239911	-0.0260365	-0.0274835	-0.0284861	-0.0292168	-0.0296553	-0.0272444	-0.0226956	-0.0189133	-0.0156917	-0.0129765	-0.0106429	-0.00857113	-0.0073322	-0.00627865
-4.74137e-16	-0.0292805	-0.0379384	-0.0429482	-0.0485643	-0.0530849	-0.0493866	-0.0432433	-0.0381598	-0.0402509	-0.0412813	-0.0390517	-0.0342986	-0.0301467	-0.0262535	-0.0224664	-0.0192334	-0.0165781	-0.0142153	-0.0119634	-0.0100718	-0.00888434	-0.00786042	-0.00695608
-4.74137e-16	-0.0161902	-0.0161502	-0.0126181	-0.0232919	-0.0243414	-0.0187912	-0.0174864	-0.017664	-0.0172152	-0.0164615	-0.017128	-0.0171189	-0.016504	-0.0159221	-0.0139345	-0.01171	-0.00965616	-0.00800838	-0.00657594	-0.0053899	-0.0044566	-0.00367517	-0.00285279
-4.74137e-16	-0.0210831	-0.0276747	-0.0247751	-0.0269237	-0.0256055	-0.024258	-0.0228701	-0.0219714	-0.0195258	-0.0167941	-0.0166091	-0.0183988	-0.0170708	-0.0159806	-0.0161895	-0.0147971	-0.0122504	-0.0102404	-0.00829495	-0.00704546	-0.00583273	-0.00465175	-0.00370275
-4.74137e-16	-0.0233052	-0.0360501	-0.0379291	-0.0482181	-0.0568976	-0.0474439	-0.0429033	-0.0413239	-0.0382991	-0.0383557	-0.040641	-0.0411178	-0.0380648	-0.034459	-0.0284735	-0.023445	-0.0210077	-0.017526	-0.0142983	-0.0116568	-0.00949489	-0.00772798	-0.00628797
-4.74137e-16	-0.0297134	-0.0344901	-0.0429858	-0.0499412	-0.0560414	-0.0604569	-0.0609589	-0.0629443	-0.0595716	-0.0592084	-0.055565	-0.0508097	-0.0439749	-0.038603	-0.0339511	-0.0310475	-0.0295314	-0.0275707	-0.023986	-0.0201913	-0.0155144	-0.011688	-0.00923402
-4.74137e-16	-0.0341143	-0.0483102	-0.0609423	-0.073699	-0.0783688	-0.0809312	-0.0837014	-0.0788081	-0.0739706	-0.0703718	-0.0623067	-0.0575728	-0.0539037	-0.0502137	-0.0484491	-0.0460249	-0.042546	-0.0368922	-0.033396	-0.0301043	-0.0259732	-0.0225118	-0.0207813
-4.74137e-16	-0.0315155	-0.0478462	-0.0608025	-0.0719855	-0.08103	-0.0862035	-0.0892497	-0.0878532	-0.0812199	-0.0738268	-0.0670069	-0.0601668	-0.0580231	-0.0535972	-0.0471938	-0.0461299	-0.0409747	-0.0373702	-0.0342968	-0.0318086	-0.0283292	-0.0261166	-0.0228665
-4.74137e-16	-0.0251412	-0.0360352	-0.0471779	-0.05752	-0.0626539	-0.0667902	-0.0719286	-0.0720767	-0.0700717	-0.0659707	-0.0582128	-0.052583	-0.0486299	-0.0453017	-0.0423944	-0.0378176	-0.0336671	-0.0303432	-0.0278209	-0.0248566	-0.0224618	-0.01986	-0.0175037
-4.74137e-16	-0.0361006	-0.0546442	-0.0739638	-0.0891143	-0.0978429	-0.100789	-0.101192	-0.0980122	-0.0983424	-0.094498	-0.0882035	-0.0829255	-0.078502	-0.0714024	-0.0648614	-0.061678	-0.0557885	-0.0521948	-0.0513252	-0.0477691	-0.0457932	-0.0376205	-0.0326635
-4.74137e-16	-0.0365305	-0.0580744	-0.0773257	-0.0931235	-0.0971059	-0.100698	-0.101936	-0.101236	-0.100206	-0.0991888	-0.0953283	-0.0900584	-0.0829605	-0.077499	-0.0742317	-0.0736862	-0.0691689	-0.0605121	-0.0535425	-0.0468966	-0.0415396	-0.0373285	-0.034876
-4.74137e-16	-0.0337745	-0.051632	-0.0730514	-0.0930697	-0.104722	-0.104003	-0.0983913	-0.0917434	-0.0925256	-0.0860455	-0.0792537	-0.0786078	-0.0752251	-0.0677935	-0.064678	-0.0599305	-0.0532156	-0.0479332	-0.0447634	-0.0406868	-0.0369043	-0.0334116	-0.0303769
-4.74137e-16	-0.0383187	-0.0592671	-0.087345	-0.104968	-0.113251	-0.120457	-0.123246	-0.122052	-0.120862	-0.119152	-0.11305	-0.110804	-0.10485	-0.0980181	-0.0913324	-0.0863492	-0.0783554	-0.0742035	-0.0650103	-0.0581208	-0.052785	-0.0461381	-0.041506
-4.74137e-16	-0.0385579	-0.0588346	-0.0799062	-0.0963176	-0.103404	-0.107796	-0.11022	-0.105718	-0.0974932	-0.0927713	-0.0923734	-0.0903735	-0.0861803	-0.0806421	-0.0755102	-0.0680959	-0.0619393	-0.0564991	-0.0524267	-0.0490648	-0.0449691	-0.0408787	-0.0363213
-4.74137e-16	-0.0335422	-0.0568725	-0.0766634	-0.0909934	-0.0941375	-0.0966234	-0.102456	-0.101375	-0.098336	-0.0953902	-0.0849867	-0.0876808	-0.084144	-0.078665	-0.073146	-0.0675909	-0.0638312	-0.0615931	-0.0577004	-0.0531117	-0.0469861	-0.0406644	-0.0351113
-4.74137e-16	-0.0267151	-0.0428263	-0.06387	-0.0766895	-0.0851979	-0.0894042	-0.0926755	-0.0892399	-0.0861136	-0.0876988	-0.0859878	-0.0813856	-0.0801474	-0.0769391	-0.0719407	-0.0669729	-0.0621076	-0.0573981	-0.0528472	-0.0485186	-0.0442632	-0.0397755	-0.0350727
-4.74137e-16	-0.0219054	-0.0369734	-0.0574557	-0.0713579	-0.0759108	-0.0851448	-0.0906558	-0.0918294	-0.0930452	-0.0914412	-0.0852705	-0.0801213	-0.0740367	-0.0692731	-0.0657853	-0.0609208	-0.0553391	-0.0498609	-0.044366	-0.0393647	-0.0354652	-0.0326474	-0.0298721
-4.74137e-16	-0.0269843	-0.0481922	-0.0715343	-0.0872346	-0.0967724	-0.102176	-0.106307	-0.107842	-0.104857	-0.10223	-0.095116	-0.085282	-0.0806641	-0.080115	-0.0744574	-0.0667154	-0.0610682	-0.0563266	-0.0516936	-0.0470989	-0.0452188	-0.0423248	-0.0380723
-4.74137e-16	-0.0314095	-0.0555033	-0.0834277	-0.101843	-0.113427	-0.124282	-0.122724	-0.119441	-0.118779	-0.116494	-0.111161	-0.106603	-0.103918	-0.097036	-0.0914407	-0.0843044	-0.0770439	-0.070722	-0.0648558	-0.0599493	-0.0567287	-0.0510874	-0.0445698
-4.74137e-16	-0.0361723	-0.0621093	-0.100187	-0.122397	-0.136046	-0.145109	-0.14859	-0.150205	-0.148322	-0.148273	-0.145073	-0.136081	-0.127336	-0.119501	-0.11164	-0.103038	-0.0951949	-0.0906194	-0.0798655	-0.0709067	-0.0636673	-0.0592248	-0.0539692
-4.74137e-16	-0.030801	-0.0522418	-0.0744213	-0.0972826	-0.107267	-0.114886	-0.123251	-0.122998	-0.120596	-0.117109	-0.1113	-0.103075	-0.0948756	-0.0864287	-0.0796533	-0.0774046	-0.0718959	-0.0663363	-0.0600325	-0.0533262	-0.0483524	-0.045349	-0.0428771
-4.74137e-16	-0.0285424	-0.0459899	-0.0755049	-0.0961328	-0.106682	-0.116029	-0.125399	-0.127847	-0.123685	-0.113653	-0.108052	-0.101537	-0.0965319	-0.0922741	-0.0877756	-0.0830934	-0.0771838	-0.071096	-0.0669944	-0.0622347	-0.0575475	-0.0526029	-0.0468045
-4.74137e-16	-0.0281294	-0.0475379	-0.0792551	-0.0970505	-0.108079	-0.113451	-0.119128	-0.119245	-0.114418	-0.106703	-0.107647	-0.0985531	-0.0905851	-0.0888683	-0.0870303	-0.0842378	-0.0788195	-0.0749266	-0.0701779	-0.0625236	-0.0572469	-0.0533252	-0.0497104
-4.74137e-16	-0.0375851	-0.0621776	-0.0926349	-0.116955	-0.123442	-0.126863	-0.126684	-0.127943	-0.127044	-0.121153	-0.115634	-0.113654	-0.102773	-0.0989251	-0.0965686	-0.0900675	-0.0836726	-0.0766498	-0.0700477	-0.0638804	-0.0581496	-0.052848	-0.0496076
-4.74137e-16	-0.0409629	-0.0709028	-0.098225	-0.122184	-0.135246	-0.148427	-0.152825	-0.154474	-0.153812	-0.150893	-0.147036	-0.142722	-0.135347	-0.127203	-0.117746	-0.10594	-0.0985366	-0.0914723	-0.0848397	-0.0793029	-0.0737963	-0.0706134	-0.0670786
-4.74137e-16	-0.0385484	-0.0641849	-0.0960941	-0.11692	-0.131527	-0.143093	-0.149672	-0.152249	-0.148626	-0.146063	-0.140511	-0.135787	-0.128029	-0.12285	-0.112441	-0.10702	-0.102167	-0.095356	-0.0877363	-0.0811333	-0.0760876	-0.0715432	-0.0671967
-4.74137e-16	-0.0403848	-0.0750556	-0.108013	-0.130985	-0.14541	-0.158558	-0.16145	-0.162509	-0.15753	-0.15134	-0.144019	-0.13692	-0.13152	-0.126099	-0.11667	-0.10729	-0.100372	-0.0937181	-0.0858488	-0.0771778	-0.0710805	-0.0662756	-0.0616936
-4.74137e-16	-0.0421205	-0.0770473	-0.109326	-0.132055	-0.150486	-0.158843	-0.162641	-0.161452	-0.155397	-0.152135	-0.147928	-0.141959	-0.134904	-0.131677	-0.123295	-0.11374	-0.106999	-0.0998623	-0.0949498	-0.0884932	-0.082184	-0.0758448	-0.0698144
-4.74137e-16	-0.0427844	-0.0815764	-0.119487	-0.146345	-0.160661	-0.168769	-0.170615	-0.172438	-0.174386	-0.166806	-0.16062	-0.15202	-0.145393	-0.142387	-0.13579	-0.126374	-0.115921	-0.108912	-0.10305	-0.0974128	-0.0920172	-0.086873	-0.0817047
-4.74137e-16	-0.029577	-0.051983	-0.0948337	-0.11965	-0.135867	-0.148643	-0.151419	-0.151775	-0.155207	-0.154467	-0.149709	-0.143906	-0.138544	-0.130733	-0.122356	-0.114557	-0.102234	-0.0912165	-0.0845787	-0.0788694	-0.0740677	-0.0704062	-0.0682346
-4.74137e-16	-0.0353418	-0.0647428	-0.101091	-0.12273	-0.137281	-0.154544	-0.159395	-0.16516	-0.171415	-0.168055	-0.162663	-0.153563	-0.144296	-0.130775	-0.12144	-0.112744	-0.104884	-0.0976891	-0.0914786	-0.0861002	-0.0814037	-0.0753403	-0.0670854
-4.74137e-16	-0.0422652	-0.0777033	-0.106347	-0.128889	-0.144129	-0.157093	-0.160531	-0.16183	-0.159683	-0.155549	-0.145793	-0.140119	-0.135121	-0.125093	-0.116213	-0.108129	-0.102189	-0.0987089	-0.0874857	-0.0781346	-0.0697694	-0.0604366	-0.0567686
-4.74137e-16	-0.0351576	-0.0683728	-0.11543	-0.135426	-0.147407	-0.155013	-0.151287	-0.149039	-0.142312	-0.139955	-0.139717	-0.138436	-0.133679	-0.127547	-0.115146	-0.10459	-0.0995844	-0.0914128	-0.0846041	-0.0779892	-0.0748077	-0.0704887	-0.065977
-4.74137e-16	-0.0323057	-0.0632939	-0.0938998	-0.113611	-0.125887	-0.135826	-0.136362	-0.136859	-0.136775	-0.136939	-0.133201	-0.130669	-0.124195	-0.12081	-0.116519	-0.105057	-0.0971604	-0.0942971	-0.0857109	-0.0788949	-0.0680823	-0.0632756	-0.0578903
-4.74137e-16	-0.039473	-0.0797633	-0.114477	-0.135801	-0.147888	-0.149838	-0.14484	-0.139908	-0.133701	-0.126103	-0.118993	-0.112054	-0.106504	-0.110175	-0.109251	-0.101297	-0.0947819	-0.0890641	-0.0831808	-0.0771699	-0.0726658	-0.0666447	-0.0602785
-4.74137e-16	-0.0400709	-0.0712181	-0.110737	-0.139154	-0.150675	-0.154485	-0.158508	-0.162807	-0.164663	-0.161025	-0.158745	-0.157202	-0.15294	-0.147866	-0.135547	-0.121349	-0.109515	-0.0996476	-0.0942461	-0.0887667	-0.0828116	-0.0769701	-0.0715531
-4.74137e-16	-0.0387792	-0.0847893	-0.12418	-0.148055	-0.172004	-0.182146	-0.180127	-0.188884	-0.186365	-0.180297	-0.172018	-0.170776	-0.159676	-0.152553	-0.138353	-0.122971	-0.112692	-0.101406	-0.0911674	-0.0823206	-0.0753582	-0.0695289	-0.064118
-4.74137e-16	-0.0440681	-0.0814656	-0.121089	-0.150647	-0.173567	-0.184932	-0.190076	-0.188923	-0.183481	-0.174524	-0.169625	-0.159805	-0.146484	-0.133722	-0.122566	-0.110499	-0.10015	-0.091126	-0.0852159	-0.0777997	-0.0692087	-0.0615854	-0.0575205
-4.74137e-16	-0.0431615	-0.0875674	-0.12742	-0.152743	-0.165697	-0.177465	-0.188635	-0.192522	-0.194912	-0.19718	-0.190083	-0.185399	-0.172609	-0.161574	-0.153029	-0.144187	-0.13463	-0.119469	-0.107924	-0.0985498	-0.0906359	-0.0824274	-0.0749707
-4.74137e-16	-0.0447088	-0.0891296	-0.12857	-0.154894	-0.175435	-0.19055	-0.199397	-0.193955	-0.182778	-0.178763	-0.179395	-0.174043	-0.163795	-0.154752	-0.146135	-0.138171	-0.127844	-0.112925	-0.0988748	-0.0891163	-0.0824051	-0.0760849	-0.0690145
-4.74137e-16	-0.0450947	-0.0831186	-0.122058	-0.154364	-0.180747	-0.185429	-0.195856	-0.207654	-0.205202	-0.203261	-0.190624	-0.172027	-0.162946	-0.154148	-0.140712	-0.129961	-0.122088	-0.115496	-0.104553	-0.0944543	-0.0862783	-0.0795963	-0.0725389
-4.74137e-16	-0.0433007	-0.0862857	-0.123187	-0.15414	-0.175191	-0.186396	-0.19435	-0.197958	-0.189701	-0.177692	-0.170051	-0.161532	-0.149253	-0.141747	-0.136858	-0.133318	-0.122832	-0.112541	-0.10014	-0.0924695	-0.0857217	-0.0784535	-0.0694237
-4.74137e-16	-0.0493818	-0.0896543	-0.120091	-0.141626	-0.156103	-0.171533	-0.182029	-0.1866	-0.185511	-0.183273	-0.182419	-0.175026	-0.168447	-0.154355	-0.149822	-0.139663	-0.126306	-0.117486	-0.108876	-0.0985374	-0.0876931	-0.0798707	-0.072633
-4.74137e-16	-0.0494624	-0.094055	-0.126149	-0.146553	-0.164539	-0.181547	-0.191844	-0.197237	-0.185415	-0.177927	-0.176945	-0.176247	-0.168303	-0.158801	-0.150603	-0.140183	-0.129958	-0.125387	-0.119365	-0.109993	-0.103395	-0.0961923	-0.0887374
-4.74137e-16	-0.0483293	-0.0954809	-0.124076	-0.154702	-0.176226	-0.194014	-0.207836	-0.212265	-0.213224	-0.220349	-0.219769	-0.208426	-0.194502	-0.183172	-0.165209	-0.148848	-0.141236	-0.134267	-0.124667	-0.113543	-0.103522	-0.0955393	-0.0897674
-4.74137e-16	-0.0477354	-0.0894431	-0.128442	-0.157203	-0.184118	-0.205551	-0.207157	-0.201572	-0.203586	-0.205017	-0.205792	-0.200231	-0.187923	-0.176717	-0.171827	-0.162113	-0.14733	-0.138338	-0.125809	-0.116299	-0.110867	-0.105018	-0.0995203
-4.74137e-16	-0.0434461	-0.0929654	-0.131409	-0.153835	-0.170825	-0.18484	-0.19934	-0.206719	-0.208425	-0.204253	-0.203054	-0.198331	-0.19558	-0.18254	-0.169792	-0.160867	-0.150429	-0.139214	-0.129128	-0.124198	-0.115516	-0.107821	-0.100034
-4.74137e-16	-0.0479471	-0.0913094	-0.116373	-0.156605	-0.165544	-0.175406	-0.183115	-0.191212	-0.192394	-0.190344	-0.191976	-0.191968	-0.183504	-0.176982	-0.164583	-0.153716	-0.147504	-0.14133	-0.129782	-0.112832	-0.101467	-0.0981848	-0.093852
-4.74137e-16	-0.0424287	-0.0828809	-0.126628	-0.155767	-0.176382	-0.186698	-0.191765	-0.191011	-0.179004	-0.166443	-0.154179	-0.148553	-0.145795	-0.142704	-0.139764	-0.140059	-0.131323	-0.121443	-0.112907	-0.101802	-0.0968514	-0.0925635	-0.0888098
-4.74137e-16	-0.0417258	-0.0845983	-0.116768	-0.150211	-0.175781	-0.195894	-0.206447	-0.206819	-0.20621	-0.209791	-0.20231	-0.189526	-0.176862	-0.160866	-0.1459	-0.132254	-0.122055	-0.11144	-0.1035	-0.0995292	-0.094662	-0.0870334	-0.0796927
-4.74137e-16	-0.0385009	-0.0808781	-0.114898	-0.141006	-0.161688	-0.167893	-0.176728	-0.181517	-0.183097	-0.191227	-0.191679	-0.179187	-0.160522	-0.147416	-0.133846	-0.121143	-0.112043	-0.106575	-0.0979133	-0.097393	-0.0924333	-0.0845219	-0.078037
-4.74137e-16	-0.0343236	-0.07284	-0.0991918	-0.123556	-0.14394	-0.160677	-0.162792	-0.164821	-0.165883	-0.164682	-0.169039	-0.168553	-0.159197	-0.153069	-0.146646	-0.140899	-0.134947	-0.1243	-0.113003	-0.100256	-0.0918767	-0.0844206	-0.0775363
-4.74137e-16	-0.0198165	-0.0461477	-0.0738441	-0.0950547	-0.112898	-0.1254	-0.128413	-0.129851	-0.129384	-0.12738	-0.121421	-0.11491	-0.115606	-0.116875	-0.115174	-0.104884	-0.0957753	-0.0886914	-0.0819293	-0.0740556	-0.06681	-0.0602258	-0.0542537
-4.74137e-16	-0.00561344	-0.0334632	-0.0594544	-0.071102	-0.0820344	-0.0918946	-0.0985416	-0.10172	-0.102919	-0.102555	-0.101015	-0.0985917	-0.0955209	-0.0919912	-0.0927743	-0.0902611	-0.0827463	-0.0753752	-0.068535	-0.0622254	-0.0564342	-0.051972	-0.0489923
-4.74137e-16	0.000260236	-0.00712293	-0.0402549	-0.0461055	-0.0444816	-0.0402806	-0.0355182	-0.0325267	-0.0307977	-0.0300158	-0.0315174	-0.0326821	-0.0335611	-0.0341981	-0.0346301	-0.0348892	-0.0350024	-0.0333033	-0.0297885	-0.0265819	-0.023672	-0.0210431	-0.0186771
-4.74137e-16	0.000413935	-0.00191428	-0.0190478	-0.0321386	-0.0414312	-0.0507195	-0.0558375	-0.05775	-0.0584916	-0.0581968	-0.0572292	-0.055725	-0.0538256	-0.0506132	-0.0469161	-0.0433606	-0.0399776	-0.0367852	-0.0349299	-0.0333361	-0.0313071	-0.0290478	-0.0261954
-4.74137e-16	0.0142585	0.00814208	-0.012353	-0.0169723	-0.0226066	-0.0247788	-0.0294507	-0.0328098	-0.0361539	-0.0387168	-0.0398779	-0.0384916	-0.0369474	-0.0344047	-0.0310076	-0.0292397	-0.0274894	-0.0257751	-0.0241116	-0.0225096	-0.0209761	-0.0193395	-0.0174099
-4.74137e-16	0.00324693	-0.00173443	-0.0212826	-0.0292992	-0.032068	-0.0361432	-0.0402631	-0.0404996	-0.0383046	-0.0372825	-0.0355774	-0.0338957	-0.0325716	-0.0310937	-0.0295422	-0.0260742	-0.0229795	-0.0202325	-0.0178035	-0.0156605	-0.0143015	-0.0144278	-0.0139736
-4.74137e-16	0.00372946	-0.0133444	-0.037824	-0.0503903	-0.0630368	-0.0680049	-0.0706777	-0.0689015	-0.0632078	-0.0583004	-0.0539418	-0.048907	-0.0436395	-0.0386801	-0.0340886	-0.0299062	-0.0261393	-0.0227756	-0.0197935	-0.0171648	-0.0158028	-0.013655	-0.0119452
-4.74137e-16	-0.00362523	-0.0107272	-0.0248466	-0.0385027	-0.050779	-0.0562951	-0.0580727	-0.0548774	-0.0532434	-0.0501435	-0.0475616	-0.0422002	-0.0388833	-0.0348634	-0.0319909	-0.0296476	-0.0274232	-0.025325	-0.0223097	-0.0206744	-0.0191992	-0.0173468	-0.0154654
-4.74137e-16	-0.0018634	-0.0136993	-0.023518	-0.0371384	-0.0442779	-0.0513308	-0.0519309	-0.047872	-0.0488946	-0.0484522	-0.0494308	-0.0498085	-0.0469551	-0.0436715	-0.0413408	-0.038917	-0.036467	-0.0340403	-0.031673	-0.0288877	-0.0260322	-0.0234305	-0.0210671
-4.74137e-16	0.00790747	-0.00207789	-0.0243676	-0.040975	-0.0501488	-0.0539496	-0.0599103	-0.0646833	-0.0662256	-0.0627065	-0.0550669	-0.050642	-0.0468963	-0.0439341	-0.0387729	-0.0348196	-0.0306776	-0.0273366	-0.0240498	-0.0213156	-0.0187295	-0.0165373	-0.0148276
-4.74137e-16	0.000255129	-0.0264259	-0.0479929	-0.0632391	-0.0635447	-0.0670609	-0.0657032	-0.0621099	-0.0609299	-0.0594333	-0.059495	-0.0574403	-0.0538606	-0.050255	-0.0467144	-0.0427996	-0.0404216	-0.0375102	-0.03485	-0.0323019	-0.0315396	-0.0286557	-0.0259382
-4.74137e-16	-0.00281111	-0.0345177	-0.0659165	-0.0849916	-0.0966394	-0.10043	-0.10105	-0.0969541	-0.0917418	-0.0859921	-0.0800789	-0.0741783	-0.0684408	-0.0641761	-0.0621594	-0.0602093	-0.0583474	-0.0554833	-0.050807	-0.046374	-0.0422816	-0.0385157	-0.0350594
-4.74137e-16	-0.00681588	-0.0386291	-0.0582591	-0.0731397	-0.0770719	-0.0839056	-0.0848903	-0.0858371	-0.0804796	-0.0753717	-0.0695035	-0.0631269	-0.0563004	-0.0513335	-0.0482616	-0.0479614	-0.0465849	-0.0451771	-0.0440796	-0.0426783	-0.0398189	-0.0371154	-0.0345677
-4.74137e-16	-0.00799489	-0.0332344	-0.065172	-0.0704716	-0.0735305	-0.081124	-0.083628	-0.0839552	-0.0797124	-0.0743074	-0.0679884	-0.0645654	-0.0612729	-0.0596717	-0.060261	-0.0604099	-0.055446	-0.05079	-0.0464372	-0.0423966	-0.0398059	-0.0374914	-0.0346431
-4.74137e-16	-0.00652695	-0.0332596	-0.0488109	-0.0621923	-0.0689086	-0.0690891	-0.06252	-0.0602866	-0.0615268	-0.063597	-0.0632317	-0.0589644	-0.0535839	-0.0480524	-0.0431596	-0.0398217	-0.0373183	-0.0348184	-0.0324127	-0.030091	-0.0278923	-0.0258103	-0.0243961
-4.74137e-16	-0.00844416	-0.0352374	-0.0644109	-0.0770018	-0.0847832	-0.0813056	-0.0786012	-0.0753875	-0.0691617	-0.0613187	-0.0553668	-0.0515864	-0.048181	-0.0467368	-0.0450845	-0.0427294	-0.0402815	-0.0378165	-0.0353876	-0.0330313	-0.0307716	-0.0286234	-0.0295036
-4.74137e-16	-0.0015282	-0.0323694	-0.0488458	-0.0623477	-0.0712662	-0.0759383	-0.0698973	-0.0673339	-0.060728	-0.0549789	-0.0522708	-0.0507712	-0.0464819	-0.0416664	-0.0361991	-0.0313892	-0.0272656	-0.0242041	-0.0216058	-0.019514	-0.0239004	-0.0221371	-0.0204943
-4.74137e-16	-0.00330216	-0.0393757	-0.0574353	-0.0706915	-0.0816565	-0.0860637	-0.0854278	-0.0779387	-0.0689895	-0.0674719	-0.0608339	-0.0528771	-0.045677	-0.039266	-0.0346335	-0.0337569	-0.0330961	-0.0323604	-0.0301816	-0.027809	-0.0255696	-0.0234699	-0.0215117
-4.74137e-16	-0.0089409	-0.0297254	-0.0605855	-0.0782862	-0.0761518	-0.0765911	-0.0708905	-0.0689847	-0.0667212	-0.0638446	-0.0610934	-0.0560865	-0.051869	-0.0481978	-0.0445624	-0.0409419	-0.0375192	-0.0343115	-0.0313252	-0.0278958	-0.0246736	-0.0218134	-0.0204521
-4.74137e-16	-0.0129997	-0.0309945	-0.0519587	-0.0699407	-0.0713544	-0.0715154	-0.0685378	-0.066392	-0.0626079	-0.0581102	-0.053195	-0.0494837	-0.0463382	-0.0434662	-0.0405088	-0.0355599	-0.0318999	-0.0287349	-0.0258594	-0.0232548	-0.0209012	-0.0187783	-0.0168662
-4.74137e-16	-0.00624343	-0.0313289	-0.0613651	-0.0765744	-0.0752737	-0.0725854	-0.0677001	-0.0626234	-0.058731	-0.0557697	-0.0546429	-0.0499292	-0.0457157	-0.0435246	-0.0438216	-0.0438266	-0.0407959	-0.0369039	-0.0333549	-0.030128	-0.0272004	-0.0245488	-0.0246872
-4.74137e-16	-0.00891339	-0.0367814	-0.0544818	-0.0627605	-0.0687413	-0.0739927	-0.0737581	-0.0728932	-0.0653431	-0.0604416	-0.0568753	-0.0514193	-0.0465182	-0.0417431	-0.0379824	-0.0352985	-0.0321686	-0.0292165	-0.0272293	-0.0248372	-0.0224165	-0.0202079	-0.0202586
-4.74137e-16	-0.00846482	-0.0301778	-0.0483657	-0.0766172	-0.0878922	-0.088755	-0.0914277	-0.0817828	-0.0705038	-0.0613854	-0.0527428	-0.0467843	-0.0423787	-0.0383554	-0.0357962	-0.0333079	-0.0309248	-0.0284596	-0.0256665	-0.0223547	-0.0209391	-0.0183379	-0.0160509
-4.74137e-16	-0.009476	-0.0330758	-0.0596574	-0.0731202	-0.0794712	-0.0825025	-0.0806667	-0.0768719	-0.0683681	-0.0616904	-0.0540112	-0.0468499	-0.0403759	-0.0346347	-0.0296116	-0.025257	-0.0218901	-0.0192829	-0.0169676	-0.0149164	-0.0131029	-0.011502	-0.010118
-4.74137e-16	0.00453432	-0.0261719	-0.0610196	-0.0746024	-0.0780066	-0.087352	-0.0795422	-0.0724378	-0.0653773	-0.0586136	-0.0523397	-0.0489445	-0.0458535	-0.0408449	-0.0362035	-0.0318446	-0.0268433	-0.0226028	-0.0190162	-0.0160956	-0.0140416	-0.0122536	-0.0106966
