# Supplementary material for: Research on the dynamic spillover of stock markets under COVID-19—Taking the stock markets of China, Japan, and South Korea as an example
Source: Front Public Health. 2022 Nov 11;10:1008348. doi: 10.3389/fpubh.2022.1008348 (PMC9691647; doi:10.3389/fpubh.2022.1008348)
Supplement: Supplementary file 6 [file Data_Sheet_4.ZIP › HK_JPN (1).xls]

## Sheet: Sheet2
0	0	0	0	0	0	0	0	0	0	0	0	0	0	0	0	0	0	0	0	0	0	0	0
0	0	0	0	0	0	0	0	0	0	0	0	0	0	0	0	0	0	0	0	0	0	0	0
-5.84156e-17	-0.144488	-0.272874	-0.38502	-0.4503	-0.532076	-0.572625	-0.557095	-0.555724	-0.56713	-0.528408	-0.512008	-0.479828	-0.417688	-0.384172	-0.335075	-0.275078	-0.238789	-0.204173	-0.184662	-0.150959	-0.128295	-0.102916	-0.0999459
-5.84156e-17	-0.129905	-0.262541	-0.36315	-0.447395	-0.503774	-0.534863	-0.54547	-0.568402	-0.578884	-0.523766	-0.496667	-0.466296	-0.414475	-0.347417	-0.28802	-0.237655	-0.200631	-0.172905	-0.151407	-0.129226	-0.109756	-0.0877411	-0.0725495
-5.84156e-17	-0.122415	-0.236198	-0.323145	-0.405545	-0.452178	-0.477471	-0.491061	-0.496851	-0.507785	-0.516775	-0.478001	-0.425122	-0.387867	-0.349645	-0.326279	-0.303429	-0.23076	-0.182884	-0.152834	-0.14324	-0.122186	-0.106021	-0.106882
-5.84156e-17	-0.11272	-0.222735	-0.30666	-0.381793	-0.435303	-0.476052	-0.497991	-0.503067	-0.48511	-0.481399	-0.445494	-0.42717	-0.405962	-0.382602	-0.342313	-0.310216	-0.273134	-0.217152	-0.186109	-0.1644	-0.134786	-0.126988	-0.109735
-5.84156e-17	-0.109789	-0.212111	-0.30191	-0.365435	-0.414926	-0.443976	-0.461475	-0.470654	-0.478159	-0.467785	-0.4279	-0.407941	-0.384911	-0.37549	-0.34302	-0.27719	-0.242054	-0.222389	-0.186927	-0.158373	-0.121814	-0.104231	-0.0860808
-5.84156e-17	-0.117884	-0.222614	-0.316428	-0.37645	-0.428632	-0.468716	-0.503012	-0.516008	-0.521138	-0.487832	-0.469245	-0.426422	-0.382158	-0.342915	-0.294042	-0.258424	-0.22126	-0.188662	-0.152605	-0.125227	-0.10514	-0.0861533	-0.0711898
-5.84156e-17	-0.124784	-0.234319	-0.319449	-0.387673	-0.432034	-0.462908	-0.480454	-0.498386	-0.454185	-0.415364	-0.419066	-0.393675	-0.377804	-0.339238	-0.277457	-0.2578	-0.213778	-0.175781	-0.146178	-0.123298	-0.107173	-0.0959615	-0.0924635
-5.84156e-17	-0.107402	-0.214573	-0.301942	-0.373551	-0.432398	-0.484185	-0.494894	-0.468548	-0.458114	-0.437799	-0.412598	-0.392297	-0.375855	-0.347498	-0.320261	-0.265931	-0.21624	-0.190287	-0.162267	-0.135303	-0.105051	-0.083497	-0.0718033
-5.84156e-17	-0.115009	-0.222779	-0.306568	-0.38629	-0.42057	-0.464433	-0.501188	-0.507365	-0.475088	-0.451121	-0.423853	-0.381005	-0.349398	-0.324098	-0.307347	-0.265347	-0.231013	-0.192994	-0.156774	-0.122145	-0.105965	-0.0908424	-0.0769043
-5.84156e-17	-0.110207	-0.207958	-0.300856	-0.367075	-0.406972	-0.442197	-0.451949	-0.452153	-0.448491	-0.420979	-0.396496	-0.368519	-0.344229	-0.315952	-0.283421	-0.263438	-0.221948	-0.197415	-0.176381	-0.152023	-0.124956	-0.0923908	-0.0772924
-5.84156e-17	-0.110014	-0.209936	-0.292696	-0.35652	-0.414189	-0.455894	-0.486895	-0.481075	-0.483295	-0.47676	-0.460598	-0.439668	-0.392628	-0.341933	-0.296995	-0.260983	-0.217155	-0.186223	-0.176233	-0.140387	-0.122506	-0.111301	-0.0932032
-5.84156e-17	-0.102646	-0.199553	-0.280283	-0.342203	-0.388384	-0.427642	-0.44821	-0.461935	-0.444682	-0.429407	-0.397376	-0.37745	-0.349176	-0.335334	-0.289854	-0.252769	-0.227727	-0.214491	-0.197137	-0.186925	-0.170744	-0.15273	-0.11961
-5.84156e-17	-0.0892822	-0.176917	-0.25378	-0.326946	-0.394834	-0.420707	-0.417256	-0.424506	-0.406203	-0.380387	-0.364751	-0.351221	-0.309495	-0.272135	-0.250186	-0.209804	-0.196596	-0.1693	-0.148054	-0.121015	-0.103745	-0.0985703	-0.0841753
-5.84156e-17	-0.0830028	-0.164999	-0.237001	-0.304134	-0.3576	-0.378975	-0.39119	-0.392956	-0.391484	-0.369187	-0.324582	-0.291712	-0.25891	-0.216279	-0.202097	-0.168522	-0.155842	-0.134074	-0.123024	-0.107928	-0.0856785	-0.0737413	-0.0663126
-5.84156e-17	-0.0694776	-0.143314	-0.219026	-0.282751	-0.336625	-0.344843	-0.34088	-0.355963	-0.352863	-0.360333	-0.33257	-0.295123	-0.265452	-0.253242	-0.224252	-0.184217	-0.162728	-0.141511	-0.126275	-0.113617	-0.101098	-0.0871404	-0.0747961
-5.84156e-17	-0.0745526	-0.140735	-0.211497	-0.252983	-0.30018	-0.331126	-0.353399	-0.337224	-0.345807	-0.332883	-0.327364	-0.32045	-0.290011	-0.264083	-0.250962	-0.231647	-0.20414	-0.187859	-0.170492	-0.150866	-0.138438	-0.107023	-0.10052
-5.84156e-17	-0.077724	-0.151688	-0.211628	-0.279709	-0.316278	-0.349938	-0.361232	-0.361481	-0.365762	-0.363804	-0.336588	-0.310381	-0.283587	-0.249087	-0.220343	-0.205872	-0.189395	-0.168895	-0.134842	-0.121147	-0.106035	-0.100521	-0.0955126
-5.84156e-17	-0.0870038	-0.169049	-0.239659	-0.300467	-0.348975	-0.386382	-0.40505	-0.407385	-0.41673	-0.383852	-0.350701	-0.335005	-0.311833	-0.273044	-0.249068	-0.220551	-0.187631	-0.156398	-0.147042	-0.129838	-0.105344	-0.0869099	-0.0707225
-5.84156e-17	-0.0858069	-0.17873	-0.250587	-0.309593	-0.344332	-0.38284	-0.403553	-0.403728	-0.394948	-0.367885	-0.347218	-0.29228	-0.270113	-0.234681	-0.21174	-0.19286	-0.17743	-0.168252	-0.153921	-0.130851	-0.119854	-0.0930222	-0.073226
-5.84156e-17	-0.0992782	-0.201628	-0.271234	-0.331409	-0.369808	-0.376409	-0.389042	-0.402469	-0.379797	-0.388276	-0.362604	-0.347107	-0.316179	-0.293368	-0.283562	-0.266941	-0.233702	-0.213112	-0.180328	-0.130138	-0.109897	-0.0968815	-0.0815864
-5.84156e-17	-0.0952825	-0.195203	-0.27509	-0.330109	-0.372352	-0.4071	-0.448747	-0.44843	-0.450137	-0.459121	-0.404212	-0.389312	-0.349192	-0.303808	-0.283171	-0.274808	-0.251612	-0.198525	-0.156991	-0.116387	-0.0860345	-0.07701	-0.062752
-5.84156e-17	-0.093808	-0.182735	-0.257857	-0.312243	-0.361317	-0.392849	-0.41804	-0.422759	-0.429594	-0.429548	-0.410075	-0.367419	-0.318721	-0.299575	-0.281927	-0.255113	-0.233729	-0.205614	-0.200124	-0.171436	-0.154435	-0.105505	-0.0844395
-5.84156e-17	-0.0988531	-0.188568	-0.277054	-0.337112	-0.377928	-0.418516	-0.449927	-0.453133	-0.456587	-0.457159	-0.436685	-0.409829	-0.384658	-0.352012	-0.315742	-0.303569	-0.292401	-0.264624	-0.218783	-0.166307	-0.117615	-0.108547	-0.0938682
-5.84156e-17	-0.0939427	-0.184699	-0.264183	-0.331509	-0.380713	-0.417478	-0.447	-0.450312	-0.447843	-0.431781	-0.411684	-0.393615	-0.363277	-0.363042	-0.323399	-0.298269	-0.283763	-0.26697	-0.228906	-0.179043	-0.149675	-0.126183	-0.107801
-5.84156e-17	-0.0846001	-0.174968	-0.259993	-0.32538	-0.359195	-0.39027	-0.409073	-0.413531	-0.411571	-0.40646	-0.395833	-0.378293	-0.372903	-0.343642	-0.307488	-0.286636	-0.261503	-0.233273	-0.216011	-0.158495	-0.115842	-0.107141	-0.102143
-5.84156e-17	-0.0973016	-0.174273	-0.243655	-0.293045	-0.337769	-0.380862	-0.400669	-0.409041	-0.409649	-0.405947	-0.402254	-0.394337	-0.38243	-0.352664	-0.332611	-0.312708	-0.278769	-0.240169	-0.212436	-0.197819	-0.165093	-0.149605	-0.130352
-5.84156e-17	-0.0957095	-0.175341	-0.252172	-0.315358	-0.352112	-0.357588	-0.39392	-0.397836	-0.404371	-0.404741	-0.401936	-0.377633	-0.350233	-0.342467	-0.302395	-0.29749	-0.266821	-0.258725	-0.241542	-0.215631	-0.191708	-0.151949	-0.130895
-5.84156e-17	-0.112152	-0.20276	-0.27605	-0.320756	-0.369078	-0.410017	-0.424257	-0.427527	-0.450723	-0.456837	-0.463141	-0.460884	-0.447966	-0.445669	-0.409802	-0.394025	-0.381221	-0.359502	-0.322661	-0.31181	-0.281735	-0.255935	-0.220297
-5.84156e-17	-0.101808	-0.201313	-0.278422	-0.325003	-0.405083	-0.445535	-0.474342	-0.473114	-0.479684	-0.466256	-0.471672	-0.453833	-0.44783	-0.424012	-0.42711	-0.38985	-0.369718	-0.328123	-0.306764	-0.260116	-0.248851	-0.233071	-0.211543
-5.84156e-17	-0.102279	-0.202817	-0.273371	-0.32888	-0.372472	-0.407024	-0.435704	-0.457186	-0.46383	-0.462432	-0.463135	-0.457023	-0.444422	-0.432733	-0.409504	-0.381259	-0.36993	-0.358016	-0.344266	-0.300895	-0.257989	-0.216204	-0.172541
-5.84156e-17	-0.134302	-0.243838	-0.359311	-0.430692	-0.49431	-0.525984	-0.556647	-0.584718	-0.577563	-0.585865	-0.581617	-0.547893	-0.520009	-0.489005	-0.456441	-0.448081	-0.421682	-0.329727	-0.276944	-0.261116	-0.242369	-0.220781	-0.182733
-5.84156e-17	-0.149199	-0.286283	-0.374084	-0.441826	-0.507467	-0.558382	-0.565668	-0.580333	-0.585786	-0.602239	-0.577575	-0.566005	-0.577655	-0.55653	-0.50602	-0.477114	-0.405656	-0.368438	-0.33119	-0.286788	-0.256203	-0.233286	-0.200942
-5.84156e-17	-0.146186	-0.27327	-0.373898	-0.447843	-0.491488	-0.524429	-0.531661	-0.552299	-0.542842	-0.549093	-0.544488	-0.499279	-0.482887	-0.467914	-0.451902	-0.43011	-0.407092	-0.339365	-0.273396	-0.26538	-0.221774	-0.205977	-0.187973
-5.84156e-17	-0.147322	-0.271539	-0.383414	-0.454465	-0.483811	-0.517504	-0.537173	-0.541587	-0.537741	-0.558562	-0.561788	-0.545094	-0.519226	-0.502869	-0.484717	-0.47499	-0.454486	-0.38989	-0.346985	-0.333998	-0.299278	-0.249157	-0.216695
-5.84156e-17	-0.147311	-0.278725	-0.401636	-0.491847	-0.555103	-0.591623	-0.609412	-0.619721	-0.622143	-0.638075	-0.625645	-0.613879	-0.57749	-0.561012	-0.540817	-0.519978	-0.503769	-0.486827	-0.430215	-0.360287	-0.30496	-0.253037	-0.221117
-5.84156e-17	-0.154122	-0.283283	-0.398221	-0.48962	-0.55079	-0.596569	-0.61029	-0.616534	-0.622511	-0.625701	-0.618065	-0.590767	-0.599687	-0.583782	-0.55645	-0.539158	-0.512469	-0.481097	-0.440667	-0.42333	-0.315455	-0.279406	-0.233102
-5.84156e-17	-0.163724	-0.304945	-0.415158	-0.489725	-0.56054	-0.604368	-0.610479	-0.607981	-0.624714	-0.600141	-0.604422	-0.592079	-0.585946	-0.575186	-0.550254	-0.507877	-0.467164	-0.445922	-0.448036	-0.423946	-0.390481	-0.349351	-0.31301
-5.84156e-17	-0.161109	-0.293243	-0.398715	-0.470265	-0.524606	-0.561611	-0.574843	-0.576814	-0.584011	-0.570092	-0.55224	-0.527245	-0.525181	-0.505519	-0.470519	-0.442219	-0.420059	-0.388956	-0.358644	-0.329402	-0.306018	-0.286183	-0.266056
-5.84156e-17	-0.153502	-0.279975	-0.389975	-0.443881	-0.50628	-0.529789	-0.577363	-0.609957	-0.591008	-0.581817	-0.556785	-0.533716	-0.492018	-0.453832	-0.432879	-0.423354	-0.396227	-0.352682	-0.300609	-0.259882	-0.228163	-0.204256	-0.178191
-5.84156e-17	-0.136463	-0.267876	-0.363972	-0.430663	-0.469758	-0.509113	-0.531037	-0.540407	-0.562244	-0.563146	-0.550871	-0.532058	-0.492609	-0.465449	-0.424421	-0.407751	-0.394033	-0.350008	-0.322467	-0.286737	-0.263071	-0.224539	-0.202106
-5.84156e-17	-0.1278	-0.254103	-0.351138	-0.425977	-0.477434	-0.525213	-0.561066	-0.58478	-0.572984	-0.550959	-0.516901	-0.481299	-0.468297	-0.442706	-0.409777	-0.383814	-0.351677	-0.31543	-0.283364	-0.254741	-0.220908	-0.197509	-0.171789
-5.84156e-17	-0.123165	-0.23715	-0.317492	-0.394025	-0.448427	-0.487841	-0.510639	-0.531779	-0.539938	-0.550627	-0.530478	-0.528457	-0.504781	-0.467114	-0.431253	-0.396472	-0.365483	-0.338996	-0.319267	-0.286449	-0.251949	-0.230683	-0.189871
-5.84156e-17	-0.119842	-0.224399	-0.307155	-0.36686	-0.41836	-0.437888	-0.448645	-0.468721	-0.471854	-0.469815	-0.460847	-0.441866	-0.41636	-0.39136	-0.378516	-0.363489	-0.327274	-0.312913	-0.281005	-0.236657	-0.220492	-0.209002	-0.192955
-5.84156e-17	-0.116064	-0.208106	-0.295896	-0.343716	-0.392277	-0.426371	-0.470734	-0.490397	-0.503515	-0.503848	-0.49585	-0.48351	-0.474115	-0.467236	-0.446693	-0.42058	-0.38824	-0.357607	-0.338772	-0.296536	-0.244262	-0.212407	-0.164661
-5.84156e-17	-0.111047	-0.204349	-0.28961	-0.358734	-0.420241	-0.472586	-0.49471	-0.508272	-0.510015	-0.503328	-0.491737	-0.487985	-0.481283	-0.454686	-0.43598	-0.408645	-0.38325	-0.35036	-0.313111	-0.270146	-0.257137	-0.208751	-0.177819
-5.84156e-17	-0.106147	-0.197069	-0.272042	-0.336702	-0.398217	-0.447812	-0.486478	-0.499984	-0.518015	-0.553113	-0.511947	-0.484251	-0.475442	-0.464079	-0.442267	-0.412719	-0.374062	-0.354095	-0.314517	-0.29329	-0.260455	-0.234296	-0.19731
-5.84156e-17	-0.115362	-0.205672	-0.278896	-0.34734	-0.40157	-0.451738	-0.498343	-0.513276	-0.520526	-0.505253	-0.483939	-0.476141	-0.461825	-0.440453	-0.435649	-0.417036	-0.381905	-0.336782	-0.317717	-0.288418	-0.259968	-0.236194	-0.221447
-5.84156e-17	-0.12161	-0.216365	-0.298968	-0.370043	-0.43453	-0.472906	-0.488915	-0.50515	-0.529344	-0.522618	-0.493439	-0.473214	-0.44589	-0.432166	-0.405226	-0.378305	-0.357721	-0.337704	-0.324884	-0.299657	-0.279299	-0.249782	-0.23416
-5.84156e-17	-0.126288	-0.236093	-0.319784	-0.393398	-0.454036	-0.498295	-0.527668	-0.552384	-0.567968	-0.566414	-0.557379	-0.551746	-0.530832	-0.485553	-0.476611	-0.46575	-0.442546	-0.39458	-0.365772	-0.326993	-0.290289	-0.275105	-0.261927
-5.84156e-17	-0.131251	-0.230371	-0.326525	-0.392724	-0.448098	-0.496923	-0.520024	-0.54482	-0.550383	-0.531798	-0.515553	-0.502281	-0.46954	-0.444242	-0.425372	-0.403753	-0.359877	-0.330591	-0.306673	-0.291007	-0.274691	-0.258151	-0.243497
-5.84156e-17	-0.133981	-0.236319	-0.316603	-0.386948	-0.447172	-0.496953	-0.524339	-0.513896	-0.504314	-0.514439	-0.514432	-0.508497	-0.48018	-0.432915	-0.379129	-0.338799	-0.297452	-0.268898	-0.259494	-0.250156	-0.236822	-0.224926	-0.206621
-5.84156e-17	-0.111851	-0.215091	-0.29688	-0.352867	-0.403198	-0.447869	-0.471754	-0.48452	-0.486163	-0.485077	-0.497643	-0.478295	-0.443743	-0.398505	-0.378298	-0.336561	-0.30793	-0.285548	-0.272112	-0.257063	-0.238977	-0.218077	-0.205795
-5.84156e-17	-0.111275	-0.197113	-0.273981	-0.330197	-0.367641	-0.39696	-0.405255	-0.425841	-0.422789	-0.422984	-0.414592	-0.405964	-0.375263	-0.370698	-0.336642	-0.320103	-0.307723	-0.286904	-0.267794	-0.252516	-0.239684	-0.221051	-0.203543
-5.84156e-17	-0.104293	-0.187499	-0.252772	-0.306875	-0.320636	-0.347382	-0.368505	-0.381092	-0.385905	-0.381112	-0.370362	-0.363948	-0.350265	-0.329491	-0.300939	-0.292201	-0.269525	-0.251475	-0.234175	-0.223997	-0.21457	-0.202828	-0.191474
-5.84156e-17	-0.114264	-0.187726	-0.251452	-0.303298	-0.327594	-0.343246	-0.355084	-0.371245	-0.392608	-0.384091	-0.365554	-0.34017	-0.313682	-0.302105	-0.282419	-0.272438	-0.26087	-0.250654	-0.227694	-0.214305	-0.197582	-0.186333	-0.177608
-5.84156e-17	-0.0983419	-0.171546	-0.233809	-0.273577	-0.315231	-0.341451	-0.358179	-0.369678	-0.365241	-0.368936	-0.37425	-0.373151	-0.347611	-0.318869	-0.309822	-0.286257	-0.265994	-0.248915	-0.226884	-0.205873	-0.194978	-0.18095	-0.171336
-5.84156e-17	-0.101812	-0.160031	-0.211397	-0.258485	-0.301143	-0.329231	-0.345686	-0.356204	-0.366618	-0.373092	-0.359539	-0.345865	-0.334861	-0.323041	-0.320441	-0.305198	-0.293882	-0.269754	-0.256811	-0.244488	-0.214954	-0.196327	-0.186071
-5.84156e-17	-0.0919234	-0.166608	-0.220507	-0.271713	-0.315463	-0.343766	-0.353529	-0.356075	-0.346374	-0.348054	-0.327592	-0.316956	-0.309741	-0.293276	-0.278253	-0.254367	-0.233856	-0.214211	-0.203427	-0.197693	-0.192371	-0.174274	-0.163288
-5.84156e-17	-0.0913788	-0.160299	-0.208667	-0.239922	-0.270347	-0.280747	-0.27962	-0.281913	-0.287842	-0.298206	-0.288601	-0.276044	-0.262285	-0.239691	-0.223331	-0.217507	-0.208892	-0.1994	-0.191449	-0.179563	-0.173163	-0.165507	-0.159991
-5.84156e-17	-0.0921964	-0.165439	-0.21301	-0.252822	-0.274279	-0.285944	-0.291745	-0.297727	-0.313928	-0.311307	-0.299427	-0.285282	-0.283061	-0.275761	-0.264907	-0.253327	-0.239095	-0.227294	-0.218876	-0.204946	-0.18615	-0.174041	-0.152674
-5.84156e-17	-0.0869763	-0.154704	-0.202842	-0.221525	-0.237421	-0.262349	-0.270233	-0.283012	-0.274899	-0.268836	-0.266176	-0.264479	-0.252785	-0.247433	-0.23658	-0.224506	-0.212719	-0.20762	-0.193293	-0.180447	-0.166105	-0.152564	-0.140318
-5.84156e-17	-0.0545013	-0.103238	-0.139153	-0.154184	-0.164704	-0.169254	-0.175325	-0.189349	-0.193212	-0.18957	-0.188536	-0.191124	-0.19807	-0.194626	-0.190598	-0.186173	-0.177944	-0.166699	-0.157244	-0.148596	-0.140729	-0.133607	-0.123797
-5.84156e-17	-0.0484485	-0.0880966	-0.122279	-0.142636	-0.160042	-0.175976	-0.180521	-0.180498	-0.185513	-0.183417	-0.179842	-0.171288	-0.165693	-0.164052	-0.164322	-0.161864	-0.154931	-0.1477	-0.134243	-0.124126	-0.119197	-0.105668	-0.0920441
-5.84156e-17	-0.0534885	-0.0919434	-0.122512	-0.13743	-0.149521	-0.153117	-0.155899	-0.158913	-0.157779	-0.151711	-0.140927	-0.140144	-0.143927	-0.135948	-0.129691	-0.12351	-0.116045	-0.108529	-0.1013	-0.0916164	-0.082397	-0.0740043	-0.0629022
-5.84156e-17	-0.0383262	-0.0665877	-0.0877534	-0.0971742	-0.102585	-0.113155	-0.112077	-0.11091	-0.102974	-0.0982252	-0.0997251	-0.0972248	-0.0862771	-0.0811621	-0.0785069	-0.0717028	-0.0664639	-0.0611457	-0.0559612	-0.0513679	-0.0465332	-0.042114	-0.0380828
-5.84156e-17	-0.0153815	-0.0314477	-0.0465199	-0.0610821	-0.0741926	-0.0814084	-0.0843701	-0.0867355	-0.0865353	-0.0870065	-0.0813211	-0.075807	-0.0695862	-0.0635157	-0.0576042	-0.0513583	-0.0456602	-0.0411267	-0.0381921	-0.0338094	-0.0322174	-0.0291897	-0.0261022
-5.84156e-17	0.00283298	-0.000363273	-0.0111185	-0.0214466	-0.0270367	-0.028627	-0.037684	-0.0402672	-0.0416984	-0.0421504	-0.0421275	-0.0402769	-0.0376668	-0.0350152	-0.0314376	-0.028119	-0.0275918	-0.025768	-0.0237337	-0.0216611	-0.0197248	-0.0179266	-0.0162552
-5.84156e-17	0.0167207	0.0204108	0.0207653	0.0245518	0.020278	0.0178172	0.00783269	0.00382918	0.00210021	-0.000362753	-0.00115696	-0.00152238	-0.00177786	-0.0019486	-0.00205438	-0.00211071	-0.00212969	-0.0021208	-0.00209139	-0.00200664	-0.00186116	-0.00173298	-0.00161973
-5.84156e-17	0.039256	0.0555041	0.0720798	0.0837364	0.0808048	0.0836771	0.0836435	0.0811138	0.0799176	0.0776987	0.0700768	0.0618094	0.0564717	0.0487247	0.0431944	0.0361703	0.0265179	0.0209786	0.0178563	0.0138836	0.0120917	0.0083831	0.00695156
-5.84156e-17	0.0650104	0.101573	0.131393	0.148699	0.151554	0.147314	0.15018	0.140149	0.135739	0.128901	0.109569	0.10105	0.0896375	0.0786047	0.0708464	0.0662226	0.0588496	0.0514529	0.0439933	0.036325	0.031949	0.0271888	0.0235026
-5.84156e-17	0.078928	0.137983	0.182503	0.201404	0.22765	0.224693	0.214498	0.209044	0.19526	0.185169	0.159892	0.13505	0.120905	0.107739	0.0922211	0.0759121	0.0645668	0.0547794	0.044977	0.037444	0.0310536	0.0256592	0.0216884
-5.84156e-17	0.105364	0.174286	0.219679	0.251161	0.263251	0.257002	0.2359	0.219783	0.215394	0.193265	0.187513	0.17326	0.157114	0.132528	0.118135	0.10667	0.092742	0.0776324	0.0688077	0.0580691	0.0512125	0.043129	0.0343381
-5.84156e-17	0.111012	0.176246	0.217508	0.236617	0.238493	0.242109	0.238698	0.233312	0.227012	0.208264	0.198146	0.180649	0.157077	0.130003	0.108938	0.0981492	0.0916892	0.0845338	0.0681947	0.0570516	0.0502481	0.0452038	0.0399181
-5.84156e-17	0.109654	0.162548	0.199924	0.217801	0.224593	0.222403	0.220395	0.213149	0.197293	0.186747	0.160164	0.142855	0.131705	0.117415	0.104384	0.0938443	0.0825096	0.0743179	0.0627873	0.0543963	0.046962	0.0399041	0.0325644
-5.84156e-17	0.104484	0.168804	0.204148	0.221869	0.240432	0.24018	0.235807	0.229121	0.211593	0.190808	0.166674	0.14988	0.127987	0.110724	0.0959419	0.0890724	0.0777927	0.0691333	0.0609754	0.0529443	0.045999	0.0403901	0.0346264
-5.84156e-17	0.115348	0.181029	0.220266	0.257897	0.268807	0.259849	0.245491	0.233569	0.223529	0.20796	0.197553	0.181867	0.162135	0.144957	0.124103	0.107049	0.0911102	0.0784262	0.0687265	0.0602523	0.0540648	0.0478305	0.0429291
-5.84156e-17	0.132381	0.216751	0.26632	0.28948	0.304149	0.31991	0.316811	0.312502	0.28794	0.263232	0.24117	0.214577	0.191304	0.169208	0.148005	0.125592	0.1088	0.0971443	0.0833927	0.0698178	0.0585799	0.0502011	0.0428934
-5.84156e-17	0.15348	0.262631	0.32098	0.347124	0.362377	0.364522	0.355389	0.347597	0.332402	0.311358	0.279089	0.245113	0.217894	0.192264	0.16988	0.151057	0.13547	0.114293	0.0912152	0.0770606	0.0698742	0.0625188	0.0572044
-5.84156e-17	0.15653	0.254823	0.309466	0.334668	0.364047	0.377108	0.37348	0.357849	0.338357	0.31408	0.287017	0.267108	0.243898	0.220125	0.197085	0.178402	0.160244	0.14233	0.123077	0.107917	0.100417	0.0897666	0.0838164
-5.84156e-17	0.152298	0.240305	0.290994	0.312463	0.332248	0.331759	0.315999	0.304066	0.291662	0.274553	0.255607	0.220988	0.208889	0.182171	0.161706	0.14477	0.132038	0.113473	0.0965635	0.0856912	0.0776365	0.0628459	0.0514943
-5.84156e-17	0.133995	0.214463	0.276009	0.296953	0.299436	0.295443	0.294398	0.264352	0.234041	0.204865	0.18331	0.17005	0.152381	0.136239	0.120518	0.101588	0.0920938	0.0784969	0.0609461	0.0467129	0.0386034	0.0353268	0.0323265
-5.84156e-17	0.121077	0.194213	0.247951	0.264555	0.261441	0.253882	0.252843	0.232877	0.211806	0.18895	0.167415	0.153716	0.137549	0.125988	0.114833	0.100681	0.0897747	0.082005	0.0688347	0.0589696	0.048914	0.0401681	0.035035
-5.84156e-17	0.109647	0.173281	0.217205	0.236117	0.251671	0.245423	0.21497	0.190283	0.170846	0.152966	0.138215	0.128067	0.122003	0.107273	0.0904904	0.075109	0.0688648	0.0618367	0.0544666	0.0491511	0.0419196	0.0378043	0.0324968
-5.84156e-17	0.0943646	0.163513	0.198853	0.211047	0.22407	0.218128	0.204588	0.196186	0.176568	0.156571	0.1417	0.125845	0.106472	0.0973227	0.0839894	0.074211	0.0625634	0.05294	0.0459655	0.0399191	0.0346095	0.0283737	0.0234965
-5.84156e-17	0.104086	0.171754	0.208354	0.234202	0.246618	0.246562	0.239921	0.226263	0.211216	0.187637	0.164879	0.143859	0.12308	0.10991	0.0982613	0.0906631	0.0817347	0.070246	0.0602283	0.0495075	0.0424695	0.0362927	0.0309001
-5.84156e-17	0.120421	0.199099	0.237048	0.270009	0.292093	0.305184	0.280456	0.258106	0.232783	0.210933	0.19546	0.17263	0.158364	0.138769	0.118849	0.0984709	0.0855297	0.0762227	0.0689893	0.0581072	0.0517325	0.0462879	0.0393925
-5.84156e-17	0.125034	0.200167	0.247682	0.276513	0.292021	0.310651	0.298132	0.293393	0.278137	0.255492	0.234987	0.216716	0.191111	0.165755	0.145612	0.133483	0.120394	0.104911	0.0961219	0.0843183	0.0666158	0.0510347	0.0431355
-5.84156e-17	0.122252	0.209445	0.265803	0.293485	0.303719	0.297976	0.297571	0.281814	0.273129	0.253518	0.223462	0.208487	0.174236	0.151795	0.138195	0.119747	0.100599	0.0907419	0.0846276	0.0748415	0.0694176	0.0621604	0.0585379
-5.84156e-17	0.118996	0.198087	0.25351	0.281153	0.293303	0.295456	0.282406	0.270714	0.262331	0.25812	0.23756	0.220113	0.196427	0.173853	0.153559	0.135009	0.118099	0.104802	0.0927092	0.0833798	0.0741241	0.0622564	0.0545657
-5.84156e-17	0.124276	0.203203	0.253903	0.286448	0.296956	0.29507	0.288133	0.292948	0.280618	0.256639	0.235676	0.222089	0.210336	0.184037	0.167643	0.144019	0.131239	0.117459	0.104695	0.0937461	0.0854549	0.0714808	0.0616199
-5.84156e-17	0.112253	0.179482	0.230231	0.261212	0.273941	0.287303	0.285215	0.283369	0.275424	0.250749	0.22411	0.203766	0.18451	0.168898	0.153843	0.132434	0.115777	0.104991	0.0969556	0.0815632	0.0701234	0.0619711	0.0559951
-5.84156e-17	0.112467	0.188435	0.229551	0.261795	0.270719	0.265199	0.26073	0.24753	0.223295	0.212454	0.200903	0.182566	0.164413	0.148856	0.127773	0.112153	0.0988005	0.0905257	0.0841468	0.0751972	0.0677695	0.0610758	0.0513634
-5.84156e-17	0.117771	0.196698	0.246414	0.269358	0.279657	0.281133	0.278366	0.272112	0.254164	0.231118	0.20752	0.178966	0.152393	0.128409	0.113455	0.103073	0.089573	0.0815626	0.0710357	0.0596592	0.0525046	0.0465583	0.0390624
-5.84156e-17	0.116235	0.191018	0.225237	0.252015	0.265121	0.272939	0.258886	0.24335	0.225342	0.199823	0.172182	0.150981	0.132708	0.117139	0.103902	0.0939225	0.0851687	0.0781102	0.0695094	0.0632344	0.0514437	0.0388658	0.0327805
-5.84156e-17	0.114392	0.184345	0.231246	0.262506	0.281884	0.285489	0.282103	0.273982	0.257413	0.224147	0.201412	0.186825	0.176025	0.155199	0.14064	0.130687	0.11308	0.0910862	0.0825643	0.0775313	0.0650463	0.0565049	0.0490435
-5.84156e-17	0.112181	0.178201	0.226745	0.254124	0.263909	0.271223	0.274981	0.267139	0.255199	0.233108	0.2259	0.226311	0.21007	0.175557	0.156438	0.140132	0.128949	0.120384	0.106998	0.093279	0.0823101	0.0722564	0.0628003
-5.84156e-17	0.141731	0.224888	0.285074	0.330811	0.34188	0.339598	0.332613	0.327002	0.317405	0.314802	0.294443	0.280013	0.262158	0.232902	0.206333	0.192131	0.175246	0.163908	0.147316	0.131967	0.119347	0.108464	0.0984408
-5.84156e-17	0.168215	0.278917	0.338482	0.366818	0.383192	0.404692	0.406257	0.398069	0.382751	0.362051	0.344315	0.320248	0.297218	0.27348	0.243663	0.222105	0.207923	0.189909	0.175841	0.158169	0.13923	0.129399	0.120196
-5.84156e-17	0.190238	0.310051	0.390403	0.427795	0.451993	0.467883	0.474963	0.45638	0.425603	0.413857	0.382819	0.36402	0.329266	0.319181	0.291965	0.26186	0.237833	0.2158	0.189011	0.172189	0.156693	0.146782	0.135097
-5.84156e-17	0.202936	0.332449	0.411523	0.464074	0.508324	0.527462	0.498073	0.496737	0.470989	0.423951	0.405008	0.394828	0.375717	0.34088	0.308052	0.284231	0.261728	0.221817	0.187172	0.171814	0.153745	0.136137	0.126983
-5.84156e-17	0.206623	0.339652	0.423047	0.480979	0.517289	0.524013	0.506003	0.495787	0.473182	0.46297	0.432234	0.398759	0.409381	0.394921	0.349777	0.320837	0.285795	0.263764	0.23498	0.190887	0.167871	0.148323	0.130857
-5.84156e-17	0.203356	0.324511	0.384513	0.45088	0.481997	0.493228	0.492278	0.48988	0.485325	0.463463	0.438317	0.419233	0.399826	0.330796	0.297629	0.266314	0.243682	0.211683	0.18877	0.159476	0.143147	0.12055	0.10719
-5.84156e-17	0.195382	0.314751	0.401718	0.452542	0.472291	0.479414	0.470915	0.475205	0.450778	0.437127	0.407689	0.382587	0.360853	0.328423	0.297825	0.279845	0.245281	0.221053	0.187472	0.1526	0.139591	0.124324	0.112457
-5.84156e-17	0.180878	0.291046	0.358359	0.404667	0.419177	0.411024	0.417006	0.409846	0.397058	0.354852	0.320682	0.298395	0.281303	0.268875	0.241965	0.22161	0.193173	0.168518	0.141055	0.124504	0.11226	0.108859	0.100581
-5.84156e-17	0.176992	0.282631	0.355613	0.393229	0.401531	0.41503	0.408734	0.385856	0.361076	0.338561	0.312746	0.283139	0.245478	0.214787	0.178487	0.151835	0.122351	0.112736	0.0996337	0.0628985	0.0469554	0.0406544	0.0273367
-5.84156e-17	0.187259	0.300565	0.360322	0.41335	0.424341	0.417932	0.392579	0.37208	0.333376	0.291067	0.258035	0.210848	0.191722	0.160286	0.142991	0.125349	0.0980071	0.0797251	0.053243	0.0437145	0.0367906	0.0294004	0.0194959
-5.84156e-17	0.177791	0.297148	0.35487	0.391409	0.41015	0.416196	0.391413	0.36061	0.338476	0.295953	0.246416	0.206373	0.173377	0.147317	0.125576	0.104532	0.0856449	0.0696312	0.0583824	0.051028	0.039537	0.0321427	0.0260319
-5.84156e-17	0.182394	0.296456	0.36407	0.414063	0.425814	0.403552	0.389318	0.379222	0.341127	0.290235	0.255227	0.22054	0.204187	0.176589	0.150044	0.126303	0.108166	0.083948	0.0733315	0.0557695	0.0434016	0.0307861	0.0260902
