# Supplementary material for: Research on the dynamic spillover of stock markets under COVID-19—Taking the stock markets of China, Japan, and South Korea as an example
Source: Front Public Health. 2022 Nov 11;10:1008348. doi: 10.3389/fpubh.2022.1008348 (PMC9691647; doi:10.3389/fpubh.2022.1008348)
Supplement: Supplementary file 6 [file Data_Sheet_4.ZIP › HK_to_China .xls]

## Sheet: Sheet2
0	0	0	0	0	0	0	0	0	0	0	0	0	0	0	0	0	0	0	0	0	0	0	0
0	0	0	0	0	0	0	0	0	0	0	0	0	0	0	0	0	0	0	0	0	0	0	0
4.39964e-16	0.102578	0.152283	0.195288	0.235836	0.261978	0.289309	0.290668	0.292698	0.290092	0.289572	0.264647	0.243484	0.209032	0.161901	0.105727	0.0782	0.0575763	0.0509208	0.0422267	0.0316625	0.0229221	0.0186371	0.0146941
4.39964e-16	0.103267	0.158007	0.218036	0.257793	0.293373	0.305745	0.311253	0.303602	0.294545	0.29639	0.27301	0.233862	0.212737	0.179934	0.149821	0.0920275	0.0581974	0.0411177	0.0320938	0.0244323	0.0146705	0.00892194	0.00734554
4.39964e-16	0.090641	0.157437	0.221156	0.250574	0.284375	0.319153	0.336593	0.343352	0.308634	0.277371	0.24706	0.223832	0.198046	0.159983	0.117335	0.101923	0.0746734	0.0525101	0.0469209	0.0334913	0.0275582	0.0215826	0.010324
4.39964e-16	0.0947822	0.159195	0.216003	0.252895	0.255518	0.255636	0.243701	0.236664	0.235258	0.231713	0.21604	0.182383	0.159218	0.144828	0.121683	0.101462	0.0817186	0.0644397	0.0475601	0.037644	0.0281416	0.0190982	0.0137355
4.39964e-16	0.0922313	0.166311	0.21561	0.249549	0.253754	0.261414	0.250918	0.23032	0.217045	0.212354	0.199154	0.176681	0.167691	0.147518	0.118903	0.0792511	0.0657713	0.0564582	0.0484147	0.0380425	0.0281284	0.0206106	0.0157763
4.39964e-16	0.0973624	0.167878	0.216088	0.233237	0.248754	0.259246	0.244353	0.225234	0.218067	0.206248	0.185368	0.174257	0.156247	0.126949	0.110838	0.096759	0.08335	0.0691416	0.053516	0.0424775	0.0262854	0.020299	0.015696
4.39964e-16	0.0941266	0.161242	0.210551	0.237432	0.251936	0.262438	0.270425	0.25136	0.235676	0.221715	0.207373	0.18895	0.150076	0.129803	0.111816	0.0958965	0.0873094	0.0702029	0.060465	0.0523313	0.03838	0.0330126	0.0246339
4.39964e-16	0.104571	0.172292	0.221109	0.247671	0.264768	0.266888	0.280548	0.285851	0.264309	0.252286	0.244311	0.19756	0.16891	0.15859	0.130747	0.109975	0.0921013	0.0743867	0.0641743	0.0498127	0.0313149	0.0211571	0.0154863
4.39964e-16	0.101092	0.17158	0.217602	0.256016	0.265634	0.276792	0.278791	0.275176	0.269246	0.248268	0.240732	0.211586	0.189072	0.165147	0.145646	0.125397	0.10809	0.083293	0.0629779	0.050984	0.0376707	0.0262777	0.0212439
4.39964e-16	0.105553	0.174036	0.225528	0.263495	0.288482	0.305536	0.308135	0.29458	0.279706	0.26798	0.258517	0.234979	0.206548	0.165144	0.14717	0.124401	0.10249	0.084476	0.0690396	0.0580278	0.0480871	0.0293248	0.0190936
4.39964e-16	0.111108	0.184541	0.251073	0.294912	0.32427	0.336359	0.323345	0.323273	0.311049	0.294256	0.266226	0.256365	0.231909	0.208988	0.171604	0.140917	0.120178	0.0885638	0.0731281	0.048016	0.0296848	0.0228687	0.0164595
4.39964e-16	0.108921	0.201613	0.274987	0.327726	0.373394	0.393463	0.406609	0.380799	0.355406	0.325909	0.297574	0.274826	0.208776	0.18505	0.165792	0.141459	0.106459	0.0812176	0.0647304	0.0486071	0.0321459	0.0239933	0.0166152
4.39964e-16	0.110273	0.187952	0.258764	0.307936	0.347903	0.374139	0.390642	0.390225	0.362059	0.35243	0.328157	0.277895	0.233876	0.187051	0.16908	0.147929	0.12166	0.106027	0.0821101	0.0639103	0.0440509	0.033151	0.0226054
4.39964e-16	0.11762	0.201141	0.280199	0.324157	0.36917	0.393252	0.385167	0.388031	0.388791	0.351468	0.333201	0.303268	0.255533	0.211474	0.192958	0.174478	0.14833	0.119285	0.0920995	0.0664466	0.0430126	0.0161514	0.00754716
4.39964e-16	0.116	0.20325	0.285214	0.346995	0.398352	0.432739	0.454014	0.455436	0.428529	0.410029	0.386736	0.332731	0.287022	0.252796	0.202849	0.160411	0.134349	0.102782	0.0740474	0.0515075	0.041826	0.0335338	0.00546306
4.39964e-16	0.112039	0.202859	0.274708	0.337442	0.385233	0.416227	0.435167	0.425296	0.401595	0.37776	0.319823	0.280973	0.249844	0.214382	0.172302	0.1435	0.121113	0.0921951	0.0659259	0.0414189	0.0319105	0.0164224	-0.00173193
4.39964e-16	0.114101	0.201197	0.28711	0.351033	0.397608	0.424604	0.440457	0.408782	0.385821	0.348519	0.323985	0.294048	0.270949	0.21956	0.181448	0.139555	0.114963	0.0931242	0.0442744	0.0294094	0.0181117	0.00548702	-0.00257054
4.39964e-16	0.119435	0.206412	0.286225	0.354104	0.393578	0.425657	0.424871	0.409218	0.389345	0.3523	0.302883	0.270568	0.229274	0.200044	0.171498	0.131645	0.0970657	0.0672998	0.0309949	0.0131746	0.0021991	-0.00154045	-0.00603966
4.39964e-16	0.117716	0.212832	0.284617	0.345796	0.377899	0.395527	0.407405	0.408737	0.395199	0.347669	0.303602	0.266713	0.230883	0.196898	0.154328	0.122675	0.0889498	0.0535683	0.0357829	0.0211308	0.00520068	-0.00751506	-0.00883008
4.39964e-16	0.120223	0.207577	0.28213	0.343001	0.383246	0.397006	0.404394	0.384748	0.366085	0.345476	0.313981	0.282742	0.234691	0.209882	0.16778	0.120729	0.0753375	0.0427206	0.0276997	0.00794796	-0.00712499	-0.0171329	-0.0182256
4.39964e-16	0.11895	0.203077	0.277213	0.328824	0.374121	0.391829	0.399156	0.399621	0.372583	0.352767	0.314392	0.241096	0.210377	0.165776	0.123146	0.0974812	0.0619697	0.0366528	0.0215095	0.00993205	0.00088967	-0.00862676	-0.00975331
4.39964e-16	0.115838	0.196523	0.26923	0.331819	0.363358	0.379612	0.383223	0.395346	0.377283	0.357458	0.328444	0.254693	0.211572	0.175056	0.142859	0.105599	0.0794641	0.0559088	0.0329515	0.0176945	0.00307848	-0.0158845	-0.0195375
4.39964e-16	0.113324	0.192016	0.255004	0.312085	0.339098	0.363622	0.377116	0.375438	0.333249	0.304424	0.283607	0.238997	0.208065	0.167227	0.138324	0.103434	0.0824089	0.0547739	0.0294312	0.00951324	0.00306319	-0.00905659	-0.00964791
4.39964e-16	0.114198	0.193822	0.266843	0.319854	0.354205	0.370792	0.373947	0.361568	0.340751	0.322719	0.29114	0.254938	0.23804	0.207275	0.163205	0.103569	0.0791043	0.0467312	0.0252791	0.0119021	0.00081634	-0.00327948	-0.0140479
4.39964e-16	0.116561	0.200678	0.274277	0.336624	0.375141	0.393539	0.401548	0.414369	0.397192	0.374044	0.311368	0.275821	0.243014	0.202239	0.161822	0.143273	0.0992215	0.0605861	0.0324169	0.0164711	0.00450713	-0.00774131	-0.0186465
4.39964e-16	0.1175	0.194472	0.25294	0.310938	0.371625	0.41171	0.421751	0.437564	0.438975	0.401233	0.386328	0.359105	0.298852	0.260809	0.215793	0.171103	0.10793	0.0683392	0.0416255	0.0100277	-0.00151089	-0.0197959	-0.0305186
4.39964e-16	0.113681	0.197922	0.26388	0.335544	0.39405	0.429398	0.457088	0.462371	0.46031	0.433927	0.393675	0.36346	0.340674	0.289501	0.237556	0.194665	0.140536	0.075124	0.04798	0.0218969	-0.0202015	-0.0582197	-0.0769754
4.39964e-16	0.11576	0.191923	0.27254	0.349902	0.415003	0.443357	0.46647	0.467104	0.451105	0.456503	0.435236	0.381457	0.347183	0.293176	0.231038	0.17982	0.116388	0.0872281	0.0561061	0.0162031	-0.0321167	-0.0744713	-0.0769833
4.39964e-16	0.116762	0.195142	0.271435	0.340646	0.401845	0.43295	0.460641	0.460949	0.450311	0.430967	0.399821	0.347486	0.303675	0.258574	0.202374	0.164682	0.125424	0.0913134	0.0423804	0.00987793	-0.0257837	-0.0619471	-0.0719978
4.39964e-16	0.103973	0.177038	0.241851	0.306512	0.357629	0.390825	0.413576	0.421961	0.418748	0.386999	0.348549	0.310953	0.277533	0.233878	0.18678	0.139664	0.0892764	0.0606361	0.0409184	0.0191944	-0.013256	-0.0492443	-0.0605446
4.39964e-16	0.101147	0.16825	0.234301	0.300533	0.353454	0.399611	0.416762	0.423798	0.411	0.371061	0.335657	0.306246	0.251122	0.213414	0.182546	0.170265	0.133895	0.108155	0.0559239	0.0334399	-0.00505522	-0.0273361	-0.0420803
4.39964e-16	0.095861	0.167136	0.239351	0.2968	0.338268	0.356671	0.387098	0.390082	0.382725	0.35193	0.316839	0.276341	0.233192	0.187129	0.163722	0.147223	0.127645	0.0909094	0.0619538	0.0308417	0.00813145	-0.0014853	-0.0147113
4.39964e-16	0.0967179	0.168268	0.235622	0.293315	0.334162	0.348287	0.355233	0.359903	0.348808	0.322475	0.289356	0.25398	0.206912	0.171393	0.141854	0.112574	0.0706415	0.0574401	0.0376979	0.0251078	0.0152232	-0.000432555	-0.00871216
4.39964e-16	0.103488	0.178102	0.24293	0.296682	0.333372	0.351752	0.363867	0.360175	0.354413	0.332454	0.303418	0.266679	0.220919	0.18596	0.159892	0.11326	0.0939559	0.0747651	0.0486921	0.0306099	0.00784766	0.000112793	-0.00452252
4.39964e-16	0.103613	0.183377	0.24915	0.304333	0.341164	0.367899	0.38334	0.37283	0.373945	0.354317	0.321664	0.276969	0.234742	0.200064	0.162303	0.135894	0.111141	0.0940855	0.0579302	0.0308441	0.00733884	-0.00996371	-0.0170831
4.39964e-16	0.11014	0.190357	0.260708	0.31849	0.369213	0.406076	0.416645	0.428302	0.414099	0.390596	0.356293	0.291462	0.261452	0.228004	0.201722	0.173058	0.126318	0.0971367	0.0612547	0.0293089	0.0130172	-0.00955745	-0.0250723
4.39964e-16	0.10985	0.184786	0.260498	0.318967	0.37547	0.406183	0.412196	0.427278	0.422197	0.384916	0.342444	0.306054	0.254127	0.221769	0.152758	0.125326	0.106528	0.0923038	0.0687672	0.0386062	0.0149152	0.00160732	-0.00390352
4.39964e-16	0.108455	0.180028	0.248779	0.30714	0.347457	0.37695	0.381595	0.398506	0.369779	0.350101	0.304596	0.243014	0.220783	0.198765	0.155766	0.116328	0.0680283	0.053825	0.0405047	0.0238192	0.0140087	-0.00318433	-0.0164607
4.39964e-16	0.105898	0.185988	0.244964	0.296222	0.352455	0.379545	0.393306	0.389676	0.378621	0.355902	0.319718	0.284898	0.227905	0.209183	0.186518	0.148359	0.0996286	0.0659306	0.0422065	0.0229506	0.0164764	0.00119939	-0.00915866
4.39964e-16	0.10963	0.183114	0.256101	0.321036	0.367292	0.400666	0.405775	0.41365	0.404327	0.395054	0.355278	0.327342	0.287555	0.240002	0.192836	0.151611	0.102738	0.0770027	0.054421	0.0395653	0.0156786	0.00426378	-0.011764
4.39964e-16	0.110508	0.187666	0.255152	0.311744	0.34511	0.380378	0.382014	0.366417	0.368733	0.340153	0.314951	0.262848	0.230572	0.203345	0.171764	0.134161	0.0917304	0.075321	0.0628605	0.0385169	0.0177478	0.00827685	-0.00310404
4.39964e-16	0.10688	0.193087	0.267207	0.309235	0.34173	0.363888	0.366145	0.348786	0.345042	0.312701	0.287451	0.23065	0.20124	0.164176	0.135055	0.0936434	0.0785201	0.0538967	0.0369953	0.022658	0.00950312	-0.0122351	-0.0185336
4.39964e-16	0.104031	0.187465	0.25044	0.294556	0.321896	0.342217	0.350405	0.336151	0.316061	0.29252	0.270161	0.216267	0.167983	0.14906	0.110121	0.0937606	0.081979	0.0598708	0.0339189	0.0196753	0.009253	0.000362625	-0.00543136
4.39964e-16	0.106859	0.184459	0.25009	0.291714	0.314206	0.325618	0.333194	0.31602	0.297254	0.269765	0.250468	0.209082	0.168961	0.131988	0.103577	0.0887513	0.0679273	0.054266	0.0384538	0.0253272	0.0166282	0.00869764	-0.000868777
4.39964e-16	0.101513	0.16145	0.211906	0.244479	0.281722	0.293495	0.294019	0.292344	0.272709	0.25143	0.230405	0.198413	0.162233	0.129745	0.104134	0.068583	0.0567136	0.0396011	0.0290159	0.0200857	0.0162703	0.00567651	0.00336411
4.39964e-16	0.0954644	0.152606	0.202444	0.23562	0.254318	0.256878	0.252514	0.232691	0.211574	0.204633	0.187731	0.166319	0.136746	0.114436	0.0977396	0.0702032	0.0529937	0.0407114	0.0309709	0.0229736	0.0179349	0.0121669	0.00877386
4.39964e-16	0.092041	0.159117	0.196331	0.221651	0.229437	0.235063	0.23864	0.224305	0.210586	0.200557	0.181008	0.157756	0.134219	0.106045	0.0911345	0.0722829	0.0584225	0.0463535	0.037954	0.025601	0.0205605	0.0123984	0.00794424
4.39964e-16	0.0835507	0.141991	0.185256	0.217684	0.227148	0.236356	0.235474	0.215233	0.205033	0.186487	0.174547	0.171102	0.147403	0.11991	0.098589	0.0764359	0.0644074	0.0473955	0.0382505	0.0257974	0.0206809	0.0152581	0.011265
4.39964e-16	0.0856366	0.136801	0.176483	0.209065	0.221467	0.223865	0.208305	0.197204	0.188963	0.179355	0.164345	0.147776	0.121981	0.105771	0.0955626	0.0781062	0.0635587	0.044277	0.0323634	0.0255765	0.0195065	0.012382	0.00743509
4.39964e-16	0.0775864	0.130229	0.165677	0.192411	0.19979	0.193899	0.186674	0.187635	0.181791	0.169981	0.161181	0.136884	0.12753	0.109887	0.0975825	0.0849611	0.0701817	0.0561694	0.0385966	0.024028	0.0151287	0.00822793	0.00497776
4.39964e-16	0.0674254	0.109371	0.139627	0.154866	0.169548	0.17871	0.18019	0.176203	0.159235	0.141134	0.131739	0.116289	0.103655	0.0909641	0.0768902	0.0671965	0.0560717	0.0419702	0.0326514	0.0225949	0.0168428	0.0122532	0.00947217
4.39964e-16	0.06414	0.109103	0.138101	0.158388	0.164332	0.162924	0.157829	0.145923	0.133172	0.121198	0.109695	0.101278	0.0828337	0.0712675	0.0596817	0.0504333	0.0410135	0.0336864	0.0282481	0.0229691	0.0181712	0.0141724	0.0104637
4.39964e-16	0.0720318	0.118697	0.154793	0.168625	0.177707	0.174333	0.162146	0.14711	0.134771	0.12105	0.10757	0.0948915	0.0835208	0.0668975	0.0577824	0.0450301	0.0384277	0.0318209	0.0240312	0.019949	0.0166551	0.0132741	0.010453
4.39964e-16	0.0639065	0.0979395	0.129442	0.151077	0.167538	0.159479	0.157582	0.152104	0.145952	0.13355	0.116322	0.101537	0.0866874	0.0741363	0.0635551	0.0488047	0.0405989	0.0325289	0.0228014	0.0179364	0.0119913	0.00777015	0.00581601
4.39964e-16	0.0505263	0.0847862	0.112277	0.135366	0.14961	0.153849	0.15723	0.147797	0.135123	0.131463	0.126868	0.111358	0.0934347	0.0762535	0.0599448	0.044767	0.0361111	0.0310017	0.0196832	0.0158336	0.0106792	0.00813873	0.00522604
4.39964e-16	0.0538801	0.0742704	0.10067	0.121844	0.133934	0.138958	0.137514	0.131134	0.11374	0.104849	0.103941	0.097124	0.0843744	0.0718669	0.0648973	0.0511332	0.0396265	0.0318006	0.0270148	0.0221866	0.0170342	0.00950642	0.00732669
4.39964e-16	0.0566595	0.0839071	0.104907	0.120918	0.122578	0.119189	0.117948	0.116574	0.110077	0.103872	0.10131	0.093905	0.0813584	0.0757726	0.067354	0.0547238	0.0410564	0.0271576	0.0187537	0.0143732	0.0122487	0.0102521	0.00600809
4.39964e-16	0.0507608	0.0802911	0.107046	0.120013	0.127729	0.129996	0.129062	0.121741	0.121358	0.116477	0.11174	0.107261	0.0971417	0.0821954	0.0731831	0.0615823	0.0497363	0.0391443	0.0298786	0.0184023	0.0145131	0.0105927	0.00668846
4.39964e-16	0.0602521	0.0843283	0.112738	0.130079	0.14077	0.14148	0.138707	0.134328	0.128533	0.117226	0.109031	0.0952957	0.0917463	0.0800129	0.0618364	0.0526419	0.0457029	0.0360164	0.0250015	0.022268	0.0103721	0.00801779	0.00511947
4.39964e-16	0.0487273	0.0752051	0.102605	0.122048	0.131789	0.132754	0.137203	0.141005	0.133982	0.120751	0.107877	0.101419	0.0894265	0.077088	0.0615172	0.0540419	0.0487003	0.0406175	0.0315923	0.02134	0.0157837	0.0128845	0.0100626
4.39964e-16	0.0499059	0.0802758	0.108554	0.126623	0.138423	0.145026	0.147986	0.142576	0.135761	0.130153	0.119836	0.109367	0.0934315	0.086928	0.0760617	0.062854	0.0519599	0.0366299	0.0292973	0.0212706	0.0153677	0.0111857	0.00776961
4.39964e-16	0.0411692	0.0646346	0.081685	0.0912467	0.0967898	0.0966512	0.0932125	0.0876025	0.0813832	0.0779408	0.0674606	0.0584438	0.0516546	0.0459076	0.0418288	0.036247	0.032803	0.023883	0.0198062	0.016897	0.0109104	0.00964274	0.00666322
4.39964e-16	0.0473466	0.0772414	0.103974	0.110584	0.117628	0.123814	0.121295	0.108993	0.105329	0.0939668	0.0878733	0.0782172	0.0678398	0.0591395	0.0510061	0.0449889	0.0401148	0.0354584	0.0303027	0.0249189	0.0180014	0.0148517	0.00899674
4.39964e-16	0.0498217	0.0808791	0.101825	0.119094	0.127456	0.12913	0.125542	0.118233	0.110087	0.102599	0.0925601	0.0842575	0.0757001	0.0624295	0.0553015	0.047308	0.0429184	0.0363529	0.0233976	0.0205155	0.0133933	0.00980073	0.00778603
4.39964e-16	0.0527498	0.0806012	0.107673	0.122875	0.143009	0.134004	0.130921	0.128954	0.119639	0.113419	0.106837	0.0975297	0.091369	0.0797908	0.0738123	0.0670565	0.0566769	0.0430806	0.0313712	0.0251882	0.0188207	0.011966	0.00792854
4.39964e-16	0.0533548	0.0851589	0.117538	0.138992	0.151988	0.160643	0.160749	0.159037	0.154991	0.139553	0.129937	0.122399	0.105582	0.0965217	0.0879178	0.0706116	0.0583688	0.0473482	0.0337076	0.0214144	0.0122591	0.0101252	0.00552013
4.39964e-16	0.0562888	0.0840837	0.108375	0.126636	0.136721	0.143828	0.146477	0.146685	0.139751	0.126187	0.119703	0.112559	0.104313	0.0932828	0.0719468	0.0628019	0.0500863	0.0408004	0.0300554	0.0258107	0.0197954	0.0149972	0.00959228
4.39964e-16	0.0524463	0.0790409	0.107349	0.121244	0.128524	0.133557	0.130354	0.123416	0.117715	0.105681	0.094524	0.0879267	0.0787951	0.0712847	0.0640903	0.0517662	0.0451828	0.0360238	0.0272079	0.0234727	0.0202873	0.0165709	0.0129646
4.39964e-16	0.0565833	0.0792621	0.096808	0.107151	0.110924	0.115059	0.111063	0.0979251	0.0828481	0.073017	0.0607032	0.0522965	0.0436008	0.0375686	0.0311177	0.0279381	0.0244998	0.0213618	0.0185639	0.0156601	0.0133291	0.0117353	0.010633
4.39964e-16	0.0457734	0.068048	0.0739893	0.0773024	0.0782885	0.0748336	0.0700874	0.0658668	0.0590532	0.0516113	0.0463459	0.0414913	0.0353831	0.0300127	0.0240413	0.0202959	0.0172682	0.0135154	0.0109904	0.0086113	0.00544104	0.0045761	0.00392537
4.39964e-16	0.0445905	0.0663189	0.0798203	0.0814875	0.0719545	0.0662265	0.0597995	0.0552955	0.048835	0.0413147	0.0328804	0.0269086	0.0218642	0.0176706	0.0142305	0.0110522	0.0092365	0.00703854	0.00559093	0.00445366	0.00365871	0.0026545	0.00204682
4.39964e-16	0.0481262	0.066182	0.0658318	0.0645162	0.0651631	0.0573635	0.0503541	0.0421505	0.0347849	0.0281359	0.022381	0.0174616	0.0136997	0.0106581	0.00866766	0.00691469	0.00557991	0.00387162	0.0031219	0.00268088	0.00225191	0.0018281	0.00146476
4.39964e-16	0.0512998	0.0703251	0.0827473	0.0801342	0.0718775	0.0650769	0.0596998	0.0512381	0.045261	0.0366315	0.0309377	0.0257903	0.020354	0.0164355	0.0132267	0.0106153	0.00881706	0.00704409	0.00531704	0.00408952	0.00310856	0.00241869	0.0019107
4.39964e-16	0.0538099	0.0752855	0.0871264	0.0958153	0.0858515	0.0805565	0.0740464	0.0678538	0.0579847	0.0466739	0.0390108	0.0331994	0.0279333	0.0232047	0.0185072	0.0153382	0.0130454	0.0110798	0.00923363	0.007599	0.00600694	0.00489073	0.00386506
4.39964e-16	0.0562525	0.0828494	0.101153	0.109333	0.105359	0.0984556	0.0853192	0.0728249	0.064684	0.0584226	0.0506508	0.0437827	0.0372832	0.031116	0.0256155	0.021376	0.0177608	0.0149316	0.0125416	0.00999452	0.00806818	0.00647885	0.00457316
4.39964e-16	0.0644843	0.0875959	0.101885	0.106993	0.104523	0.0925652	0.0821428	0.0721765	0.0619723	0.0554751	0.0491618	0.0400867	0.0322127	0.0278577	0.0242082	0.0189429	0.0152699	0.0117899	0.0094386	0.00760428	0.00593813	0.00436721	0.00305086
4.39964e-16	0.0620499	0.0803406	0.0821371	0.0801357	0.073216	0.0654924	0.0591649	0.0520027	0.0469215	0.0408904	0.0336694	0.0287449	0.0240026	0.0192594	0.016325	0.0137267	0.0115005	0.00960961	0.00786207	0.00630453	0.00508167	0.00409108	0.00328994
4.39964e-16	0.0556712	0.0746419	0.0879293	0.0863136	0.0803236	0.0688075	0.0575692	0.0490761	0.041222	0.0360263	0.0295973	0.0244057	0.0205085	0.0162028	0.0122958	0.00940422	0.00758835	0.006116	0.00492511	0.00396369	0.00319126	0.0026916	0.00224828
4.39964e-16	0.0567289	0.0867236	0.0903242	0.0821636	0.0724219	0.0675699	0.0597382	0.0526286	0.0454325	0.038337	0.0310298	0.0271432	0.0215016	0.0174631	0.0135855	0.0112915	0.00905242	0.00724719	0.00579504	0.00462924	0.00369479	0.00294683	0.00234882
4.39964e-16	0.0613003	0.0884927	0.0969538	0.0937333	0.0824912	0.0695357	0.0599025	0.051809	0.0448569	0.0356304	0.0305474	0.0267054	0.0217068	0.0173845	0.0145344	0.0123985	0.010554	0.00886461	0.00698285	0.00513503	0.00402149	0.00306751	0.00235615
4.39964e-16	0.05427	0.0744587	0.08308	0.0852825	0.0744788	0.0658106	0.0561045	0.0503808	0.0427937	0.0358547	0.0295227	0.0244202	0.0197234	0.0158853	0.0126104	0.0102545	0.00823012	0.00642175	0.00505011	0.00425977	0.0035911	0.00290438	0.00234755
4.39964e-16	0.0527738	0.0761201	0.0880685	0.0881434	0.0827884	0.0756452	0.0661584	0.0566305	0.0483722	0.0393502	0.0329276	0.0277183	0.0210326	0.0171395	0.0139493	0.0111593	0.0091635	0.00772741	0.0063281	0.00518728	0.00416353	0.00333607	0.00266926
4.39964e-16	0.0582363	0.0838866	0.0976818	0.102688	0.100805	0.0911333	0.079464	0.0705585	0.0610743	0.0517649	0.0435087	0.0361001	0.0308732	0.0255401	0.0208926	0.0173593	0.0144108	0.0123836	0.0103494	0.00791837	0.00632917	0.00511955	0.00445172
4.39964e-16	0.0607522	0.0920519	0.108031	0.104488	0.101576	0.102782	0.0957561	0.0859102	0.0738567	0.063261	0.0550421	0.0481354	0.041987	0.0365494	0.0316081	0.0262282	0.0222378	0.0186074	0.0160161	0.0137097	0.0116414	0.00967562	0.00801285
4.39964e-16	0.0684592	0.0987186	0.112519	0.112986	0.108727	0.101288	0.09255	0.0825251	0.0755942	0.0704081	0.0649226	0.0565357	0.0492928	0.0428165	0.0370811	0.0315677	0.026694	0.0235191	0.0218812	0.0203343	0.0179282	0.0157374	0.0115997
4.39964e-16	0.0636197	0.0909394	0.102534	0.108607	0.106951	0.104189	0.0935741	0.0830544	0.0732943	0.0686502	0.0626195	0.0553407	0.0465046	0.0412372	0.0364671	0.0322574	0.0280624	0.0243859	0.0207616	0.0180145	0.015619	0.0135333	0.0117196
4.39964e-16	0.0551206	0.0851757	0.0980809	0.0987992	0.0917001	0.0896083	0.078929	0.0674871	0.0593711	0.0562206	0.0480911	0.0400948	0.033062	0.0272932	0.0234113	0.0204794	0.0182029	0.0160369	0.0139409	0.0121372	0.0105834	0.00925287	0.00838954
4.39964e-16	0.0618873	0.0884095	0.0977601	0.08994	0.0867029	0.0814869	0.0732919	0.0692236	0.0608553	0.0515665	0.0456471	0.0401192	0.0352657	0.0307468	0.0266099	0.0229789	0.0203884	0.017747	0.0154391	0.013129	0.0111022	0.00977699	0.00861105
4.39964e-16	0.0520117	0.0741873	0.0763778	0.0799928	0.078362	0.0730863	0.0686959	0.0611299	0.0547097	0.0480184	0.0414764	0.0349865	0.0296381	0.0251437	0.0208211	0.0168159	0.0136844	0.0112847	0.00903299	0.00723178	0.00584876	0.00494412	0.00430031
4.39964e-16	0.0585106	0.0690621	0.0717486	0.0685701	0.0582337	0.0504912	0.0412324	0.0326953	0.0266932	0.0217272	0.0169699	0.0138306	0.0113896	0.00937253	0.00771416	0.00634791	0.00527276	0.00429646	0.00342651	0.00273369	0.00218182	0.00176574	0.00143456
4.39964e-16	0.0569962	0.0792148	0.0743919	0.0656868	0.055037	0.0456818	0.0387876	0.0305185	0.0225538	0.017727	0.0141735	0.0109739	0.00866029	0.00716766	0.00593102	0.00480681	0.003886	0.00310714	0.00241647	0.00188082	0.00146501	0.00116878	0.000967155
4.39964e-16	0.0508811	0.0556516	0.0459928	0.0325593	0.0216957	0.0147944	0.00880256	0.00615847	0.00469289	0.0035691	0.00271568	0.00209547	0.00158992	0.00107	0.00076886	0.000662933	0.000493631	0.000367566	0.000273273	0.000277982	0.000256941	0.000223074	0.000177144
4.39964e-16	0.0489489	0.0478741	0.0367612	0.0233993	0.014902	0.00564229	0.00296823	0.00202247	0.00114252	0.00124572	0.00075593	0.000533041	0.000225728	0.000142424	6.40581e-05	0.000174025	8.69848e-05	0.000107679	7.52277e-05	7.82597e-05	5.74249e-05	0.000209232	0.000163992
4.39964e-16	0.0547958	0.0632957	0.038352	0.0246154	0.0166317	0.0103166	0.007667	0.00541663	0.00382676	0.00261389	0.00185366	0.00148879	0.00114208	0.000780909	0.000529374	0.000400952	0.000358991	0.000268283	0.000254557	0.00016947	0.000142885	0.00010701	0.000109971
4.39964e-16	0.0566849	0.0587903	0.038413	0.0250483	0.0130631	0.0101588	0.00910488	0.00572195	0.00445323	0.00345719	0.00265881	0.00183198	0.00126577	0.000874645	0.000606185	0.00044125	0.000330051	0.000406696	0.000393031	0.000345679	0.000259273	0.000217318	0.000176602
4.39964e-16	0.0633447	0.0729902	0.0595857	0.0424884	0.0309149	0.0221476	0.0167665	0.0116924	0.0081117	0.00675071	0.004854	0.00391543	0.00304298	0.00234191	0.00190084	0.00140711	0.00093653	0.000870749	0.000640391	0.000514002	0.000413202	0.000302453	0.000219695
4.39964e-16	0.0672304	0.0662463	0.0463287	0.0369163	0.0272913	0.0190094	0.0113873	0.00579646	0.00304649	0.00185179	0.001236	0.00101913	0.00058316	0.000813682	0.000760061	0.000529808	0.000390692	0.000273391	0.000180746	0.000133843	9.36642e-05	8.83628e-05	6.6541e-05
4.39964e-16	0.0765509	0.0626996	0.0446299	0.0329079	0.0230945	0.014989	0.00994539	0.00666584	0.00430444	0.00247315	0.00163175	0.0011912	0.000757522	0.000527966	0.000336849	0.000285705	0.000203751	0.000131937	8.4322e-05	7.11777e-05	7.47741e-05	5.86339e-05	4.04308e-05
4.39964e-16	0.0838823	0.0619542	0.0399217	0.0247228	0.0133013	0.00565128	0.00404337	0.00251608	0.00148612	0.000997776	0.000661835	0.000363647	0.000324486	0.000281959	0.000159608	0.000113449	6.80685e-05	6.55828e-05	9.099e-05	7.12532e-05	5.66267e-05	4.42378e-05	2.54125e-05
4.39964e-16	0.0869749	0.0641016	0.0448169	0.0349885	0.0185942	0.00807546	0.00420738	0.00259453	0.00129968	0.000994745	0.000488355	0.000528551	0.000368514	0.000285274	0.000308889	0.00024517	0.000193575	0.000138676	0.000190841	0.00016295	0.000109154	7.89035e-05	4.90322e-05
4.39964e-16	0.0956035	0.0906478	0.0750739	0.059494	0.0391784	0.0327382	0.0231409	0.0173321	0.015059	0.0115591	0.00887578	0.00632419	0.00448846	0.00287022	0.00214261	0.00162687	0.001188	0.000883408	0.000640437	0.00057424	0.000377778	0.00037703	0.000321461
4.39964e-16	0.0883393	0.0815393	0.065727	0.0458964	0.0340244	0.0259	0.0201984	0.0149324	0.0112107	0.00998444	0.00744971	0.00538046	0.00377186	0.0027291	0.0018221	0.00143169	0.00103814	0.000875868	0.000765544	0.000673434	0.000605587	0.000643999	0.000382073
4.39964e-16	0.0831327	0.078484	0.0608243	0.047732	0.0366713	0.0267351	0.0186175	0.0143418	0.0103702	0.00905772	0.00685846	0.0046828	0.0032761	0.00259241	0.00221517	0.00163213	0.00126629	0.000983646	0.000764847	0.000715645	0.000549254	0.000492823	0.000340385
4.39964e-16	0.0741492	0.0719099	0.0601046	0.0518833	0.0396432	0.030681	0.0228883	0.0169986	0.0120529	0.00876496	0.00704976	0.00561425	0.00482774	0.00373866	0.00282494	0.002324	0.00182657	0.00146937	0.00119065	0.000954554	0.000737198	0.000564813	0.000436522
4.39964e-16	0.0738315	0.0690612	0.0561235	0.0452506	0.0335196	0.0283449	0.0232857	0.0175265	0.0140781	0.0100265	0.00726963	0.00525142	0.00507895	0.00380724	0.00273382	0.00196842	0.00147493	0.00138924	0.000837027	0.000696423	0.00063706	0.000519892	0.000514627
4.39964e-16	0.0639691	0.0559514	0.0422135	0.0323326	0.028819	0.0222442	0.0153561	0.0116246	0.00778672	0.00529775	0.00365467	0.00379839	0.00295423	0.00221933	0.00167357	0.00126724	0.00094432	0.000677954	0.000485776	0.000461374	0.000349232	0.000258521	0.000231957
4.39964e-16	0.0599181	0.0530378	0.0422739	0.0310131	0.0204168	0.0140794	0.00941618	0.00682819	0.00492846	0.00371773	0.00273089	0.00295482	0.00221435	0.00163219	0.0011211	0.00106131	0.000943705	0.000725881	0.000592635	0.000435237	0.000330208	0.000290983	0.000249598
4.39964e-16	0.0529746	0.0243294	0.0110211	0.00537889	0.00067257	-0.00137557	-0.00286531	-0.00199271	-0.00131926	-0.00101566	-0.000697523	-0.000293621	-0.000168577	4.36595e-05	5.26992e-05	0.000125275	0.000168536	0.000131688	0.000242916	0.000168702	0.000134845	0.000100007	7.97368e-05
