# Supplementary material for: Research on the dynamic spillover of stock markets under COVID-19—Taking the stock markets of China, Japan, and South Korea as an example
Source: Front Public Health. 2022 Nov 11;10:1008348. doi: 10.3389/fpubh.2022.1008348 (PMC9691647; doi:10.3389/fpubh.2022.1008348)
Supplement: Supplementary file 6 [file Data_Sheet_4.ZIP › HR_KR (1).xls]

## Sheet: Sheet2
0	0	0	0	0	0	0	0	0	0	0	0	0	0	0	0	0	0	0	0	0	0	0	0
0	0	0	0	0	0	0	0	0	0	0	0	0	0	0	0	0	0	0	0	0	0	0	0
4.39964e-16	0.0880525	0.153417	0.219508	0.235618	0.23985	0.234748	0.244552	0.221457	0.193563	0.178294	0.159833	0.145015	0.138041	0.122651	0.105623	0.0884091	0.077064	0.0615257	0.0443399	0.0355813	0.0308104	0.0204026	0.0141427
4.39964e-16	0.0860357	0.14187	0.20286	0.225373	0.230938	0.228994	0.224661	0.22038	0.207639	0.19855	0.189808	0.177473	0.16585	0.139817	0.101061	0.0851523	0.0726411	0.0574186	0.0519183	0.0396599	0.0235504	0.01888	0.00998729
4.39964e-16	0.0844201	0.145878	0.204759	0.217272	0.229288	0.233969	0.222923	0.20948	0.195092	0.182604	0.175116	0.17059	0.163297	0.136029	0.111838	0.0841795	0.0672043	0.0538946	0.0460635	0.0362073	0.0270788	0.0195512	0.0174298
4.39964e-16	0.0827678	0.149314	0.208107	0.231145	0.235561	0.241813	0.22346	0.207409	0.20361	0.191723	0.182494	0.164675	0.155445	0.137711	0.120065	0.0944705	0.0712309	0.0622043	0.0474163	0.0381955	0.0342317	0.0297495	0.0226805
4.39964e-16	0.0801618	0.137301	0.181356	0.197004	0.20623	0.201887	0.194695	0.196915	0.186997	0.175535	0.171146	0.152918	0.140686	0.119668	0.106885	0.0937535	0.0759418	0.0577794	0.0457714	0.0384759	0.0346868	0.0257101	0.0222813
4.39964e-16	0.0770479	0.126753	0.168558	0.195185	0.213407	0.212784	0.21521	0.20221	0.191598	0.172489	0.155664	0.146716	0.130756	0.114384	0.104406	0.0976548	0.0861458	0.0720203	0.0547086	0.0403355	0.0325549	0.0280609	0.0186852
4.39964e-16	0.0751037	0.1192	0.159795	0.172846	0.176995	0.174645	0.179206	0.167059	0.16698	0.166309	0.153465	0.141038	0.127565	0.119471	0.108075	0.100494	0.0881633	0.0813174	0.0687507	0.0497831	0.0427941	0.0299202	0.0202673
4.39964e-16	0.0662475	0.101969	0.150264	0.167352	0.168208	0.166609	0.16455	0.164635	0.163767	0.167684	0.160335	0.149252	0.141265	0.135155	0.127035	0.112912	0.0895582	0.0750609	0.0543324	0.0438952	0.029165	0.0202174	0.0144974
4.39964e-16	0.0683408	0.114342	0.157028	0.190746	0.208839	0.216211	0.229053	0.220133	0.208809	0.190152	0.171084	0.160717	0.147051	0.143655	0.137333	0.124693	0.105727	0.0829566	0.0636087	0.0524754	0.0412518	0.0272867	0.0229999
4.39964e-16	0.0638837	0.11672	0.149465	0.174545	0.188985	0.202053	0.210776	0.214158	0.204997	0.19099	0.168951	0.152529	0.142529	0.144415	0.130956	0.113278	0.109366	0.0977211	0.0678547	0.0512091	0.0382622	0.0257186	0.024459
4.39964e-16	0.0651003	0.108219	0.147208	0.181585	0.205558	0.216937	0.21636	0.219798	0.220349	0.220001	0.216454	0.198905	0.166082	0.138859	0.119757	0.102055	0.0941686	0.0657264	0.0440694	0.0395891	0.0279027	0.0258991	0.023792
4.39964e-16	0.0613458	0.10192	0.137788	0.16974	0.186832	0.201024	0.202474	0.193616	0.185698	0.178469	0.175015	0.164266	0.157092	0.139553	0.118219	0.0999168	0.0747478	0.0620493	0.0555329	0.0394382	0.0286588	0.0193286	0.0143138
4.39964e-16	0.0592427	0.100214	0.149668	0.186103	0.209461	0.202968	0.201842	0.199163	0.198396	0.202219	0.203172	0.190991	0.177873	0.157061	0.129018	0.108407	0.0879685	0.0685309	0.0614329	0.0427926	0.0306145	0.022008	0.0175313
4.39964e-16	0.0612186	0.101065	0.146393	0.184208	0.211494	0.218335	0.221883	0.222619	0.205635	0.189378	0.181161	0.173141	0.15614	0.125068	0.110024	0.0964817	0.075574	0.0675742	0.0627702	0.0395562	0.0256062	0.0194534	0.0132233
4.39964e-16	0.0724428	0.120833	0.165655	0.183727	0.192543	0.203528	0.205564	0.205751	0.201221	0.197401	0.189456	0.178108	0.159927	0.128006	0.105014	0.0915381	0.0711983	0.0532692	0.042648	0.0339307	0.0227253	0.0151118	0.00932418
4.39964e-16	0.0683789	0.113306	0.162628	0.188581	0.201059	0.214958	0.217897	0.214855	0.213983	0.196122	0.168611	0.155682	0.145469	0.122099	0.0961165	0.0767603	0.0651852	0.0442081	0.0336653	0.0297483	0.0203925	0.0140767	0.00906862
4.39964e-16	0.0596931	0.102508	0.146428	0.161988	0.179685	0.196611	0.196296	0.189791	0.176437	0.165467	0.147674	0.125826	0.106804	0.0913763	0.0764546	0.0638504	0.048435	0.0427255	0.0278225	0.0195463	0.0148107	0.0100246	0.00583011
4.39964e-16	0.0607067	0.0964733	0.127215	0.150613	0.171541	0.18291	0.181384	0.165194	0.164129	0.153965	0.145503	0.122708	0.102152	0.0887456	0.0727328	0.0624558	0.049862	0.0407408	0.0345581	0.0285413	0.0177923	0.0114676	0.00573
4.39964e-16	0.0542216	0.097774	0.128275	0.152543	0.171764	0.179334	0.188636	0.182846	0.178379	0.170993	0.156636	0.130131	0.113031	0.10177	0.0878998	0.076333	0.062535	0.0502003	0.0392817	0.0284806	0.0224712	0.0146802	0.00865864
4.39964e-16	0.0557514	0.0978339	0.134092	0.164139	0.184435	0.194424	0.191234	0.198156	0.189085	0.180975	0.167113	0.144339	0.131651	0.117563	0.10375	0.0885679	0.0680711	0.0565027	0.0469347	0.0317593	0.0225313	0.0165095	0.00689512
4.39964e-16	0.0529588	0.0898212	0.122754	0.144013	0.16846	0.183867	0.170901	0.172174	0.159041	0.16037	0.158928	0.152686	0.140751	0.121072	0.0925188	0.0750993	0.06195	0.0424297	0.0304972	0.0242917	0.0158762	0.0108062	0.00665704
4.39964e-16	0.0496418	0.0867522	0.125851	0.150063	0.173915	0.178304	0.184334	0.18337	0.176541	0.164467	0.156797	0.14075	0.125171	0.0987567	0.0811765	0.0671816	0.0513974	0.0438139	0.0345913	0.0233818	0.0181275	0.0129843	0.0091994
4.39964e-16	0.0461864	0.0885346	0.122417	0.145199	0.166258	0.181508	0.183312	0.175238	0.184084	0.174834	0.175787	0.1672	0.152343	0.127763	0.104133	0.09321	0.0749005	0.0608594	0.0485026	0.0368046	0.0277631	0.021277	0.0164125
4.39964e-16	0.0446411	0.0777869	0.11815	0.143823	0.154997	0.169671	0.185566	0.185079	0.180326	0.174393	0.163338	0.150709	0.136317	0.113579	0.0978269	0.0803172	0.0601725	0.0466889	0.0368634	0.0275256	0.0199808	0.0143454	0.0117842
4.39964e-16	0.0395254	0.0766882	0.115377	0.141344	0.161157	0.177438	0.191295	0.21727	0.221133	0.207963	0.193679	0.175928	0.153083	0.127193	0.108994	0.0867385	0.0737598	0.0593573	0.0434189	0.0323579	0.0206428	0.0144697	0.00875587
4.39964e-16	0.0309423	0.0639023	0.099215	0.126661	0.141014	0.144094	0.153725	0.164751	0.171885	0.173613	0.158918	0.14566	0.136187	0.124635	0.103903	0.0927852	0.0776465	0.057485	0.0501348	0.0375709	0.0293774	0.0187016	0.0134563
4.39964e-16	0.0282309	0.0622634	0.0909595	0.106331	0.112738	0.137909	0.152609	0.167356	0.169778	0.179592	0.177887	0.170469	0.159959	0.144247	0.12215	0.0979665	0.0789351	0.06721	0.0487041	0.0389842	0.0271232	0.0182344	0.015339
4.39964e-16	0.0322545	0.0640512	0.0947389	0.121715	0.139431	0.148995	0.15201	0.156997	0.155535	0.154136	0.148998	0.143826	0.132489	0.11617	0.100138	0.0922042	0.0752205	0.0620885	0.0494879	0.0331456	0.0257847	0.0200356	0.0138401
4.39964e-16	0.0275935	0.0578787	0.0843529	0.10887	0.127972	0.14281	0.154592	0.168088	0.17459	0.16853	0.150729	0.134912	0.113201	0.106674	0.0874895	0.0697142	0.0620888	0.0557223	0.0433721	0.0347458	0.0278516	0.0224657	0.0171422
4.39964e-16	0.0244101	0.0533652	0.0795933	0.0962446	0.108253	0.112368	0.12021	0.129823	0.136771	0.14124	0.135728	0.131561	0.116529	0.108649	0.0957235	0.0765505	0.0679038	0.0598033	0.0480591	0.0436674	0.0286184	0.0237089	0.0155265
4.39964e-16	0.0216977	0.0446147	0.0751983	0.0965215	0.112812	0.125151	0.133272	0.141874	0.151075	0.144258	0.137262	0.120337	0.105082	0.0969719	0.0871521	0.0672984	0.0592832	0.052324	0.0446291	0.0351205	0.0280785	0.0215059	0.01652
4.39964e-16	0.0172156	0.0468554	0.0752021	0.093564	0.112227	0.122952	0.13594	0.141337	0.139621	0.134195	0.134008	0.120586	0.104203	0.0957443	0.0910221	0.0778203	0.060713	0.0437773	0.0423853	0.0337637	0.0228004	0.0185405	0.0141251
4.39964e-16	0.0203881	0.0503963	0.0806489	0.10391	0.116965	0.125798	0.135571	0.139314	0.128485	0.129099	0.124832	0.118739	0.102643	0.0901286	0.080874	0.0697367	0.0625091	0.0501429	0.0420224	0.0345588	0.0247073	0.01846	0.0141678
4.39964e-16	0.0245122	0.0532563	0.0836344	0.109404	0.12846	0.137409	0.14551	0.155094	0.157596	0.156908	0.145537	0.126193	0.105607	0.0894831	0.069479	0.0625826	0.0482811	0.0432411	0.0265926	0.0235268	0.0197692	0.0145119	0.0110005
4.39964e-16	0.0266844	0.0505341	0.0863196	0.101014	0.112425	0.123966	0.140653	0.150791	0.146803	0.137723	0.129622	0.123363	0.110045	0.0961612	0.0921862	0.0661304	0.0555622	0.0421005	0.0388973	0.0306422	0.0188397	0.0135645	0.0118143
4.39964e-16	0.0181026	0.0494897	0.0888125	0.106326	0.123411	0.138033	0.152402	0.15868	0.151125	0.152121	0.135186	0.124246	0.112244	0.095934	0.0857522	0.0639562	0.0561671	0.0469965	0.0444017	0.0368397	0.032354	0.0266203	0.0145331
4.39964e-16	0.0254598	0.0617879	0.0898798	0.110741	0.123148	0.139128	0.151665	0.161957	0.157238	0.159749	0.155295	0.132162	0.121503	0.115281	0.10746	0.092758	0.0787583	0.0731061	0.0644746	0.0585609	0.0530353	0.0405597	0.0343352
4.39964e-16	0.035807	0.070928	0.104909	0.123771	0.131859	0.145083	0.154803	0.159597	0.147752	0.140076	0.137142	0.129005	0.112601	0.10843	0.0977671	0.0848616	0.0680598	0.0557063	0.050459	0.0419584	0.0337529	0.0285687	0.020103
4.39964e-16	0.0307552	0.0560087	0.103011	0.124673	0.137368	0.156784	0.157065	0.16193	0.158382	0.154873	0.150352	0.13863	0.120152	0.109397	0.100539	0.0895865	0.0754554	0.0548444	0.0426558	0.0346558	0.0280713	0.024547	0.0136048
4.39964e-16	0.0337495	0.0664337	0.103923	0.131466	0.151296	0.165178	0.174714	0.176821	0.172266	0.167586	0.159081	0.140426	0.132775	0.121511	0.0976705	0.0816157	0.0774247	0.0624854	0.0496145	0.0364428	0.026104	0.0184933	0.00816919
4.39964e-16	0.04137	0.0743263	0.114835	0.134943	0.146305	0.154063	0.151407	0.151438	0.148592	0.139876	0.134531	0.129237	0.108717	0.101956	0.0871055	0.0780774	0.0609273	0.0516777	0.0413301	0.0262002	0.0191229	0.0114621	0.00815987
4.39964e-16	0.0425842	0.0811406	0.112277	0.136473	0.16512	0.172094	0.172534	0.163212	0.156834	0.154982	0.134946	0.125586	0.106511	0.0873721	0.0770792	0.0650694	0.0599411	0.047151	0.0366226	0.0264006	0.0198796	0.0106076	0.00575862
4.39964e-16	0.0427432	0.0837399	0.120153	0.137204	0.1541	0.162822	0.158915	0.153376	0.148034	0.134118	0.129802	0.123086	0.101712	0.085422	0.0664093	0.0503227	0.039143	0.029464	0.0196056	0.0154123	0.0115704	0.00880624	0.00694955
4.39964e-16	0.0400634	0.0752963	0.107758	0.13103	0.150409	0.153196	0.15195	0.146388	0.13807	0.137839	0.113879	0.104088	0.0923719	0.0770261	0.0599224	0.0448616	0.0382096	0.0297326	0.0211986	0.0164382	0.0116292	0.0099474	0.00670177
4.39964e-16	0.0380013	0.0665659	0.0944589	0.120916	0.133455	0.137042	0.13626	0.137672	0.130369	0.115223	0.108209	0.0929725	0.0811606	0.0728485	0.0618871	0.0453573	0.0328225	0.0206581	0.0148241	0.00986343	0.00614202	0.00414417	0.00216813
4.39964e-16	0.0361632	0.0605971	0.086355	0.102955	0.11707	0.122225	0.124265	0.122728	0.112339	0.104204	0.0939202	0.0862508	0.0727989	0.0633098	0.0526994	0.041011	0.0307296	0.0240747	0.0182657	0.0122879	0.00946453	0.00536875	0.00351846
4.39964e-16	0.0391657	0.0621945	0.0824589	0.093725	0.110271	0.11635	0.112087	0.102701	0.0937684	0.0860609	0.0773349	0.0703855	0.0628834	0.0478008	0.0370824	0.029375	0.0238886	0.0206915	0.0160703	0.0108587	0.00812348	0.00577576	0.00411564
4.39964e-16	0.0361846	0.0524447	0.0813892	0.0981294	0.107676	0.10322	0.102741	0.0991519	0.0919917	0.0831633	0.0784961	0.0656041	0.0559223	0.0474896	0.0411088	0.0343395	0.0263013	0.0182495	0.0149607	0.00984184	0.00755127	0.00491901	0.00172074
4.39964e-16	0.0445451	0.0705886	0.0907325	0.0996939	0.107594	0.107538	0.10553	0.100536	0.0921822	0.0805249	0.0692084	0.0655258	0.057984	0.0510103	0.0429955	0.0345301	0.0281781	0.0215475	0.0176461	0.0132067	0.0101606	0.00718257	0.00433502
4.39964e-16	0.0416367	0.0646805	0.0884906	0.103168	0.111071	0.116734	0.119095	0.114097	0.0990848	0.0864179	0.0755528	0.0662292	0.0575728	0.049465	0.0426691	0.0343692	0.0254815	0.018542	0.0151451	0.0109253	0.00836898	0.00563587	0.00371785
4.39964e-16	0.0396195	0.0605539	0.0751506	0.0868939	0.0942391	0.0935714	0.0968301	0.0964446	0.0902049	0.0825942	0.0755202	0.0657133	0.0551756	0.0460528	0.0394918	0.029628	0.0213512	0.0166007	0.0140161	0.0114268	0.00927591	0.00594523	0.00413998
4.39964e-16	0.0320955	0.0519669	0.0717798	0.0784303	0.0784164	0.0803462	0.0831734	0.0790119	0.0761567	0.0708507	0.0593185	0.0522465	0.0461963	0.0398801	0.0317972	0.0268405	0.0199271	0.0167785	0.0143585	0.0111517	0.00890203	0.00670011	0.00521043
4.39964e-16	0.0327406	0.0502063	0.0643193	0.0734368	0.0794845	0.0871822	0.088299	0.084085	0.0825448	0.0753463	0.0684874	0.062313	0.0546959	0.0459623	0.0402568	0.0345416	0.0302059	0.0258646	0.0181629	0.0155204	0.0128628	0.00914314	0.00810361
4.39964e-16	0.0221914	0.0263761	0.0433102	0.057305	0.0626974	0.0673801	0.0694593	0.0684314	0.0661096	0.060195	0.055789	0.0522875	0.0475232	0.0410927	0.0359839	0.0289204	0.0232776	0.0175406	0.0122774	0.0102611	0.00708754	0.00520454	0.00398535
4.39964e-16	0.0174258	0.0254395	0.0423924	0.045066	0.0473649	0.0531093	0.057299	0.0557789	0.0507507	0.0462585	0.0427376	0.0382982	0.0327123	0.0278285	0.0245844	0.0224417	0.0191543	0.0149568	0.0111286	0.00779332	0.00578679	0.00478641	0.00385152
4.39964e-16	0.0149947	0.02411	0.0298881	0.0381327	0.0433717	0.0495093	0.054706	0.0551636	0.0520617	0.0474792	0.0429032	0.0391357	0.0318389	0.0292785	0.0267606	0.0249319	0.0223734	0.0179479	0.0139856	0.00960368	0.00715313	0.00428701	0.00284728
4.39964e-16	0.015831	0.0261865	0.0365255	0.0316777	0.0344835	0.0399902	0.0401152	0.0353334	0.0337724	0.0316755	0.0294282	0.0270238	0.0246319	0.0222716	0.0194018	0.0158684	0.0131778	0.0111482	0.00954828	0.00826549	0.00496811	0.00411222	0.00318495
4.39964e-16	0.0179656	0.0222642	0.0399619	0.0511782	0.0549904	0.055562	0.0562082	0.0537484	0.052422	0.0469074	0.0461768	0.0449882	0.0336026	0.0296957	0.0242632	0.0211965	0.0165721	0.0148815	0.0133564	0.0105144	0.00883726	0.00446822	0.00302626
4.39964e-16	0.0176563	0.0259986	0.0387234	0.0482089	0.0578644	0.0615521	0.0622292	0.0600524	0.0565961	0.0515938	0.0443461	0.0373917	0.029169	0.0261024	0.0237797	0.0227378	0.0174105	0.014712	0.0140887	0.0119809	0.00878083	0.00597727	0.00260905
4.39964e-16	0.016591	0.0290183	0.0436293	0.0464093	0.0477529	0.04808	0.0463129	0.0420798	0.0389603	0.0354355	0.0321172	0.0290324	0.0261889	0.0235833	0.0190013	0.0153682	0.0137237	0.0122061	0.0104429	0.00872199	0.00773694	0.00653923	0.00371417
4.39964e-16	0.0178262	0.0267369	0.0423518	0.0454023	0.0495788	0.0536518	0.0532846	0.0484818	0.0446291	0.0411224	0.036774	0.0321888	0.0273566	0.0246061	0.0195298	0.0165812	0.0155204	0.013237	0.00999928	0.00835965	0.00680768	0.0041159	0.0028017
4.39964e-16	0.0143079	0.027292	0.0382404	0.0390217	0.0407195	0.0362942	0.0318434	0.0282369	0.025339	0.0233712	0.0203443	0.0167773	0.0156318	0.0146657	0.0122939	0.0102219	0.00771072	0.006037	0.00517844	0.00433877	0.003558	0.00256506	0.00194672
4.39964e-16	0.0182234	0.0230415	0.0441992	0.0476979	0.0503618	0.0497237	0.0484773	0.0486123	0.0451737	0.0402378	0.0345933	0.0292884	0.025891	0.0240659	0.0207581	0.018241	0.0158984	0.0129686	0.0112129	0.00814158	0.00644306	0.00525742	0.00406541
4.39964e-16	0.0138896	0.0151583	0.0328425	0.0413868	0.0417262	0.042859	0.045429	0.045798	0.0424978	0.0401784	0.0397825	0.0344652	0.0295496	0.0251432	0.0213821	0.0189147	0.0155962	0.0133779	0.0114295	0.00686076	0.00581797	0.00520357	0.004369
4.39964e-16	0.0123185	0.0239676	0.0413645	0.0501506	0.0583619	0.0585284	0.0569012	0.0592469	0.0562437	0.0531501	0.04909	0.047053	0.0440089	0.0394059	0.034538	0.028811	0.0238139	0.0192293	0.0158718	0.0123181	0.0109096	0.00847275	0.00611003
4.39964e-16	0.0086029	0.0136093	0.025488	0.0293304	0.0355232	0.0388091	0.0416083	0.0453061	0.0459435	0.0438688	0.0408177	0.0381068	0.0341339	0.0303681	0.0268651	0.0236472	0.0214574	0.0188949	0.0144782	0.0119391	0.0105096	0.00834832	0.00549329
4.39964e-16	0.00791916	0.0118411	0.0207606	0.0259447	0.0310229	0.0335496	0.0342534	0.0328802	0.0330191	0.0324955	0.0313151	0.0291509	0.0250912	0.0219523	0.019656	0.0180661	0.0149595	0.0119748	0.00967861	0.00789008	0.00634683	0.00543494	0.004639
4.39964e-16	0.0149497	0.0181882	0.0284852	0.0346002	0.0341943	0.035339	0.0357766	0.0351621	0.0324212	0.0322757	0.0318492	0.030895	0.0292207	0.0273842	0.0238523	0.0194638	0.0157631	0.0134849	0.0102319	0.00935798	0.00836822	0.00690121	0.0059881
4.39964e-16	0.00876022	0.0172478	0.0231782	0.0276648	0.0324854	0.0334937	0.0342481	0.0341621	0.0328268	0.0306601	0.0271022	0.0229452	0.0192723	0.0165916	0.0144931	0.0125602	0.0105842	0.00876639	0.00744087	0.00604671	0.00519132	0.0040439	0.00309515
4.39964e-16	0.00730384	0.0132067	0.0150003	0.018118	0.0211623	0.0217977	0.0221654	0.0215431	0.0199302	0.0186513	0.0165179	0.0143793	0.0120977	0.0103517	0.00843124	0.00717258	0.00611199	0.00499282	0.0037646	0.00309724	0.00258404	0.0018048	0.00143431
4.39964e-16	0.00813118	0.00871551	0.0146036	0.0166792	0.0173749	0.0160685	0.014037	0.0110662	0.00899935	0.00699811	0.00601913	0.00503812	0.00430599	0.00355581	0.0024732	0.00202011	0.00165925	0.00128545	0.000966723	0.000724079	0.000547418	0.00040549	0.000284628
4.39964e-16	0.00890917	0.00343377	0.00602377	0.0107703	0.0104745	0.00952474	0.00959608	0.00919674	0.00858728	0.00681423	0.00563474	0.00441309	0.00379342	0.00295732	0.00221551	0.00184149	0.00153586	0.00121362	0.000880267	0.000572596	0.000370177	0.000236942	0.000159161
4.39964e-16	0.00328058	-0.000569255	0.010648	0.0116442	0.0116418	0.0177294	0.0195931	0.0189515	0.0161912	0.0123715	0.0104682	0.00910396	0.00826069	0.00700136	0.00528694	0.00331202	0.00195715	0.00119264	0.000755491	0.00053421	0.000377489	0.000264861	0.000139915
4.39964e-16	0.00275263	-0.0157583	-0.00939857	-0.0149028	-0.0108537	-0.0137867	-0.0147872	-0.0156809	-0.00936001	-0.00808819	-0.00703263	-0.00604665	-0.00501911	-0.00411776	-0.00330396	-0.00262891	-0.00206047	-0.001605	-0.00123696	-0.000948952	-0.000722421	-0.00054812	-0.000422143
4.39964e-16	-0.000393881	-0.00582501	-0.00227574	-0.00579454	-0.00903113	-0.0126125	-0.0134009	-0.0118413	-0.0106884	-0.00921119	-0.00761512	-0.0064492	-0.00532975	-0.00446842	-0.00369267	-0.00307881	-0.00254576	-0.00211716	-0.00175278	-0.00146877	-0.00125627	-0.00107979	-0.000853194
4.39964e-16	-0.00758959	-0.0153434	-0.0173303	-0.0211201	-0.021177	-0.0205637	-0.0201207	-0.0184866	-0.0180807	-0.0173303	-0.0151508	-0.0132418	-0.0113673	-0.00931513	-0.00760407	-0.00595402	-0.00472834	-0.00416996	-0.00367278	-0.00321153	-0.00266969	-0.00224215	-0.00191645
4.39964e-16	-0.0108555	-0.0251404	-0.0285147	-0.037068	-0.0379178	-0.0339416	-0.0284185	-0.0252767	-0.0224724	-0.020578	-0.0190763	-0.0171923	-0.0137047	-0.0116963	-0.00994252	-0.00818368	-0.00705636	-0.00606836	-0.00529286	-0.00445963	-0.00392546	-0.00348374	-0.00315532
4.39964e-16	-0.0156288	-0.0382831	-0.0460748	-0.0541482	-0.055428	-0.050749	-0.0483248	-0.0446533	-0.0391079	-0.0375767	-0.0341912	-0.0323768	-0.0294623	-0.0257869	-0.0215272	-0.0179292	-0.0144916	-0.0118755	-0.0101564	-0.0086738	-0.00751113	-0.00646576	-0.0057389
4.39964e-16	-0.0159395	-0.0414426	-0.0560904	-0.0606452	-0.0595806	-0.0618775	-0.0572235	-0.0532381	-0.0466062	-0.0414428	-0.0369902	-0.0327724	-0.0283205	-0.0257493	-0.0225721	-0.0187042	-0.0159708	-0.0130586	-0.010673	-0.00887625	-0.00790014	-0.00684496	-0.00545393
4.39964e-16	-0.0322192	-0.0506073	-0.0687582	-0.0729591	-0.0722083	-0.0729566	-0.066341	-0.0574877	-0.0510917	-0.045439	-0.0403352	-0.0362725	-0.030997	-0.0257639	-0.0232954	-0.0191203	-0.0164837	-0.0142166	-0.0120484	-0.0103034	-0.00901831	-0.00764392	-0.00650112
4.39964e-16	-0.0319076	-0.0514646	-0.0616699	-0.0666977	-0.0628086	-0.0574328	-0.053949	-0.0529002	-0.0439266	-0.0357499	-0.0295342	-0.0258562	-0.0220931	-0.0185425	-0.0158005	-0.0138229	-0.0120672	-0.0102974	-0.00843805	-0.00650177	-0.00508789	-0.0040416	-0.00318428
4.39964e-16	-0.0382975	-0.0559279	-0.0632859	-0.0709286	-0.0704157	-0.0707472	-0.0681547	-0.0621805	-0.0525377	-0.0444178	-0.0385392	-0.031758	-0.0270007	-0.0224462	-0.0194297	-0.0165372	-0.014117	-0.011839	-0.0102237	-0.00833527	-0.00681286	-0.00567115	-0.00460787
4.39964e-16	-0.0379946	-0.0580947	-0.0610282	-0.065297	-0.066488	-0.0673447	-0.0648898	-0.0615157	-0.0566083	-0.0503129	-0.0448323	-0.0356601	-0.0298799	-0.0269564	-0.0234921	-0.0192227	-0.0156858	-0.0134949	-0.011647	-0.0100379	-0.00818771	-0.00672964	-0.00544509
4.39964e-16	-0.0351522	-0.056443	-0.0632092	-0.0660696	-0.0648085	-0.0631099	-0.0586697	-0.0562677	-0.0496697	-0.0446656	-0.0386699	-0.0335318	-0.0279043	-0.0226883	-0.01903	-0.0166336	-0.0144963	-0.0118718	-0.0095846	-0.00718253	-0.0058622	-0.00486688	-0.00403676
4.39964e-16	-0.0422393	-0.0625275	-0.0661467	-0.0672759	-0.0663521	-0.0662003	-0.0618383	-0.056431	-0.0484789	-0.0400517	-0.0358692	-0.0326723	-0.0290626	-0.0239642	-0.0202659	-0.0171299	-0.0138239	-0.0102158	-0.00881916	-0.00745178	-0.00606357	-0.00488511	-0.00381864
4.39964e-16	-0.0348992	-0.0549012	-0.0545877	-0.0637179	-0.0638865	-0.0626173	-0.061295	-0.0559258	-0.0430491	-0.0364891	-0.0289108	-0.022813	-0.0175008	-0.0135831	-0.0112613	-0.00726129	-0.0044849	-0.00308805	-0.00204404	-0.00158846	-0.00123586	-0.00101782	-0.000846425
4.39964e-16	-0.0330465	-0.0499759	-0.0596565	-0.0712829	-0.0745927	-0.0795286	-0.0724658	-0.0580617	-0.0469924	-0.0405689	-0.0327688	-0.0244591	-0.0204338	-0.0154173	-0.0110942	-0.00752378	-0.00514743	-0.00325063	-0.00219484	-0.00189803	-0.000915297	-0.000552137	-0.000341051
4.39964e-16	-0.036118	-0.0535369	-0.0603619	-0.0671978	-0.0679982	-0.0688828	-0.0615401	-0.0557605	-0.0469422	-0.0374985	-0.028565	-0.0240169	-0.018592	-0.0134901	-0.00952807	-0.00737255	-0.00560221	-0.00405765	-0.00320779	-0.00238897	-0.00175938	-0.00118949	-0.000792302
4.39964e-16	-0.0363743	-0.0514193	-0.0598201	-0.0741059	-0.077605	-0.0769784	-0.0671388	-0.0574623	-0.0480903	-0.0393743	-0.0326456	-0.0267552	-0.0218109	-0.0170298	-0.0135803	-0.0114661	-0.00777332	-0.00543413	-0.00399059	-0.00292047	-0.00213029	-0.00154876	-0.00112207
4.39964e-16	-0.0446614	-0.072754	-0.0896304	-0.100617	-0.103778	-0.0989604	-0.0801985	-0.0695885	-0.0580056	-0.047113	-0.038192	-0.0297492	-0.0249841	-0.0186396	-0.0119856	-0.00862986	-0.00688722	-0.00518091	-0.00371518	-0.00258933	-0.00186516	-0.00138232	-0.001123
4.39964e-16	-0.0493655	-0.0722745	-0.0920929	-0.103401	-0.105457	-0.102244	-0.0912485	-0.0816956	-0.066585	-0.053835	-0.0474049	-0.0371149	-0.030111	-0.0223707	-0.0163028	-0.0119617	-0.00969096	-0.00826823	-0.00722216	-0.00568711	-0.00356174	-0.00182516	-0.00126725
4.39964e-16	-0.0558224	-0.09132	-0.107621	-0.116033	-0.118003	-0.105595	-0.0979136	-0.0865772	-0.0732726	-0.0627841	-0.0485292	-0.03915	-0.0323132	-0.0271145	-0.0207329	-0.0173601	-0.0145057	-0.0122497	-0.00925611	-0.00678505	-0.00506975	-0.0039847	-0.00281919
4.39964e-16	-0.0623668	-0.0973518	-0.123097	-0.133766	-0.128909	-0.120829	-0.115798	-0.100851	-0.0839911	-0.0692709	-0.0548545	-0.0455717	-0.0376494	-0.0292388	-0.0218579	-0.0165348	-0.0125859	-0.00995345	-0.00794911	-0.00657301	-0.00499891	-0.00345894	-0.00273512
4.39964e-16	-0.0629223	-0.100349	-0.117627	-0.129803	-0.12345	-0.116532	-0.105436	-0.0840883	-0.0723197	-0.0596907	-0.0470551	-0.0391791	-0.0344255	-0.0275565	-0.02274	-0.0185935	-0.0145787	-0.0106654	-0.00841559	-0.00640951	-0.00490575	-0.00399388	-0.00286045
4.39964e-16	-0.0555073	-0.0913663	-0.108324	-0.105695	-0.107583	-0.104411	-0.097911	-0.0840002	-0.0691759	-0.0581404	-0.049914	-0.0411558	-0.0306605	-0.0249533	-0.0198881	-0.0164945	-0.0133824	-0.0111485	-0.00892555	-0.00742605	-0.00572358	-0.00421795	-0.00303833
4.39964e-16	-0.0496366	-0.0820905	-0.0974018	-0.106476	-0.10683	-0.101168	-0.0884157	-0.0805834	-0.0691429	-0.0584762	-0.0496032	-0.0409583	-0.034746	-0.0271726	-0.0198543	-0.0151139	-0.0117566	-0.0088201	-0.00670854	-0.00524646	-0.00391606	-0.00263184	-0.00187596
4.39964e-16	-0.0484985	-0.0799434	-0.0968514	-0.103037	-0.112016	-0.108068	-0.0909465	-0.0828524	-0.0705779	-0.0576477	-0.0467199	-0.0355445	-0.0279229	-0.0191267	-0.014464	-0.0115076	-0.00930252	-0.00718742	-0.00501417	-0.003686	-0.00256613	-0.00179047	-0.00110958
4.39964e-16	-0.0439738	-0.0815909	-0.104969	-0.120636	-0.119462	-0.112227	-0.0960989	-0.0772528	-0.0670366	-0.0563627	-0.044442	-0.0326256	-0.0242032	-0.0179405	-0.0130848	-0.00943496	-0.00646127	-0.00449579	-0.00314381	-0.00228522	-0.00153708	-0.00111341	-0.000700934
4.39964e-16	-0.0387672	-0.0745331	-0.094952	-0.106554	-0.110336	-0.10272	-0.0977981	-0.0813629	-0.0637273	-0.0505725	-0.0412548	-0.0311329	-0.025137	-0.0183132	-0.01352	-0.00989118	-0.00682262	-0.0041632	-0.00319447	-0.00160634	-0.0010298	-0.000582033	-0.000312296
4.39964e-16	-0.0336981	-0.0672675	-0.0920133	-0.100816	-0.106944	-0.104477	-0.0889636	-0.081683	-0.0640153	-0.0527054	-0.04012	-0.0292382	-0.0202341	-0.0124832	-0.0083035	-0.00615103	-0.00387287	-0.0026323	-0.00214199	-0.00165622	-0.00107224	-0.000509557	-0.000395686
4.39964e-16	-0.0307345	-0.0698908	-0.100468	-0.101198	-0.109552	-0.103799	-0.103832	-0.0825124	-0.0665725	-0.0515481	-0.0411541	-0.0345424	-0.0256026	-0.0172087	-0.0105177	-0.00518794	-0.0039213	-0.00304156	-0.0021011	-0.00138829	-0.000853261	-0.000500068	-0.000434155
4.39964e-16	-0.0436073	-0.0795111	-0.101054	-0.117517	-0.126566	-0.118664	-0.0981421	-0.0797012	-0.0605287	-0.0516111	-0.0393773	-0.0293053	-0.02131	-0.0155184	-0.0108027	-0.00700738	-0.00400257	-0.0020386	-0.000693419	-0.000464142	-0.000877832	-0.000738571	-0.000424281
4.39964e-16	-0.0410735	-0.079588	-0.102137	-0.121291	-0.131569	-0.118541	-0.0981535	-0.0812264	-0.0700074	-0.0499779	-0.0344982	-0.0275263	-0.0191933	-0.0122762	-0.00733153	-0.00386329	-0.00282987	-0.00171416	-0.00114361	-0.000836629	-0.000492849	-0.000341912	-0.000312097
4.39964e-16	-0.0350661	-0.0703435	-0.090584	-0.0971177	-0.108371	-0.0940741	-0.0859646	-0.0747457	-0.0598352	-0.0513016	-0.0403936	-0.0291177	-0.0201968	-0.0148041	-0.00978508	-0.00652916	-0.0040946	-0.00281829	-0.00186068	-0.00121833	-0.000732097	-0.000612002	-0.000488021
4.39964e-16	-0.0361436	-0.0703865	-0.0914476	-0.101536	-0.0996325	-0.0850917	-0.0775854	-0.0654145	-0.0503048	-0.0426799	-0.034795	-0.0273739	-0.0217252	-0.0147185	-0.00951025	-0.00619196	-0.00444203	-0.00266099	-0.00220228	-0.00172644	-0.00138539	-0.000912217	-0.000762258
4.39964e-16	-0.035526	-0.0583825	-0.0805089	-0.0918132	-0.0893511	-0.0792994	-0.0746445	-0.0575481	-0.0470191	-0.0361447	-0.0296652	-0.0233481	-0.0179787	-0.0118905	-0.00811873	-0.00431447	-0.00316268	-0.00268741	-0.00201248	-0.00118723	-0.000761647	-0.000424735	-0.000584657
4.39964e-16	-0.0397751	-0.0776567	-0.0981005	-0.106253	-0.103166	-0.0948725	-0.0831786	-0.0618898	-0.053646	-0.0385831	-0.0321278	-0.0241665	-0.018191	-0.0130965	-0.00935014	-0.005862	-0.00418472	-0.00299235	-0.00228002	-0.0015779	-0.00121316	-0.000720432	-0.000651255
4.39964e-16	-0.0431038	-0.0830821	-0.0935121	-0.105292	-0.0896738	-0.0823334	-0.0745382	-0.0629189	-0.0512143	-0.0393254	-0.0316029	-0.0220829	-0.0146436	-0.00954469	-0.00736466	-0.00558202	-0.00436792	-0.00315632	-0.00261605	-0.00167535	-0.00140728	-0.000811107	-0.000622685
