# Supplementary material for: Research on the dynamic spillover of stock markets under COVID-19—Taking the stock markets of China, Japan, and South Korea as an example
Source: Front Public Health. 2022 Nov 11;10:1008348. doi: 10.3389/fpubh.2022.1008348 (PMC9691647; doi:10.3389/fpubh.2022.1008348)
Supplement: Supplementary file 6 [file Data_Sheet_4.ZIP › JPN_CHN (1).xls]

## Sheet: Sheet5
0	0	0	0	0	0	0	0	0	0	0	0	0	0	0	0	0	0	0	0	0	0	0	0
0	0	0	0	0	0	0	0	0	0	0	0	0	0	0	0	0	0	0	0	0	0	0	0
2.16075e-16	-0.0466584	-0.0603129	-0.0530222	-0.0505809	-0.0450493	-0.0413825	-0.0355162	-0.0290514	-0.0255	-0.0216317	-0.0179675	-0.0159497	-0.0142097	-0.0115967	-0.00948136	-0.00779615	-0.00641149	-0.00528811	-0.00456173	-0.00396086	-0.00343928	-0.00292047	-0.00252348
2.16075e-16	-0.0544512	-0.0688236	-0.0597681	-0.0561363	-0.0498852	-0.041249	-0.0369131	-0.0306971	-0.0249485	-0.0217305	-0.0195112	-0.01694	-0.0148012	-0.0122753	-0.0109062	-0.00944834	-0.00818699	-0.00675781	-0.00621399	-0.00569567	-0.00509435	-0.00455374	-0.0040126
2.16075e-16	-0.0574265	-0.0790302	-0.0697345	-0.0638477	-0.0546606	-0.0485735	-0.0426568	-0.034609	-0.0296168	-0.0264586	-0.024178	-0.0215757	-0.0198035	-0.0180788	-0.0170346	-0.0160512	-0.014341	-0.0132765	-0.0125784	-0.011059	-0.00983686	-0.00875777	-0.00762487
2.16075e-16	-0.0638074	-0.0804601	-0.0745791	-0.0664628	-0.0575674	-0.052128	-0.044498	-0.0382793	-0.0330874	-0.0283411	-0.024287	-0.0217868	-0.0195378	-0.0179336	-0.0163801	-0.0143996	-0.0125484	-0.0113057	-0.0103436	-0.00942515	-0.00803938	-0.00698717	-0.00631718
2.16075e-16	-0.0658802	-0.0834944	-0.0738331	-0.065926	-0.0576068	-0.0511254	-0.0469127	-0.039492	-0.035357	-0.0303236	-0.0252768	-0.0213616	-0.0192636	-0.0166307	-0.0142993	-0.0126213	-0.0109234	-0.0096399	-0.00867948	-0.00766123	-0.00679394	-0.00621599	-0.00560478
2.16075e-16	-0.0612783	-0.0802986	-0.0735039	-0.066307	-0.0576734	-0.0495556	-0.0415579	-0.0386835	-0.035905	-0.0318011	-0.0272999	-0.0232587	-0.0201554	-0.0171301	-0.0150482	-0.0134448	-0.0116875	-0.0104736	-0.00938625	-0.00841231	-0.00753986	-0.00675828	-0.00594959
2.16075e-16	-0.0580406	-0.0777049	-0.0680857	-0.0605486	-0.0546141	-0.0444953	-0.0384459	-0.0335082	-0.0300888	-0.0270906	-0.0242402	-0.0208934	-0.0175102	-0.0148934	-0.0131536	-0.0118407	-0.0106599	-0.00959799	-0.00859563	-0.0075781	-0.00677978	-0.00610779	-0.00550773
2.16075e-16	-0.0545093	-0.0671589	-0.0619327	-0.0567678	-0.0496913	-0.043255	-0.0386093	-0.0347507	-0.0292069	-0.0251331	-0.0214194	-0.0178804	-0.0152736	-0.0127599	-0.0104575	-0.0089827	-0.00771512	-0.00677697	-0.00598171	-0.00517042	-0.00449315	-0.00385203	-0.00342574
2.16075e-16	-0.0505364	-0.0754707	-0.0686615	-0.0605219	-0.0516536	-0.045453	-0.0382955	-0.035276	-0.0311035	-0.0268182	-0.0219757	-0.0176303	-0.0149781	-0.013167	-0.0117459	-0.00983338	-0.00828696	-0.00750728	-0.00642105	-0.00539794	-0.00460071	-0.00392156	-0.00334294
2.16075e-16	-0.0543846	-0.0754284	-0.068487	-0.06302	-0.059282	-0.0490042	-0.0416061	-0.0345501	-0.028863	-0.0244036	-0.0205697	-0.0168532	-0.0143695	-0.0127143	-0.0109395	-0.00927592	-0.00760667	-0.00700753	-0.00610604	-0.00518107	-0.00450872	-0.0039419	-0.00345201
2.16075e-16	-0.0567752	-0.0803191	-0.0666243	-0.0624701	-0.0581423	-0.0483418	-0.0407107	-0.0364303	-0.0314019	-0.0282568	-0.0242865	-0.020694	-0.0175637	-0.0142536	-0.0118105	-0.00999556	-0.00846463	-0.00717335	-0.00651446	-0.00573073	-0.00507441	-0.00452744	-0.00385502
2.16075e-16	-0.0594064	-0.0782646	-0.0707458	-0.0630437	-0.0566487	-0.0509937	-0.04297	-0.0356911	-0.03116	-0.0271784	-0.0235509	-0.0206042	-0.0177337	-0.0143086	-0.011747	-0.00994626	-0.00877043	-0.00787095	-0.00675262	-0.00593889	-0.00507888	-0.00430282	-0.00377072
2.16075e-16	-0.0633303	-0.0773564	-0.0687767	-0.0644515	-0.059242	-0.0531374	-0.0448827	-0.0387166	-0.0351449	-0.0296114	-0.0259362	-0.0219516	-0.01901	-0.0162587	-0.0140155	-0.012438	-0.0110769	-0.00986849	-0.008795	-0.00753739	-0.00661401	-0.00573208	-0.0050973
2.16075e-16	-0.0528925	-0.0709798	-0.0674572	-0.0620729	-0.0574434	-0.049673	-0.0445358	-0.0396	-0.0357896	-0.0322133	-0.0278479	-0.0253358	-0.0234625	-0.0208923	-0.0183764	-0.0157644	-0.0134436	-0.0120606	-0.010587	-0.00914406	-0.00789776	-0.00682131	-0.00589158
2.16075e-16	-0.0666026	-0.0832912	-0.0755566	-0.0673228	-0.0606571	-0.0518913	-0.0466892	-0.0384547	-0.033179	-0.027819	-0.0248635	-0.0222545	-0.0187313	-0.0165517	-0.0144684	-0.0130892	-0.011925	-0.0105309	-0.00923459	-0.00816096	-0.00707564	-0.00610786	-0.00527346
2.16075e-16	-0.0670702	-0.0868618	-0.079494	-0.0728767	-0.0654958	-0.0567825	-0.0502323	-0.0411836	-0.0354966	-0.031775	-0.0282597	-0.0246236	-0.0216061	-0.0192925	-0.0176396	-0.0164645	-0.0145779	-0.0126592	-0.0109639	-0.00950616	-0.00824241	-0.00714679	-0.00619691
2.16075e-16	-0.0705706	-0.0945943	-0.0876696	-0.0782998	-0.0678453	-0.0589013	-0.0517466	-0.0478107	-0.041171	-0.0363097	-0.0317688	-0.0286952	-0.0261474	-0.0235791	-0.0200611	-0.0182764	-0.0162665	-0.013778	-0.0118927	-0.0104505	-0.00949341	-0.00849649	-0.00770163
2.16075e-16	-0.0708167	-0.0951468	-0.0852755	-0.0779902	-0.0676845	-0.0598721	-0.0525944	-0.0478932	-0.0445896	-0.0391618	-0.0352522	-0.0320748	-0.0284534	-0.0252977	-0.0224072	-0.0198915	-0.0181342	-0.0154592	-0.0135736	-0.0123271	-0.0112155	-0.00980046	-0.00831899
2.16075e-16	-0.0785029	-0.0989791	-0.0934101	-0.0871821	-0.0790346	-0.0702603	-0.0624803	-0.0540389	-0.0480312	-0.044176	-0.0408244	-0.0377412	-0.0350141	-0.0310555	-0.0282901	-0.0254462	-0.0230689	-0.0214612	-0.019635	-0.0174415	-0.015117	-0.0132485	-0.0113493
2.16075e-16	-0.0798818	-0.103216	-0.104825	-0.0891651	-0.0827023	-0.0752607	-0.0684591	-0.0624109	-0.0558464	-0.0499643	-0.047345	-0.0453852	-0.0429466	-0.0389594	-0.0325179	-0.0288075	-0.0248841	-0.0220059	-0.0187528	-0.0160103	-0.0138476	-0.0123704	-0.0110601
2.16075e-16	-0.077474	-0.103607	-0.0990557	-0.0907302	-0.0809181	-0.0711675	-0.064136	-0.0597111	-0.0574638	-0.0481304	-0.0435815	-0.0393505	-0.0357015	-0.0318609	-0.0299084	-0.0267081	-0.0240301	-0.0224214	-0.0202547	-0.0181962	-0.0159702	-0.0144384	-0.0135107
2.16075e-16	-0.0827035	-0.1097	-0.101982	-0.093164	-0.0837081	-0.0766958	-0.0693885	-0.0599346	-0.0527631	-0.0477762	-0.045198	-0.041382	-0.0385191	-0.0355064	-0.031667	-0.0287592	-0.0253912	-0.0221221	-0.0192749	-0.0169757	-0.0150479	-0.0136164	-0.012334
2.16075e-16	-0.0823232	-0.104296	-0.099179	-0.0882286	-0.0803771	-0.069267	-0.0627457	-0.0563984	-0.0501073	-0.0444257	-0.0393781	-0.0336795	-0.0298817	-0.0274534	-0.0257933	-0.0235417	-0.02064	-0.0189517	-0.0172118	-0.0152145	-0.0129119	-0.0114023	-0.0104348
2.16075e-16	-0.0759236	-0.103119	-0.0931953	-0.0812219	-0.0747701	-0.06925	-0.0635596	-0.0581609	-0.0505029	-0.0449361	-0.0403814	-0.036198	-0.0329162	-0.0287285	-0.0243047	-0.0217344	-0.0202597	-0.0180438	-0.0164103	-0.0144984	-0.0130548	-0.0117594	-0.0104035
2.16075e-16	-0.0694044	-0.0904587	-0.087522	-0.084654	-0.0765244	-0.0669859	-0.062003	-0.0564362	-0.0504344	-0.0429933	-0.0397469	-0.0366413	-0.0322824	-0.0283282	-0.0256946	-0.0232876	-0.0213752	-0.0193285	-0.0177352	-0.0165554	-0.0154104	-0.0143519	-0.0128992
2.16075e-16	-0.073727	-0.100795	-0.10115	-0.0843656	-0.078874	-0.0696462	-0.0634331	-0.0606278	-0.0527643	-0.0477853	-0.0432865	-0.0391877	-0.0344655	-0.0305549	-0.0275057	-0.0245858	-0.0222838	-0.0207085	-0.0195416	-0.0185374	-0.0169753	-0.0155626	-0.0143783
2.16075e-16	-0.0733091	-0.093914	-0.093962	-0.085321	-0.0764009	-0.0727183	-0.0655653	-0.0600851	-0.0568699	-0.0520141	-0.045379	-0.0408112	-0.0354851	-0.0310528	-0.0269186	-0.0236486	-0.0204737	-0.0179585	-0.0164253	-0.0144472	-0.0127077	-0.0112207	-0.0101004
2.16075e-16	-0.0752875	-0.0995696	-0.0986672	-0.0853062	-0.0799995	-0.0730578	-0.0649533	-0.0585703	-0.0522068	-0.0463736	-0.041098	-0.0357512	-0.0322435	-0.0280756	-0.0249238	-0.0221304	-0.0195458	-0.0170089	-0.0148023	-0.0128829	-0.0115036	-0.0108042	-0.00988057
2.16075e-16	-0.0676023	-0.09251	-0.0769294	-0.0797362	-0.0717385	-0.0630726	-0.054665	-0.0474383	-0.0419663	-0.0371854	-0.0332333	-0.0287687	-0.0255523	-0.0229952	-0.0208046	-0.0180203	-0.015888	-0.0139526	-0.0119144	-0.0102936	-0.00942571	-0.00828703	-0.00725223
2.16075e-16	-0.0583837	-0.0793812	-0.0723499	-0.0640113	-0.0600312	-0.0517383	-0.0463779	-0.0414826	-0.0368197	-0.0328012	-0.0299874	-0.0263555	-0.0232811	-0.0206812	-0.0177661	-0.0160702	-0.0144887	-0.0128205	-0.0111312	-0.00936791	-0.00804627	-0.00703558	-0.00615275
2.16075e-16	-0.0589272	-0.0751928	-0.06623	-0.0594604	-0.055272	-0.0508943	-0.0458733	-0.0408967	-0.0392403	-0.03295	-0.0288039	-0.0242509	-0.0209585	-0.0180318	-0.0163927	-0.0143972	-0.0126429	-0.0109245	-0.00970279	-0.00854673	-0.00737243	-0.00634177	-0.00556081
2.16075e-16	-0.0595006	-0.0692767	-0.0662784	-0.0603749	-0.0539389	-0.0468466	-0.0404549	-0.0340296	-0.0290625	-0.024236	-0.0207393	-0.017583	-0.0164776	-0.0143023	-0.0125377	-0.010922	-0.00872148	-0.00740281	-0.00627826	-0.0054494	-0.00473059	-0.0041109	-0.00357613
2.16075e-16	-0.0546981	-0.0687787	-0.0666782	-0.0608813	-0.0519676	-0.0447666	-0.039662	-0.0338723	-0.0286145	-0.0248538	-0.0210191	-0.0177905	-0.0150153	-0.0125213	-0.0108231	-0.00928053	-0.00792853	-0.00656731	-0.00595156	-0.00523639	-0.00445365	-0.00386302	-0.00343908
2.16075e-16	-0.0446121	-0.0564846	-0.060809	-0.0546505	-0.049136	-0.042234	-0.0378203	-0.0332407	-0.0298951	-0.0257034	-0.0222465	-0.019302	-0.0169469	-0.0146511	-0.0123942	-0.0105861	-0.00906937	-0.00764464	-0.00660312	-0.00547873	-0.00476138	-0.00407508	-0.00346914
2.16075e-16	-0.048453	-0.0641097	-0.0612776	-0.0575383	-0.0515138	-0.0460082	-0.0414039	-0.035507	-0.0314789	-0.0269546	-0.023738	-0.0208034	-0.0179104	-0.0156548	-0.0136196	-0.0117383	-0.0097959	-0.00848702	-0.00742729	-0.00629946	-0.00536732	-0.00455707	-0.00385718
2.16075e-16	-0.0409988	-0.0529128	-0.0500695	-0.0455809	-0.0447422	-0.03812	-0.0325442	-0.0291524	-0.024789	-0.0202995	-0.0164475	-0.0138491	-0.012278	-0.0103022	-0.00883737	-0.00745513	-0.00652003	-0.00547004	-0.00475869	-0.00415981	-0.00347434	-0.00297207	-0.00255813
2.16075e-16	-0.0333049	-0.0468073	-0.0452598	-0.04252	-0.0395703	-0.035282	-0.0315326	-0.0267832	-0.0234706	-0.0199224	-0.0172526	-0.0141679	-0.0111723	-0.00931689	-0.00808715	-0.00678842	-0.00579052	-0.00494254	-0.0042768	-0.00372549	-0.00317576	-0.00270839	-0.00231102
2.16075e-16	-0.0392249	-0.0484179	-0.046343	-0.0375132	-0.0338159	-0.0293373	-0.0248838	-0.0219149	-0.0184534	-0.0156026	-0.0129957	-0.0108321	-0.00904554	-0.00787321	-0.00706405	-0.0059813	-0.00481553	-0.00401731	-0.0034703	-0.00305491	-0.00269223	-0.00226434	-0.00193704
2.16075e-16	-0.0296731	-0.0333036	-0.0307009	-0.0273197	-0.0232767	-0.0198999	-0.0171491	-0.0147281	-0.0120537	-0.0093823	-0.00733301	-0.00574808	-0.00491957	-0.00403352	-0.00320588	-0.00268703	-0.00223266	-0.00177815	-0.00141691	-0.00117587	-0.00100627	-0.000861367	-0.000737548
2.16075e-16	-0.028598	-0.0395801	-0.0380709	-0.0332685	-0.0279257	-0.0238409	-0.0203085	-0.0168799	-0.0136288	-0.0110142	-0.00889571	-0.00718047	-0.00579756	-0.00481573	-0.00407804	-0.00345658	-0.00293279	-0.00249079	-0.00211741	-0.00175065	-0.00137869	-0.00108201	-0.000846745
2.16075e-16	-0.0261987	-0.0343682	-0.0349283	-0.0288959	-0.0248294	-0.0211893	-0.0173304	-0.0138425	-0.0114214	-0.00911723	-0.00749087	-0.00622638	-0.00518489	-0.00432566	-0.00356464	-0.00285575	-0.00237119	-0.00197399	-0.00157978	-0.00126433	-0.00102523	-0.000877347	-0.000776133
2.16075e-16	-0.0228773	-0.0331045	-0.0281202	-0.0246025	-0.0191163	-0.0160106	-0.0138279	-0.0115447	-0.00976248	-0.00784881	-0.00676371	-0.00581297	-0.00501611	-0.00434269	-0.00358195	-0.00297136	-0.00249389	-0.00209539	-0.00176246	-0.00144177	-0.00116485	-0.00094209	-0.000765661
2.16075e-16	-0.0200989	-0.0258692	-0.0205971	-0.0175323	-0.0156027	-0.0139082	-0.011879	-0.010029	-0.00794374	-0.00605471	-0.00461624	-0.00352036	-0.00281943	-0.00227401	-0.00199282	-0.00176508	-0.00156645	-0.00128363	-0.00105298	-0.000864667	-0.000697778	-0.000561162	-0.000454052
2.16075e-16	-0.0154099	-0.0174411	-0.0166262	-0.0136046	-0.0114251	-0.00983258	-0.00842664	-0.00705496	-0.00573743	-0.00464187	-0.00362898	-0.00295921	-0.00253282	-0.00217337	-0.00177292	-0.0014188	-0.00114698	-0.000953871	-0.000793274	-0.000659716	-0.000548645	-0.000456275	-0.000379456
2.16075e-16	-0.00985555	-0.0131755	-0.0119263	-0.0112003	-0.00923493	-0.00748738	-0.00609184	-0.00482775	-0.00362601	-0.00274288	-0.00208983	-0.00158972	-0.00121141	-0.00114965	-0.000935878	-0.000762299	-0.000621274	-0.000506632	-0.000413383	-0.000337489	-0.000270193	-0.000216918	-0.000174625
2.16075e-16	-0.0014785	-0.00386025	-0.003937	-0.00331545	-0.00263724	-0.00195161	-0.00143979	-0.00112091	-0.000918932	-0.000766677	-0.000641317	-0.000514225	-0.000495278	-0.000360007	-0.000283585	-0.000226233	-0.000186667	-0.00014701	-0.00011331	-0.000100877	-8.29998e-05	-6.10874e-05	-4.49687e-05
2.16075e-16	0.00927748	0.00854953	0.00743221	0.0065045	0.00544779	0.00420345	0.00321719	0.00257936	0.00208622	0.00149518	0.00110789	0.000738963	0.000581836	0.00045804	0.000347944	0.000263049	0.000192501	0.000138966	9.7758e-05	6.88251e-05	4.84921e-05	3.46036e-05	2.49057e-05
2.16075e-16	0.0242161	0.0227299	0.0195332	0.016629	0.0133383	0.0107587	0.00849815	0.0068663	0.00539965	0.00433843	0.00340948	0.00265189	0.00213701	0.00176852	0.00139828	0.00109204	0.000853366	0.000674711	0.000534324	0.000434967	0.000354178	0.00028847	0.000211929
2.16075e-16	0.0330972	0.0341095	0.030525	0.0245825	0.0196748	0.0163593	0.0131993	0.0106168	0.00841351	0.00677374	0.00491314	0.00392566	0.00313521	0.00251971	0.00196139	0.00150397	0.00121417	0.000942611	0.000628808	0.000474727	0.000358406	0.000274534	0.000216426
2.16075e-16	0.0285995	0.0298219	0.0292036	0.0250295	0.0203862	0.0162074	0.012735	0.00981404	0.00710518	0.00523534	0.00430552	0.0032378	0.00248482	0.00185498	0.00136991	0.00107901	0.000860279	0.000691998	0.000556482	0.000426917	0.000322601	0.000258514	0.000201405
2.16075e-16	0.0320767	0.0327471	0.0297935	0.0247902	0.0198731	0.0150247	0.0117608	0.00858285	0.00655348	0.00509928	0.00386552	0.00294112	0.00226819	0.0016596	0.00134346	0.00106327	0.000878825	0.000708305	0.000549732	0.000405558	0.000299145	0.000220788	0.000171933
2.16075e-16	0.0308752	0.0318345	0.0286067	0.0218676	0.0173169	0.0145332	0.011161	0.00871545	0.00667569	0.00538398	0.00429726	0.00325157	0.00264936	0.00209964	0.00163634	0.00127496	0.00101944	0.000818034	0.000663942	0.00056185	0.000479913	0.000353506	0.000295264
2.16075e-16	0.0359788	0.0390944	0.0343158	0.0264737	0.0210012	0.0163107	0.0126466	0.00984196	0.00767258	0.00603074	0.00462488	0.00356534	0.00293876	0.00232674	0.00192483	0.00161781	0.00131554	0.00107126	0.000864638	0.000675067	0.000539215	0.000440652	0.000346574
2.16075e-16	0.0362428	0.0355719	0.0286252	0.0234179	0.0183797	0.0156284	0.0132546	0.0101717	0.00803575	0.00652501	0.00512843	0.00398971	0.00319499	0.00250239	0.00187805	0.00150621	0.00121195	0.00097845	0.000792624	0.000644272	0.000531201	0.000427062	0.000343366
2.16075e-16	0.0311777	0.0319304	0.0255909	0.0204761	0.0166424	0.0126321	0.0105972	0.00863133	0.00677614	0.00553548	0.00434275	0.00329745	0.00240426	0.00182076	0.00140699	0.00108996	0.000852988	0.000674455	0.00053324	0.000421568	0.000333274	0.00026347	0.000201648
2.16075e-16	0.0297269	0.0296605	0.0237112	0.0179171	0.0155665	0.0131795	0.0102727	0.00763567	0.00581422	0.00506871	0.00420367	0.00325438	0.00257713	0.00196997	0.00153125	0.00126249	0.00101915	0.00079676	0.000633729	0.000513836	0.000431406	0.00035411	0.000287999
2.16075e-16	0.026354	0.0285005	0.0254298	0.0194926	0.0153937	0.0125231	0.00933743	0.00773147	0.00598959	0.00503759	0.00374706	0.00282665	0.00219718	0.00172648	0.00139474	0.00112675	0.000909155	0.000707775	0.000551711	0.000430624	0.000350399	0.000290848	0.000236812
2.16075e-16	0.0206281	0.0229703	0.0204062	0.0164714	0.0124228	0.0100496	0.00868106	0.00680481	0.00556263	0.00455837	0.00355108	0.00254086	0.00168684	0.00122388	0.000928289	0.000757096	0.000610606	0.000505862	0.000400276	0.000306507	0.000234797	0.00017994	0.000137958
2.16075e-16	0.0145228	0.017434	0.0150992	0.0118868	0.00929105	0.00775568	0.00634874	0.00511113	0.00384546	0.00297096	0.00230278	0.00176099	0.00138274	0.00108569	0.000799698	0.000573188	0.000436382	0.000332382	0.000247231	0.000180918	0.000132406	9.69127e-05	7.09416e-05
2.16075e-16	0.0182987	0.0194746	0.0153228	0.0119858	0.00966366	0.00733366	0.00595571	0.00513938	0.00436243	0.0033756	0.00265195	0.00212479	0.00167668	0.00132434	0.00105089	0.000876279	0.000720055	0.000547336	0.000445673	0.000349088	0.000270753	0.000210174	0.000163529
2.16075e-16	0.0169906	0.0174277	0.013044	0.011046	0.00996171	0.00820774	0.00641252	0.00480332	0.00364776	0.00238172	0.00157463	0.00119388	0.000815932	0.000439854	0.00029944	0.000203826	0.000142799	0.000109136	8.43755e-05	6.55748e-05	5.19103e-05	4.10933e-05	3.25303e-05
2.16075e-16	0.0146414	0.0155975	0.0137728	0.0100241	0.00706509	0.00538074	0.00428929	0.00324633	0.0025156	0.00183801	0.00135815	0.00106681	0.000780605	0.000612234	0.000489811	0.000360679	0.000303477	0.000261338	0.000179855	0.000146143	0.000119114	9.70829e-05	7.9127e-05
2.16075e-16	0.0169719	0.0155641	0.0127298	0.00964347	0.00792878	0.0066455	0.00553249	0.00466682	0.00334235	0.00243355	0.00187513	0.00135026	0.000996258	0.000765952	0.000589434	0.000447208	0.000331609	0.000200861	0.000146799	0.000110985	9.10701e-05	7.32748e-05	6.031e-05
2.16075e-16	0.011652	0.0112306	0.00995371	0.00776856	0.00637477	0.0050183	0.00395931	0.00313879	0.00229205	0.00166186	0.00120844	0.000860962	0.000616109	0.000432633	0.000318686	0.00024104	0.000191119	0.000157277	0.000120762	7.80726e-05	5.62282e-05	3.90707e-05	2.64173e-05
2.16075e-16	0.00688879	0.00806612	0.00779325	0.00584801	0.00473047	0.00376343	0.00279402	0.00187451	0.00122679	0.000809708	0.000542228	0.000400388	0.000297269	0.000222041	0.000166843	0.000120945	8.18044e-05	3.2897e-05	2.2112e-05	1.49004e-05	1.00678e-05	6.82203e-06	4.63671e-06
2.16075e-16	0.00511871	0.00537397	0.00447134	0.00369842	0.00273903	0.00194067	0.00161454	0.00134276	0.00104368	0.000847889	0.000587484	0.000352482	0.000211411	0.000126735	7.58875e-05	4.54094e-05	2.71505e-05	1.62291e-05	9.69799e-06	4.66049e-06	2.89241e-06	1.79748e-06	1.11851e-06
2.16075e-16	0.00221155	0.000459108	0.000142884	-1.91234e-05	-4.41171e-05	-5.24391e-05	-4.61135e-05	-3.83047e-05	-3.03702e-05	-1.54148e-05	6.31766e-07	-1.40992e-05	-1.08246e-05	-8.30295e-06	-6.36601e-06	-4.88046e-06	-3.7417e-06	-4.85014e-06	-3.29759e-06	-2.2435e-06	-1.53513e-06	-1.05989e-06	-7.62332e-07
2.16075e-16	-0.000764862	-0.00232415	-0.00357863	-0.0032729	-0.00280674	-0.00232027	-0.00206243	-0.00191234	-0.00168256	-0.0012347	-0.000980006	-0.000718334	-0.000555475	-0.000459191	-0.000379806	-0.000314211	-0.000238375	-0.000180055	-0.000136905	-0.00010479	-8.07356e-05	-6.26034e-05	-4.88442e-05
2.16075e-16	-0.00632202	-0.00483615	-0.0046229	-0.00558286	-0.00421402	-0.0032222	-0.00263664	-0.00218947	-0.00175199	-0.00141531	-0.00117241	-0.000938145	-0.000799159	-0.000604773	-0.00049641	-0.00040931	-0.000338247	-0.00028015	-0.00023255	-0.000184114	-0.000150571	-0.000123458	-0.000101479
2.16075e-16	-0.00973911	-0.0149759	-0.0116316	-0.0102917	-0.00777592	-0.00618699	-0.0051537	-0.00391906	-0.0032421	-0.00261459	-0.00194749	-0.00138856	-0.00107634	-0.000794648	-0.000606924	-0.000480515	-0.000385695	-0.00031654	-0.000259831	-0.000204405	-0.000161074	-0.000127147	-0.000100541
2.16075e-16	-0.0133607	-0.0169854	-0.0169816	-0.0141779	-0.0110667	-0.00883031	-0.00736032	-0.00577718	-0.00443493	-0.00330544	-0.00270076	-0.00223031	-0.00177589	-0.00134623	-0.00102	-0.000746525	-0.000546771	-0.000400756	-0.000293953	-0.000221475	-0.000167276	-0.000129252	-0.000100269
2.16075e-16	-0.0161855	-0.0191659	-0.0163294	-0.0148322	-0.0114956	-0.00993781	-0.00800417	-0.00601679	-0.00476465	-0.00373032	-0.00301198	-0.00248958	-0.00199891	-0.00156116	-0.00121856	-0.00093338	-0.000732419	-0.000575093	-0.000451872	-0.000355309	-0.000279592	-0.000220182	-0.000172175
2.16075e-16	-0.0191667	-0.0197078	-0.0164208	-0.013036	-0.0102007	-0.00840926	-0.00661809	-0.00493302	-0.0037542	-0.00296668	-0.00256404	-0.00210807	-0.0016737	-0.00128693	-0.00100784	-0.000808873	-0.000668968	-0.00054263	-0.000426518	-0.00033523	-0.000263468	-0.00020706	-0.000162725
2.16075e-16	-0.0187404	-0.0207892	-0.0179227	-0.0151876	-0.0123814	-0.00919352	-0.00715007	-0.00544997	-0.00409245	-0.00318081	-0.00245291	-0.00187401	-0.00143009	-0.0010916	-0.000841474	-0.000673693	-0.000508154	-0.000382572	-0.000306467	-0.00024586	-0.000197524	-0.000160842	-0.000131361
2.16075e-16	-0.0101205	-0.015063	-0.0136876	-0.0120548	-0.00974242	-0.00760096	-0.00600856	-0.00482351	-0.00388655	-0.0030954	-0.00243479	-0.00191599	-0.00148957	-0.00113067	-0.000839262	-0.000632508	-0.000476623	-0.00036425	-0.000287214	-0.000231652	-0.000183512	-0.000141216	-0.000108706
2.16075e-16	-0.00911649	-0.0102113	-0.00977337	-0.00850615	-0.00738937	-0.00604474	-0.00457185	-0.0033969	-0.00268847	-0.002102	-0.00164648	-0.00130061	-0.00101138	-0.000781889	-0.000603062	-0.000484173	-0.000367952	-0.000276978	-0.000211173	-0.000162374	-0.000124204	-9.42512e-05	-7.15554e-05
2.16075e-16	-0.00907261	-0.00899753	-0.00837046	-0.00722884	-0.00632985	-0.00569646	-0.00469381	-0.00404142	-0.00292987	-0.00207191	-0.0015314	-0.00120031	-0.000944755	-0.000744747	-0.000590899	-0.000488699	-0.000404236	-0.00033444	-0.00027067	-0.000214687	-0.000166662	-0.000125501	-9.45106e-05
2.16075e-16	-0.0150666	-0.0163152	-0.0156177	-0.0134187	-0.0115063	-0.00920904	-0.00722094	-0.00561078	-0.00432857	-0.00325596	-0.00244956	-0.00188684	-0.00144693	-0.00112206	-0.000870555	-0.000675748	-0.000528093	-0.000420187	-0.000324251	-0.000249159	-0.000191747	-0.000147774	-0.000114054
2.16075e-16	-0.00763779	-0.0088245	-0.00920015	-0.00737616	-0.00541069	-0.00421179	-0.00364356	-0.00257838	-0.00199105	-0.00168794	-0.0014221	-0.00110492	-0.000841083	-0.000672765	-0.000530493	-0.000414393	-0.000331793	-0.000249416	-0.000193964	-0.000148612	-0.000110785	-8.24953e-05	-6.25897e-05
2.16075e-16	-0.00118139	-0.00173165	-0.00227857	-0.00233272	-0.00257285	-0.00201682	-0.00141262	-0.00109345	-0.000800413	-0.000575929	-0.000425017	-0.000310427	-0.000235851	-0.000179058	-0.000135878	-9.93812e-05	-7.25121e-05	-5.29125e-05	-4.11105e-05	-3.31629e-05	-2.55319e-05	-1.86731e-05	-1.36574e-05
2.16075e-16	-0.00758253	-0.00994461	-0.00888333	-0.00782499	-0.0072154	-0.00583361	-0.00444812	-0.00336971	-0.00261314	-0.00205653	-0.0015538	-0.00112159	-0.000809412	-0.00058402	-0.000433006	-0.000326201	-0.000256829	-0.000204486	-0.000162839	-0.000129691	-0.000103303	-8.22933e-05	-6.55632e-05
2.16075e-16	-0.00383729	-0.00441688	-0.00513827	-0.00520006	-0.00469004	-0.00385935	-0.00294941	-0.00224036	-0.00168846	-0.00126469	-0.000943964	-0.00072272	-0.000573688	-0.000446857	-0.000321483	-0.00024204	-0.000178148	-0.000134306	-0.000100639	-7.39447e-05	-5.43618e-05	-3.98968e-05	-3.0197e-05
2.16075e-16	0.00297215	0.00286625	-0.000345974	-0.000230972	-0.000669971	-0.000503614	-0.000349253	-0.000239485	-0.000166498	-0.000114726	-7.98987e-05	-8.24107e-05	-6.37673e-05	-4.50799e-05	-3.19902e-05	-2.26737e-05	-1.62302e-05	-1.1744e-05	-8.49784e-06	-6.14897e-06	-4.44937e-06	-3.21956e-06	-2.64797e-06
2.16075e-16	0.00952254	0.00895809	0.00734606	0.00576075	0.00416352	0.00330332	0.00257769	0.00183984	0.00126893	0.000820791	0.000582811	0.000434401	0.000325702	0.000246128	0.000185171	0.000140001	0.000103996	6.75984e-05	5.14867e-05	3.92873e-05	2.37319e-05	1.6203e-05	1.17118e-05
2.16075e-16	0.00775892	0.00897422	0.00848417	0.00663626	0.00538515	0.00407349	0.00280236	0.00207598	0.00141393	0.0010118	0.000801321	0.000626728	0.000472171	0.000354786	0.000271889	0.000203971	0.00014593	0.000100029	6.61192e-05	4.96975e-05	3.2609e-05	2.61802e-05	1.84226e-05
2.16075e-16	0.0105713	0.0133051	0.0109462	0.00903572	0.00581582	0.00406521	0.00317673	0.00258614	0.00218536	0.00178228	0.00138077	0.00103257	0.000793241	0.000585953	0.000419432	0.000307266	0.000239656	0.000186971	0.000132677	8.84735e-05	6.13966e-05	4.2879e-05	3.15861e-05
2.16075e-16	0.0220251	0.0251735	0.0216364	0.0174082	0.0139644	0.0108644	0.00821398	0.00628699	0.00461568	0.00362499	0.00269854	0.00189791	0.00139278	0.00101773	0.000682611	0.000502089	0.00035406	0.000252684	0.000194638	0.000150849	0.000117628	9.08691e-05	7.00171e-05
2.16075e-16	0.0293976	0.0358994	0.0277302	0.0224691	0.0172669	0.0137532	0.0105815	0.00802977	0.00650341	0.00490138	0.0037764	0.00301613	0.00242862	0.00180817	0.00132011	0.000963823	0.000722318	0.000536834	0.000384908	0.000302347	0.000224258	0.000173143	0.000130133
2.16075e-16	0.0324674	0.0369367	0.0320449	0.0279184	0.0223534	0.0173111	0.0139511	0.0109194	0.00856272	0.00718355	0.00554928	0.00397525	0.00294691	0.00230604	0.00181403	0.00142679	0.00117683	0.000963382	0.000775798	0.000621449	0.000499159	0.000400946	0.000319518
2.16075e-16	0.0358652	0.039104	0.0324508	0.0264929	0.0210986	0.0170647	0.0137149	0.010191	0.00801214	0.00641553	0.00521785	0.00414443	0.00327532	0.00266256	0.00203178	0.00151307	0.00116488	0.000944213	0.000782591	0.00062145	0.000490746	0.000380938	0.000280354
2.16075e-16	0.0350301	0.0392261	0.0342537	0.026527	0.0212126	0.0167391	0.0128115	0.00987435	0.00757857	0.00626677	0.00519347	0.00419383	0.00356296	0.00261805	0.00189147	0.00150218	0.00118778	0.000896917	0.000677908	0.000539503	0.000434354	0.000350074	0.000268336
2.16075e-16	0.0385044	0.0432098	0.0341684	0.0256753	0.0198161	0.0160453	0.0128144	0.00956239	0.00779869	0.00659805	0.00535545	0.00416991	0.0032664	0.00255874	0.00199759	0.00152053	0.00118839	0.000943951	0.000753828	0.000582562	0.000445614	0.00034581	0.000268379
2.16075e-16	0.0387828	0.0407406	0.0339921	0.0268977	0.0204571	0.015275	0.0113115	0.00865106	0.00692137	0.00535146	0.00411148	0.00320246	0.00247669	0.00191555	0.00151343	0.00119915	0.000919788	0.000701229	0.000518468	0.000383865	0.000292444	0.000223533	0.000173489
2.16075e-16	0.0421384	0.0438729	0.0348699	0.0283476	0.0221691	0.0171898	0.0138199	0.00997083	0.00755398	0.0060444	0.00439803	0.00318302	0.00249875	0.00196148	0.0015025	0.00109782	0.000834804	0.000635879	0.000460306	0.000353828	0.000273175	0.000209864	0.000161225
2.16075e-16	0.0443869	0.0481647	0.0379912	0.0298762	0.023399	0.0176202	0.0142623	0.0109673	0.00842774	0.00655686	0.00485828	0.00360057	0.00273092	0.00208919	0.00158313	0.00119897	0.000909015	0.000689601	0.000511518	0.000389189	0.000299262	0.000234814	0.000181531
2.16075e-16	0.0446498	0.0471777	0.0375565	0.0277251	0.0222554	0.016933	0.0124424	0.00968516	0.00748077	0.00568127	0.00427228	0.00335018	0.00261498	0.00199942	0.00144868	0.00111164	0.000840085	0.000628155	0.000469767	0.000332192	0.000222787	0.000168215	0.000130368
2.16075e-16	0.0444329	0.0478987	0.0389401	0.0290968	0.0216419	0.0164313	0.0125556	0.00938704	0.00717302	0.00540197	0.00419356	0.00288136	0.00218141	0.0016605	0.00110929	0.000812141	0.000594767	0.000435703	0.000314689	0.000240122	0.000183279	0.00013836	0.000107191
2.16075e-16	0.0526281	0.0566133	0.0452646	0.0340102	0.0253926	0.0195248	0.0155099	0.0114808	0.0084675	0.00622756	0.00488094	0.00374914	0.00288429	0.00222055	0.00170523	0.00128743	0.000979068	0.000743011	0.000559644	0.000421481	0.000281497	0.00020946	0.000154991
2.16075e-16	0.0601349	0.0650144	0.0520734	0.0410337	0.0311704	0.0229066	0.0173732	0.0128561	0.00922433	0.00742691	0.00562953	0.00389899	0.00302614	0.00228094	0.00170484	0.0013334	0.0010127	0.000740538	0.00055116	0.000421145	0.000321788	0.000245423	0.000184781
2.16075e-16	0.0647749	0.0726899	0.0589748	0.0481014	0.0366234	0.0272665	0.021121	0.016668	0.0133591	0.0104707	0.007927	0.00605721	0.00478841	0.00351034	0.00255705	0.00209436	0.00138234	0.000952199	0.00072821	0.000570153	0.000456125	0.000369548	0.000289256
2.16075e-16	0.0709621	0.0779401	0.066465	0.054383	0.0441263	0.0331069	0.023866	0.0189949	0.0146757	0.0112967	0.00900975	0.00752891	0.00615888	0.0046799	0.0035824	0.00275489	0.00215316	0.00165326	0.00129611	0.000994649	0.000752529	0.000569475	0.000431049
2.16075e-16	0.0725338	0.083025	0.0727054	0.0589834	0.0474794	0.0349155	0.0267227	0.0218488	0.016222	0.0130655	0.0103501	0.00779911	0.00572368	0.00455997	0.00332025	0.00268326	0.00226434	0.00172567	0.00133808	0.00103874	0.000815969	0.000647631	0.000500704
2.16075e-16	0.0739326	0.0819233	0.0683694	0.0541766	0.0442792	0.0348548	0.0272409	0.0217679	0.017863	0.0131206	0.0106926	0.00807093	0.00638606	0.00504747	0.00332085	0.00286544	0.00241418	0.00196584	0.00159661	0.00122445	0.000930027	0.000706494	0.000536758
2.16075e-16	0.0755545	0.0821574	0.0689773	0.05856	0.0452094	0.0355585	0.0273587	0.0226375	0.0167822	0.0126173	0.0101093	0.00776071	0.00610949	0.00463872	0.0035185	0.00260717	0.00204123	0.00157525	0.00125463	0.000988741	0.000751129	0.000585532	0.000454465
2.16075e-16	0.0762913	0.0795286	0.0634743	0.0525668	0.0415357	0.0331901	0.0258617	0.0200776	0.0162448	0.012331	0.00919991	0.0070875	0.00546734	0.00412033	0.00311893	0.00232731	0.00179551	0.0014722	0.00117785	0.000876286	0.000651131	0.000500656	0.000380766
2.16075e-16	0.0749532	0.0810609	0.0629414	0.0509469	0.0355015	0.0275998	0.0210456	0.0161649	0.0122953	0.00949252	0.00719804	0.00540248	0.00392301	0.00334365	0.00259628	0.00187674	0.00133168	0.000971776	0.000757959	0.000586446	0.000438415	0.000324755	0.000240209
2.16075e-16	0.0701323	0.0719224	0.0583604	0.045962	0.0338345	0.0252519	0.0183796	0.0129917	0.0102339	0.00813053	0.00651202	0.0053502	0.00419359	0.00340014	0.00254198	0.00166786	0.00123516	0.000950149	0.000703092	0.000534783	0.00039969	0.00028201	0.000218753
2.16075e-16	0.0716028	0.0825673	0.0652808	0.0562563	0.0437083	0.0281697	0.0205061	0.015271	0.0112493	0.00879301	0.00681613	0.00505741	0.00374958	0.00304467	0.00238452	0.0017705	0.00132537	0.0010138	0.000753753	0.000567698	0.000427917	0.000322819	0.000243734
