# Supplementary material for: Research on the dynamic spillover of stock markets under COVID-19—Taking the stock markets of China, Japan, and South Korea as an example
Source: Front Public Health. 2022 Nov 11;10:1008348. doi: 10.3389/fpubh.2022.1008348 (PMC9691647; doi:10.3389/fpubh.2022.1008348)
Supplement: Supplementary file 6 [file Data_Sheet_4.ZIP › JPN_HK (1).xls]

## Sheet: Sheet6
0	0	0	0	0	0	0	0	0	0	0	0	0	0	0	0	0	0	0	0	0	0	0	0
0	0	0	0	0	0	0	0	0	0	0	0	0	0	0	0	0	0	0	0	0	0	0	0
-2.08393e-16	0.0505157	0.0444322	0.0442005	0.0400442	0.0307568	0.0234816	0.0202735	0.0180157	0.0164286	0.013406	0.0109897	0.00954018	0.00723454	0.00601511	0.00538109	0.00481563	0.0042299	0.00348391	0.00268925	0.0022058	0.00191953	0.00164333	0.00130156
-2.08393e-16	0.0525446	0.0494246	0.0488022	0.0379977	0.0301061	0.0255508	0.0231793	0.0202404	0.0177237	0.0157349	0.0125541	0.00995494	0.00853876	0.00723161	0.0061328	0.00472041	0.00370965	0.00310289	0.00221559	0.00161908	0.00125423	0.000995868	0.000791873
-2.08393e-16	0.04422	0.0471654	0.0487376	0.0407575	0.0294897	0.0264614	0.0222644	0.0187759	0.0160543	0.0133705	0.0115541	0.0106323	0.00943313	0.00753757	0.0062126	0.00533718	0.0043071	0.00348215	0.00271622	0.00223393	0.00174683	0.00136594	0.00106808
-2.08393e-16	0.0461037	0.0505779	0.0501095	0.0379109	0.0296808	0.0226443	0.0190307	0.0164414	0.0148347	0.0127658	0.010451	0.00938986	0.00742987	0.00647248	0.00525146	0.00431663	0.00362585	0.00300758	0.00254843	0.00212104	0.00178587	0.00149433	0.00135997
-2.08393e-16	0.0510086	0.0584373	0.044606	0.0345687	0.0315639	0.0263294	0.0238793	0.019321	0.0159473	0.014117	0.0121777	0.0102096	0.00795222	0.00638176	0.00505626	0.0041573	0.00333652	0.00289218	0.00244324	0.00211266	0.00174759	0.00143778	0.00118425
-2.08393e-16	0.0474121	0.0518369	0.0450085	0.0353103	0.031883	0.0260952	0.0223174	0.0192055	0.0161203	0.0132189	0.0111979	0.00938267	0.00762485	0.00613208	0.005174	0.00428583	0.00348092	0.00311086	0.00262644	0.00222869	0.00178894	0.00145602	0.00118568
-2.08393e-16	0.0463739	0.0566035	0.0449614	0.0375696	0.032788	0.026995	0.0224961	0.0189561	0.0157742	0.013179	0.0110291	0.00917555	0.00760154	0.00638665	0.00545127	0.00463261	0.00411879	0.00354943	0.0029103	0.0023271	0.00186568	0.00156041	0.0012948
-2.08393e-16	0.0462799	0.0549915	0.046341	0.035784	0.0294531	0.024984	0.0191462	0.0171809	0.0145815	0.0126984	0.0103673	0.00843024	0.00679362	0.00575534	0.00491751	0.00422823	0.00349028	0.00288223	0.00238103	0.00196774	0.0016342	0.00135152	0.00114858
-2.08393e-16	0.0424151	0.0462402	0.0447072	0.0326446	0.0289588	0.026369	0.0228647	0.0191263	0.0140705	0.0122872	0.0102135	0.0090609	0.00778188	0.00657295	0.00555465	0.00486298	0.00421	0.00349106	0.00292257	0.00249131	0.00209785	0.001753	0.00136495
-2.08393e-16	0.036236	0.0460756	0.0410281	0.0335885	0.0290487	0.025075	0.0199766	0.0171062	0.0143657	0.0119353	0.00933976	0.00832463	0.00682624	0.00582707	0.00496829	0.00422585	0.00357788	0.0028697	0.0023774	0.00192611	0.00158165	0.00126563	0.00102666
-2.08393e-16	0.0391522	0.0396316	0.032194	0.0262473	0.0233432	0.0204556	0.017054	0.0138566	0.0113926	0.00907689	0.00749196	0.00590217	0.00466763	0.00397363	0.00348645	0.00288167	0.00229732	0.00180765	0.00142367	0.00115189	0.000968196	0.000826208	0.000723468
-2.08393e-16	0.0436872	0.0475102	0.0398007	0.0316685	0.0292875	0.0241782	0.0201777	0.0179627	0.0155418	0.0134479	0.0109205	0.00908113	0.00746185	0.00617941	0.00513887	0.00424991	0.00366255	0.00309527	0.00265769	0.00233973	0.00197868	0.00167514	0.00136113
-2.08393e-16	0.0400946	0.0405478	0.0363696	0.0239047	0.0188123	0.0158312	0.0136357	0.0123984	0.0106819	0.0089816	0.00717257	0.00542337	0.00450669	0.0039125	0.00339199	0.00275055	0.00213617	0.00170886	0.00137872	0.00111181	0.000920711	0.000745676	0.000657147
-2.08393e-16	0.0448529	0.0470236	0.0386538	0.0309665	0.025775	0.0218276	0.0178942	0.0151681	0.0127279	0.0104073	0.00919333	0.00787698	0.00627769	0.00530829	0.00453524	0.00377238	0.0030205	0.00242108	0.0019909	0.00158101	0.00127612	0.00104912	0.000875525
-2.08393e-16	0.0473942	0.0490103	0.0402233	0.0297827	0.0247254	0.0201214	0.0168557	0.0151306	0.013259	0.0109656	0.0091117	0.00770174	0.00668279	0.00535941	0.00432077	0.00359199	0.00296861	0.00248255	0.00205494	0.00179072	0.00154707	0.00131293	0.00111505
-2.08393e-16	0.0592641	0.0592566	0.0414762	0.0332331	0.0276198	0.0244887	0.0203263	0.0168433	0.0141957	0.0121086	0.0102024	0.00839944	0.00729886	0.00603952	0.00484817	0.00406323	0.00352631	0.00306225	0.00253361	0.00209067	0.00172593	0.00138027	0.00109871
-2.08393e-16	0.0540216	0.0566905	0.0444797	0.0355837	0.029519	0.0250116	0.0211592	0.0180738	0.0152654	0.0125039	0.0104943	0.0090645	0.00780711	0.00650397	0.00555171	0.00480549	0.00399423	0.00341195	0.00290084	0.00248158	0.00210381	0.00181748	0.00157378
-2.08393e-16	0.0457999	0.0476673	0.03322	0.0302216	0.0261717	0.0224806	0.0191467	0.0160403	0.014015	0.0118004	0.00993762	0.00854575	0.00738873	0.00626794	0.00535519	0.00444609	0.00370021	0.0031659	0.00279667	0.00251993	0.00222586	0.00188356	0.00159913
-2.08393e-16	0.0399867	0.0453178	0.0345902	0.0261775	0.0243773	0.020685	0.0178682	0.0155298	0.0137558	0.0126409	0.0102292	0.00918535	0.00829857	0.00666262	0.00554136	0.00480112	0.00387265	0.00324019	0.00279843	0.00240083	0.00199015	0.00165843	0.00141997
-2.08393e-16	0.0352187	0.0424279	0.0344733	0.0219071	0.0193701	0.0184944	0.0154478	0.0126746	0.0110781	0.00883776	0.00810784	0.00681622	0.00565382	0.00475335	0.00408776	0.00348214	0.00290027	0.00244836	0.00198382	0.00164279	0.00140578	0.00120458	0.00103119
-2.08393e-16	0.0390451	0.0383139	0.0247878	0.0161488	0.0138556	0.013198	0.0106436	0.00886131	0.00726209	0.00612833	0.00512678	0.00463063	0.00438454	0.00409053	0.00369903	0.00327731	0.00288865	0.00245858	0.00200104	0.00177749	0.0016256	0.00144987	0.00126941
-2.08393e-16	0.0245746	0.0211032	0.0135066	0.00900101	0.00884648	0.0090102	0.00782149	0.00613921	0.00557594	0.00449142	0.00378173	0.00299287	0.0023334	0.00185792	0.00151836	0.0013001	0.00107803	0.000872537	0.000711625	0.000573418	0.000449569	0.000352577	0.000276562
-2.08393e-16	0.0178693	0.0171122	0.0109688	0.00444609	0.00355455	0.00385933	0.00366954	0.00297898	0.00272396	0.00225077	0.00201765	0.00182407	0.00138818	0.00104464	0.000786357	0.000591969	0.000446322	0.000363857	0.000283256	0.000214634	0.000162654	0.000123353	9.67844e-05
-2.08393e-16	0.0197505	0.0170016	0.00528126	0.0022974	-4.63112e-05	0.00104736	0.000667442	0.000283175	0.000352913	0.000334043	0.000185436	0.000141992	0.00012189	7.65555e-05	5.07015e-05	2.59715e-05	2.00452e-06	-7.80588e-06	-1.10336e-05	-8.94288e-06	-7.3056e-06	-6.22495e-06	-5.30147e-06
-2.08393e-16	0.0159872	0.0135474	0.00485803	-0.00165607	-0.00168783	0.000858989	0.000279255	-0.000328065	-8.05497e-05	0.000123329	-0.000145201	-0.000144998	-0.000126684	-4.51615e-05	-8.1584e-05	-6.94712e-05	-5.85555e-05	-4.67666e-05	-4.08412e-05	-3.44715e-05	-2.9117e-05	-2.46014e-05	-2.0309e-05
-2.08393e-16	0.0159813	0.00962637	0.00363378	-0.000840504	-0.00113282	-0.000773778	5.4295e-05	-0.000349711	-0.00049802	-2.85717e-05	-0.000338938	-0.000321599	-0.000312571	-0.000119392	-0.000231066	-0.000218512	-0.000195307	-0.000111176	-0.00013326	-0.000103318	-8.03832e-05	-6.12922e-05	-5.00317e-05
-2.08393e-16	0.0134118	0.0107079	0.00271646	-0.000101026	0.00124266	0.000800062	0.00068167	0.000710716	0.000547295	0.000326952	0.000197155	0.000155149	0.000117774	8.95612e-05	6.85157e-05	5.44533e-05	4.09754e-05	3.20498e-05	2.54939e-05	1.97763e-05	1.54046e-05	1.21796e-05	9.5785e-06
-2.08393e-16	0.0248899	0.0264101	0.0146415	0.00889229	0.00834563	0.00936085	0.0084551	0.0074944	0.00600091	0.00486652	0.00417813	0.00338175	0.00277466	0.00251498	0.00213794	0.00174727	0.00152734	0.00131731	0.00113853	0.000948259	0.000754922	0.00059838	0.000473203
-2.08393e-16	0.0335811	0.0341235	0.0280586	0.0191385	0.0184867	0.0177493	0.0146663	0.0120862	0.0104817	0.00907019	0.0076242	0.00680539	0.00620178	0.00540306	0.00481594	0.00418732	0.00359789	0.0031338	0.00277256	0.00244675	0.00212581	0.00188364	0.00165174
-2.08393e-16	0.0400973	0.045186	0.0327401	0.0237087	0.0227333	0.0204417	0.0190214	0.0160448	0.0141984	0.0122912	0.0109073	0.0102065	0.00900338	0.00787497	0.00689105	0.00602939	0.00527083	0.00459624	0.00400836	0.00349594	0.00304919	0.00268216	0.00237139
-2.08393e-16	0.0391496	0.0491151	0.0312087	0.0226406	0.0219666	0.0229443	0.0180224	0.0169217	0.0151988	0.0133502	0.0123094	0.0114296	0.0104485	0.0090249	0.00798004	0.00734319	0.00674203	0.00603434	0.00547856	0.00490757	0.00427716	0.00365753	0.00320634
-2.08393e-16	0.0422739	0.0455267	0.0313095	0.0215096	0.0201851	0.019973	0.017858	0.0155407	0.0136541	0.0123217	0.0114967	0.0103325	0.00910011	0.00778534	0.00659358	0.00569761	0.00487619	0.00424965	0.00370438	0.00315044	0.00277939	0.00237688	0.00203239
-2.08393e-16	0.0392141	0.0446457	0.0304205	0.0217682	0.0201023	0.0184235	0.0162547	0.0143547	0.0128348	0.0115274	0.0105161	0.00942488	0.00797786	0.0066981	0.00564338	0.00488752	0.00433378	0.00367178	0.00312249	0.00279174	0.00246502	0.00215198	0.00191816
-2.08393e-16	0.0403576	0.046422	0.0328812	0.0261318	0.0250465	0.0222918	0.0204748	0.0184743	0.0164002	0.0141025	0.012368	0.0108653	0.0095748	0.00894443	0.00787339	0.00718449	0.0062216	0.00540822	0.0048401	0.00440911	0.00394793	0.00353559	0.00313114
-2.08393e-16	0.0471145	0.0497822	0.0397367	0.0313212	0.0285825	0.0262784	0.0239442	0.0211196	0.0187804	0.0172796	0.0160388	0.0145801	0.0126907	0.010853	0.00939092	0.00840812	0.00754637	0.00677321	0.00627865	0.00558343	0.00500206	0.00446787	0.00395745
-2.08393e-16	0.0490071	0.054007	0.044644	0.0358966	0.0320568	0.028916	0.0240875	0.0219221	0.0202019	0.0173557	0.0156105	0.0144515	0.0128739	0.0115131	0.0105968	0.00935331	0.00812619	0.00723809	0.00654838	0.00580101	0.00514063	0.00455693	0.00407525
-2.08393e-16	0.0512461	0.0555174	0.0479711	0.0406849	0.0340069	0.029548	0.0263383	0.0238767	0.0206779	0.0190464	0.0165484	0.014289	0.0128919	0.0116349	0.010417	0.00919608	0.00822122	0.00722412	0.00655504	0.00577041	0.00520597	0.00469808	0.00424094
-2.08393e-16	0.0471889	0.0540381	0.0446536	0.0385074	0.0326342	0.0267439	0.0221301	0.0193946	0.0173634	0.0157278	0.0143843	0.0130134	0.0118788	0.0108179	0.00940412	0.00855651	0.00778767	0.00704194	0.00644963	0.00582604	0.00518718	0.00447223	0.00388545
-2.08393e-16	0.0516361	0.0554782	0.0454369	0.0397807	0.0345024	0.0295557	0.025202	0.021842	0.0192266	0.0164159	0.0142832	0.0127349	0.011684	0.010543	0.0092599	0.00851367	0.00766658	0.00674216	0.00596982	0.00532444	0.0047009	0.00410124	0.00357938
-2.08393e-16	0.0506794	0.0549685	0.0467015	0.0363898	0.0306705	0.0264724	0.0227869	0.0187524	0.0163517	0.0142566	0.0124622	0.0110452	0.00983247	0.00851813	0.00744263	0.00651262	0.0056508	0.00506635	0.0047229	0.00434999	0.00406349	0.00379588	0.00354592
-2.08393e-16	0.0526114	0.053747	0.047182	0.0377694	0.0327391	0.0282093	0.0235999	0.0198462	0.0176033	0.0146098	0.0121149	0.0103274	0.00891564	0.00770294	0.00665751	0.00576005	0.00505838	0.00459054	0.00416305	0.00372469	0.00325671	0.00292708	0.00261768
-2.08393e-16	0.0450916	0.0480472	0.0380846	0.0323784	0.0264321	0.0236724	0.0200668	0.0165652	0.0133553	0.0114947	0.00991128	0.00877972	0.00746285	0.00651868	0.00575737	0.00512166	0.00443317	0.00383746	0.00332869	0.00307056	0.00264511	0.00230363	0.002013
-2.08393e-16	0.0419628	0.0484745	0.0371321	0.0300566	0.0279621	0.0252975	0.0221734	0.0182013	0.0147425	0.0126256	0.010818	0.00891577	0.00728634	0.00623175	0.00536191	0.0047312	0.00405042	0.00350354	0.00317954	0.00283297	0.00250559	0.00219618	0.00193746
-2.08393e-16	0.033072	0.0326207	0.0255131	0.0217137	0.0186976	0.0163981	0.0144161	0.01236	0.011165	0.00933193	0.00754869	0.0061959	0.00503214	0.0041479	0.00355875	0.00309871	0.00269805	0.00234992	0.00204701	0.00178338	0.00155402	0.0013255	0.00110803
-2.08393e-16	0.0330723	0.0304707	0.024704	0.0221011	0.0188571	0.0170356	0.0150716	0.0133881	0.0112737	0.00945516	0.00791257	0.00673505	0.00552157	0.00455592	0.00388426	0.00342747	0.00309379	0.00273099	0.0024081	0.00202315	0.00168671	0.00139468	0.00116564
-2.08393e-16	0.0314626	0.0346572	0.0242249	0.0164479	0.0139339	0.0118538	0.0107995	0.00912486	0.00758351	0.00623666	0.00503068	0.00426836	0.0033993	0.00319601	0.00284029	0.00248183	0.00228141	0.00200742	0.00168536	0.00146002	0.00126083	0.00103234	0.000863378
-2.08393e-16	0.025886	0.0282142	0.0214936	0.0174504	0.0161135	0.0151273	0.0128288	0.0110204	0.00860284	0.00675351	0.0058419	0.00508493	0.00430708	0.00354103	0.00287886	0.0025293	0.00230064	0.00202517	0.00165098	0.00143188	0.00121263	0.0010263	0.000884414
-2.08393e-16	0.0221535	0.023645	0.016258	0.0121718	0.0112255	0.00999543	0.00871549	0.00754896	0.00663097	0.00583337	0.00477391	0.00410891	0.00351669	0.00302007	0.0026135	0.00222665	0.00195711	0.00165107	0.00144622	0.00126772	0.00104178	0.000862893	0.000746348
-2.08393e-16	0.0198645	0.0186941	0.0100008	0.0101924	0.00876961	0.00673588	0.0061177	0.00521713	0.00416491	0.00340859	0.00299828	0.00283383	0.00255708	0.00220726	0.00188086	0.00155777	0.00129895	0.00110449	0.000911827	0.000728251	0.000613939	0.000518306	0.000438187
-2.08393e-16	0.0177418	0.0151353	0.00858052	0.00765176	0.00746482	0.00657205	0.00580552	0.00540331	0.00468678	0.0038099	0.00311934	0.00245564	0.0019842	0.00156715	0.00123939	0.000986669	0.000761916	0.000612565	0.000503664	0.00041727	0.000322194	0.000245691	0.000192537
-2.08393e-16	0.0190254	0.0143935	0.00667899	0.00741539	0.00730498	0.00656972	0.00505382	0.0042628	0.00355646	0.00286983	0.00227672	0.00180873	0.00143724	0.00108194	0.000833826	0.00064414	0.000501911	0.000425391	0.000346498	0.000275388	0.000221257	0.000193617	0.000172267
-2.08393e-16	0.0125384	0.00883778	0.00572832	0.00366519	0.00480423	0.00424794	0.00358004	0.00293645	0.00226972	0.00167193	0.00122209	0.000909999	0.00068269	0.00053767	0.000416784	0.00032625	0.000256442	0.000196646	0.000151233	0.000116649	8.46456e-05	6.29978e-05	4.92313e-05
-2.08393e-16	0.0116676	0.00954029	0.0051113	0.00526686	0.00516216	0.0046759	0.00367476	0.0029956	0.00240018	0.00196692	0.00173305	0.00136769	0.0010927	0.000825067	0.000574683	0.000432983	0.000336389	0.000293539	0.00025546	0.000209644	0.000165042	0.000124937	9.22194e-05
-2.08393e-16	0.0110134	0.00962515	0.00767225	0.00635933	0.00637091	0.00550793	0.00438597	0.00367642	0.00323059	0.00268492	0.0021404	0.00173353	0.00145283	0.00118587	0.000988831	0.000778302	0.000655692	0.000568676	0.000472576	0.000386691	0.000313524	0.000256653	0.000210142
-2.08393e-16	0.00928209	0.011376	0.00576263	0.00482451	0.00410744	0.00417759	0.00372269	0.00319379	0.00270438	0.00218491	0.00178512	0.00142795	0.00109219	0.000883567	0.000727199	0.000530576	0.000374067	0.000264129	0.000200792	0.000157386	0.000126247	9.82494e-05	7.41626e-05
-2.08393e-16	0.0140115	0.0143696	0.0131111	0.00922147	0.00698546	0.0062363	0.00556653	0.00474902	0.00392683	0.00318553	0.00256841	0.00206956	0.00163113	0.00129665	0.000978432	0.00082536	0.000714598	0.000621007	0.000521823	0.000436024	0.000364444	0.000302548	0.000251472
-2.08393e-16	0.0107319	0.0101134	0.00679004	0.00684047	0.00635047	0.00607174	0.00565756	0.00496103	0.00388833	0.00310838	0.00271307	0.0024507	0.00205932	0.00161546	0.00137222	0.00110145	0.000866485	0.000746657	0.000613423	0.000499378	0.000395587	0.000313381	0.00026028
-2.08393e-16	0.0073972	0.00856196	0.00695926	0.00488232	0.0039395	0.00366929	0.00344455	0.00314732	0.00262121	0.00220017	0.00186258	0.00167345	0.0013991	0.00117235	0.000972038	0.000816028	0.0006789	0.000527052	0.000421146	0.0003308	0.000266592	0.000222891	0.000186375
-2.08393e-16	0.0135038	0.00876319	0.00966168	0.00814849	0.00680989	0.00611731	0.00534952	0.00458313	0.00386413	0.00334128	0.00259161	0.00204398	0.00165791	0.00132939	0.00109587	0.000967706	0.000854889	0.000734284	0.000630667	0.000517398	0.000413124	0.000331276	0.00026678
-2.08393e-16	0.0194801	0.0200031	0.0178533	0.017012	0.0144352	0.0127888	0.0107676	0.00858435	0.00711029	0.00583564	0.0049284	0.00423727	0.00351897	0.00281469	0.00226327	0.00187189	0.00151509	0.0012763	0.00104671	0.000840961	0.000698169	0.000579673	0.000481358
-2.08393e-16	0.0236676	0.0252504	0.0227998	0.0199543	0.018461	0.0160196	0.0140973	0.0120273	0.0101802	0.0083857	0.00670079	0.00582209	0.00484274	0.00403382	0.0033934	0.00288054	0.0024534	0.00209637	0.00181919	0.00162	0.00137373	0.00116462	0.000988274
-2.08393e-16	0.0248936	0.0279916	0.0245759	0.0217901	0.01929	0.015257	0.0130715	0.0121856	0.0105115	0.00865832	0.0072453	0.00685346	0.00577326	0.00497083	0.00409447	0.00341567	0.0030074	0.00264794	0.00233146	0.00202281	0.00169659	0.00142615	0.0012015
-2.08393e-16	0.026442	0.0272552	0.0231379	0.0208287	0.0191369	0.0165989	0.0137276	0.0116518	0.0109064	0.00994103	0.00861956	0.0072648	0.00635311	0.00554647	0.00468424	0.00394989	0.00332793	0.00271305	0.00224707	0.00186574	0.00159634	0.00136664	0.00117069
-2.08393e-16	0.0250394	0.0234239	0.0211675	0.0178341	0.0146142	0.0121281	0.00983083	0.0083102	0.0071282	0.0055488	0.00441651	0.00365828	0.00303114	0.00251145	0.00208091	0.00174087	0.00151482	0.00133677	0.00119151	0.00105644	0.000897093	0.000762284	0.000648153
-2.08393e-16	0.0227863	0.0238524	0.0226031	0.0180128	0.0139158	0.0116417	0.0100237	0.00880904	0.00736539	0.00606898	0.00513358	0.00434322	0.00382946	0.00330639	0.00273089	0.00228538	0.00191563	0.00160496	0.00133788	0.00109137	0.000890838	0.000743692	0.000610971
-2.08393e-16	0.0182226	0.0224905	0.0170862	0.0149885	0.0134638	0.0113722	0.0085069	0.00668654	0.00571721	0.00493079	0.00424537	0.00370911	0.00306712	0.00251638	0.00209755	0.00173494	0.00145668	0.0012435	0.00104484	0.000856469	0.000717166	0.000600254	0.000491962
-2.08393e-16	0.0133289	0.014446	0.0134882	0.00858776	0.00663739	0.00563166	0.00475189	0.00382186	0.00289412	0.00216299	0.00187648	0.00153184	0.00120675	0.000951438	0.000750775	0.000592879	0.000468546	0.000370573	0.000300275	0.000251264	0.00021045	0.00017643	0.000148047
-2.08393e-16	0.015012	0.0186832	0.0128773	0.0111561	0.00893369	0.00734425	0.00580597	0.00490746	0.00415269	0.00331913	0.00266318	0.0023363	0.00190466	0.00150236	0.0012882	0.00113633	0.00100302	0.000841064	0.000678975	0.000543878	0.000430182	0.000343828	0.000288449
-2.08393e-16	0.015552	0.0162821	0.00883267	0.00791552	0.00710651	0.006085	0.00454029	0.00406661	0.00379532	0.00338643	0.00289398	0.00244268	0.0019592	0.00158754	0.00135427	0.00114511	0.000935776	0.000775693	0.00063919	0.000539786	0.000486434	0.000438585	0.000395648
-2.08393e-16	0.0167763	0.0160184	0.0129785	0.0109707	0.00977817	0.00825256	0.00709298	0.00584299	0.00495381	0.00420157	0.00332231	0.00255087	0.0019278	0.00143522	0.00110611	0.000915697	0.000807484	0.000706965	0.000563451	0.000434978	0.00033586	0.000259377	0.000200347
-2.08393e-16	0.0159177	0.0172206	0.0109215	0.00954037	0.00897893	0.00808606	0.00636346	0.00490545	0.00384371	0.00310402	0.0027041	0.00231706	0.00194106	0.0016351	0.00141651	0.00123232	0.000993263	0.000753954	0.000656903	0.000548293	0.000436101	0.000343889	0.000270995
-2.08393e-16	0.0137214	0.0195282	0.0171827	0.0131662	0.0113214	0.00828662	0.00625403	0.00459501	0.00366596	0.00307117	0.00233849	0.00177896	0.00135695	0.00104265	0.0008713	0.000697709	0.000565	0.000461484	0.000393031	0.000325503	0.000270018	0.000210624	0.000160925
-2.08393e-16	0.0175833	0.0196386	0.0146746	0.0133275	0.00974591	0.00806377	0.00636697	0.00495835	0.00395948	0.0032524	0.00258233	0.00212476	0.00173691	0.00142195	0.0011649	0.000955399	0.00080642	0.000688778	0.000575138	0.000458068	0.000387917	0.000316442	0.000255487
-2.08393e-16	0.0151732	0.0189237	0.0138894	0.0133254	0.0110418	0.00882928	0.00692054	0.00586251	0.0045217	0.00344928	0.00263005	0.00214841	0.00180374	0.00153517	0.00130611	0.00111163	0.000934116	0.000745967	0.000651168	0.000551025	0.000431056	0.000359511	0.000287294
-2.08393e-16	0.0125321	0.0104146	0.00990181	0.00695003	0.00410709	0.00320346	0.00265299	0.00249075	0.00204102	0.00166244	0.00126637	0.000964431	0.000784546	0.000639755	0.000522204	0.000426466	0.000348334	0.000281006	0.00022463	0.000179567	0.00014359	0.000114869	9.11061e-05
-2.08393e-16	0.00558862	0.00787113	0.00568048	0.00371715	0.0032563	0.00253224	0.00211072	0.00181879	0.00156384	0.00136259	0.00119343	0.00104615	0.000916408	0.000763797	0.00062241	0.000507926	0.000415159	0.000353023	0.000279749	0.000228647	0.000178436	0.000138869	0.00010809
-2.08393e-16	0.00515372	0.00352446	0.00456082	0.00296725	0.00247544	0.00207725	0.00173898	0.0013851	0.00110751	0.000889237	0.000717447	0.000565388	0.000444783	0.000350532	0.000285236	0.000226177	0.000176822	0.000139316	0.000109912	8.7242e-05	6.94207e-05	5.55216e-05	4.50752e-05
-2.08393e-16	-0.000111784	0.00229714	0.000753038	0.000953313	0.000309551	7.19126e-06	-0.000107213	-0.000117049	-0.000108019	-9.0302e-05	-7.4848e-05	-6.13095e-05	-5.04371e-05	-4.15539e-05	-3.4393e-05	-2.85651e-05	-2.38194e-05	-1.9932e-05	-1.67369e-05	-1.40985e-05	-1.19116e-05	-1.00914e-05	-8.57106e-06
-2.08393e-16	-0.00203589	-0.0022798	-0.00289387	-0.00214987	-0.0021226	-0.001741	-0.00153212	-0.00130272	-0.00109828	-0.000902503	-0.0007429	-0.000612579	-0.000506001	-0.000418693	-0.000339289	-0.000253804	-0.000190216	-0.000142832	-0.000107459	-8.10026e-05	-6.11781e-05	-4.95157e-05	-4.03641e-05
-2.08393e-16	0.00163467	-0.00134302	-0.00325694	-0.00302902	-0.00252697	-0.00200395	-0.00167678	-0.00141567	-0.0012383	-0.00106901	-0.00082682	-0.000640158	-0.000511533	-0.000411027	-0.000330373	-0.000265525	-0.000213431	-0.000171554	-0.000137899	-0.000110294	-8.57181e-05	-6.66728e-05	-5.19025e-05
-2.08393e-16	0.00213937	0.00296171	0.00267265	0.00285893	0.00235998	0.00209465	0.00183101	0.00157761	0.00127645	0.00112775	0.000942075	0.000719394	0.000553308	0.000445021	0.000365429	0.000302284	0.000249776	0.00019468	0.000152451	0.000119846	9.45603e-05	7.69757e-05	6.38377e-05
-2.08393e-16	0.00734731	0.00884843	0.007288	0.0058549	0.00461408	0.0037082	0.00298036	0.00258351	0.00209146	0.00169031	0.0013286	0.00101697	0.000853958	0.000719015	0.000585866	0.00048224	0.000403299	0.000328084	0.000260618	0.000203858	0.000165131	0.000133781	0.000108399
-2.08393e-16	0.00677832	0.0103835	0.00953485	0.0079306	0.00666389	0.00546379	0.0041508	0.00343367	0.00284948	0.00236606	0.00202373	0.00160577	0.00119753	0.000902037	0.000709089	0.000559028	0.000452609	0.000371787	0.000295198	0.000234507	0.000186512	0.000150185	0.000120943
-2.08393e-16	0.0143234	0.017893	0.0168754	0.0148717	0.0119777	0.0105361	0.0085754	0.00654201	0.00517267	0.0041967	0.0034366	0.00284946	0.00220621	0.00173663	0.0014444	0.00115475	0.000923863	0.000773946	0.000654416	0.000565373	0.000495849	0.00043489	0.000381433
-2.08393e-16	0.0113528	0.0148274	0.0134414	0.0128322	0.0101764	0.00876593	0.00716511	0.00609595	0.00527423	0.00434811	0.0036776	0.00310439	0.00241472	0.00188035	0.00154567	0.00133553	0.00115848	0.00100641	0.000815111	0.00066089	0.000538323	0.000438498	0.000357191
-2.08393e-16	0.0122979	0.0132283	0.0142757	0.0123288	0.0104204	0.00825135	0.00698163	0.00607138	0.00540479	0.00462942	0.00392613	0.00300438	0.00226061	0.00186276	0.00152946	0.00121001	0.000957204	0.000757217	0.000624031	0.000483511	0.000374953	0.000298527	0.000239624
-2.08393e-16	0.0192495	0.0222885	0.0196603	0.0170452	0.0150153	0.0129441	0.0107296	0.00838909	0.00700135	0.00569102	0.0049583	0.0042135	0.00353146	0.00288068	0.00248047	0.00207927	0.00166051	0.00133973	0.00111134	0.000883618	0.000698395	0.000566629	0.00045192
-2.08393e-16	0.0161708	0.0193883	0.0181634	0.0152048	0.0121445	0.0100673	0.00846641	0.00710067	0.00588835	0.00471757	0.00400101	0.00334086	0.00266597	0.00222153	0.00183766	0.00148631	0.00117861	0.000950137	0.000777449	0.000644715	0.000544162	0.000449331	0.000365378
-2.08393e-16	0.0168149	0.0159764	0.0152511	0.0129033	0.0106577	0.00926374	0.00794429	0.00671045	0.00562679	0.00492846	0.00410755	0.00327841	0.00253028	0.0020717	0.00176206	0.00148059	0.00119384	0.000962734	0.000776329	0.000626044	0.000504848	0.000407123	0.000328317
-2.08393e-16	0.0150854	0.0149718	0.0136927	0.0113291	0.008132	0.00622733	0.00494253	0.00395977	0.00313277	0.00243473	0.00215366	0.00191474	0.00169966	0.00151029	0.00126759	0.00104046	0.000828203	0.000671627	0.000557386	0.000463328	0.000385724	0.000309558	0.000246188
-2.08393e-16	0.0112278	0.0156358	0.00974842	0.00828938	0.00619648	0.00468471	0.00376936	0.00327863	0.00289827	0.00246473	0.00204796	0.00180133	0.00159843	0.0013291	0.00117585	0.000995758	0.000821616	0.000649504	0.000505499	0.000401693	0.000333068	0.000276518	0.000229861
-2.08393e-16	0.00938584	0.00821134	0.00472493	0.00304337	0.00254846	0.00202331	0.00135736	0.000941562	0.000722072	0.000583985	0.000450892	0.000331942	0.000249035	0.000190322	0.000148063	0.000118366	9.92494e-05	7.88158e-05	6.17872e-05	4.84389e-05	3.7977e-05	2.97768e-05	2.33484e-05
-2.08393e-16	0.00835135	0.00990869	0.00641858	0.00466107	0.004041	0.00343159	0.0028225	0.00214166	0.00173056	0.00153252	0.00130949	0.00104991	0.000844848	0.000679853	0.000549167	0.000445263	0.000349985	0.000277302	0.000220406	0.00018246	0.000154541	0.000130963	0.000110947
-2.08393e-16	0.0103144	0.01089	0.00845779	0.00670174	0.00583273	0.00457638	0.00357828	0.00263833	0.00214442	0.00182768	0.00154704	0.00128824	0.00111059	0.000955914	0.000775553	0.000602362	0.000476006	0.000388452	0.000319409	0.000253036	0.000199512	0.000157403	0.000124253
-2.08393e-16	0.0114154	0.0169452	0.0129602	0.0106241	0.00860416	0.00734804	0.00607059	0.00493264	0.00401623	0.00329532	0.0027116	0.00215936	0.00174768	0.00145614	0.0012733	0.00107979	0.000846868	0.000653654	0.000504521	0.000389432	0.000321061	0.000266517	0.000223179
-2.08393e-16	0.0138111	0.0168751	0.0125597	0.00968969	0.00722103	0.00583434	0.00441152	0.00355666	0.00292205	0.0021916	0.00175022	0.00146209	0.00122644	0.00102864	0.000863007	0.000702081	0.000558589	0.000444354	0.000353601	0.000281374	0.000223896	0.000178186	0.000141812
-2.08393e-16	0.0111055	0.0129184	0.0119145	0.00988961	0.00718067	0.00588984	0.00487756	0.00394348	0.00316097	0.00248587	0.00195873	0.00158851	0.00121184	0.00100287	0.000832064	0.000684214	0.000591939	0.000481149	0.000391122	0.000317964	0.000256772	0.000205207	0.000162516
-2.08393e-16	0.0131245	0.014393	0.0137743	0.011954	0.00878143	0.00724269	0.00616909	0.00522359	0.00424675	0.00339681	0.00275651	0.00219077	0.00167787	0.00125085	0.000958118	0.00076782	0.000607603	0.000481441	0.000405027	0.00035559	0.000300907	0.000250465	0.000208512
-2.08393e-16	0.00847901	0.0102178	0.0119254	0.010583	0.00895305	0.00760236	0.0062283	0.00471191	0.00351084	0.00293274	0.00252482	0.0022821	0.00204836	0.00166258	0.00130958	0.00103442	0.00083866	0.00068619	0.000586958	0.000486561	0.000415324	0.000358025	0.000316156
-2.08393e-16	0.0148949	0.0155838	0.0140732	0.0113949	0.00967844	0.00794545	0.00722589	0.00621201	0.00520302	0.0043667	0.00366124	0.00307565	0.00258742	0.00212395	0.00170497	0.00143742	0.00125631	0.0010224	0.000857522	0.000725007	0.000633136	0.000578197	0.000528082
-2.08393e-16	0.0127493	0.0176303	0.018053	0.0152036	0.0133706	0.0114769	0.0102719	0.00886319	0.00783893	0.00705102	0.00590685	0.00524711	0.00475211	0.00420043	0.00371116	0.0032743	0.00285093	0.00247922	0.00211094	0.00174927	0.00145088	0.00120448	0.00103509
-2.08393e-16	0.0168743	0.0198237	0.0188823	0.0177316	0.0151727	0.0140562	0.0120343	0.0102607	0.0089345	0.00801102	0.00748368	0.00710632	0.00674751	0.00613717	0.00551108	0.00473466	0.00389297	0.00320045	0.00263104	0.00216301	0.0017784	0.00147778	0.00121602
-2.08393e-16	0.019417	0.0220479	0.0187033	0.0173614	0.0167542	0.0151304	0.0139883	0.0116484	0.00975141	0.00822199	0.00692322	0.00580614	0.00495873	0.00423031	0.00350957	0.00304624	0.00265497	0.0022469	0.00182441	0.00147781	0.00119775	0.000977639	0.000835096
-2.08393e-16	0.0324972	0.0305764	0.0300511	0.0273623	0.0233285	0.0198142	0.0172707	0.0143843	0.0128398	0.0114797	0.0103301	0.00930233	0.00854964	0.00718375	0.0062698	0.00556715	0.00478997	0.00424693	0.00389717	0.00346054	0.00301403	0.00258654	0.00222171
-2.08393e-16	0.0405198	0.0407804	0.0356455	0.0301137	0.0263107	0.0228298	0.020225	0.018367	0.0162767	0.0147792	0.0130683	0.0115618	0.0101125	0.00873917	0.00749566	0.00623298	0.00550095	0.00486637	0.00431502	0.00384294	0.00338594	0.00298384	0.00262982
-2.08393e-16	0.0390446	0.0425661	0.03706	0.0317441	0.027042	0.022593	0.0187507	0.0160071	0.01395	0.0122479	0.0110377	0.00970096	0.00843838	0.00664704	0.00559794	0.00486107	0.00425027	0.003638	0.00302666	0.00252274	0.00227695	0.0021295	0.00199989
-2.08393e-16	0.0432693	0.0432741	0.0405594	0.0342273	0.0260343	0.021991	0.0193433	0.0166457	0.0146453	0.0135483	0.0111576	0.00882954	0.00722305	0.00619368	0.00540235	0.00443174	0.00368136	0.00315618	0.0027376	0.00229752	0.0019435	0.0017129	0.00148305
-2.08393e-16	0.0379129	0.0443271	0.0403966	0.032394	0.0273191	0.0234497	0.020301	0.0180027	0.0157772	0.0143193	0.0115199	0.0103248	0.00918237	0.00788189	0.00630074	0.00532715	0.00460907	0.00397478	0.00350132	0.00295958	0.00251144	0.00214191	0.00177402
