# Supplementary material for: Research on the dynamic spillover of stock markets under COVID-19—Taking the stock markets of China, Japan, and South Korea as an example
Source: Front Public Health. 2022 Nov 11;10:1008348. doi: 10.3389/fpubh.2022.1008348 (PMC9691647; doi:10.3389/fpubh.2022.1008348)
Supplement: Supplementary file 6 [file Data_Sheet_4.ZIP › JPN_KR (1).xls]

## Sheet: Sheet4
0	0	0	0	0	0	0	0	0	0	0	0	0	0	0	0	0	0	0	0	0	0	0	0
0	0	0	0	0	0	0	0	0	0	0	0	0	0	0	0	0	0	0	0	0	0	0	0
1.9477e-17	0.0609572	0.0700715	0.0677478	0.0642054	0.0589912	0.0528202	0.0494724	0.0446729	0.0405824	0.0383572	0.0368415	0.0333151	0.0305935	0.0282412	0.0264457	0.0250527	0.0232075	0.0217732	0.0198671	0.0184296	0.0175735	0.0167639	0.015653
1.9477e-17	0.0592374	0.066501	0.0665915	0.0639797	0.0585534	0.0555997	0.0508274	0.0475927	0.0438433	0.0401736	0.0368328	0.0333249	0.029832	0.0281664	0.0257984	0.0229935	0.0209004	0.0198654	0.0187579	0.0172581	0.0158279	0.0148449	0.0139806
1.9477e-17	0.0592395	0.0699711	0.0684954	0.0656482	0.0596722	0.0541895	0.0526159	0.0472095	0.0424321	0.0377827	0.0350909	0.0321286	0.0291957	0.0268076	0.0248012	0.0218267	0.020758	0.0194616	0.0174095	0.0153611	0.0154424	0.0147255	0.0137671
1.9477e-17	0.0593845	0.0679966	0.0662996	0.0643485	0.0578288	0.0521648	0.0478364	0.0430277	0.0395596	0.0364594	0.0333262	0.0317916	0.0303622	0.0284009	0.0262698	0.023436	0.0212006	0.0185997	0.0169658	0.015977	0.015726	0.0152311	0.0145111
1.9477e-17	0.0582415	0.0668772	0.0673012	0.0622504	0.0556568	0.0503628	0.0478291	0.0430279	0.0384312	0.0351038	0.0324485	0.0306945	0.0293867	0.0291564	0.0271987	0.0245811	0.0226859	0.0216147	0.0206386	0.0192508	0.0176175	0.0162517	0.015388
1.9477e-17	0.0572985	0.0655705	0.0655716	0.0621111	0.05828	0.0551566	0.0507537	0.0454015	0.0413908	0.0412346	0.0393605	0.0365931	0.0340459	0.0312898	0.0292475	0.0281852	0.026651	0.024513	0.0229937	0.0208724	0.0196043	0.018237	0.016445
1.9477e-17	0.057608	0.065212	0.0637537	0.0603584	0.0553492	0.0502742	0.0466377	0.0434513	0.0412357	0.0384974	0.0357387	0.0326762	0.0316307	0.029451	0.0272078	0.0246914	0.0236757	0.0231257	0.0224492	0.0208813	0.0197157	0.0189427	0.0181186
1.9477e-17	0.0576161	0.0671891	0.0639239	0.0635797	0.0590837	0.0542389	0.0504015	0.0466365	0.0431083	0.0407128	0.036625	0.0343954	0.0337078	0.0305114	0.028011	0.0258157	0.0239029	0.0220878	0.0188864	0.0172312	0.0165301	0.0158648	0.0150425
1.9477e-17	0.0603878	0.0700312	0.0650347	0.0605798	0.0560774	0.0524391	0.0484592	0.0444904	0.04291	0.0397082	0.0358293	0.0327847	0.030869	0.0284518	0.0262157	0.0244021	0.0228078	0.0212029	0.0194028	0.0185316	0.0169642	0.0157131	0.014859
1.9477e-17	0.0606599	0.0695435	0.0679317	0.0635676	0.0585449	0.0568039	0.0537208	0.0490663	0.0458513	0.0412513	0.0373492	0.0337619	0.0302334	0.027911	0.0261741	0.0247975	0.0234932	0.0222576	0.0210773	0.0199779	0.0190359	0.0182036	0.0176188
1.9477e-17	0.0621195	0.0724928	0.0687398	0.0649844	0.0630912	0.0588929	0.0531891	0.0487066	0.045089	0.04089	0.039034	0.035503	0.0323114	0.0304505	0.0285302	0.0264516	0.0247227	0.0234914	0.0228142	0.0217297	0.0201915	0.0186663	0.0175939
1.9477e-17	0.0625794	0.0728048	0.070945	0.0669968	0.0616638	0.0561424	0.0523261	0.0497859	0.04556	0.0425405	0.0389041	0.0356572	0.0331059	0.0304385	0.0283053	0.0266566	0.0245665	0.0228771	0.0212709	0.0195953	0.0187425	0.0178561	0.0165435
1.9477e-17	0.0624099	0.0727729	0.0714327	0.0674801	0.0632726	0.0583031	0.0546188	0.0516024	0.0484797	0.0455689	0.0431477	0.0404689	0.0362845	0.0331593	0.0316641	0.0299419	0.0282798	0.0259456	0.0243647	0.0223242	0.020482	0.0193199	0.0186227
1.9477e-17	0.0642402	0.0775715	0.0769589	0.074481	0.0701348	0.0660807	0.0625548	0.0601151	0.0571013	0.0537913	0.0496276	0.045594	0.0423764	0.0390398	0.0364413	0.0347805	0.0325857	0.0302937	0.0278718	0.0248567	0.0228251	0.0210498	0.0199547
1.9477e-17	0.0681347	0.0844389	0.0841535	0.0789601	0.0756516	0.0692373	0.0644359	0.0614014	0.0565427	0.0525795	0.0484845	0.0469093	0.0438796	0.0413456	0.0381862	0.0358785	0.034675	0.0323932	0.0299034	0.0275348	0.0256756	0.0236941	0.0215984
1.9477e-17	0.0630133	0.076625	0.0780749	0.0746706	0.0720333	0.0680159	0.0632507	0.0584021	0.0561824	0.0516108	0.0463603	0.0428859	0.040431	0.0376599	0.036041	0.0347895	0.032845	0.0307839	0.0291648	0.0272414	0.0255174	0.023769	0.0221838
1.9477e-17	0.063024	0.0773299	0.0783671	0.0757384	0.0716168	0.0678273	0.0614492	0.0562067	0.0515158	0.0465055	0.0436884	0.0406262	0.03732	0.0349441	0.0326497	0.0303529	0.0287639	0.0266387	0.0245689	0.0232729	0.0223134	0.0216431	0.0207139
1.9477e-17	0.0648623	0.078791	0.0835848	0.0763606	0.0712128	0.0667206	0.0614449	0.057505	0.0530192	0.0489443	0.0458576	0.0432381	0.0400998	0.0364529	0.0330417	0.031037	0.0288966	0.0270762	0.0257622	0.0236916	0.0221708	0.021548	0.0202094
1.9477e-17	0.0647858	0.0822853	0.0850008	0.0782064	0.0720102	0.0664178	0.0603799	0.0548662	0.0499262	0.0442988	0.0418419	0.0393018	0.0350199	0.0336754	0.0310459	0.0296353	0.0284476	0.0271678	0.0256216	0.0237744	0.022758	0.0224017	0.0218249
1.9477e-17	0.062692	0.0785465	0.0824149	0.0779002	0.0731283	0.0647937	0.0587355	0.0539349	0.0478774	0.0423931	0.0393031	0.0371089	0.0343255	0.0323522	0.0299342	0.0280635	0.0264834	0.0256894	0.0254384	0.0241991	0.0225311	0.0207875	0.019816
1.9477e-17	0.0650209	0.080807	0.0813794	0.0766289	0.0716172	0.0637992	0.0580576	0.0533389	0.0478434	0.0447212	0.0424992	0.0393838	0.0364516	0.0334385	0.0308484	0.0296762	0.0286743	0.0276167	0.026078	0.0240966	0.0228761	0.0215438	0.0201348
1.9477e-17	0.0628888	0.0768884	0.076297	0.0705273	0.0641341	0.0602314	0.0550535	0.051219	0.0483255	0.0429445	0.040844	0.0386006	0.0368236	0.0355217	0.0331248	0.0311043	0.0302711	0.0291468	0.0272301	0.0270178	0.0258068	0.0244445	0.0224577
1.9477e-17	0.0626948	0.0741275	0.0714846	0.0680872	0.0634641	0.0600443	0.0563649	0.0531587	0.048909	0.0464141	0.0426654	0.0389762	0.0377543	0.0356082	0.0332985	0.0311345	0.0292805	0.027455	0.0258216	0.0239676	0.0226339	0.0212604	0.0200889
1.9477e-17	0.0626853	0.0745762	0.07292	0.0692244	0.0657225	0.0602906	0.0557889	0.0521264	0.049836	0.0466638	0.0430014	0.0399764	0.0377698	0.03571	0.0323627	0.031378	0.029137	0.0282237	0.0267759	0.0250285	0.0232617	0.0215963	0.0198445
1.9477e-17	0.0638919	0.0748325	0.0697967	0.0630196	0.0591826	0.0568155	0.0532285	0.0496583	0.0444497	0.0408496	0.0384367	0.0360512	0.0338481	0.0317433	0.030229	0.0289472	0.0275645	0.0253601	0.0228205	0.0205871	0.018989	0.0175366	0.0169322
1.9477e-17	0.0647254	0.0706636	0.0632684	0.0605826	0.0567585	0.0531676	0.050635	0.0481144	0.043506	0.0405067	0.0372482	0.0336922	0.0315984	0.0294947	0.0274798	0.0259884	0.0247426	0.0233151	0.0214983	0.0201626	0.0191125	0.0182943	0.0172081
1.9477e-17	0.0648666	0.074014	0.0702828	0.0675185	0.0604274	0.055811	0.0518697	0.0487929	0.0457501	0.0427841	0.0392788	0.0361195	0.0341706	0.0323422	0.0307107	0.0290909	0.0264739	0.0253242	0.0242066	0.0227304	0.0211168	0.0196186	0.0183992
1.9477e-17	0.0617216	0.0708289	0.0673849	0.0629527	0.0592634	0.057215	0.0536749	0.0495059	0.0442473	0.0411397	0.0386645	0.0360789	0.0336115	0.0323449	0.0298172	0.0282783	0.0269981	0.0253946	0.0237501	0.022809	0.0215713	0.020158	0.0193093
1.9477e-17	0.0607346	0.0691913	0.0670145	0.0629551	0.0580224	0.0552044	0.0503446	0.0474636	0.0422152	0.0395704	0.0353161	0.0327598	0.0317182	0.0313037	0.0306461	0.0284423	0.0267956	0.0253784	0.0239785	0.0225715	0.0210343	0.0195741	0.0181488
1.9477e-17	0.063619	0.0696531	0.0669013	0.064758	0.0636661	0.0565396	0.0521054	0.0481516	0.0465974	0.0443209	0.0434532	0.0402496	0.0365098	0.0331681	0.0306639	0.0283464	0.0259787	0.0243885	0.0232823	0.02226	0.0205654	0.0188604	0.0177271
1.9477e-17	0.0593352	0.0701587	0.0678952	0.0615582	0.0579042	0.0534143	0.049993	0.0465121	0.0435235	0.0409304	0.0390241	0.036844	0.0344596	0.032052	0.0299414	0.0274808	0.0252805	0.0230135	0.0221898	0.0208114	0.0196284	0.0186826	0.017547
1.9477e-17	0.0540032	0.0628376	0.0606004	0.0578799	0.0534184	0.0502033	0.0478299	0.0449714	0.0418828	0.0395384	0.0372752	0.0351041	0.0321106	0.0299706	0.0286235	0.0269444	0.0248564	0.0238888	0.0224973	0.0208721	0.019421	0.0182363	0.0171281
1.9477e-17	0.0567474	0.0651752	0.0618618	0.0564157	0.0512794	0.0488129	0.0461215	0.0439935	0.0411463	0.0399204	0.0374253	0.0344015	0.0324934	0.0306887	0.0297822	0.0271728	0.0248405	0.0236633	0.0223576	0.021379	0.0207793	0.0192961	0.0178468
1.9477e-17	0.0575147	0.0678632	0.0637406	0.0603756	0.0558311	0.0517306	0.0471269	0.0432963	0.042213	0.0403601	0.0369437	0.0339952	0.032831	0.0300686	0.0272723	0.0256091	0.0235786	0.0228962	0.0226625	0.0216037	0.0204373	0.0194062	0.0183808
1.9477e-17	0.0578302	0.0683925	0.065714	0.0574896	0.054572	0.0515229	0.0487793	0.0455124	0.0436548	0.0409225	0.0379667	0.0359524	0.0330528	0.0308737	0.029042	0.0273011	0.0254451	0.0237121	0.0224389	0.0212183	0.0195937	0.0181545	0.0169953
1.9477e-17	0.0570013	0.0627674	0.0593701	0.0568125	0.0523028	0.0471158	0.0426868	0.0402405	0.0380978	0.0358265	0.0337207	0.0317476	0.0294211	0.0278094	0.0263	0.0247314	0.0231591	0.0217153	0.0203637	0.0190982	0.0179133	0.0171123	0.0157759
1.9477e-17	0.0585781	0.0663059	0.0623491	0.0557549	0.0496924	0.0470571	0.0429659	0.0401422	0.0374927	0.0355621	0.0324311	0.0289598	0.0269099	0.0244124	0.0229862	0.0220496	0.0202569	0.0184462	0.0172075	0.0160313	0.0153063	0.0140818	0.0130001
1.9477e-17	0.0576448	0.0658534	0.0610244	0.0569755	0.0533197	0.0490005	0.0445051	0.0411906	0.0383879	0.0363565	0.0346484	0.0327013	0.0298981	0.0279968	0.0258876	0.0231478	0.0216744	0.0203599	0.0192586	0.0181346	0.0166557	0.0151214	0.0138476
1.9477e-17	0.0556793	0.0622203	0.0586005	0.0554958	0.0513089	0.0479759	0.0451549	0.0420418	0.0390853	0.0359198	0.0336583	0.0320964	0.0289184	0.0263169	0.0244711	0.0222596	0.0204489	0.0193325	0.0180255	0.017157	0.0162392	0.0148745	0.013636
1.9477e-17	0.0552715	0.0617624	0.0596845	0.053756	0.0505263	0.0480072	0.0454597	0.0433807	0.0403438	0.0380205	0.0344554	0.0312539	0.0286286	0.0257514	0.0238226	0.022571	0.0214075	0.019933	0.0188436	0.0173657	0.0164007	0.0154722	0.014469
1.9477e-17	0.0552818	0.0663628	0.065355	0.0597939	0.056412	0.0512928	0.0476225	0.0425491	0.0384893	0.0348074	0.0315153	0.0292038	0.0270337	0.0253907	0.0238594	0.0220102	0.0204359	0.0192353	0.0175871	0.0160807	0.0148599	0.0138251	0.0125682
1.9477e-17	0.0537618	0.06069	0.0584324	0.0559726	0.0524531	0.0472144	0.0442189	0.041061	0.0375427	0.0340531	0.0315217	0.0291108	0.0264756	0.0243703	0.0229958	0.0210869	0.0186144	0.0168697	0.0157258	0.0149409	0.0143431	0.0133648	0.0123032
1.9477e-17	0.0541727	0.0619789	0.0588278	0.0540979	0.0509643	0.0478412	0.0448599	0.0416195	0.0386268	0.0359736	0.0329593	0.0295194	0.0259679	0.023506	0.0219785	0.0206899	0.0196815	0.0184837	0.0167228	0.0157257	0.0146561	0.0134249	0.0124999
1.9477e-17	0.0583405	0.067299	0.0655508	0.0614806	0.0560736	0.0535088	0.050752	0.0460673	0.0427267	0.0390748	0.0342266	0.029979	0.0274672	0.0258092	0.0242589	0.0222776	0.0205134	0.0187416	0.0169226	0.0155748	0.0144337	0.0133431	0.0124973
1.9477e-17	0.0545467	0.0652656	0.0660733	0.0633202	0.0589655	0.0544442	0.0524271	0.0488166	0.0442353	0.0386107	0.0340976	0.0316621	0.0286618	0.0262441	0.0242454	0.0227149	0.0216316	0.0204635	0.0187622	0.0172276	0.0162278	0.0152864	0.0143609
1.9477e-17	0.0564103	0.0640251	0.0636569	0.060267	0.05603	0.0521395	0.0496685	0.0463834	0.0425255	0.0395477	0.0363201	0.0326267	0.0312092	0.0303317	0.0279788	0.025716	0.0242968	0.0219737	0.0204563	0.0186418	0.0169924	0.0155668	0.014432
1.9477e-17	0.0585895	0.0685982	0.0673775	0.0643719	0.0596851	0.0556328	0.0525986	0.0483697	0.0432802	0.0394942	0.0362566	0.033448	0.0320817	0.0291882	0.0267086	0.0239103	0.0211476	0.0202417	0.0190461	0.0179484	0.0165323	0.0152367	0.0139205
1.9477e-17	0.0544281	0.0652961	0.0663424	0.0595937	0.0558901	0.0542856	0.0498492	0.043355	0.0409341	0.0389469	0.0367557	0.0338639	0.0304569	0.0277273	0.025669	0.0232996	0.0222374	0.0208788	0.0199116	0.0182186	0.0172146	0.0159515	0.0148993
1.9477e-17	0.0558297	0.0651085	0.0646215	0.0603284	0.0580632	0.0521324	0.0478825	0.0439896	0.0402108	0.0366535	0.0345258	0.0325463	0.0300884	0.02885	0.027678	0.0254534	0.0234283	0.0213575	0.0198742	0.0188176	0.0175725	0.0161384	0.0151176
1.9477e-17	0.0549714	0.0636143	0.063176	0.056134	0.0511589	0.0469731	0.0439234	0.0412979	0.0379485	0.0362364	0.0337727	0.0314941	0.028582	0.0268078	0.0247017	0.0222962	0.0208522	0.0200589	0.0185574	0.0173996	0.0165241	0.0151727	0.0140384
1.9477e-17	0.0563034	0.0641353	0.0627062	0.0562426	0.0517374	0.0487475	0.0450614	0.042522	0.038919	0.0357577	0.0328201	0.0303388	0.0281807	0.0261673	0.0251912	0.0239726	0.0226589	0.0209288	0.019372	0.0177053	0.0164488	0.0153476	0.0141633
1.9477e-17	0.0580511	0.0666521	0.0622534	0.0560245	0.0495335	0.0470534	0.0443528	0.0399756	0.0382691	0.0355186	0.0324014	0.0292449	0.0274938	0.0253342	0.0234966	0.0215068	0.0202314	0.0192338	0.0182492	0.0166021	0.0156603	0.0148935	0.0138285
1.9477e-17	0.0572107	0.0653432	0.0623768	0.056743	0.0512207	0.0489502	0.0454375	0.0425216	0.0394072	0.0364554	0.0336294	0.0315609	0.0290296	0.0267403	0.0244951	0.0224121	0.0206425	0.0191665	0.0175171	0.016222	0.0150146	0.0139591	0.0130091
1.9477e-17	0.0573438	0.062838	0.0600288	0.0565076	0.0507031	0.04738	0.0435927	0.0404211	0.0372903	0.0347185	0.0323475	0.0291546	0.0268623	0.0252862	0.0229685	0.0205737	0.0190084	0.0180973	0.0165371	0.0150177	0.0142756	0.0136808	0.0128744
1.9477e-17	0.0578253	0.0612925	0.0578367	0.0536072	0.0494607	0.0438686	0.0398439	0.0362475	0.0338343	0.0321934	0.0300799	0.0282838	0.0263626	0.0237953	0.022727	0.0212485	0.0194979	0.0176797	0.016348	0.0151393	0.0140486	0.0129513	0.0120384
1.9477e-17	0.0605249	0.063062	0.0575253	0.0511254	0.0494259	0.0468343	0.0442771	0.0406569	0.0364244	0.0338064	0.0310343	0.0288311	0.0267614	0.0246358	0.0230562	0.021074	0.0189772	0.0177044	0.0165275	0.01543	0.0144063	0.0130915	0.0118852
1.9477e-17	0.058831	0.0626145	0.0579839	0.0545033	0.0516885	0.0475874	0.043525	0.0399415	0.0376817	0.0338475	0.0309145	0.0279923	0.0262644	0.0243328	0.0227649	0.0215047	0.0199675	0.0190515	0.0177624	0.0160165	0.014851	0.0138663	0.0129009
1.9477e-17	0.0568264	0.0660518	0.0606765	0.0530489	0.0490691	0.0438235	0.0389929	0.0356626	0.0336192	0.0320705	0.02887	0.0262518	0.0250848	0.0237422	0.0214839	0.0203257	0.0188602	0.0178766	0.0167704	0.0157619	0.0149679	0.0140567	0.0131514
1.9477e-17	0.0565043	0.0632611	0.0548872	0.050387	0.0461083	0.0439282	0.0413651	0.038444	0.0356768	0.0326953	0.0297738	0.0276557	0.0247337	0.0234966	0.022497	0.0212818	0.0201828	0.018698	0.0172779	0.0159443	0.0147599	0.0136337	0.0126967
1.9477e-17	0.0538586	0.0601995	0.0516128	0.045958	0.0443035	0.0432066	0.0409472	0.0384651	0.0350947	0.0326585	0.029227	0.026638	0.0249055	0.0231084	0.0218058	0.020185	0.018697	0.0173232	0.015867	0.0147362	0.0136766	0.0125676	0.0116438
1.9477e-17	0.05136	0.0579772	0.0558952	0.049793	0.0454614	0.042898	0.0412907	0.0376694	0.0343766	0.0303674	0.0279602	0.0253147	0.0232513	0.0215583	0.0193829	0.0180537	0.0173965	0.0163182	0.0149683	0.0137515	0.0126791	0.0119378	0.0110834
1.9477e-17	0.0545311	0.0618017	0.0588586	0.0533022	0.0511788	0.0466225	0.0426872	0.0381325	0.0338942	0.0299669	0.0270943	0.0245986	0.0225684	0.0204942	0.0188318	0.0179501	0.0167142	0.0153344	0.0144511	0.0135921	0.0124529	0.011388	0.0105338
1.9477e-17	0.0585817	0.0666625	0.0610216	0.0531475	0.0469388	0.0444619	0.0393411	0.0348487	0.0306837	0.0278221	0.0254738	0.0231852	0.0210342	0.0190594	0.0174826	0.0160724	0.0147659	0.0138153	0.0125113	0.011573	0.0108373	0.00994706	0.00925594
1.9477e-17	0.0564042	0.0628981	0.0556506	0.051786	0.0462517	0.0415887	0.0364446	0.0341199	0.0306756	0.0289981	0.0257578	0.0231251	0.0205183	0.0188646	0.0177347	0.0159553	0.0146216	0.0132435	0.0120058	0.0105318	0.00955301	0.00891949	0.0081962
1.9477e-17	0.057834	0.0618347	0.0563415	0.052871	0.0479395	0.0407469	0.0346309	0.0306688	0.0285848	0.0264586	0.0248436	0.023462	0.0215906	0.0200241	0.0182877	0.0165448	0.0150857	0.0140952	0.0128683	0.0116211	0.0104025	0.00915434	0.00812495
1.9477e-17	0.0521892	0.0578889	0.0554854	0.0472861	0.0436462	0.038628	0.0347608	0.0328308	0.0318525	0.0289719	0.025929	0.0232162	0.0209999	0.0196941	0.0179385	0.0161975	0.0145951	0.0135777	0.0125833	0.011799	0.010965	0.00984754	0.00881038
1.9477e-17	0.0531174	0.059847	0.056341	0.0508985	0.0454009	0.040039	0.0346611	0.0322345	0.0304767	0.0277558	0.0264093	0.0247769	0.0223621	0.0205969	0.0188108	0.0171944	0.0155269	0.0138899	0.0124597	0.0109484	0.00995233	0.00917089	0.00833685
1.9477e-17	0.0510843	0.0544116	0.0515588	0.0456768	0.0392286	0.035435	0.0317028	0.030188	0.0291063	0.0265205	0.0243756	0.0225712	0.0208963	0.0191315	0.0176042	0.0158326	0.0140922	0.0130566	0.0117201	0.010726	0.00995772	0.00935965	0.0087736
1.9477e-17	0.0495625	0.0552256	0.0544209	0.0492114	0.0431691	0.0391303	0.0358707	0.0324397	0.0286508	0.0256554	0.0229777	0.0214375	0.0189239	0.0178594	0.0170395	0.0154337	0.0144371	0.0132902	0.012119	0.0105456	0.00936356	0.00877068	0.00789569
1.9477e-17	0.0527174	0.057719	0.0536771	0.0477023	0.0430028	0.0394743	0.0356455	0.0328642	0.0301015	0.027672	0.0253025	0.0224297	0.0199713	0.0180302	0.0163421	0.0150015	0.0136957	0.0124888	0.0109091	0.00981933	0.00902016	0.00783294	0.0069468
1.9477e-17	0.0550339	0.0612105	0.0556851	0.052761	0.0470816	0.0414979	0.0378984	0.034	0.0314068	0.0288562	0.0251502	0.0221791	0.0201344	0.018286	0.0161155	0.014471	0.0129291	0.0115907	0.0103911	0.00940596	0.00854713	0.00764374	0.00657759
1.9477e-17	0.0504685	0.0562667	0.0521187	0.0475118	0.0422126	0.0386828	0.0356569	0.0314908	0.0295319	0.026623	0.0233258	0.0211768	0.018483	0.0165312	0.014998	0.0134326	0.0123715	0.0113299	0.0103701	0.00917196	0.00822319	0.00695156	0.00614586
1.9477e-17	0.0489709	0.0547159	0.051307	0.0478324	0.0418074	0.0382992	0.0341896	0.0315137	0.0287921	0.0253599	0.02218	0.0194311	0.0180339	0.0160786	0.0147186	0.0129661	0.0116835	0.010592	0.00973683	0.00893408	0.00814381	0.00733703	0.00663475
1.9477e-17	0.0485119	0.0517301	0.0489302	0.0460415	0.0421263	0.0357964	0.0335907	0.0310074	0.0282044	0.0251269	0.0219524	0.019386	0.0175083	0.0152405	0.0139237	0.0127318	0.0112838	0.0101369	0.00937523	0.00868551	0.00733015	0.00666503	0.0061335
1.9477e-17	0.0513548	0.0549278	0.0508197	0.044349	0.0382957	0.0333126	0.0316637	0.0272521	0.0238821	0.0228941	0.0209107	0.0187503	0.0169503	0.0155125	0.0141367	0.01302	0.0116777	0.0102923	0.00922851	0.00834069	0.00755408	0.00667965	0.00592873
1.9477e-17	0.050719	0.0553218	0.0532766	0.0479027	0.0410745	0.0365589	0.0335372	0.029832	0.0263745	0.0234806	0.0220641	0.0197851	0.0180152	0.0165477	0.0150087	0.0137292	0.0119245	0.0102893	0.00949998	0.0089543	0.00812022	0.00746013	0.006571
1.9477e-17	0.0537594	0.0583956	0.0522355	0.0464793	0.042924	0.0383178	0.0340343	0.0309777	0.0285604	0.0264549	0.024657	0.0227059	0.0191251	0.0176035	0.0161034	0.0146592	0.0131424	0.0118541	0.0111061	0.00968179	0.00874993	0.00830877	0.00716354
1.9477e-17	0.0559519	0.0611638	0.0565248	0.0507199	0.0458576	0.0396661	0.0360961	0.0336453	0.0308914	0.027326	0.0238451	0.0213907	0.0193426	0.0173478	0.0158522	0.014312	0.0128288	0.0116012	0.0104912	0.00956878	0.00884397	0.00797644	0.00722916
1.9477e-17	0.057141	0.0624625	0.0597103	0.0532487	0.0462554	0.040916	0.036476	0.0325115	0.0295939	0.0273669	0.0244056	0.0223577	0.0208806	0.0192126	0.0168646	0.015044	0.0136309	0.0124706	0.0117739	0.0105675	0.00949193	0.00873939	0.00799678
1.9477e-17	0.0563206	0.0609226	0.0564144	0.0499297	0.0445042	0.0400043	0.0371688	0.0341167	0.0304302	0.029372	0.0256281	0.0222717	0.0201649	0.01836	0.0168197	0.0151488	0.0137576	0.0124944	0.0112646	0.0101626	0.00903913	0.0082191	0.00737426
1.9477e-17	0.0565582	0.0605916	0.0569562	0.051498	0.045773	0.0403299	0.0360087	0.0335839	0.0312739	0.0290105	0.026537	0.0240398	0.0218738	0.0198275	0.017979	0.0160167	0.0140976	0.01241	0.0112224	0.0103495	0.00946696	0.00854047	0.00787176
1.9477e-17	0.0535521	0.0622557	0.0566583	0.0517107	0.0465417	0.0390977	0.0360432	0.0322215	0.0304035	0.0281146	0.0249805	0.0220804	0.0196379	0.0179441	0.0158898	0.0144056	0.0129594	0.0115945	0.0104631	0.00946712	0.00862514	0.00795465	0.00720378
1.9477e-17	0.0554227	0.0606709	0.0586958	0.0537703	0.0477007	0.0425472	0.0384881	0.035378	0.0311773	0.0275859	0.0255833	0.0233631	0.020488	0.017833	0.0156299	0.0137868	0.0120279	0.010969	0.0101067	0.0093122	0.00858015	0.00774416	0.00709521
1.9477e-17	0.0532824	0.0603836	0.0573156	0.0519114	0.0455795	0.0399286	0.0357456	0.0321455	0.0294358	0.0272345	0.025258	0.0226719	0.0202942	0.0178227	0.015548	0.0139462	0.0127741	0.0115316	0.0100925	0.00885897	0.00782676	0.00704363	0.00626765
1.9477e-17	0.0524648	0.0602741	0.0568714	0.0531627	0.0486644	0.0442298	0.0400692	0.0354192	0.0329301	0.0289464	0.0257696	0.0233262	0.0210149	0.0185609	0.0159199	0.0145239	0.0135185	0.0121328	0.010811	0.01011	0.00889596	0.00775694	0.00670812
1.9477e-17	0.05235	0.061202	0.0578531	0.0540976	0.0490217	0.0436078	0.04006	0.0358679	0.0316118	0.0283088	0.0250954	0.0224176	0.0202085	0.0178463	0.0159093	0.014095	0.0128547	0.0117547	0.0104845	0.00921929	0.00851666	0.00776108	0.00692289
1.9477e-17	0.0533794	0.0616537	0.0578405	0.054048	0.0473612	0.0433485	0.0386562	0.0349708	0.0315087	0.0277206	0.0239415	0.0215992	0.019666	0.0177729	0.0160684	0.0146082	0.0132797	0.0117888	0.010451	0.00938296	0.00828798	0.00719165	0.00648322
1.9477e-17	0.0528473	0.0616299	0.0595957	0.0534687	0.04728	0.0425759	0.0401411	0.0359022	0.0323268	0.0279289	0.0241811	0.0219066	0.0201784	0.0178115	0.0155383	0.013648	0.0123266	0.0109284	0.00961358	0.00862158	0.00762546	0.00681588	0.00620148
1.9477e-17	0.0560536	0.0620195	0.0585125	0.0534682	0.0464982	0.0428511	0.0384379	0.0343772	0.0309171	0.0270253	0.0239245	0.0209771	0.0183963	0.0164388	0.0148106	0.0132197	0.0118672	0.0106648	0.00963006	0.00837166	0.00742185	0.00658308	0.00584201
1.9477e-17	0.0543871	0.0639695	0.0593062	0.054254	0.0487231	0.0445636	0.0399538	0.0361833	0.0313382	0.0279343	0.0237054	0.0212522	0.0188507	0.0165671	0.0147667	0.0134339	0.0117993	0.0105837	0.00953191	0.00857576	0.0075488	0.00672879	0.00607266
1.9477e-17	0.0551244	0.0662085	0.0619517	0.0576469	0.0510814	0.0470477	0.043255	0.0395353	0.0345683	0.0307162	0.0274536	0.0241715	0.0213364	0.0189715	0.0166514	0.0145991	0.0129157	0.0115092	0.0104331	0.0094515	0.00838002	0.00738126	0.00650164
1.9477e-17	0.0585437	0.0677499	0.0651732	0.0590647	0.0548342	0.0494584	0.045123	0.040023	0.0357999	0.0313461	0.0276043	0.0240016	0.0209502	0.0185787	0.0166312	0.0146663	0.013508	0.0122955	0.0111084	0.00986526	0.00857465	0.00758335	0.00674927
1.9477e-17	0.0582455	0.0673845	0.0648884	0.0586075	0.0521678	0.0479729	0.0429748	0.0381407	0.0349437	0.0311357	0.0275053	0.0240844	0.0214199	0.0190694	0.0169214	0.0150165	0.0133273	0.0118291	0.0105678	0.00964972	0.00866246	0.00773433	0.00689899
1.9477e-17	0.0569815	0.0672556	0.0624914	0.055337	0.0502499	0.045917	0.0418845	0.0380591	0.0336396	0.0293234	0.0262975	0.0236335	0.0210665	0.0184486	0.0162344	0.0144467	0.0128412	0.0113537	0.0100486	0.00889601	0.0078756	0.00697223	0.00610174
1.9477e-17	0.0535719	0.0645982	0.0620063	0.0567688	0.0523135	0.0461678	0.0411721	0.0365988	0.0324545	0.028733	0.0255573	0.0224819	0.019771	0.0173804	0.0155405	0.0134412	0.0117091	0.0101333	0.00895174	0.00788017	0.00711202	0.00649884	0.00607495
1.9477e-17	0.0528738	0.06142	0.0594847	0.0544459	0.0493512	0.0453322	0.0412888	0.0376239	0.0336623	0.029727	0.026971	0.0231563	0.0202134	0.0178668	0.0155477	0.0139494	0.0122814	0.011158	0.00989555	0.00913247	0.00812464	0.00757941	0.00706835
1.9477e-17	0.0537161	0.063772	0.0628496	0.0544094	0.0493034	0.0432502	0.0402882	0.0377876	0.0348147	0.0291519	0.0264322	0.0234728	0.0199305	0.0176785	0.0151359	0.0129756	0.0115617	0.0102409	0.0092089	0.00843163	0.0077936	0.00711212	0.00649056
1.9477e-17	0.0519952	0.062746	0.0620393	0.0532684	0.0484098	0.0438128	0.0401818	0.0380264	0.0326881	0.0292357	0.0253442	0.0215665	0.0191453	0.0162692	0.0144226	0.0127602	0.0110379	0.00962667	0.00882066	0.00771616	0.0067522	0.00607248	0.00554254
1.9477e-17	0.0504419	0.0576701	0.0557077	0.0523691	0.0458103	0.0421079	0.0389944	0.0346936	0.0322846	0.0287734	0.0248112	0.0213711	0.018318	0.0160003	0.0140114	0.0124585	0.011125	0.0100004	0.00912401	0.00839496	0.00756025	0.00664502	0.0057926
1.9477e-17	0.0509719	0.061371	0.058077	0.0534869	0.0462705	0.0434506	0.04069	0.036228	0.0319217	0.028387	0.0246113	0.0210251	0.0172955	0.0155253	0.0143204	0.0124705	0.0109782	0.00964703	0.00865431	0.00794242	0.0070269	0.00618988	0.00550137
1.9477e-17	0.0508912	0.0607962	0.0599236	0.0545217	0.0492851	0.0451056	0.0404026	0.0358507	0.0310922	0.0282536	0.025531	0.0219889	0.0192004	0.0163764	0.0144205	0.0125161	0.0110575	0.00946145	0.00821643	0.00734049	0.00649993	0.00585963	0.00542748
1.9477e-17	0.0516162	0.0616582	0.0598334	0.0545941	0.0509281	0.0461808	0.0423994	0.0384488	0.0328092	0.0291463	0.0252738	0.0228898	0.019287	0.0172403	0.015293	0.0136067	0.0120095	0.0104159	0.00940052	0.00856098	0.00779697	0.00705945	0.00634229
1.9477e-17	0.0547096	0.0645308	0.0632571	0.058534	0.0506413	0.0462618	0.0418366	0.0395731	0.0357341	0.0315812	0.027521	0.0231856	0.0197634	0.0179342	0.0158555	0.014106	0.0126	0.0110023	0.0100083	0.00903712	0.00813116	0.00731609	0.00658279
1.9477e-17	0.0518989	0.0621077	0.0573702	0.0531493	0.0487694	0.0442635	0.0408914	0.0362663	0.0333872	0.0289859	0.0249645	0.0214155	0.0188978	0.0165132	0.0146255	0.0127801	0.0113466	0.00997048	0.00886123	0.00820047	0.00740267	0.00661298	0.00596479
1.9477e-17	0.0531256	0.0648417	0.0624056	0.0552814	0.0502434	0.045127	0.0395411	0.0344569	0.0295334	0.02541	0.0226534	0.0199568	0.0172358	0.0149284	0.0128464	0.0117493	0.0104955	0.00952535	0.00856793	0.0077678	0.00681865	0.00593768	0.00531872
1.9477e-17	0.0539968	0.0645481	0.0621301	0.0569965	0.0500013	0.0452312	0.0405868	0.0343945	0.0312416	0.0280416	0.0239569	0.0201857	0.0168729	0.0144168	0.0130281	0.0117489	0.0108758	0.00995433	0.00892413	0.00799843	0.00713734	0.00629415	0.00553435
1.9477e-17	0.0569346	0.0651536	0.0646891	0.0609343	0.0523941	0.047585	0.0407874	0.0352279	0.0325552	0.0287812	0.0246977	0.0214833	0.0188172	0.0172095	0.014947	0.0134088	0.0114543	0.00989924	0.00861669	0.00775733	0.00698057	0.00624033	0.00558355
1.9477e-17	0.0557848	0.0670534	0.065278	0.0599932	0.0532402	0.0461665	0.0408954	0.0355082	0.0309371	0.0282366	0.0233045	0.0201088	0.0172084	0.0150806	0.0136516	0.0115868	0.0100069	0.00885989	0.00791626	0.00716096	0.00635827	0.00572939	0.0050734
