# Supplementary material for: Research on the dynamic spillover of stock markets under COVID-19—Taking the stock markets of China, Japan, and South Korea as an example
Source: Front Public Health. 2022 Nov 11;10:1008348. doi: 10.3389/fpubh.2022.1008348 (PMC9691647; doi:10.3389/fpubh.2022.1008348)
Supplement: Supplementary file 6 [file Data_Sheet_4.ZIP › KR_CHN (1).xls]

## Sheet: Sheet1
0	0	0	0	0	0	0	0	0	0	0	0	0	0	0	0	0	0	0	0	0	0	0	0
0	0	0	0	0	0	0	0	0	0	0	0	0	0	0	0	0	0	0	0	0	0	0	0
6.94882e-17	-0.0982282	-0.193272	-0.269681	-0.329535	-0.398513	-0.444374	-0.472614	-0.504968	-0.498763	-0.505094	-0.485079	-0.474163	-0.437107	-0.372848	-0.333357	-0.298807	-0.231039	-0.15957	-0.122431	-0.0693517	-0.0317691	-0.0208601	-0.000985619
6.94882e-17	-0.0920717	-0.18279	-0.276792	-0.358675	-0.429272	-0.462333	-0.501724	-0.502199	-0.522751	-0.517771	-0.492588	-0.468713	-0.428338	-0.392952	-0.338419	-0.304103	-0.28353	-0.222898	-0.14593	-0.0841105	-0.0444537	-0.0335746	-0.0158074
6.94882e-17	-0.0818206	-0.171316	-0.254548	-0.323078	-0.37915	-0.428195	-0.497949	-0.510336	-0.509919	-0.52727	-0.519635	-0.490277	-0.435009	-0.403645	-0.385483	-0.341021	-0.315889	-0.276632	-0.222528	-0.171425	-0.100941	-0.0527752	-0.017613
6.94882e-17	-0.0820722	-0.164886	-0.238597	-0.304089	-0.367963	-0.41771	-0.446069	-0.466977	-0.475084	-0.473003	-0.466674	-0.443539	-0.419273	-0.385359	-0.33232	-0.294107	-0.261467	-0.232022	-0.19378	-0.157982	-0.0790095	-0.0590768	-0.0336827
6.94882e-17	-0.0776858	-0.156613	-0.218865	-0.271367	-0.308107	-0.330515	-0.35394	-0.375796	-0.389629	-0.386462	-0.385495	-0.38476	-0.372739	-0.340479	-0.30551	-0.263166	-0.215632	-0.196252	-0.145787	-0.118746	-0.102472	-0.0760164	-0.0555161
6.94882e-17	-0.0819633	-0.152471	-0.211593	-0.271211	-0.316227	-0.358305	-0.386784	-0.402052	-0.430694	-0.422684	-0.412075	-0.380371	-0.341711	-0.319907	-0.28439	-0.247257	-0.212172	-0.196325	-0.15714	-0.119404	-0.0746351	-0.0524958	-0.0253693
6.94882e-17	-0.082321	-0.159644	-0.227769	-0.294462	-0.354063	-0.39646	-0.444408	-0.463383	-0.446029	-0.422707	-0.407397	-0.398166	-0.366787	-0.324483	-0.307784	-0.270151	-0.233951	-0.183481	-0.151746	-0.105225	-0.0777489	-0.0601515	-0.0359061
6.94882e-17	-0.0795253	-0.166664	-0.242674	-0.302296	-0.357101	-0.382734	-0.437683	-0.489473	-0.487157	-0.477991	-0.459576	-0.434671	-0.410206	-0.384865	-0.367483	-0.326735	-0.246219	-0.216598	-0.16592	-0.129098	-0.0863232	-0.0504337	-0.0317344
6.94882e-17	-0.0769221	-0.155465	-0.233899	-0.310629	-0.35984	-0.402199	-0.440703	-0.475813	-0.50664	-0.504622	-0.503173	-0.473204	-0.428957	-0.408477	-0.351355	-0.331453	-0.311268	-0.260242	-0.167882	-0.130609	-0.0830194	-0.047939	-0.0244907
6.94882e-17	-0.0820438	-0.170642	-0.252676	-0.321023	-0.374433	-0.403875	-0.446726	-0.461341	-0.481873	-0.478613	-0.473456	-0.462389	-0.435734	-0.397795	-0.355189	-0.269038	-0.25849	-0.208377	-0.152775	-0.106935	-0.0848272	-0.0329024	-0.00743758
6.94882e-17	-0.0863795	-0.176112	-0.258309	-0.333773	-0.367942	-0.418707	-0.455741	-0.496245	-0.474047	-0.455376	-0.450392	-0.414531	-0.396394	-0.435232	-0.424554	-0.337489	-0.261704	-0.212989	-0.178095	-0.12263	-0.0499514	-0.028754	-0.00526222
6.94882e-17	-0.101363	-0.205309	-0.290937	-0.359358	-0.425351	-0.478561	-0.498717	-0.538974	-0.560442	-0.587588	-0.551383	-0.52388	-0.48233	-0.421427	-0.36452	-0.29498	-0.219855	-0.145339	-0.102239	-0.0475095	-0.0161833	-0.00228771	0.0174524
6.94882e-17	-0.107981	-0.21742	-0.315544	-0.390005	-0.446293	-0.496795	-0.526135	-0.547594	-0.553342	-0.508041	-0.504723	-0.508748	-0.45746	-0.39699	-0.308899	-0.229054	-0.159724	-0.0933997	-0.0288418	-0.00455992	-0.003756	0.010835	0.0269135
6.94882e-17	-0.119591	-0.241249	-0.333378	-0.402394	-0.456377	-0.506499	-0.528513	-0.535446	-0.541502	-0.505992	-0.470129	-0.465215	-0.401938	-0.341705	-0.275164	-0.200282	-0.130574	-0.0649527	-0.0360605	-0.0160836	0.011053	0.0238121	0.0322281
6.94882e-17	-0.127001	-0.263553	-0.356916	-0.436838	-0.486765	-0.532106	-0.55286	-0.588042	-0.582436	-0.508516	-0.482359	-0.439307	-0.408856	-0.336475	-0.219828	-0.156584	-0.109808	-0.0533224	-0.0285081	0.0181652	0.0441266	0.0472501	0.0532802
6.94882e-17	-0.125568	-0.254934	-0.364539	-0.440665	-0.500636	-0.553369	-0.578129	-0.589504	-0.572296	-0.544803	-0.49176	-0.440669	-0.324318	-0.291865	-0.215051	-0.144561	-0.0997136	-0.0697648	-0.027788	0.0127674	0.0278243	0.0386521	0.040167
6.94882e-17	-0.13344	-0.265904	-0.368398	-0.458055	-0.511718	-0.573232	-0.596847	-0.606311	-0.538639	-0.494041	-0.436174	-0.366388	-0.302629	-0.28787	-0.259251	-0.165857	-0.109638	-0.0527213	0.00563103	0.0280446	0.0517337	0.0486317	0.0548618
6.94882e-17	-0.131353	-0.256424	-0.362991	-0.452629	-0.522608	-0.555743	-0.593065	-0.594955	-0.583039	-0.53637	-0.496266	-0.427603	-0.353795	-0.305791	-0.263925	-0.19788	-0.127837	-0.0678182	-0.0219276	0.00871647	0.0388967	0.0470703	0.0746904
6.94882e-17	-0.135226	-0.263455	-0.366249	-0.46185	-0.54043	-0.571805	-0.590379	-0.571045	-0.548661	-0.535359	-0.459701	-0.418413	-0.373245	-0.300552	-0.236409	-0.186965	-0.115888	-0.0792936	-0.0367467	0.00825944	0.031378	0.0423557	0.0604605
6.94882e-17	-0.132124	-0.262387	-0.379722	-0.478921	-0.556082	-0.591527	-0.604211	-0.588672	-0.565925	-0.499968	-0.445204	-0.38979	-0.328639	-0.274171	-0.21009	-0.144673	-0.0960843	-0.0500345	-0.0183418	0.0216902	0.0418655	0.0426425	0.0438104
6.94882e-17	-0.131164	-0.267873	-0.37918	-0.459915	-0.549818	-0.567724	-0.571719	-0.56125	-0.545265	-0.494397	-0.461152	-0.393537	-0.33469	-0.276284	-0.244411	-0.177107	-0.118195	-0.0456956	-0.0167649	0.00778611	0.0261045	0.037183	0.0479534
6.94882e-17	-0.132256	-0.264515	-0.378329	-0.460721	-0.510958	-0.561373	-0.606703	-0.553612	-0.535336	-0.466352	-0.433739	-0.374696	-0.315554	-0.266005	-0.219592	-0.160619	-0.0980942	-0.0561323	-0.0386798	-0.00720346	0.00998989	0.0234238	0.0287173
6.94882e-17	-0.13513	-0.263438	-0.371066	-0.44868	-0.521002	-0.549993	-0.587484	-0.551864	-0.50558	-0.484598	-0.440478	-0.364533	-0.297566	-0.255429	-0.22342	-0.159675	-0.0986781	-0.0578953	-0.0337798	0.000456238	0.0162431	0.0264085	0.0463745
6.94882e-17	-0.138846	-0.277991	-0.385394	-0.481078	-0.549277	-0.575165	-0.577492	-0.560935	-0.533901	-0.483589	-0.434397	-0.342961	-0.28057	-0.224956	-0.175297	-0.140849	-0.0845662	-0.0404298	-0.0147694	0.0169586	0.0287548	0.0516926	0.0589381
6.94882e-17	-0.130345	-0.253995	-0.369978	-0.481037	-0.541582	-0.568867	-0.54786	-0.539849	-0.491748	-0.464804	-0.392395	-0.340646	-0.283167	-0.205886	-0.147513	-0.10886	-0.062118	-0.0418402	-0.0163638	-0.00109154	0.0207475	0.0273518	0.0402255
6.94882e-17	-0.130467	-0.270225	-0.379166	-0.474034	-0.529207	-0.554782	-0.548309	-0.524858	-0.489423	-0.452733	-0.40152	-0.327326	-0.273632	-0.236769	-0.179831	-0.108823	-0.0653888	-0.0377913	-0.00884544	0.0184188	0.0318504	0.0393068	0.0508093
6.94882e-17	-0.142772	-0.29057	-0.392613	-0.481451	-0.528504	-0.552835	-0.541999	-0.521105	-0.462685	-0.409952	-0.360144	-0.318021	-0.273258	-0.228764	-0.156612	-0.112671	-0.0788031	-0.0233204	-0.00469037	0.0149914	0.0283736	0.0352216	0.0251266
6.94882e-17	-0.151921	-0.291559	-0.396919	-0.476801	-0.522916	-0.539332	-0.535718	-0.500317	-0.466179	-0.400042	-0.374872	-0.326324	-0.276474	-0.212017	-0.175865	-0.122929	-0.094706	-0.0660569	-0.0226709	-0.00319476	0.00841945	0.01243	0.0141857
6.94882e-17	-0.148901	-0.300075	-0.410997	-0.493974	-0.554843	-0.579108	-0.550764	-0.506026	-0.460299	-0.416174	-0.386616	-0.325332	-0.282274	-0.241039	-0.176073	-0.137327	-0.106481	-0.0762357	-0.0539344	-0.00719886	0.00908501	0.0149862	0.0193443
6.94882e-17	-0.149103	-0.279729	-0.370722	-0.461771	-0.536052	-0.560399	-0.560717	-0.531519	-0.483535	-0.403284	-0.360382	-0.313241	-0.280859	-0.234034	-0.198959	-0.157317	-0.122	-0.0787266	-0.045574	-0.0131089	0.00162392	0.0133614	0.0148472
6.94882e-17	-0.157333	-0.300794	-0.407348	-0.4587	-0.516833	-0.539305	-0.562835	-0.532753	-0.468347	-0.423298	-0.370231	-0.314126	-0.26725	-0.217201	-0.171673	-0.122647	-0.0921531	-0.0547813	-0.03549	-0.0233882	-0.0147144	-0.00471005	0.00154603
6.94882e-17	-0.16938	-0.312747	-0.414278	-0.489643	-0.556458	-0.576516	-0.565789	-0.550814	-0.50906	-0.467151	-0.425033	-0.324777	-0.28113	-0.234627	-0.181214	-0.157496	-0.110401	-0.0697833	-0.0475368	-0.0281688	-0.0168197	-0.001399	0.0121866
6.94882e-17	-0.170455	-0.317768	-0.418857	-0.484362	-0.536616	-0.558221	-0.539302	-0.49955	-0.468269	-0.445319	-0.402033	-0.34388	-0.263137	-0.228713	-0.189593	-0.141801	-0.108461	-0.0675291	-0.0505067	-0.027116	-0.0167458	-0.00783662	-0.00172867
6.94882e-17	-0.162442	-0.305065	-0.392504	-0.466111	-0.514799	-0.52929	-0.528111	-0.500266	-0.462431	-0.425554	-0.387279	-0.338054	-0.299858	-0.251001	-0.212518	-0.174664	-0.133324	-0.0972763	-0.0565891	-0.0300001	-0.00435584	0.00258225	0.00596115
6.94882e-17	-0.166702	-0.3015	-0.408176	-0.479882	-0.522064	-0.55293	-0.553521	-0.510164	-0.447833	-0.403577	-0.373488	-0.336861	-0.275734	-0.237666	-0.194221	-0.158475	-0.1251	-0.0923019	-0.0626294	-0.0397517	-0.0197655	-0.00310082	0.00692896
6.94882e-17	-0.152658	-0.286129	-0.402857	-0.474218	-0.526021	-0.547303	-0.552	-0.519891	-0.48819	-0.448062	-0.409413	-0.371348	-0.31564	-0.273996	-0.226842	-0.203203	-0.141071	-0.102128	-0.0685055	-0.0481239	-0.0234372	-0.00808789	0.0018233
6.94882e-17	-0.134574	-0.257108	-0.367424	-0.445671	-0.494587	-0.525607	-0.530997	-0.522297	-0.493765	-0.48573	-0.452831	-0.416678	-0.376052	-0.318406	-0.26438	-0.2149	-0.171138	-0.124084	-0.095874	-0.0741455	-0.0426026	0.00188062	0.00716622
6.94882e-17	-0.112629	-0.214963	-0.313272	-0.390557	-0.449818	-0.504743	-0.517282	-0.50446	-0.494961	-0.477931	-0.443565	-0.408688	-0.38046	-0.325415	-0.283804	-0.251757	-0.199023	-0.15924	-0.11576	-0.0646491	-0.0364184	0.00171764	0.0085953
6.94882e-17	-0.113629	-0.21916	-0.314166	-0.391974	-0.451164	-0.492382	-0.513125	-0.522529	-0.515558	-0.50257	-0.467263	-0.441696	-0.396319	-0.313629	-0.286261	-0.229389	-0.184162	-0.153999	-0.111758	-0.0849361	-0.0572488	-0.0374617	-0.0132404
6.94882e-17	-0.116747	-0.231741	-0.325795	-0.397831	-0.451791	-0.493994	-0.509743	-0.520457	-0.514427	-0.48098	-0.453178	-0.42042	-0.391437	-0.347375	-0.296021	-0.227404	-0.185336	-0.152224	-0.112096	-0.0735286	-0.0520776	-0.0208892	-0.00219731
6.94882e-17	-0.116643	-0.22427	-0.312865	-0.388666	-0.449523	-0.478036	-0.496302	-0.504148	-0.478662	-0.466482	-0.447156	-0.407228	-0.375296	-0.339338	-0.283569	-0.240741	-0.19716	-0.152711	-0.133698	-0.121922	-0.0904892	-0.0467129	-0.0272405
6.94882e-17	-0.128652	-0.250872	-0.34283	-0.416257	-0.465406	-0.496515	-0.513666	-0.501455	-0.491487	-0.475168	-0.461931	-0.435495	-0.39213	-0.350214	-0.300843	-0.248281	-0.202872	-0.17678	-0.147046	-0.117674	-0.0838512	-0.0505174	-0.0337153
6.94882e-17	-0.126122	-0.237592	-0.329599	-0.392511	-0.436687	-0.467513	-0.483381	-0.494461	-0.479051	-0.466705	-0.439877	-0.41169	-0.382962	-0.321447	-0.262104	-0.227066	-0.193358	-0.159634	-0.128614	-0.105466	-0.0799092	-0.0547611	-0.0357804
6.94882e-17	-0.126411	-0.241219	-0.335002	-0.412984	-0.468068	-0.489223	-0.490991	-0.496506	-0.496674	-0.464499	-0.440939	-0.395426	-0.357137	-0.32497	-0.258697	-0.222525	-0.168808	-0.133492	-0.103047	-0.0859896	-0.0631901	-0.036532	-0.0267149
6.94882e-17	-0.118752	-0.223848	-0.309808	-0.378378	-0.424715	-0.449797	-0.457552	-0.450851	-0.444792	-0.425365	-0.405385	-0.370786	-0.335053	-0.29123	-0.241379	-0.186555	-0.164171	-0.130744	-0.101988	-0.0796504	-0.0574663	-0.0490422	-0.0364262
6.94882e-17	-0.117135	-0.216336	-0.286864	-0.34818	-0.39212	-0.423186	-0.430719	-0.433373	-0.415759	-0.388703	-0.37	-0.343184	-0.311376	-0.280015	-0.252466	-0.219255	-0.167986	-0.144369	-0.103979	-0.0746257	-0.0610901	-0.0471016	-0.0255651
6.94882e-17	-0.117336	-0.21919	-0.30638	-0.363471	-0.401136	-0.42701	-0.433522	-0.453359	-0.455724	-0.440809	-0.420811	-0.392598	-0.342441	-0.297386	-0.272512	-0.211011	-0.156021	-0.130945	-0.108308	-0.083789	-0.0629742	-0.0518752	-0.0359116
6.94882e-17	-0.121755	-0.223617	-0.300447	-0.360305	-0.402228	-0.432453	-0.452161	-0.465469	-0.460265	-0.442499	-0.390558	-0.373175	-0.35774	-0.303513	-0.284363	-0.244448	-0.2063	-0.175386	-0.139431	-0.107112	-0.0838806	-0.0595314	-0.0387955
6.94882e-17	-0.115386	-0.212385	-0.297037	-0.349157	-0.405097	-0.4337	-0.443767	-0.447737	-0.459542	-0.418769	-0.385478	-0.355059	-0.330058	-0.308945	-0.276476	-0.255808	-0.196831	-0.172896	-0.154068	-0.121528	-0.0927155	-0.0726828	-0.0583518
6.94882e-17	-0.123691	-0.228354	-0.307706	-0.368979	-0.418579	-0.429805	-0.442602	-0.43837	-0.430907	-0.416384	-0.404617	-0.37695	-0.331733	-0.286034	-0.262029	-0.235952	-0.205372	-0.164755	-0.132799	-0.100779	-0.0831543	-0.0688975	-0.0483656
6.94882e-17	-0.117533	-0.215873	-0.290548	-0.3527	-0.387483	-0.41544	-0.42515	-0.439634	-0.431571	-0.429633	-0.401513	-0.373232	-0.349546	-0.329275	-0.295379	-0.25535	-0.214744	-0.186657	-0.160778	-0.140132	-0.113072	-0.0693679	-0.0526884
6.94882e-17	-0.111796	-0.205606	-0.274304	-0.324336	-0.366919	-0.400202	-0.406389	-0.396461	-0.396517	-0.399594	-0.361989	-0.353116	-0.319226	-0.278214	-0.260977	-0.238908	-0.207942	-0.18701	-0.160207	-0.133156	-0.0927761	-0.0835784	-0.061022
6.94882e-17	-0.104299	-0.193946	-0.268403	-0.328348	-0.374248	-0.400473	-0.408105	-0.402415	-0.391804	-0.394709	-0.37738	-0.349098	-0.319834	-0.303723	-0.267878	-0.241848	-0.211038	-0.183661	-0.155296	-0.137109	-0.113175	-0.0988235	-0.0685792
6.94882e-17	-0.112714	-0.205446	-0.274752	-0.3433	-0.391735	-0.408952	-0.395899	-0.398654	-0.405508	-0.399572	-0.368765	-0.336251	-0.311142	-0.296607	-0.265057	-0.24383	-0.220037	-0.187174	-0.151656	-0.130392	-0.110329	-0.0851535	-0.0696747
6.94882e-17	-0.106735	-0.198994	-0.275565	-0.336758	-0.362721	-0.38944	-0.401293	-0.407514	-0.408765	-0.393151	-0.380988	-0.365768	-0.339077	-0.323891	-0.301397	-0.267524	-0.230465	-0.185	-0.151462	-0.128131	-0.113681	-0.0987247	-0.0903678
6.94882e-17	-0.109846	-0.193678	-0.27318	-0.334148	-0.374893	-0.401876	-0.411385	-0.409656	-0.416054	-0.412891	-0.398075	-0.370343	-0.355507	-0.340254	-0.305988	-0.287597	-0.255705	-0.238449	-0.201469	-0.175201	-0.143711	-0.113508	-0.0874806
6.94882e-17	-0.112103	-0.207636	-0.277689	-0.329064	-0.369805	-0.392684	-0.40396	-0.396328	-0.403014	-0.384665	-0.370197	-0.352382	-0.315635	-0.305786	-0.28653	-0.265626	-0.237144	-0.218884	-0.194704	-0.174961	-0.134119	-0.111314	-0.101244
6.94882e-17	-0.118879	-0.220789	-0.295301	-0.35243	-0.39562	-0.418419	-0.423784	-0.415736	-0.400048	-0.377284	-0.354533	-0.325018	-0.307462	-0.286379	-0.262711	-0.240505	-0.214969	-0.192526	-0.179274	-0.167278	-0.156017	-0.132747	-0.108735
6.94882e-17	-0.111138	-0.19888	-0.276988	-0.344614	-0.389668	-0.416762	-0.411728	-0.416989	-0.414233	-0.4085	-0.381713	-0.358973	-0.345237	-0.32631	-0.300156	-0.27654	-0.227581	-0.194969	-0.182877	-0.18025	-0.161495	-0.144096	-0.128177
6.94882e-17	-0.110381	-0.20196	-0.281285	-0.339271	-0.374604	-0.408435	-0.417763	-0.417415	-0.423525	-0.421204	-0.401598	-0.381633	-0.365779	-0.342647	-0.318271	-0.298729	-0.25617	-0.221244	-0.189558	-0.161935	-0.139583	-0.126012	-0.108128
6.94882e-17	-0.103393	-0.191602	-0.257426	-0.312824	-0.352239	-0.374467	-0.40987	-0.412927	-0.413172	-0.407586	-0.394554	-0.384629	-0.373473	-0.352167	-0.319162	-0.275073	-0.242572	-0.21209	-0.196722	-0.180032	-0.160799	-0.150279	-0.137877
6.94882e-17	-0.0963082	-0.177364	-0.254577	-0.308977	-0.343176	-0.369101	-0.383571	-0.391838	-0.386637	-0.37991	-0.365676	-0.347599	-0.328821	-0.31776	-0.295392	-0.274449	-0.246534	-0.221713	-0.200965	-0.177776	-0.165303	-0.149833	-0.132731
6.94882e-17	-0.0874232	-0.165909	-0.227661	-0.286756	-0.315634	-0.344681	-0.348928	-0.348368	-0.332555	-0.340321	-0.333496	-0.325238	-0.309058	-0.293293	-0.261134	-0.230467	-0.213369	-0.186708	-0.161494	-0.144869	-0.124489	-0.108419	-0.0819772
6.94882e-17	-0.0839457	-0.16901	-0.23034	-0.280784	-0.313634	-0.334256	-0.332284	-0.351826	-0.357725	-0.344671	-0.327932	-0.3178	-0.30896	-0.305564	-0.289051	-0.268685	-0.256446	-0.217284	-0.183122	-0.153472	-0.126781	-0.0905839	-0.069605
6.94882e-17	-0.0736229	-0.147327	-0.214863	-0.271219	-0.317206	-0.340017	-0.35951	-0.354514	-0.350746	-0.330781	-0.301697	-0.278498	-0.275267	-0.275881	-0.240286	-0.227677	-0.215785	-0.195258	-0.171905	-0.144741	-0.111279	-0.082165	-0.0614372
6.94882e-17	-0.0834022	-0.156033	-0.223345	-0.270265	-0.30549	-0.319928	-0.339869	-0.351169	-0.343337	-0.339581	-0.325541	-0.30907	-0.296557	-0.273782	-0.264263	-0.24713	-0.215554	-0.187166	-0.16976	-0.145955	-0.101017	-0.0756209	-0.0581335
6.94882e-17	-0.0865749	-0.157021	-0.216439	-0.270696	-0.30973	-0.33734	-0.345518	-0.349211	-0.333813	-0.314953	-0.284869	-0.259467	-0.231069	-0.215401	-0.191114	-0.177969	-0.157687	-0.137289	-0.128375	-0.111356	-0.0998443	-0.0817738	-0.0716503
6.94882e-17	-0.0804046	-0.145234	-0.194438	-0.241341	-0.270772	-0.28889	-0.299874	-0.307844	-0.304986	-0.292444	-0.27083	-0.25293	-0.2346	-0.213923	-0.202723	-0.180083	-0.152948	-0.128999	-0.117016	-0.104236	-0.0918477	-0.0805329	-0.0709651
6.94882e-17	-0.075439	-0.136738	-0.188786	-0.219997	-0.249286	-0.25543	-0.261429	-0.268785	-0.27041	-0.252023	-0.243349	-0.22904	-0.220081	-0.199367	-0.179245	-0.16362	-0.154616	-0.148507	-0.132593	-0.112399	-0.0920999	-0.0816669	-0.0711807
6.94882e-17	-0.0644953	-0.121068	-0.170204	-0.196698	-0.219867	-0.236546	-0.250415	-0.245805	-0.246095	-0.23563	-0.229051	-0.220093	-0.199864	-0.174023	-0.154178	-0.135425	-0.117707	-0.11193	-0.102581	-0.0929039	-0.0754205	-0.0642969	-0.0531261
6.94882e-17	-0.0502996	-0.0947772	-0.124483	-0.143415	-0.166358	-0.177215	-0.18255	-0.187441	-0.194478	-0.176644	-0.165407	-0.145713	-0.136814	-0.131635	-0.125716	-0.112831	-0.0971199	-0.090262	-0.0834377	-0.0799096	-0.0719701	-0.066519	-0.0541412
6.94882e-17	-0.0471816	-0.0850406	-0.115655	-0.136214	-0.151068	-0.164916	-0.168631	-0.172545	-0.169615	-0.15433	-0.146756	-0.134305	-0.125625	-0.119828	-0.114313	-0.109365	-0.101344	-0.0944026	-0.0855531	-0.0715971	-0.059427	-0.0467948	-0.0361428
6.94882e-17	-0.0363738	-0.0669935	-0.0842414	-0.0970179	-0.111362	-0.116239	-0.121322	-0.125873	-0.130046	-0.123323	-0.115135	-0.101911	-0.102961	-0.0976769	-0.0878469	-0.0813313	-0.0766166	-0.0632491	-0.0552339	-0.0461669	-0.0335728	-0.0251315	-0.0197156
6.94882e-17	-0.0387028	-0.0769318	-0.10337	-0.121978	-0.135352	-0.138397	-0.139631	-0.143289	-0.150412	-0.137005	-0.120821	-0.112753	-0.108392	-0.104994	-0.101609	-0.0950036	-0.0860362	-0.0744187	-0.0622663	-0.0530218	-0.0425388	-0.0280586	-0.0189219
6.94882e-17	-0.0317771	-0.0601568	-0.076065	-0.0884458	-0.0969176	-0.101033	-0.101063	-0.102502	-0.10582	-0.108392	-0.105792	-0.0951902	-0.0862575	-0.0778264	-0.0702412	-0.0625496	-0.0503634	-0.0449159	-0.0376626	-0.0366826	-0.034667	-0.029034	-0.02
6.94882e-17	-0.0322851	-0.0502052	-0.0651852	-0.0796167	-0.0865252	-0.0869673	-0.0842893	-0.0822017	-0.0802668	-0.0795561	-0.0781838	-0.075403	-0.0658845	-0.0588273	-0.0564298	-0.054041	-0.0516891	-0.0492725	-0.0441665	-0.0372636	-0.0303135	-0.0260907	-0.0212141
6.94882e-17	-0.0102198	-0.0208284	-0.0302174	-0.0346663	-0.03939	-0.0446028	-0.0451309	-0.0470487	-0.0490286	-0.0488265	-0.0480025	-0.0470429	-0.0459824	-0.0427261	-0.0369795	-0.0327883	-0.0312232	-0.0291928	-0.0235404	-0.0145082	-0.00808689	-0.00227957	0.00183587
6.94882e-17	-0.00625945	-0.00883559	-0.0113047	-0.0080629	-0.0103717	-0.0165347	-0.0221573	-0.0271849	-0.0314195	-0.0323266	-0.0308979	-0.0289712	-0.0271482	-0.0254396	-0.0238512	-0.0223806	-0.0170165	-0.0106134	-0.00573868	-0.00215364	0.000330266	0.00505328	0.0138353
6.94882e-17	-0.00395037	-0.0106828	-0.00991634	-0.00720832	-0.00118619	0.00605429	0.00806847	0.00909404	0.00975445	0.0114537	0.013812	0.0143151	0.0138618	0.013261	0.0125662	0.0118199	0.0110524	0.0102862	0.00953708	0.0089942	0.00918261	0.00857163	0.008364
6.94882e-17	-0.000623799	0.0016265	0.00147616	0.00729961	0.0176235	0.0264337	0.0317215	0.0335255	0.0326558	0.0312872	0.0296209	0.0277954	0.0259145	0.0240485	0.0231796	0.0226143	0.0224477	0.0230959	0.0237692	0.022597	0.0206193	0.0219636	0.0194715
6.94882e-17	-0.00907204	-0.00762076	-0.0116733	-0.0112997	-0.00752017	-0.00372	-0.00171584	-0.000596168	0.000234835	0.00091654	0.00141723	0.00108827	0.00038782	-0.000237682	-0.000800336	-0.00130386	-0.00154582	-0.000504185	0.00230384	0.00222827	0.00213888	0.00328036	0.00496209
6.94882e-17	-0.0158324	-0.0313095	-0.0359169	-0.0410787	-0.0388729	-0.0352179	-0.0318824	-0.0289875	-0.0265071	-0.0243936	-0.022586	-0.0203378	-0.0184972	-0.0188238	-0.019128	-0.0191283	-0.0178297	-0.0165948	-0.0100073	-0.00907566	-0.00823574	-0.00545893	-0.00613317
6.94882e-17	-0.0210952	-0.0234917	-0.0244391	-0.0283335	-0.0298595	-0.0304165	-0.0296719	-0.0284514	-0.0270086	-0.0245047	-0.022113	-0.0199203	-0.0179263	-0.0161234	-0.0144999	-0.0130424	-0.0118317	-0.00869726	-0.00955548	-0.00858955	-0.00765222	-0.00452514	-0.00374191
6.94882e-17	-0.0208672	-0.0241498	-0.0274841	-0.0320267	-0.029698	-0.0266502	-0.0237174	-0.0210637	-0.0187358	-0.0167325	-0.0150266	-0.0135826	-0.0122584	-0.0101463	-0.00837199	-0.0068888	-0.0056542	-0.0052672	-0.00614425	-0.00416087	-0.00251266	-0.00204228	-0.00165735
6.94882e-17	0.00124929	0.00952039	0.0227518	0.027192	0.0283364	0.0277333	0.0263006	0.0242729	0.0220065	0.0199632	0.0186522	0.0173335	0.0157134	0.0131939	0.0112178	0.00961942	0.00790728	0.00656101	0.00542657	0.00447588	0.00374338	0.00316166	0.00485319
6.94882e-17	0.0233869	0.0478948	0.0737588	0.0914709	0.102233	0.11048	0.119263	0.126359	0.129472	0.11837	0.106719	0.0957707	0.0892448	0.0839553	0.0756454	0.0683597	0.0604991	0.0582673	0.0550773	0.0509873	0.0472573	0.0447229	0.0428044
6.94882e-17	0.0300681	0.0506033	0.0801314	0.107563	0.135822	0.143901	0.148489	0.150909	0.154047	0.149082	0.139598	0.131096	0.126449	0.119466	0.113927	0.11182	0.105759	0.101939	0.0986306	0.0963849	0.0950214	0.0935428	0.0887342
6.94882e-17	0.0432051	0.0784903	0.11159	0.128753	0.138718	0.150675	0.161425	0.165163	0.165007	0.152342	0.146926	0.148283	0.151427	0.152763	0.151317	0.145407	0.131971	0.119877	0.112839	0.107884	0.103058	0.0983884	0.0866734
6.94882e-17	0.0350559	0.0658746	0.0855366	0.102031	0.118297	0.129818	0.136886	0.140855	0.142202	0.140691	0.13429	0.133063	0.125511	0.12545	0.125036	0.121487	0.117597	0.11349	0.105561	0.100156	0.0981465	0.0925069	0.0877517
6.94882e-17	0.0495798	0.0925324	0.133467	0.172671	0.199143	0.216819	0.217998	0.20961	0.206443	0.202989	0.198522	0.192397	0.187494	0.181715	0.164945	0.155533	0.146633	0.141512	0.135348	0.121018	0.107613	0.0990564	0.0926735
6.94882e-17	0.0441097	0.0945913	0.128063	0.154021	0.177188	0.188066	0.201805	0.210722	0.19137	0.182796	0.173331	0.163523	0.153723	0.150426	0.145036	0.126755	0.120184	0.116154	0.111238	0.106467	0.0985101	0.0907672	0.0831008
6.94882e-17	0.0351289	0.0682285	0.0937004	0.111493	0.121766	0.130461	0.131531	0.128447	0.124068	0.121191	0.11743	0.110925	0.105369	0.101169	0.0964392	0.092136	0.0885501	0.0820403	0.0725077	0.0659372	0.0597255	0.0542056	0.0492087
6.94882e-17	0.0353867	0.0712527	0.0966914	0.118194	0.13016	0.144412	0.154558	0.158785	0.155751	0.138515	0.128478	0.122296	0.115539	0.109257	0.103215	0.0962041	0.0892097	0.0826427	0.0694222	0.0545037	0.051663	0.0489811	0.0464547
6.94882e-17	0.0238885	0.0530463	0.0683769	0.0772757	0.0779891	0.0730231	0.0666544	0.0597207	0.060491	0.060398	0.0555151	0.0476436	0.0405964	0.0368803	0.0332561	0.0278852	0.0233242	0.0194843	0.0168332	0.0151864	0.0137079	0.0123967	0.0108771
6.94882e-17	0.0270432	0.044618	0.0630352	0.0756643	0.0853349	0.0910817	0.0915074	0.0885389	0.0765404	0.0751889	0.0698651	0.0628767	0.0576325	0.053031	0.0496673	0.0442748	0.0380778	0.0336744	0.0304764	0.0280129	0.0245418	0.0214726	0.018788
6.94882e-17	0.0281507	0.0593592	0.0778451	0.0863086	0.103948	0.117122	0.115981	0.110823	0.104509	0.0974132	0.089039	0.0857465	0.0811395	0.0778139	0.0722853	0.0646491	0.0586272	0.0512455	0.0447465	0.0390608	0.0346938	0.0308353	0.0274233
6.94882e-17	0.0383137	0.0696861	0.101108	0.123429	0.131798	0.126937	0.128991	0.129203	0.125674	0.115412	0.111009	0.103002	0.0949917	0.0883314	0.0830308	0.0766127	0.0713421	0.066385	0.0608016	0.055474	0.0526253	0.0497901	0.0457009
6.94882e-17	0.0693163	0.139588	0.189102	0.224402	0.25467	0.278591	0.29833	0.290733	0.287892	0.297162	0.306474	0.312404	0.303486	0.290691	0.275775	0.251307	0.243499	0.235616	0.229539	0.22359	0.220938	0.210946	0.200445
6.94882e-17	0.0867724	0.158613	0.228509	0.262266	0.283702	0.302786	0.340349	0.34879	0.339293	0.333037	0.341771	0.353828	0.361637	0.363578	0.365156	0.36646	0.369218	0.366521	0.359499	0.36119	0.360925	0.36221	0.339581
6.94882e-17	0.0947892	0.189576	0.262196	0.320609	0.387133	0.421144	0.441598	0.439419	0.417768	0.431087	0.436721	0.433515	0.450704	0.465898	0.481023	0.488808	0.504579	0.494206	0.487363	0.493075	0.506768	0.520495	0.545368
6.94882e-17	0.0853472	0.159024	0.235355	0.28854	0.330129	0.365334	0.372748	0.387847	0.423233	0.432168	0.460707	0.480198	0.485195	0.495981	0.531155	0.548367	0.55633	0.570592	0.581076	0.614878	0.634164	0.648831	0.651833
6.94882e-17	0.0896363	0.153109	0.242431	0.286882	0.3242	0.3469	0.358678	0.385464	0.388528	0.387395	0.392205	0.389586	0.38013	0.383717	0.375745	0.380126	0.387897	0.366973	0.347266	0.328708	0.316345	0.309526	0.303338
6.94882e-17	0.0831416	0.151219	0.19995	0.252528	0.282992	0.311701	0.321311	0.345243	0.349317	0.356004	0.354646	0.349936	0.33896	0.337102	0.335392	0.33313	0.32946	0.3188	0.301806	0.291073	0.255024	0.243058	0.243453
6.94882e-17	0.0536863	0.0998259	0.139766	0.165314	0.183763	0.181752	0.178421	0.173233	0.163761	0.150268	0.138515	0.129401	0.123179	0.11413	0.104662	0.0973697	0.0905478	0.0841782	0.0782388	0.0728771	0.0680558	0.0647042	0.0615542
6.94882e-17	0.0421243	0.0662038	0.100154	0.109763	0.114148	0.113764	0.112315	0.109294	0.102108	0.0996116	0.0901585	0.0777936	0.0721925	0.0704777	0.0686211	0.0669271	0.0618087	0.0580524	0.0541703	0.0489782	0.04482	0.0413493	0.0385971
6.94882e-17	0.0484068	0.0762193	0.0826308	0.107493	0.125622	0.129441	0.135143	0.125881	0.119941	0.117883	0.114515	0.109144	0.101631	0.0929574	0.0906757	0.086771	0.0798998	0.0759552	0.0708056	0.064759	0.0592539	0.0542422	0.0509464
6.94882e-17	0.0184536	0.0392132	0.050727	0.0562351	0.0591147	0.0527886	0.0547802	0.0560022	0.0523469	0.0454209	0.0386581	0.033158	0.0273734	0.0224978	0.0184307	0.0150626	0.0127176	0.0108879	0.00934729	0.0080459	0.00537321	0.00435799	0.0035311
6.94882e-17	0.0394233	0.0704388	0.0959347	0.110887	0.11787	0.126349	0.120297	0.100345	0.0942446	0.0870242	0.078506	0.07935	0.0720307	0.066873	0.062001	0.0574288	0.0479969	0.040601	0.0376838	0.0348533	0.0317062	0.0288342	0.0260501
