# Supplementary material for: Research on the dynamic spillover of stock markets under COVID-19—Taking the stock markets of China, Japan, and South Korea as an example
Source: Front Public Health. 2022 Nov 11;10:1008348. doi: 10.3389/fpubh.2022.1008348 (PMC9691647; doi:10.3389/fpubh.2022.1008348)
Supplement: Supplementary file 6 [file Data_Sheet_4.ZIP › KR_HK (1).xls]

## Sheet: Sheet7
0	0	0	0	0	0	0	0	0	0	0	0	0	0	0	0	0	0	0	0	0	0	0	0
0	0	0	0	0	0	0	0	0	0	0	0	0	0	0	0	0	0	0	0	0	0	0	0
4.97783e-16	0.00832813	0.00382364	0.00263095	0.00218815	0.00193957	0.00166005	0.00129742	0.00104031	0.000892881	0.000799155	0.000723835	0.000640471	0.00047054	0.000309636	0.00023801	0.000194145	0.000158522	0.000129553	0.000105968	8.67453e-05	7.10642e-05	5.82606e-05	4.77976e-05
4.97783e-16	0.00969223	0.00644034	0.00604911	0.00313514	0.00347139	0.00328651	0.0026462	0.00222296	0.00190904	0.00163784	0.00141008	0.00122655	0.000896373	0.000691427	0.000530545	0.000404788	0.000314426	0.000245798	0.000182629	0.000136515	0.000102272	7.68812e-05	5.78566e-05
4.97783e-16	0.0157401	0.0171769	0.011967	0.00709455	0.0065546	0.00561397	0.00453218	0.00394915	0.00349857	0.00310155	0.00236819	0.0018487	0.00164022	0.00149851	0.00138824	0.00122299	0.000974573	0.000777805	0.000621623	0.000497536	0.00038543	0.000290111	0.000218436
4.97783e-16	0.0106459	0.0179892	0.0129719	0.00755742	0.00658744	0.00579608	0.00515893	0.00403332	0.0031885	0.00256428	0.00222061	0.00182761	0.00138083	0.00118081	0.00101197	0.000869064	0.000747836	0.00064478	0.000535195	0.000415414	0.000323256	0.000252034	0.00019698
4.97783e-16	0.00741258	0.00896108	0.0162592	0.0117844	0.00961985	0.00814133	0.00681625	0.00580643	0.00494627	0.0038829	0.00260386	0.00210523	0.00183777	0.00164227	0.00134101	0.00106939	0.000869388	0.000694576	0.000530886	0.000405889	0.000310856	0.000238215	0.000182827
4.97783e-16	0.00243741	0.00165333	0.0122881	0.00751788	0.0068707	0.00574588	0.00470285	0.00381467	0.00310385	0.00259516	0.0022872	0.00177521	0.00134332	0.0011754	0.00093158	0.000742753	0.000596069	0.000424317	0.000302357	0.000215563	0.000153823	0.000115369	9.09344e-05
4.97783e-16	0.00757457	0.00801246	0.0102148	0.00783404	0.0068404	0.00589782	0.00477403	0.00374951	0.00299168	0.00263424	0.00231856	0.00172425	0.00149708	0.00127763	0.00102645	0.00085381	0.000713626	0.000592402	0.000442996	0.000331729	0.000248897	0.00018704	0.00014817
4.97783e-16	0.000711916	0.000108392	0.00169644	0.00190348	0.00185282	0.00200914	0.00199895	0.00184746	0.00154338	0.00129831	0.00109985	0.000938515	0.000776391	0.000505609	0.000373374	0.000299691	0.000241569	0.000194543	0.000157082	0.000126863	9.46801e-05	6.89347e-05	5.03942e-05
4.97783e-16	0.00281243	0.00255486	0.00844927	0.00698777	0.00550129	0.00465689	0.00409872	0.00361973	0.00314122	0.00236713	0.0020333	0.00174321	0.00136219	0.000997058	0.000749811	0.00056808	0.000434226	0.000334531	0.000259846	0.000203344	0.000160283	0.000127172	0.000104154
4.97783e-16	0.000850989	0.00640138	0.0127474	0.0113797	0.00848454	0.00768381	0.0059953	0.00537599	0.00433268	0.00376127	0.00302152	0.00246914	0.00209839	0.00178313	0.00151749	0.00129232	0.00108619	0.000931778	0.000783826	0.000651635	0.000531756	0.000434908	0.0003565
4.97783e-16	0.00374915	0.00413622	0.0103126	0.0112617	0.0102734	0.00896007	0.00772484	0.00672448	0.00567634	0.00438879	0.00346591	0.00299969	0.00245849	0.0019978	0.00157589	0.00127812	0.00105391	0.000882956	0.000741326	0.000623668	0.000541795	0.000474612	0.000413529
4.97783e-16	0.00646663	0.00529815	0.0127093	0.0123841	0.0105339	0.00911771	0.00776979	0.00628818	0.00500409	0.00415684	0.0036446	0.00287204	0.00223889	0.00195254	0.00175089	0.00156654	0.00125494	0.00105987	0.000900397	0.000792732	0.000703526	0.00060967	0.000517652
4.97783e-16	0.00705614	0.00583396	0.00944891	0.0111565	0.00936863	0.00824879	0.00722003	0.00629279	0.00547256	0.0045916	0.00392754	0.00331838	0.00269923	0.00218103	0.00178238	0.0015038	0.00132385	0.00116602	0.00104646	0.000930436	0.000822664	0.000728228	0.000628028
4.97783e-16	0.00822305	0.0110832	0.0178608	0.0172603	0.0153055	0.0135849	0.011921	0.00979382	0.00800017	0.00648635	0.00552941	0.00475671	0.00379211	0.00322721	0.00282626	0.00248467	0.00219319	0.00188605	0.00153514	0.0012535	0.00102684	0.000843916	0.000695853
4.97783e-16	0.0108158	0.0128328	0.0156097	0.0148827	0.0139306	0.0123476	0.0106099	0.00899888	0.00741282	0.0063592	0.00552241	0.00478783	0.00409915	0.0035089	0.00300375	0.00257184	0.00220266	0.00188713	0.00161741	0.00133992	0.00108661	0.000882095	0.000716807
4.97783e-16	0.0130403	0.0144625	0.0199334	0.0189247	0.0171348	0.0149288	0.0134202	0.0119062	0.00982999	0.00873327	0.00765776	0.0066206	0.00562392	0.00494802	0.00446747	0.00370653	0.00309513	0.00263492	0.00236085	0.00210311	0.00180375	0.00154711	0.00132708
4.97783e-16	0.0202257	0.0209429	0.0214715	0.0199186	0.0182082	0.0162948	0.0144968	0.0127928	0.0106848	0.00916405	0.00794264	0.00671005	0.0056077	0.00461558	0.00380269	0.00312135	0.00263533	0.00222061	0.00183676	0.00153811	0.00128979	0.00108308	0.000897773
4.97783e-16	0.0109497	0.0111639	0.0201887	0.0181962	0.01543	0.0131079	0.0114975	0.0098951	0.00852442	0.00676814	0.00547572	0.00464926	0.00367145	0.00298004	0.00249493	0.00201247	0.00163613	0.00139694	0.00121774	0.0010616	0.000925566	0.000807027	0.000703731
4.97783e-16	0.0198472	0.0175255	0.019847	0.0189798	0.0169759	0.0143375	0.0118646	0.0098361	0.00784819	0.00645567	0.00567283	0.00473619	0.00382601	0.00317182	0.00258181	0.00211556	0.00172095	0.00135474	0.00109557	0.000915953	0.000765659	0.000638779	0.000525297
4.97783e-16	0.013381	0.010378	0.0167767	0.0157383	0.0136072	0.0116626	0.0100675	0.00858191	0.00684029	0.00563375	0.00480681	0.00408403	0.00330379	0.00267717	0.00221972	0.00184118	0.00152783	0.00124053	0.000995364	0.000798758	0.000682913	0.000622761	0.000538313
4.97783e-16	0.0163997	0.0112519	0.0147109	0.0131724	0.0119817	0.0100409	0.00898643	0.0078167	0.00660805	0.00573995	0.00504452	0.00433408	0.00356208	0.00300748	0.00254071	0.00218133	0.00181759	0.0014994	0.00122951	0.000963068	0.000755739	0.000610947	0.000524777
4.97783e-16	0.0130014	0.0125998	0.0137493	0.0130142	0.0113377	0.0105399	0.0087733	0.00765749	0.0068546	0.00571503	0.00452975	0.00364972	0.00296778	0.00241366	0.00199314	0.00170431	0.00141345	0.00116065	0.000943982	0.000795138	0.000658204	0.00052245	0.00043048
4.97783e-16	0.0194266	0.0155603	0.0161901	0.0163219	0.0145127	0.0122547	0.0105375	0.00891849	0.00711056	0.00580153	0.0049759	0.00426842	0.00366163	0.00314206	0.00276125	0.0023929	0.0019176	0.00158151	0.00128079	0.00102204	0.00082377	0.000691628	0.000584463
4.97783e-16	0.0212633	0.013978	0.0163055	0.0147577	0.0126131	0.0110362	0.00939665	0.00844897	0.00703573	0.00602845	0.00517169	0.00465249	0.00421711	0.00368542	0.00310577	0.0026553	0.00218791	0.00169878	0.00147665	0.00133238	0.00120224	0.00103435	0.000880405
4.97783e-16	0.0190469	0.0101762	0.0150089	0.0138802	0.011983	0.0104458	0.00923061	0.00831294	0.00749899	0.00675546	0.00584691	0.0051115	0.00429701	0.00391932	0.0033762	0.00282534	0.00245412	0.00217336	0.00192503	0.00167556	0.00142994	0.00118603	0.00100602
4.97783e-16	0.0246444	0.0205126	0.0190275	0.0182986	0.0173697	0.0152986	0.0132552	0.0115217	0.0100232	0.00835676	0.00763436	0.00668015	0.00564052	0.00499016	0.00435341	0.00395146	0.00359603	0.00314261	0.00269951	0.00231915	0.00198271	0.00168491	0.00147081
4.97783e-16	0.0234717	0.0190819	0.022377	0.0222198	0.0206464	0.018678	0.0166026	0.0143661	0.0122192	0.0105406	0.00849771	0.00724848	0.00621806	0.00551406	0.00484041	0.00416843	0.0036347	0.0032427	0.00278179	0.00237983	0.00203605	0.00174202	0.001549
4.97783e-16	0.0193624	0.0195502	0.0190065	0.0166477	0.0159037	0.0150966	0.0133617	0.0121269	0.0109963	0.00994503	0.00897457	0.0080724	0.00674688	0.00563205	0.00503996	0.00428516	0.00376957	0.0033179	0.00292202	0.00257485	0.00228775	0.00213799	0.00200095
4.97783e-16	0.0298653	0.0308378	0.0284478	0.0269342	0.0243891	0.021045	0.0187486	0.0168352	0.0151884	0.0137318	0.0118843	0.010215	0.00892524	0.00807015	0.00674368	0.00571758	0.0049153	0.0043287	0.00373353	0.00326091	0.00288158	0.00265157	0.0024425
4.97783e-16	0.0373777	0.0389532	0.0386046	0.0345854	0.0289205	0.0261968	0.023406	0.0213136	0.0179112	0.0162871	0.0141559	0.0121063	0.0103223	0.0087157	0.00778823	0.00682257	0.00633802	0.00565632	0.0050506	0.00451216	0.00403326	0.00352998	0.00312273
4.97783e-16	0.0332501	0.0370333	0.0405666	0.039116	0.0336558	0.0285797	0.0256463	0.0226032	0.019655	0.0168337	0.0147807	0.0124434	0.0106531	0.00911955	0.00795589	0.00708011	0.00601732	0.00526379	0.00464316	0.00409745	0.00361741	0.00314882	0.00278807
4.97783e-16	0.0315024	0.0391804	0.0400711	0.0370236	0.033609	0.0296303	0.0264007	0.0226011	0.0198495	0.0173539	0.014465	0.0135045	0.0119648	0.0105979	0.00933967	0.00818745	0.00717947	0.00618946	0.00539611	0.00472705	0.00414175	0.00354936	0.00315444
4.97783e-16	0.0338364	0.0389275	0.0386422	0.034892	0.0314476	0.0271931	0.0225548	0.0200101	0.0178495	0.0159019	0.0144596	0.013005	0.0117753	0.010077	0.00885278	0.00793859	0.00718364	0.00623775	0.00555884	0.00495885	0.00442365	0.00394624	0.00352038
4.97783e-16	0.0372102	0.0403453	0.0393005	0.0379462	0.0345515	0.0309106	0.0281112	0.0237529	0.0207212	0.0187254	0.016502	0.0136643	0.0121824	0.0106093	0.00925245	0.0084242	0.00751424	0.00664522	0.00604456	0.00565384	0.00507401	0.00458253	0.00424581
4.97783e-16	0.0343708	0.0371055	0.0368932	0.0361458	0.0325749	0.0286419	0.0232877	0.0208335	0.0184442	0.0163817	0.0150216	0.0136995	0.0122807	0.0108949	0.00959573	0.0084112	0.00738697	0.00648717	0.00576539	0.00520365	0.00470197	0.00421563	0.00378795
4.97783e-16	0.030927	0.0357362	0.032738	0.0314455	0.0286777	0.0268447	0.0233922	0.0215717	0.0200217	0.0175674	0.0165893	0.0143825	0.0119663	0.0106892	0.00981982	0.00860149	0.00767594	0.00685798	0.00612607	0.00555628	0.00509131	0.00467154	0.00429218
4.97783e-16	0.0326155	0.0380456	0.0394375	0.0392092	0.0372981	0.0352832	0.0292041	0.0250471	0.0207159	0.0179113	0.0158415	0.0128015	0.0117842	0.0106573	0.0095446	0.00870635	0.00769159	0.00673835	0.00590468	0.00525758	0.00468122	0.00409347	0.00355426
4.97783e-16	0.0446494	0.0475503	0.0485932	0.0454118	0.0397627	0.0330716	0.0286575	0.027341	0.0223056	0.0187999	0.0163574	0.0135977	0.0119836	0.0102591	0.00878357	0.00767246	0.00677458	0.00617549	0.00568563	0.00523686	0.00465368	0.00406439	0.00355329
4.97783e-16	0.0427543	0.046828	0.0503871	0.0456909	0.0391622	0.0353282	0.0294504	0.0241146	0.0199255	0.0169579	0.0150582	0.0125132	0.0107794	0.0095686	0.00855769	0.00765379	0.00684091	0.00602374	0.00530918	0.00480943	0.00433013	0.00377223	0.00345156
4.97783e-16	0.0479693	0.0579926	0.0544382	0.0474524	0.0410258	0.0347764	0.0310927	0.0275192	0.0231142	0.0201388	0.017062	0.0148793	0.0133821	0.0121522	0.0108883	0.00946677	0.00823127	0.00715744	0.00622406	0.00549765	0.0048842	0.0043622	0.00380342
4.97783e-16	0.0522858	0.0547194	0.0475913	0.0429889	0.0408017	0.0368689	0.0326746	0.0287153	0.0259884	0.0228274	0.0208308	0.0190283	0.016765	0.0147804	0.0131589	0.0117572	0.0101101	0.00869504	0.00765367	0.00686444	0.00616181	0.00561961	0.00501765
4.97783e-16	0.0501303	0.0509089	0.0486547	0.0477113	0.0422362	0.036523	0.0310361	0.026336	0.0237552	0.0206926	0.0185619	0.0156545	0.0137076	0.0122291	0.0111723	0.010207	0.00883876	0.00729579	0.00650187	0.00591773	0.00540058	0.00477134	0.00422565
4.97783e-16	0.0666359	0.0639469	0.0567325	0.055321	0.050064	0.0445435	0.0408338	0.0369416	0.0318382	0.025977	0.0228485	0.0204509	0.0184421	0.0157805	0.013483	0.0116648	0.00989486	0.00861179	0.0075012	0.00645529	0.00551187	0.00470669	0.00401945
4.97783e-16	0.0673956	0.0697468	0.0665796	0.0626071	0.0544119	0.0520334	0.0465638	0.0383622	0.0326951	0.027926	0.0246512	0.0207275	0.017952	0.0154663	0.0131915	0.0112526	0.00960009	0.00836087	0.00737152	0.00650207	0.00573766	0.00500432	0.004539
4.97783e-16	0.0783125	0.0821273	0.0720186	0.0687593	0.0604244	0.054242	0.0438905	0.0380767	0.0340444	0.0289099	0.0247202	0.0218758	0.0191476	0.0170334	0.014616	0.0125128	0.0107125	0.00917131	0.00778965	0.0067171	0.00592725	0.00522385	0.0044123
4.97783e-16	0.0801209	0.0860211	0.0763043	0.0669734	0.0596021	0.0527208	0.0448125	0.0385613	0.0345243	0.0296006	0.0253886	0.0228051	0.019679	0.0172539	0.0150687	0.0131311	0.0112747	0.00954853	0.00834389	0.00697284	0.00604599	0.00524784	0.00455983
4.97783e-16	0.0834247	0.0893982	0.0824509	0.0706987	0.0627555	0.0549614	0.0461642	0.0391366	0.0349042	0.0307645	0.0263861	0.0227288	0.0198544	0.017013	0.0145718	0.0123981	0.0105207	0.00903968	0.00784556	0.00704569	0.00622454	0.00560078	0.0050177
4.97783e-16	0.0878493	0.0936446	0.0837036	0.0764727	0.0645071	0.0522279	0.0442068	0.0389489	0.0348495	0.0281635	0.0237417	0.0207101	0.0182999	0.0158543	0.0134219	0.0115452	0.0100597	0.00865447	0.00732492	0.00610077	0.00548349	0.00476708	0.00397766
4.97783e-16	0.0916939	0.0952275	0.086427	0.0724588	0.0605197	0.0538576	0.0472861	0.0416258	0.0328144	0.0280385	0.0255063	0.0214746	0.0176956	0.0149128	0.0128745	0.0109212	0.00927363	0.00779894	0.00689981	0.00579494	0.00476449	0.00403702	0.00339715
4.97783e-16	0.100817	0.103954	0.0851385	0.07344	0.0626628	0.0542386	0.0451085	0.0387338	0.0324745	0.0263352	0.023676	0.0195914	0.0163456	0.0136681	0.0118652	0.0107781	0.00885599	0.00754867	0.00637421	0.0053864	0.00455502	0.00381529	0.00317435
4.97783e-16	0.0994112	0.0931209	0.0836176	0.068889	0.057283	0.0479254	0.0397923	0.0332186	0.0299603	0.0245452	0.0211685	0.0172926	0.0146887	0.0125053	0.0102334	0.00861863	0.00709711	0.00584774	0.00487355	0.00415435	0.00360233	0.00315751	0.00276924
4.97783e-16	0.0922091	0.0947302	0.0814131	0.0703144	0.0601407	0.0497434	0.0414505	0.0356322	0.0294959	0.0251256	0.021171	0.018482	0.0158939	0.0132703	0.0109944	0.00912025	0.00757288	0.00643329	0.00556786	0.00502839	0.00426082	0.0035389	0.003045
4.97783e-16	0.0914797	0.0971604	0.0836166	0.0663754	0.0549494	0.0447599	0.038232	0.0326474	0.026505	0.0217949	0.0184171	0.0153531	0.0128564	0.0111914	0.00967136	0.00830168	0.00710412	0.00595926	0.00511725	0.00440999	0.00368758	0.00317103	0.00272696
4.97783e-16	0.0914986	0.0924964	0.0810711	0.0704142	0.0585675	0.0452436	0.0369249	0.0314941	0.0265282	0.0229235	0.0188404	0.0168853	0.0142977	0.0124115	0.0105885	0.00907348	0.00807485	0.00705776	0.00604562	0.00527067	0.00452465	0.00375747	0.00305567
4.97783e-16	0.0841788	0.0910342	0.08277	0.067995	0.0577475	0.0484469	0.0396395	0.0327406	0.0280012	0.023401	0.0196385	0.0168921	0.014745	0.013231	0.0116131	0.00990852	0.00844158	0.00719579	0.00623511	0.00530584	0.00443281	0.00359108	0.00294751
4.97783e-16	0.0886721	0.0933059	0.0856491	0.073754	0.0582268	0.0481392	0.0427904	0.0358288	0.0297437	0.0250813	0.0207821	0.0179488	0.0163147	0.0146218	0.0122476	0.0101672	0.00838503	0.00693794	0.0059125	0.00500496	0.00414945	0.00354364	0.00297256
4.97783e-16	0.10064	0.104351	0.088583	0.0719866	0.0613438	0.0524593	0.0438998	0.0375003	0.0324401	0.0280995	0.0243505	0.0207304	0.0170935	0.0143115	0.01185	0.00989288	0.00853845	0.00727766	0.00622644	0.00533221	0.00452274	0.00378881	0.003174
4.97783e-16	0.100163	0.104323	0.0907362	0.0730537	0.0605765	0.0511817	0.0433951	0.0373505	0.0329913	0.0269035	0.023336	0.0200898	0.0177905	0.0151528	0.0127385	0.0108403	0.00922659	0.00805124	0.00693129	0.00591204	0.00503832	0.00426668	0.00363857
4.97783e-16	0.0945922	0.0923811	0.0864254	0.0732963	0.0600183	0.0473778	0.0408042	0.0340563	0.0308913	0.0281187	0.023981	0.020884	0.018254	0.015555	0.0139381	0.0121376	0.0100173	0.00851892	0.00748216	0.00657201	0.00571454	0.00492915	0.00415015
4.97783e-16	0.0924602	0.0958666	0.0858381	0.0725754	0.0604773	0.0522605	0.0451075	0.0378521	0.0314446	0.0264094	0.0220042	0.0192268	0.0169256	0.0149581	0.0124444	0.0105113	0.00905338	0.00772687	0.00640772	0.00546203	0.0046848	0.00401928	0.00338728
4.97783e-16	0.099805	0.098873	0.0853393	0.0696275	0.0578215	0.0504177	0.0441864	0.0370312	0.0315034	0.0269616	0.0221136	0.0190261	0.0168677	0.0144234	0.0126475	0.0112035	0.00927505	0.00765783	0.00632328	0.00529926	0.00459999	0.00402816	0.00340898
4.97783e-16	0.0971572	0.0971082	0.0810267	0.0670268	0.0567067	0.0481241	0.0420918	0.0360303	0.0310989	0.0274832	0.0231824	0.0199027	0.0173699	0.0148097	0.0128583	0.011485	0.00987995	0.00829782	0.0068798	0.00575811	0.00501115	0.00432136	0.0036783
4.97783e-16	0.0869343	0.093142	0.0769177	0.0658033	0.0537512	0.0475372	0.0400828	0.0350172	0.0290927	0.0245374	0.0216152	0.0189804	0.0162458	0.0143924	0.0127001	0.0113001	0.00973171	0.0084734	0.00747584	0.00663897	0.0057579	0.00513849	0.0046216
4.97783e-16	0.0882124	0.0891011	0.074628	0.0630633	0.0520309	0.0454118	0.0390482	0.0344534	0.0290061	0.0243787	0.0209296	0.0178929	0.0152341	0.0131143	0.0112916	0.0097242	0.00841051	0.00730141	0.00627182	0.00538791	0.00467487	0.00408731	0.00357568
4.97783e-16	0.092808	0.0882863	0.0768556	0.0624558	0.0502931	0.0415037	0.0355175	0.0310449	0.027148	0.0244543	0.0215319	0.0188767	0.0163317	0.0139303	0.011727	0.00996402	0.00859993	0.00723733	0.00610981	0.00526051	0.00445921	0.00378031	0.00320504
4.97783e-16	0.0904293	0.080797	0.0662973	0.0559761	0.0467744	0.0399998	0.035495	0.0307428	0.0260277	0.0210161	0.0172962	0.0146575	0.0125748	0.0109136	0.00941018	0.00816794	0.00714146	0.0062553	0.00547464	0.00478735	0.0042014	0.00369813	0.00325646
4.97783e-16	0.0873575	0.0864319	0.0737917	0.0555707	0.0467855	0.0403894	0.0346814	0.0305525	0.0261234	0.0209211	0.0176912	0.0152726	0.0129557	0.0115778	0.0104333	0.00894675	0.00741703	0.0063104	0.00538733	0.00446064	0.0036942	0.00306001	0.00269201
4.97783e-16	0.0837708	0.0791026	0.0656788	0.0558936	0.0442727	0.0373565	0.0307471	0.0274296	0.0242507	0.021107	0.017921	0.0156351	0.0134359	0.011218	0.00983539	0.00848413	0.0072234	0.00617041	0.00534145	0.00472267	0.00410115	0.00350305	0.00301712
4.97783e-16	0.092521	0.0851241	0.0701511	0.0589908	0.0464388	0.0391269	0.0334128	0.0300817	0.0260087	0.0222855	0.0181035	0.0161857	0.0143805	0.012364	0.0104873	0.00872153	0.00732175	0.0063453	0.00553104	0.00482347	0.00413704	0.0035186	0.00299264
4.97783e-16	0.0924212	0.0891009	0.0708579	0.0590549	0.0460048	0.0390976	0.0326848	0.0281695	0.0247948	0.020071	0.0181105	0.01614	0.0138083	0.0117513	0.0100717	0.00884972	0.00778646	0.00676523	0.00587824	0.00510771	0.00438724	0.00375604	0.0032159
4.97783e-16	0.0969871	0.0889707	0.0734488	0.0580783	0.0466462	0.0408382	0.035609	0.0289078	0.0234838	0.0196853	0.0171514	0.0142176	0.0119473	0.01032	0.00886122	0.00768794	0.00707983	0.00647296	0.00573203	0.00496299	0.00412688	0.00343265	0.00294136
4.97783e-16	0.0925786	0.0929418	0.0836886	0.0652332	0.0528168	0.0422321	0.0371633	0.0326525	0.0264657	0.0227586	0.0187999	0.0155946	0.013643	0.0115417	0.0100075	0.00894766	0.00793375	0.00656713	0.00538597	0.00441728	0.00381458	0.0032559	0.00272263
4.97783e-16	0.0909455	0.0929527	0.0764666	0.0642496	0.0537218	0.0457101	0.0391028	0.0323943	0.0269784	0.0229286	0.0192111	0.0161707	0.0141039	0.0116519	0.00996487	0.00900354	0.00771098	0.00666488	0.00578039	0.00501484	0.00435205	0.00377804	0.00328076
4.97783e-16	0.0940734	0.0917067	0.0814649	0.0675276	0.0565763	0.0470608	0.0405393	0.0337759	0.0282381	0.0245139	0.0211262	0.0178471	0.014867	0.0126254	0.0105029	0.00857695	0.00713752	0.00593913	0.00494165	0.00418313	0.00356004	0.00303087	0.00258131
4.97783e-16	0.085701	0.0825769	0.0744269	0.0630207	0.0565005	0.0474326	0.040803	0.0341697	0.0279501	0.0231577	0.0181354	0.0145841	0.0121864	0.0102942	0.00899148	0.00755066	0.00632284	0.00537087	0.00446925	0.00370775	0.00309838	0.00263539	0.00220557
4.97783e-16	0.0851671	0.0861992	0.0763436	0.0679698	0.0551174	0.0459484	0.038353	0.0331633	0.0267304	0.0225545	0.0186888	0.0154667	0.0132348	0.0115347	0.0101365	0.00886568	0.00755038	0.00625066	0.00512336	0.00440267	0.00357426	0.0029366	0.00253569
4.97783e-16	0.082291	0.0853629	0.0786304	0.0681288	0.0538045	0.0427403	0.0345474	0.0287162	0.0242117	0.0207566	0.0181135	0.0141597	0.0128194	0.0112868	0.00981215	0.00814161	0.0067223	0.00572124	0.00496879	0.00426478	0.00351005	0.00285259	0.00231901
4.97783e-16	0.0832282	0.0783908	0.0706109	0.0644879	0.0567672	0.0466563	0.0361662	0.0315302	0.0268923	0.0225968	0.0189073	0.0156918	0.0126676	0.0112776	0.00919298	0.00766501	0.00647516	0.00543388	0.00458169	0.00394071	0.00331518	0.00278369	0.00232455
4.97783e-16	0.0842209	0.0796059	0.0728383	0.0669884	0.0558354	0.0461556	0.0376268	0.0286564	0.0244666	0.0201628	0.0166556	0.0150561	0.0126338	0.010913	0.0102644	0.00864347	0.00714092	0.00592265	0.00488341	0.00406812	0.00341149	0.00281826	0.00233143
4.97783e-16	0.0776682	0.0818549	0.0733018	0.0621804	0.0491268	0.0401943	0.0332638	0.027983	0.0244129	0.0212638	0.0170618	0.0142885	0.0122839	0.0109169	0.00908644	0.00771291	0.00615671	0.00491447	0.00432972	0.00366973	0.00303524	0.00257988	0.00225494
4.97783e-16	0.0817854	0.0876578	0.0739895	0.0577903	0.0443911	0.0358374	0.0295178	0.0249974	0.0207727	0.0170783	0.0139384	0.0124142	0.010476	0.00835374	0.00684425	0.0055064	0.00454967	0.00390805	0.00329507	0.00283539	0.0024609	0.002074	0.00176901
4.97783e-16	0.0860739	0.0898552	0.0769012	0.0603117	0.0512401	0.0423238	0.0367872	0.0305302	0.0259851	0.0217152	0.0180726	0.0146352	0.0118991	0.0100968	0.00866916	0.00740538	0.00630773	0.00561465	0.00498551	0.00439128	0.00375009	0.00318052	0.00266459
4.97783e-16	0.082364	0.0878224	0.0761195	0.0625972	0.0496798	0.0403866	0.0328965	0.0298447	0.024363	0.0199092	0.0168214	0.0133662	0.0111224	0.00954115	0.00797525	0.00666753	0.00567473	0.0047062	0.0038976	0.00320801	0.00270828	0.0022872	0.00193425
4.97783e-16	0.0895315	0.0926711	0.080612	0.067374	0.0563748	0.0453355	0.0368386	0.030576	0.0237605	0.0191084	0.0154778	0.0128216	0.011151	0.00938775	0.00807131	0.00653709	0.00553469	0.0045774	0.00378617	0.00323307	0.00282012	0.0023948	0.00197012
4.97783e-16	0.0897028	0.0952113	0.0858704	0.0709232	0.0590012	0.0497249	0.0420393	0.0349185	0.0289346	0.0223284	0.0178832	0.0156261	0.0133144	0.0109899	0.00932977	0.00779	0.00641165	0.00544994	0.00451002	0.00391569	0.00320603	0.00261274	0.00218336
4.97783e-16	0.0896121	0.0890527	0.0796003	0.0676296	0.056563	0.0450343	0.0370642	0.0325085	0.0266066	0.0218774	0.0173538	0.0148489	0.0123702	0.00983512	0.00824205	0.00705032	0.00595284	0.0049425	0.00408838	0.00340356	0.00290135	0.00242456	0.00201233
4.97783e-16	0.0907018	0.0913138	0.081852	0.0629191	0.0513452	0.0411529	0.0353137	0.0289324	0.0246582	0.0205629	0.0174754	0.0144626	0.0126118	0.0103151	0.00844381	0.00675561	0.00561945	0.00491971	0.00402348	0.00324508	0.00261729	0.00214446	0.00177783
4.97783e-16	0.098173	0.0941538	0.0778938	0.0639504	0.0521962	0.0423372	0.0359394	0.0286587	0.0243984	0.0208469	0.0169237	0.0143622	0.011994	0.0101498	0.00853789	0.00731262	0.00628537	0.005347	0.00447156	0.00379572	0.00322207	0.00273516	0.00232187
4.97783e-16	0.0969519	0.0934754	0.0767162	0.0635989	0.0521644	0.0429546	0.0349094	0.0302838	0.0265611	0.0219029	0.0178085	0.0148084	0.0123064	0.010229	0.0085142	0.00710914	0.00581545	0.00475913	0.00396336	0.00342693	0.00296715	0.00248973	0.00204022
4.97783e-16	0.0867351	0.0825625	0.0679876	0.0562891	0.046537	0.0379097	0.0281923	0.0239227	0.0216941	0.0201133	0.0178126	0.0153899	0.0130991	0.0107128	0.00885379	0.00724212	0.00638	0.00548787	0.00467594	0.00400938	0.00341947	0.00280662	0.00230503
4.97783e-16	0.082484	0.0779499	0.0635329	0.053355	0.0427108	0.0352291	0.0294028	0.0245567	0.0211505	0.0183345	0.0148678	0.0121332	0.00966587	0.00784317	0.00658243	0.00553394	0.00466974	0.00370517	0.00297212	0.00238611	0.00191697	0.00157933	0.0013318
4.97783e-16	0.0808391	0.0812806	0.0676979	0.0537565	0.042592	0.0337813	0.0280043	0.0231936	0.0190977	0.0160594	0.0133609	0.0107959	0.00878398	0.00779751	0.00705251	0.00591907	0.0048057	0.00391793	0.00316835	0.0025185	0.00200248	0.00159261	0.00127446
4.97783e-16	0.0773358	0.0836003	0.0723857	0.0525676	0.0414415	0.0343177	0.0294384	0.0250084	0.0211746	0.0180055	0.015423	0.0129889	0.0109376	0.00890803	0.00732157	0.00580564	0.0046045	0.00365266	0.0029585	0.00241305	0.00198478	0.00167125	0.00134133
4.97783e-16	0.0645747	0.0679821	0.0569192	0.0462796	0.0380216	0.0316399	0.0258929	0.0222425	0.0180451	0.0153086	0.0135159	0.0119448	0.0100961	0.00854657	0.00698175	0.00559951	0.00449134	0.00360281	0.00289033	0.00239933	0.0019459	0.00152938	0.00120217
4.97783e-16	0.0638228	0.0620141	0.0511597	0.0438646	0.0361964	0.0278349	0.0228367	0.0201036	0.0174414	0.013784	0.0111622	0.00957001	0.00843276	0.00712443	0.0059022	0.00469894	0.00380227	0.00301456	0.00246055	0.00197333	0.00168283	0.00137368	0.00113608
4.97783e-16	0.0566277	0.0574131	0.0511841	0.0432328	0.0349559	0.0301794	0.0232081	0.0197892	0.0165766	0.0137303	0.0114491	0.00911138	0.00755583	0.00616969	0.00486768	0.00420512	0.00357868	0.00304929	0.00253387	0.00207217	0.00165636	0.0013249	0.00107301
4.97783e-16	0.0586679	0.0566473	0.0475364	0.0407241	0.0341814	0.0302648	0.0223304	0.0178866	0.0146742	0.0120324	0.0105332	0.00884068	0.0070366	0.00559264	0.00444536	0.00367387	0.0030858	0.00265166	0.00229413	0.00198517	0.00169927	0.00140338	0.00115996
4.97783e-16	0.0567625	0.0545608	0.049473	0.0419707	0.0360842	0.0307496	0.0265053	0.0211579	0.0173657	0.015474	0.0126012	0.010981	0.0094026	0.00771496	0.00646442	0.00549503	0.00468728	0.00401224	0.00342808	0.00287897	0.00244435	0.00207533	0.00176202
4.97783e-16	0.0505328	0.0481832	0.0445834	0.0368708	0.0295229	0.0247072	0.0198235	0.017801	0.0156011	0.0120858	0.0107827	0.00935125	0.00812726	0.00680183	0.00615144	0.00548848	0.00489745	0.00437057	0.00379081	0.00322583	0.00268649	0.00223735	0.00186331
4.97783e-16	0.0432204	0.0384402	0.0339688	0.0297828	0.0249004	0.0221917	0.019705	0.0161836	0.0127768	0.0109872	0.00853843	0.0070346	0.00582484	0.00463621	0.00399825	0.00362978	0.00304021	0.0023941	0.00188561	0.00158039	0.00133403	0.00113979	0.00100108
4.97783e-16	0.0410145	0.0405738	0.03742	0.0316534	0.0261032	0.0207545	0.0178355	0.0157889	0.0140067	0.0121436	0.0101541	0.00801069	0.00656153	0.00557425	0.00474423	0.00377424	0.00297481	0.00234707	0.00194042	0.00163053	0.00137151	0.00115479	0.000973287
4.97783e-16	0.0381638	0.0392399	0.0368085	0.0323843	0.0256715	0.0200782	0.0167922	0.0138213	0.0108273	0.0088217	0.00722991	0.00638672	0.00540363	0.00442466	0.00362817	0.00297658	0.00244324	0.00200649	0.00167618	0.00141268	0.00115826	0.000980679	0.000830372
4.97783e-16	0.0387246	0.0410946	0.0339608	0.0294508	0.0244851	0.0203898	0.0159177	0.012082	0.00918045	0.00673189	0.00511176	0.00406932	0.00336265	0.00269996	0.00226424	0.00190102	0.00159788	0.00134104	0.00105364	0.000828469	0.000651938	0.000513438	0.000404692
4.97783e-16	0.0356576	0.0337021	0.0296851	0.025292	0.021483	0.0179041	0.0142558	0.011046	0.00855508	0.00660896	0.00532857	0.00434483	0.00356498	0.00313462	0.00263202	0.00213907	0.00174061	0.00147032	0.00125338	0.00106867	0.000900697	0.000729435	0.00055874
4.97783e-16	0.0351738	0.0359416	0.0340082	0.0265138	0.0216695	0.0174485	0.0144122	0.0116359	0.00924916	0.00728207	0.00600911	0.00503737	0.00379695	0.00274314	0.00218572	0.00180584	0.00144409	0.0011557	0.000934872	0.000756956	0.000607981	0.000480335	0.000379505
4.97783e-16	0.0368357	0.0383639	0.0339799	0.0291453	0.024111	0.0206021	0.0156848	0.0131706	0.00975768	0.0078996	0.00649672	0.0053367	0.00456553	0.00366484	0.00288253	0.00230174	0.00186531	0.00149032	0.00119724	0.000981284	0.000804354	0.000659383	0.000540587
4.97783e-16	0.0429842	0.0452421	0.0398758	0.0329042	0.0258297	0.0203862	0.016837	0.0130306	0.0108649	0.00857731	0.0072896	0.00647192	0.00538332	0.00439775	0.00356597	0.00291041	0.00228268	0.00181713	0.00147736	0.00126712	0.00105367	0.000863323	0.000690951
4.97783e-16	0.0434199	0.0501593	0.0445368	0.0359707	0.0305367	0.024572	0.0199732	0.0166349	0.0132554	0.0101784	0.00875343	0.00677544	0.00524307	0.00413809	0.00327311	0.00252032	0.00199299	0.00157633	0.00124709	0.0010313	0.00084214	0.000649597	0.000516162
