# Supplementary material for: Research on the dynamic spillover of stock markets under COVID-19—Taking the stock markets of China, Japan, and South Korea as an example
Source: Front Public Health. 2022 Nov 11;10:1008348. doi: 10.3389/fpubh.2022.1008348 (PMC9691647; doi:10.3389/fpubh.2022.1008348)
Supplement: Supplementary file 6 [file Data_Sheet_4.ZIP › KR_JPN (1).xls]

## Sheet: Sheet2
0	0	0	0	0	0	0	0	0	0	0	0	0	0	0	0	0	0	0	0	0	0	0	0
0	0	0	0	0	0	0	0	0	0	0	0	0	0	0	0	0	0	0	0	0	0	0	0
2.95536e-16	-0.053913	-0.0855373	-0.11691	-0.13528	-0.147985	-0.152649	-0.153269	-0.146166	-0.140757	-0.138211	-0.116148	-0.108577	-0.103203	-0.0905332	-0.0787686	-0.0597554	-0.0424841	-0.0383239	-0.0332796	-0.02517	-0.0215323	-0.013312	-0.0102782
2.95536e-16	-0.0429584	-0.0654665	-0.0836645	-0.104172	-0.114562	-0.108443	-0.111405	-0.110552	-0.108812	-0.103471	-0.0945645	-0.0758821	-0.0762158	-0.0630863	-0.0540542	-0.0471105	-0.0379798	-0.0289415	-0.025373	-0.0168585	-0.0104674	-0.00619469	-0.00406331
2.95536e-16	-0.0347898	-0.0612565	-0.0806345	-0.108093	-0.120307	-0.115057	-0.114189	-0.105868	-0.102589	-0.102818	-0.090781	-0.0904261	-0.0807703	-0.0648143	-0.0488132	-0.0345114	-0.0301526	-0.0210068	-0.0185385	-0.012149	-0.0101548	-0.00751016	-0.00597371
2.95536e-16	-0.049468	-0.0808479	-0.112365	-0.123933	-0.133365	-0.132667	-0.135202	-0.134945	-0.129119	-0.104923	-0.0809521	-0.0739358	-0.0693379	-0.0567815	-0.0404239	-0.0286924	-0.0231412	-0.0185568	-0.013302	-0.0108928	-0.0093023	-0.00505372	-0.0042894
2.95536e-16	-0.0278983	-0.0364966	-0.0530151	-0.060759	-0.0645453	-0.0673893	-0.065549	-0.058791	-0.0449923	-0.0401853	-0.0402856	-0.0360428	-0.0282502	-0.0262354	-0.0241933	-0.0195828	-0.0117688	-0.0104327	-0.00811513	-0.00613991	-0.00182001	-0.000833726	-0.000380783
2.95536e-16	-0.0156527	-0.0145625	-0.0299799	-0.0372295	-0.0410224	-0.0412083	-0.0411175	-0.0400216	-0.0333798	-0.0278609	-0.0250614	-0.0218046	-0.0166198	-0.010342	-0.00887205	-0.00787669	-0.00720556	-0.00506027	-0.00310272	0.00460848	0.00591846	0.00903888	0.0104626
2.95536e-16	-0.026508	-0.0377886	-0.056317	-0.0579838	-0.0660445	-0.0641249	-0.06452	-0.0555211	-0.0527495	-0.0447954	-0.0367877	-0.0307061	-0.0257199	-0.019349	-0.0188013	-0.0146848	-0.00804179	-0.00649982	-0.00582862	-0.00387045	-0.00125769	-0.000679291	-0.000454001
2.95536e-16	-0.0251369	-0.0282019	-0.0426632	-0.0524751	-0.0693883	-0.072184	-0.0775255	-0.0693805	-0.0557771	-0.0435769	-0.0368838	-0.0322838	-0.0280592	-0.0173583	-0.0151086	-0.013264	-0.00970042	-0.00819616	-0.00619254	-0.00546247	-0.00372275	-0.00151287	-0.00142345
2.95536e-16	-0.0236702	-0.0275987	-0.0343245	-0.0418547	-0.0495212	-0.0507225	-0.0528082	-0.0526904	-0.0436505	-0.0390682	-0.033776	-0.027103	-0.0223401	-0.0196863	-0.0143873	-0.0108944	-0.00862497	-0.00754725	-0.00218704	-0.00140146	0.00180473	0.00165534	0.00149109
2.95536e-16	-0.0258481	-0.0320435	-0.0389497	-0.0409816	-0.0377881	-0.0340335	-0.0305115	-0.0272194	-0.0242804	-0.0220748	-0.0160606	-0.0102993	-0.00807295	-0.00584921	-0.00541629	-0.00473577	-0.00365033	-0.00270986	-0.00148558	0.000431935	0.000387867	0.000445576	0.000494452
2.95536e-16	-0.0312081	-0.0341438	-0.0375284	-0.0378477	-0.0334795	-0.0349016	-0.0393836	-0.0424085	-0.0442259	-0.0448511	-0.0380191	-0.0244409	-0.0202788	-0.0183658	-0.0153839	-0.0119013	-0.0107784	-0.00903308	-0.00474046	-0.00406968	-0.00155973	-0.000597207	-0.00049547
2.95536e-16	-0.0285629	-0.0259366	-0.0295977	-0.0340781	-0.0372133	-0.039309	-0.0402811	-0.039535	-0.0372257	-0.036844	-0.0339705	-0.0331446	-0.0300581	-0.027293	-0.0228845	-0.0192803	-0.00863766	-0.00339345	-0.00277571	-0.00227331	-0.00138917	-0.00024572	2.25151e-06
2.95536e-16	-0.0355511	-0.038208	-0.0539382	-0.0668586	-0.0829204	-0.0904717	-0.0881915	-0.0838621	-0.0786911	-0.0715646	-0.0600935	-0.0530206	-0.046321	-0.0428858	-0.0316922	-0.0288058	-0.0239484	-0.0139122	-0.00871962	-0.00453076	-0.000388113	0.00118692	0.00177658
2.95536e-16	-0.0403339	-0.0532327	-0.057786	-0.061604	-0.0582637	-0.0584552	-0.0566848	-0.0545741	-0.0522554	-0.04839	-0.0431123	-0.0323441	-0.0289658	-0.02645	-0.0210345	-0.0150406	-0.00588053	-0.00513764	-0.00451093	-0.00397872	-0.000568368	0.00038212	0.000423372
2.95536e-16	-0.0560328	-0.0784856	-0.108939	-0.129037	-0.142355	-0.13397	-0.13503	-0.127107	-0.115838	-0.0975172	-0.0773392	-0.072216	-0.0630734	-0.0467053	-0.0300447	-0.0266405	-0.0176243	-0.0142083	-0.0118886	-0.00968193	-0.00477319	-0.00342987	-0.00239121
2.95536e-16	-0.0668532	-0.0928884	-0.133542	-0.13706	-0.138919	-0.133225	-0.11541	-0.111122	-0.105405	-0.084439	-0.0765217	-0.0746407	-0.0509221	-0.0405872	-0.0330724	-0.0251632	-0.021095	-0.0183029	-0.014367	-0.011871	-0.0103718	-0.00796119	-0.0070619
2.95536e-16	-0.0664983	-0.102857	-0.12691	-0.144781	-0.137993	-0.138144	-0.128073	-0.127355	-0.117638	-0.10948	-0.0956005	-0.0831303	-0.0743031	-0.0648416	-0.0542779	-0.0413885	-0.034427	-0.0268915	-0.0234979	-0.0160949	-0.0113727	-0.0069246	-0.00529584
2.95536e-16	-0.063451	-0.0957189	-0.114233	-0.125591	-0.129426	-0.129853	-0.133842	-0.127564	-0.111015	-0.0941555	-0.0833515	-0.0731633	-0.0575348	-0.0504008	-0.0438451	-0.0358665	-0.0299629	-0.0186801	-0.0140136	-0.0108126	-0.00737334	-0.00654638	-0.00515259
2.95536e-16	-0.0574241	-0.087415	-0.102735	-0.127754	-0.137363	-0.136482	-0.130568	-0.128901	-0.116584	-0.0934769	-0.0879631	-0.0724358	-0.054841	-0.0532794	-0.0507443	-0.0445037	-0.0357252	-0.0219414	-0.0104787	-0.00964672	-0.00888851	-0.0101933	-0.00481183
2.95536e-16	-0.0560978	-0.082054	-0.103718	-0.111812	-0.119051	-0.121387	-0.117474	-0.114493	-0.106366	-0.0957584	-0.0815557	-0.0711045	-0.0577256	-0.049547	-0.0467048	-0.0427128	-0.0282965	-0.0240596	-0.0177731	-0.0140607	-0.0056778	-0.00392234	-0.00260529
2.95536e-16	-0.0614095	-0.0914069	-0.110679	-0.132875	-0.145688	-0.148611	-0.144889	-0.140074	-0.134202	-0.114217	-0.104645	-0.0912635	-0.0732414	-0.047692	-0.0394861	-0.0336032	-0.0319762	-0.0232076	-0.0055881	-0.00344908	-0.00059483	-0.000466542	-0.000779723
2.95536e-16	-0.059053	-0.0854083	-0.109828	-0.127864	-0.145539	-0.156149	-0.15092	-0.136605	-0.122347	-0.106023	-0.0920953	-0.0780537	-0.0644195	-0.0496231	-0.040105	-0.030624	-0.0183874	-0.0131644	-0.00126747	0.00363311	0.00292993	0.0048611	0.00589677
2.95536e-16	-0.0662455	-0.100256	-0.127649	-0.155435	-0.165124	-0.169013	-0.163462	-0.152264	-0.146017	-0.127159	-0.118688	-0.114801	-0.102603	-0.068972	-0.05611	-0.0389231	-0.0326992	-0.0209264	-0.0168659	-0.010354	-0.00551836	-0.00170572	-0.000698477
2.95536e-16	-0.0681041	-0.105493	-0.1361	-0.166916	-0.180298	-0.199085	-0.201362	-0.184326	-0.166234	-0.155693	-0.145674	-0.122295	-0.0709439	-0.0569648	-0.035758	-0.0203168	-0.0181673	-0.0132347	-0.00949975	-0.00766712	-0.0044346	-0.00309955	-0.00271709
2.95536e-16	-0.0836442	-0.135146	-0.190755	-0.214696	-0.224149	-0.215941	-0.206144	-0.199416	-0.176535	-0.162221	-0.142295	-0.118968	-0.0816881	-0.0483716	-0.0366238	-0.0279516	-0.0219233	-0.0142361	-0.00728639	-0.00485733	-0.00327332	-0.00366631	-0.00229532
2.95536e-16	-0.0897964	-0.155645	-0.200308	-0.22037	-0.233529	-0.243131	-0.233019	-0.208005	-0.1807	-0.162193	-0.134539	-0.107236	-0.0909188	-0.0671838	-0.0495791	-0.0249867	-0.0139677	-0.00561387	0.000533348	0.00329958	0.00397728	0.00448209	0.00486706
2.95536e-16	-0.0780486	-0.131136	-0.183932	-0.207813	-0.215531	-0.223726	-0.21364	-0.198259	-0.180861	-0.155055	-0.12354	-0.0988691	-0.0791178	-0.0575149	-0.0371997	-0.0221935	-0.0162587	-0.00893341	-0.00365914	-0.00180121	0.00184207	0.0013485	0.00165249
2.95536e-16	-0.0647081	-0.0999969	-0.140649	-0.159341	-0.164341	-0.162694	-0.160011	-0.151205	-0.143391	-0.128426	-0.107061	-0.0919795	-0.0731815	-0.0651333	-0.0539914	-0.0399116	-0.0292914	-0.0202813	-0.014717	-0.00852757	-0.00491376	-0.00265154	-0.000297531
2.95536e-16	-0.0572803	-0.0962898	-0.127629	-0.149566	-0.159921	-0.163889	-0.169412	-0.165072	-0.152843	-0.131458	-0.106659	-0.0887072	-0.0829191	-0.0545993	-0.0443398	-0.0336724	-0.0243282	-0.0178845	-0.0129539	-0.0100222	-0.00515336	-0.00409979	-0.00322613
2.95536e-16	-0.0457622	-0.0677292	-0.0967268	-0.105057	-0.104789	-0.107232	-0.0969029	-0.0879852	-0.0860084	-0.0809243	-0.0738228	-0.0684002	-0.0526521	-0.0417615	-0.0322394	-0.0295557	-0.0277048	-0.0179795	-0.0106287	-0.00557806	-0.00351055	-0.0024785	-0.00203472
2.95536e-16	-0.0346609	-0.046085	-0.0516875	-0.0601837	-0.0642681	-0.066784	-0.0679242	-0.0651975	-0.0606621	-0.0510161	-0.0499384	-0.0478218	-0.0423304	-0.0375376	-0.0240243	-0.0138559	-0.0119217	-0.00865388	-0.00634268	-0.00269571	-0.00210093	-0.00162393	-0.000198746
2.95536e-16	-0.0277136	-0.0483411	-0.054277	-0.0592261	-0.061371	-0.0614417	-0.0591496	-0.0574697	-0.05418	-0.0485079	-0.0412098	-0.0362106	-0.0323947	-0.0291686	-0.0260733	-0.0228717	-0.0199789	-0.016405	-0.0127783	-0.00924723	-0.00545587	-0.00462754	-0.00313842
2.95536e-16	-0.0315034	-0.0478666	-0.0637864	-0.0733011	-0.078418	-0.0788874	-0.0767235	-0.0766029	-0.0762407	-0.0705208	-0.0636037	-0.0552549	-0.0463948	-0.0387485	-0.0319746	-0.0283852	-0.0249413	-0.0181517	-0.0145092	-0.0110128	-0.00846297	-0.00590683	-0.00396807
2.95536e-16	-0.0291148	-0.0443128	-0.0621942	-0.0690747	-0.0674027	-0.0622969	-0.0579806	-0.0533119	-0.0503534	-0.0474762	-0.0421277	-0.0356162	-0.0302272	-0.0246387	-0.0214547	-0.0188857	-0.0156877	-0.0146507	-0.0115917	-0.00864103	-0.00723774	-0.00585557	-0.00472039
2.95536e-16	-0.0234112	-0.0419003	-0.0628901	-0.0734902	-0.0734997	-0.074545	-0.074529	-0.0735577	-0.0705177	-0.0616684	-0.0491944	-0.042364	-0.0344886	-0.0272373	-0.0222645	-0.0197815	-0.0189284	-0.0141416	-0.0114241	-0.00719168	-0.00670561	-0.00585708	-0.00480346
2.95536e-16	-0.0292026	-0.0452404	-0.0473324	-0.0476081	-0.0476354	-0.0523672	-0.0560838	-0.0563876	-0.0535259	-0.0492328	-0.042752	-0.0370756	-0.029322	-0.0246527	-0.0217601	-0.0175029	-0.0140537	-0.00929068	-0.00761889	-0.0063718	-0.00538036	-0.00252364	-0.00136008
2.95536e-16	-0.0278332	-0.0524019	-0.0687506	-0.0796267	-0.083988	-0.0844131	-0.0829655	-0.0796145	-0.0745325	-0.0698733	-0.0630385	-0.0548016	-0.0495745	-0.0443576	-0.0370107	-0.0305623	-0.0244152	-0.0196341	-0.0156967	-0.0124079	-0.010132	-0.00881386	-0.00658549
2.95536e-16	-0.0352849	-0.048644	-0.0639914	-0.0833052	-0.092234	-0.0926525	-0.0929649	-0.0927925	-0.0814952	-0.0732677	-0.0687994	-0.0641089	-0.0529945	-0.0429789	-0.0352853	-0.0309065	-0.0275605	-0.0217212	-0.0170867	-0.0127669	-0.00997581	-0.00772971	-0.00451206
2.95536e-16	-0.0456583	-0.0802701	-0.102177	-0.115547	-0.120119	-0.121879	-0.120771	-0.113357	-0.109581	-0.0978596	-0.0836105	-0.0664532	-0.0526616	-0.0446451	-0.037214	-0.0299396	-0.0216846	-0.0134736	-0.00807083	-0.00569478	-0.00362148	-0.00150672	-0.000357842
2.95536e-16	-0.0461806	-0.0792229	-0.114332	-0.138589	-0.147412	-0.151142	-0.146488	-0.139542	-0.12594	-0.10543	-0.0892635	-0.0711157	-0.055894	-0.0438293	-0.036414	-0.0280362	-0.0214865	-0.0181388	-0.0140292	-0.0103307	-0.00675539	-0.00459285	-0.00294747
2.95536e-16	-0.0514907	-0.0964584	-0.125997	-0.144463	-0.149039	-0.143901	-0.14439	-0.137316	-0.122303	-0.109931	-0.0937118	-0.0726773	-0.0564358	-0.0442619	-0.0367444	-0.0249738	-0.0170035	-0.0144057	-0.010119	-0.00786439	-0.00653767	-0.00357374	-0.00270411
2.95536e-16	-0.0587284	-0.106836	-0.131151	-0.155409	-0.167667	-0.169088	-0.159026	-0.151734	-0.137445	-0.116534	-0.0966232	-0.0775691	-0.0612514	-0.0432719	-0.0318787	-0.0240015	-0.020467	-0.016688	-0.0130842	-0.0107697	-0.00823374	-0.00451916	-0.00406661
2.95536e-16	-0.0546757	-0.100603	-0.139782	-0.153146	-0.162558	-0.154594	-0.142856	-0.135696	-0.118821	-0.0986779	-0.0885148	-0.0739879	-0.0593367	-0.0469628	-0.0356182	-0.0250045	-0.0195407	-0.0174686	-0.0149155	-0.0120845	-0.0103502	-0.00795782	-0.00544562
2.95536e-16	-0.0470546	-0.0761893	-0.109027	-0.124477	-0.125433	-0.122351	-0.110004	-0.0974862	-0.0899462	-0.0799862	-0.066782	-0.0593685	-0.0471479	-0.0348605	-0.0304672	-0.0249813	-0.0220071	-0.0188044	-0.0140167	-0.0100246	-0.00795269	-0.00594812	-0.00428014
2.95536e-16	-0.0499138	-0.0882414	-0.114028	-0.118145	-0.126627	-0.107116	-0.0955654	-0.082868	-0.0780254	-0.0675165	-0.0556461	-0.0456283	-0.0364671	-0.0283805	-0.0226891	-0.0179965	-0.0146169	-0.00938726	-0.00689956	-0.00583198	-0.00504167	-0.00388822	-0.00402593
2.95536e-16	-0.0511495	-0.0869369	-0.117231	-0.125062	-0.12692	-0.109461	-0.0972006	-0.0864883	-0.0759561	-0.0669708	-0.0579114	-0.0465213	-0.0398568	-0.0306907	-0.0251256	-0.0206311	-0.0160467	-0.0113454	-0.00959588	-0.00726462	-0.00704282	-0.00583546	-0.00471898
2.95536e-16	-0.0459552	-0.0840412	-0.114588	-0.129045	-0.125031	-0.116635	-0.10488	-0.0959234	-0.0856035	-0.0683403	-0.0522247	-0.0388699	-0.0305763	-0.0253022	-0.021116	-0.0167561	-0.0129314	-0.0103239	-0.00716994	-0.00537641	-0.00406428	-0.00266777	-0.00214101
2.95536e-16	-0.044071	-0.0712365	-0.0903558	-0.103429	-0.101289	-0.100534	-0.0965956	-0.0867596	-0.0783822	-0.0702621	-0.0596531	-0.0505438	-0.0415997	-0.0351735	-0.0284862	-0.0237595	-0.0193785	-0.0145652	-0.0109736	-0.00847643	-0.00656723	-0.00513561	-0.00411083
2.95536e-16	-0.0383699	-0.0647738	-0.0910555	-0.104293	-0.103482	-0.108401	-0.106718	-0.10226	-0.0850181	-0.0723031	-0.0668221	-0.0538029	-0.0440503	-0.034355	-0.0285598	-0.0193384	-0.0165727	-0.0127363	-0.0100499	-0.00724541	-0.00568206	-0.00465151	-0.00438237
2.95536e-16	-0.0438429	-0.0804948	-0.109595	-0.128844	-0.123036	-0.114372	-0.113061	-0.0996319	-0.0908585	-0.0833017	-0.0708963	-0.0562757	-0.0444435	-0.0326732	-0.0198711	-0.0172739	-0.0151212	-0.0118202	-0.00925097	-0.00739766	-0.00604945	-0.00501832	-0.00506169
2.95536e-16	-0.0416002	-0.076172	-0.0978847	-0.118818	-0.113651	-0.110613	-0.0971839	-0.0872745	-0.0797297	-0.070137	-0.0554002	-0.0449614	-0.0376106	-0.0309275	-0.024323	-0.0185495	-0.0147273	-0.0121888	-0.00977369	-0.00763233	-0.00587568	-0.00452661	-0.0033074
2.95536e-16	-0.0408958	-0.0709037	-0.0959762	-0.107044	-0.105918	-0.100878	-0.0898002	-0.0789372	-0.0708825	-0.0619322	-0.0518071	-0.0403317	-0.0302537	-0.024216	-0.0172763	-0.012931	-0.0111592	-0.0088772	-0.00651757	-0.00536276	-0.00394434	-0.00280979	-0.00235169
2.95536e-16	-0.0376908	-0.072221	-0.0942263	-0.102831	-0.105652	-0.0998371	-0.0855326	-0.0701584	-0.0646287	-0.0567173	-0.0478314	-0.0390534	-0.031631	-0.0241967	-0.0175158	-0.0142186	-0.0115487	-0.00938931	-0.00764338	-0.00643296	-0.00475025	-0.00376892	-0.00310669
2.95536e-16	-0.0325276	-0.0671613	-0.0842253	-0.0942753	-0.0945312	-0.0897775	-0.0793052	-0.0750757	-0.0620256	-0.050469	-0.0440981	-0.0381915	-0.032624	-0.026311	-0.0208145	-0.0168473	-0.0137965	-0.0112589	-0.00888015	-0.00721462	-0.00616304	-0.00526277	-0.00424988
2.95536e-16	-0.0337727	-0.063142	-0.0769115	-0.0795344	-0.0768549	-0.0743064	-0.0717843	-0.0670968	-0.057705	-0.0514129	-0.0470683	-0.0399921	-0.0317361	-0.0272232	-0.0231378	-0.0197477	-0.0166693	-0.013055	-0.0111986	-0.00919669	-0.00750907	-0.00608486	-0.00492581
2.95536e-16	-0.018737	-0.04195	-0.0544261	-0.055723	-0.0516237	-0.0493572	-0.0460817	-0.0406027	-0.0365104	-0.0335945	-0.0304037	-0.026452	-0.0225644	-0.0190827	-0.0162598	-0.0132689	-0.010364	-0.00850326	-0.00680592	-0.00560394	-0.00464961	-0.00384508	-0.00322227
2.95536e-16	-0.0222322	-0.0416948	-0.055891	-0.0601421	-0.0611367	-0.0573267	-0.0524795	-0.0468643	-0.042169	-0.0360269	-0.0309191	-0.0266588	-0.021487	-0.0167092	-0.013694	-0.0116582	-0.00928974	-0.00759985	-0.00616153	-0.00489286	-0.00388381	-0.00319107	-0.00261965
2.95536e-16	-0.0241595	-0.0412194	-0.0528442	-0.0616227	-0.0641425	-0.0685207	-0.0645696	-0.0569043	-0.0485415	-0.0400999	-0.0344857	-0.0301811	-0.0242778	-0.0192485	-0.0152472	-0.0115791	-0.00903417	-0.00730087	-0.00535162	-0.00462413	-0.00386853	-0.00342699	-0.00303847
2.95536e-16	-0.0136621	-0.0338416	-0.0379338	-0.0416354	-0.0424936	-0.0399545	-0.0360846	-0.032164	-0.0297151	-0.0264843	-0.0232719	-0.0195116	-0.0157362	-0.0136362	-0.00970422	-0.00818458	-0.00681451	-0.00575082	-0.00484398	-0.00407549	-0.00342566	-0.00271849	-0.00214288
2.95536e-16	-0.00821538	-0.0133724	-0.0243233	-0.0270668	-0.0305719	-0.0323464	-0.0322557	-0.0312231	-0.0296577	-0.0277466	-0.0256804	-0.022842	-0.0194523	-0.0153394	-0.012114	-0.0105264	-0.0090184	-0.00719797	-0.00443011	-0.00313993	-0.0024525	-0.00192139	-0.00170722
2.95536e-16	0.00337892	0.00629212	-0.002318	-0.00768951	-0.00879676	-0.00697331	-0.00840419	-0.00616079	-0.00450507	-0.00329987	-0.00290395	-0.00299012	-0.00250839	-0.00206554	-0.00171116	-0.00191476	-0.00142343	-0.00102564	-0.000739463	-0.000533746	-0.000381903	-0.000271008	-0.000188999
2.95536e-16	0.00631336	0.00417304	-0.00265882	-0.00627721	-0.0131465	-0.0170185	-0.0162269	-0.0166104	-0.0161164	-0.0149532	-0.0128147	-0.00961449	-0.00740892	-0.00755232	-0.00763485	-0.00684301	-0.00519766	-0.0036659	-0.00313599	-0.00283654	-0.00213252	-0.00153777	-0.0010998
2.95536e-16	0.00887174	0.00987181	0.00727673	0.00291452	-0.000767121	-0.00226426	-0.00410348	-0.00410152	-0.0045968	-0.00602795	-0.00729718	-0.00779127	-0.00766769	-0.00629729	-0.00582134	-0.00534063	-0.00474366	-0.00424059	-0.00352225	-0.00295973	-0.00250717	-0.00205587	-0.00164857
2.95536e-16	0.0166015	0.019921	0.0139237	0.00804335	0.000970588	-0.000831099	-0.00100963	-0.00119508	-0.00194988	-0.00540174	-0.00676708	-0.00779891	-0.00712041	-0.0051359	-0.0040177	-0.00331992	-0.00274702	-0.00283037	-0.0023988	-0.00193612	-0.00155431	-0.00124037	-0.00140083
2.95536e-16	4.63179e-05	-0.0116751	-0.0166931	-0.0213679	-0.0290425	-0.0315184	-0.0306647	-0.0289266	-0.025473	-0.0238213	-0.0202893	-0.0165566	-0.0125725	-0.0106556	-0.00895402	-0.0074777	-0.00621829	-0.00535992	-0.00496466	-0.00400123	-0.00297486	-0.00205691	-0.00156222
2.95536e-16	-0.0012671	-0.00543987	-0.0121927	-0.0230684	-0.0312791	-0.0394685	-0.0381829	-0.0311589	-0.024833	-0.0247446	-0.0243671	-0.0193731	-0.0144527	-0.0125129	-0.0109478	-0.0092951	-0.00770366	-0.00605666	-0.0047526	-0.00372385	-0.00291459	-0.00236818	-0.00200209
2.95536e-16	0.00292979	-0.00915669	-0.0197007	-0.0195054	-0.0159482	-0.0182343	-0.0206615	-0.0202557	-0.0184638	-0.0163836	-0.0140358	-0.0113906	-0.0101195	-0.00972964	-0.00929415	-0.00832988	-0.00758143	-0.00587526	-0.00488537	-0.00405562	-0.00336219	-0.00252141	-0.00162754
2.95536e-16	-0.000884509	-0.00263987	-0.00915742	-0.0166764	-0.0210568	-0.0249293	-0.0266169	-0.0268347	-0.0256977	-0.0235672	-0.0230449	-0.0196238	-0.0153051	-0.0126687	-0.0102485	-0.0081944	-0.00645552	-0.0050815	-0.00425806	-0.00388688	-0.00307068	-0.00243714	-0.00213182
2.95536e-16	0.000761925	-0.00355767	-0.0121043	-0.0308384	-0.0393678	-0.0383647	-0.0345812	-0.0320761	-0.0295307	-0.0266916	-0.0233431	-0.0185669	-0.0145294	-0.01263	-0.0107636	-0.00869221	-0.00684909	-0.00544057	-0.00433107	-0.00369175	-0.00313598	-0.002245	-0.00174599
2.95536e-16	-0.00118645	-0.0138559	-0.0296379	-0.0401054	-0.0434965	-0.0430826	-0.0434264	-0.041726	-0.0353273	-0.031272	-0.025263	-0.0209497	-0.0173822	-0.0147655	-0.0128995	-0.0110379	-0.00909251	-0.00746697	-0.00573922	-0.00469941	-0.0032867	-0.00259141	-0.00219898
2.95536e-16	-0.00733569	-0.0150595	-0.0318569	-0.0441685	-0.0507094	-0.0511099	-0.0515864	-0.0468784	-0.0411085	-0.0353584	-0.0311221	-0.0263103	-0.0229481	-0.0194836	-0.016507	-0.0139688	-0.0117019	-0.00909645	-0.00623074	-0.00382152	-0.00271707	-0.00205815	-0.0014304
2.95536e-16	-0.0134054	-0.0267118	-0.0403682	-0.0519466	-0.058686	-0.0629515	-0.0573265	-0.0539693	-0.0452828	-0.0417531	-0.0360485	-0.0290876	-0.0244424	-0.0204805	-0.0156697	-0.0108518	-0.00616116	-0.00481339	-0.00395387	-0.00324318	-0.00243244	-0.00169807	-0.00115059
2.95536e-16	-0.00976628	-0.0189601	-0.0254235	-0.0360996	-0.0414555	-0.0453525	-0.0473473	-0.0473326	-0.0441586	-0.0351648	-0.0307383	-0.0281368	-0.0223012	-0.0197177	-0.0159509	-0.0120679	-0.00907616	-0.00732091	-0.00590753	-0.004101	-0.00310281	-0.00220617	-0.00170998
2.95536e-16	-0.0013142	-0.00580177	-0.0219213	-0.0325673	-0.0358143	-0.038143	-0.0413332	-0.0453839	-0.0407209	-0.0328109	-0.0267019	-0.0209476	-0.0184379	-0.0146813	-0.0112705	-0.0092346	-0.00703667	-0.00538553	-0.0040436	-0.00327336	-0.00247299	-0.00209508	-0.00159597
2.95536e-16	0.000189553	-0.00200981	-0.0138706	-0.01907	-0.0211069	-0.0243165	-0.0240953	-0.0264147	-0.0261929	-0.022371	-0.0199457	-0.0176609	-0.0155715	-0.0123128	-0.00996091	-0.00818244	-0.00707695	-0.0053092	-0.00414778	-0.00316442	-0.00250711	-0.00204278	-0.00166518
2.95536e-16	0.0066769	0.00742088	-0.00336792	-0.0149979	-0.0193858	-0.0231553	-0.0288119	-0.026628	-0.0251028	-0.0229473	-0.0182485	-0.0168452	-0.0161083	-0.0116698	-0.00946652	-0.00771149	-0.00565373	-0.00471714	-0.00339007	-0.00246182	-0.00169286	-0.00133786	-0.00102042
2.95536e-16	0.00334567	0.00111928	-0.00721408	-0.0173576	-0.0275451	-0.029132	-0.0307901	-0.0315087	-0.0272549	-0.0245966	-0.0227737	-0.0183923	-0.0143429	-0.0109657	-0.00868586	-0.00677537	-0.0047619	-0.00354941	-0.00278774	-0.0023499	-0.00170824	-0.00127405	-0.000994551
2.95536e-16	-0.00871232	-0.0151183	-0.0252308	-0.0336148	-0.0373515	-0.0391856	-0.040922	-0.0381484	-0.0333318	-0.0290365	-0.0257724	-0.0220652	-0.018261	-0.0154105	-0.013149	-0.0111252	-0.00934502	-0.00746692	-0.00616825	-0.00492996	-0.00396439	-0.00310957	-0.00248735
2.95536e-16	-0.00371537	-0.00867824	-0.0244593	-0.0337224	-0.0370351	-0.0365236	-0.0385266	-0.0342812	-0.0283756	-0.0257233	-0.0231578	-0.0198053	-0.017295	-0.013474	-0.0111759	-0.00938687	-0.00785827	-0.00656091	-0.00510757	-0.00404144	-0.00339179	-0.00242465	-0.00162987
2.95536e-16	-0.0067968	-0.0148792	-0.0200207	-0.0242006	-0.0303419	-0.030834	-0.0294786	-0.0295594	-0.0271666	-0.0255807	-0.0223295	-0.0195486	-0.0155473	-0.0130091	-0.0105971	-0.00902236	-0.00733145	-0.00576529	-0.00450777	-0.00369996	-0.00301082	-0.00241267	-0.00193364
2.95536e-16	0.0147041	0.01805	0.0143084	0.00585471	0.000285488	-0.0071685	-0.013867	-0.0152167	-0.014617	-0.0129651	-0.0112217	-0.00873994	-0.00719347	-0.00585081	-0.0044499	-0.00327167	-0.00250309	-0.00215732	-0.00185002	-0.00132672	-0.000888971	-0.000720825	-0.000581372
2.95536e-16	0.00946649	0.0155437	0.0161667	0.0112689	0.00175848	-0.00141082	-0.00596061	-0.00688273	-0.00901607	-0.00845874	-0.00988397	-0.00840115	-0.00667888	-0.00507728	-0.00444878	-0.00338585	-0.00273676	-0.00236808	-0.00200687	-0.00160294	-0.00121732	-0.00103909	-0.000844834
2.95536e-16	0.0177168	0.0294277	0.0331041	0.031522	0.0312869	0.0240491	0.0167002	0.012187	0.00496408	8.02199e-05	-0.0024368	-0.00281984	-0.00324767	-0.00339423	-0.00349645	-0.00308521	-0.00209676	-0.00141869	-0.000998273	-0.00102988	-0.000841039	-0.000801731	-0.00056558
2.95536e-16	0.00868301	0.0115029	0.0145674	0.0181432	0.0153157	0.00753064	0.00543228	0.0011897	-0.00177303	-0.00482712	-0.00735515	-0.00718122	-0.00572359	-0.00452829	-0.00356545	-0.00279844	-0.00277328	-0.00201876	-0.00146617	-0.00143873	-0.00129593	-0.00107322	-0.000689895
2.95536e-16	-0.00203479	-0.00411096	-0.00821472	-0.011544	-0.0177425	-0.0194998	-0.0212293	-0.0255447	-0.0272051	-0.028788	-0.0240603	-0.019596	-0.0179477	-0.013861	-0.0104067	-0.0076185	-0.00571786	-0.00457801	-0.00378792	-0.00258328	-0.00190473	-0.00147308	-0.00120492
2.95536e-16	-0.00237457	-0.0049781	-0.00931682	-0.0204663	-0.0286471	-0.032047	-0.0388039	-0.0384436	-0.0351881	-0.0329108	-0.0282689	-0.0230401	-0.0190922	-0.0157141	-0.0129529	-0.00975558	-0.00777719	-0.00581211	-0.0039185	-0.00303111	-0.00249935	-0.00200438	-0.00186991
2.95536e-16	0.000359114	-0.00187272	-0.00921808	-0.0186986	-0.0265186	-0.0334244	-0.0432514	-0.0431724	-0.0406132	-0.0357661	-0.0316564	-0.0263197	-0.0216103	-0.0175966	-0.013914	-0.0100696	-0.0071281	-0.00500699	-0.00402517	-0.00333465	-0.00278568	-0.00209318	-0.0016406
2.95536e-16	0.00140777	-0.00432727	-0.0126284	-0.0204049	-0.0243081	-0.034963	-0.040311	-0.042162	-0.0393112	-0.0369425	-0.0334313	-0.0280586	-0.0226443	-0.0197535	-0.0178796	-0.0140758	-0.0104812	-0.0087644	-0.00709417	-0.00486416	-0.00384784	-0.00256708	-0.00180302
2.95536e-16	0.000665487	-0.0101388	-0.0154546	-0.0173664	-0.0297372	-0.0306251	-0.0323821	-0.0323682	-0.0305829	-0.0285349	-0.0272418	-0.0217305	-0.0191717	-0.0168625	-0.0160695	-0.0127237	-0.00976135	-0.00889478	-0.00687665	-0.0043307	-0.00330729	-0.00221188	-0.00162502
2.95536e-16	-0.0030918	-0.00892103	-0.017692	-0.0291278	-0.0328013	-0.0357047	-0.0384832	-0.0458903	-0.0421407	-0.0397085	-0.0372778	-0.0330609	-0.0271086	-0.0221463	-0.0169234	-0.0136085	-0.0103233	-0.00865896	-0.00627328	-0.00458941	-0.00332692	-0.00204637	-0.00146388
2.95536e-16	-0.0143148	-0.0283352	-0.0436345	-0.0535279	-0.0623417	-0.0668783	-0.0679022	-0.0601979	-0.0544829	-0.0511265	-0.0448243	-0.0379526	-0.0301277	-0.0249224	-0.0195597	-0.0146331	-0.0117809	-0.00930471	-0.00685698	-0.00520203	-0.00421148	-0.00361653	-0.00285796
2.95536e-16	-0.00779547	-0.0207758	-0.0278024	-0.0343582	-0.0444474	-0.0485885	-0.0524444	-0.0493877	-0.0482106	-0.0410385	-0.0333667	-0.0287458	-0.0264173	-0.0222398	-0.019155	-0.0137031	-0.00977784	-0.00635335	-0.00457945	-0.00340916	-0.00242182	-0.00190699	-0.00146572
2.95536e-16	-0.0038831	-0.0235688	-0.0391567	-0.045071	-0.0471579	-0.0454868	-0.0447874	-0.0461278	-0.0422916	-0.0380156	-0.0353507	-0.0313276	-0.0249786	-0.0177633	-0.0132769	-0.00999855	-0.00733838	-0.00535605	-0.0040601	-0.00294387	-0.00220745	-0.00170282	-0.00135371
2.95536e-16	-0.0147383	-0.030723	-0.0425855	-0.0545396	-0.0622754	-0.0630311	-0.0627691	-0.0598471	-0.0502821	-0.0452996	-0.0388929	-0.0287342	-0.0251432	-0.021551	-0.0164223	-0.0124269	-0.00790602	-0.00630005	-0.00526101	-0.00456461	-0.00340213	-0.00247955	-0.00205167
2.95536e-16	-0.021321	-0.0528507	-0.0722451	-0.0969536	-0.105952	-0.101918	-0.0905075	-0.0750412	-0.060835	-0.0517278	-0.0456788	-0.033026	-0.0263503	-0.0218295	-0.0156226	-0.0108268	-0.00815311	-0.00671053	-0.00517265	-0.00396769	-0.00312097	-0.00189412	-0.00141977
2.95536e-16	-0.0240699	-0.0467017	-0.0650935	-0.0793427	-0.0874324	-0.0837204	-0.0843946	-0.0753153	-0.0665249	-0.0599989	-0.045018	-0.0307514	-0.0237378	-0.0169159	-0.0122515	-0.00897831	-0.00635645	-0.00504967	-0.00319646	-0.00161296	-0.0013176	-0.000989189	-0.00101704
2.95536e-16	-0.016852	-0.0331671	-0.0520387	-0.0580936	-0.0664431	-0.0604714	-0.0730619	-0.0711042	-0.060077	-0.0500317	-0.0414321	-0.0332802	-0.0267868	-0.0204016	-0.0124287	-0.00870582	-0.00600944	-0.00374897	-0.00254472	-0.00190518	-0.00149651	-0.001037	-0.000791058
2.95536e-16	0.0066444	0.0167627	0.0170335	0.0112793	-0.00276358	-0.00926747	-0.0211044	-0.0241962	-0.0264385	-0.0233434	-0.0190201	-0.0157327	-0.0133103	-0.0131558	-0.0123942	-0.00895759	-0.00758803	-0.0054232	-0.00401364	-0.0024244	-0.0019832	-0.0010438	-0.000622827
2.95536e-16	0.0311552	0.0534735	0.0573259	0.049553	0.0377378	0.0246511	0.0125532	0.0055661	-0.00181649	-0.00862056	-0.0108557	-0.0135455	-0.0112588	-0.00754311	-0.00689664	-0.00607472	-0.00599484	-0.00389202	-0.00357337	-0.0029628	-0.0023086	-0.00168825	-0.00148531
2.95536e-16	0.0553645	0.0865188	0.0962912	0.0852579	0.0799656	0.0555393	0.0410188	0.0313721	0.0211972	0.0154082	0.00854036	0.00427367	0.000730516	-0.00281106	-0.00361673	-0.003583	-0.00306344	-0.0027301	-0.00204009	-0.00145209	-0.00103577	-0.000784075	-0.000589606
2.95536e-16	0.0730247	0.129459	0.148545	0.133269	0.105274	0.0924664	0.0660156	0.0431425	0.0319663	0.018223	0.00836337	0.00429616	6.53963e-05	-0.00122329	-0.0016962	-0.00162348	-0.00147124	-0.00132558	-0.00137802	-0.00100019	-0.000539665	-0.000603248	-0.000153237
2.95536e-16	0.0797417	0.122593	0.148592	0.122307	0.111581	0.0969004	0.0802632	0.0600249	0.0460557	0.0289244	0.0193069	0.0117499	0.00572519	0.00234987	0.000767813	0.000274236	7.85921e-05	5.74315e-06	7.92836e-05	0.000448403	0.00030951	8.64418e-05	0.000124648
2.95536e-16	0.0847816	0.126907	0.147992	0.135558	0.103748	0.0828727	0.0675999	0.0631189	0.040311	0.0230803	0.0140882	0.00731181	0.00303091	0.00172012	0.000553957	0.00013454	-0.000606405	-0.00068471	-0.000893753	-0.000705313	-0.00012971	-0.000167444	-8.31022e-05
2.95536e-16	0.0709606	0.101663	0.114194	0.113319	0.0938058	0.066259	0.0569179	0.0478012	0.030159	0.0144393	0.00761285	0.00378203	0.00190203	0.000360843	-0.000741853	-0.00206078	-0.00161229	-0.00135103	-0.00104782	-0.000761315	-0.000400069	-0.000287675	-0.000232497
2.95536e-16	0.0651998	0.0971768	0.106272	0.0951432	0.081475	0.058085	0.044898	0.0296667	0.0181245	0.00861201	0.00308549	0.00152449	-0.00140555	-0.00281816	-0.00456619	-0.00468008	-0.00374481	-0.00319687	-0.00276234	-0.00205304	-0.00129528	-0.00114331	-0.000944436
2.95536e-16	0.0613289	0.0851971	0.0825194	0.0738996	0.0566694	0.0381625	0.0212221	0.0105276	0.00298698	-0.00351753	-0.00284113	-0.00519974	-0.00622271	-0.0068425	-0.0058259	-0.00601796	-0.00439524	-0.00397045	-0.00254417	-0.00221433	-0.0016311	-0.00125939	-0.000808246
2.95536e-16	0.0607213	0.0821745	0.0740128	0.0712123	0.0494509	0.0372518	0.0226699	0.0157381	0.00483226	-0.00326784	-0.00633412	-0.00876253	-0.00845693	-0.00747326	-0.00631783	-0.00581672	-0.0047351	-0.00383745	-0.00345669	-0.00264422	-0.00186222	-0.00149907	-0.000928851
2.95536e-16	0.0680605	0.0882365	0.0863813	0.0771023	0.0579284	0.0435398	0.0302331	0.0214117	0.0135346	0.00637019	0.000918032	-0.00152047	-0.00599438	-0.00567554	-0.00459011	-0.00495058	-0.00383201	-0.00311716	-0.00187544	-0.00186804	-0.00155142	-0.00103212	-0.00057807
